# Supplementary material for: N6-methyladenosine writer METTL16-mediated alternative splicing and translation control are essential for murine spermatogenesis
Source: Genome Biol. 2024 Jul 19;25:193. doi: 10.1186/s13059-024-03332-5 (PMC11264951; doi:10.1186/s13059-024-03332-5)
Supplement: Supplementary file 2 — Additional file 2: Table S1. DEGs identified between Control and Mettl16 cKO mouse testes at P10. [file 13059_2024_3332_MOESM2_ESM.xlsx]

## Sheet: rna-seq of P10 testis
Supplementary Table S1. DEGs identified between Control and Mettl16 cKO mouse testes at P10.
gene_id	ctrl_readcount	cko_readcount	log2FoldChange	pval	padj
Gm41497	7.19377	0	-5.2603	0.047508	0.2569
Gm51577	6.12977	0	-5.0273	0.0053846	0.054906
Morc2b	20.7832	0.646864	-4.9677	0.0016513	0.022667
Gm38875	5.70779	0	-4.9095	0.0086923	0.078207
1700045H11Rik	5.58295	0	-4.8989	0.029458	0.18507
Apol11a	5.1772	0	-4.788	0.035422	0.21077
Gm12061	5.09245	0	-4.7656	0.037321	0.21845
Gm4120	5.13196	0	-4.762	0.011396	0.095591
Defb14	4.83996	0	-4.679	0.02042	0.1448
Gm12596	4.58631	0	-4.5977	0.01985	0.14231
Gm33162	4.16375	0	-4.4479	0.030323	0.18905
Gm46160	4.10859	0	-4.4317	0.032064	0.19713
1700030M09Rik	3.91354	0	-4.3702	0.037881	0.22079
Spata31d1b	3.95247	0	-4.3692	0.046471	0.25363
Olfr371	3.8578	0	-4.3643	0.040611	0.23188
Dcdc2c	3.84158	0	-4.3441	0.03753	0.21931
Gm42232	3.84158	0	-4.3441	0.03753	0.21931
Gm31515	3.75741	0	-4.3019	0.040578	0.23179
Gm41557	3.68889	0	-4.2941	0.04021	0.23028
D430036J16Rik	10.4166	0.747603	-3.8807	0.0079521	0.073176
Daw1	9.76235	0.747603	-3.7992	0.014717	0.11462
LOC105244649	8.22939	0.747603	-3.5329	0.021591	0.14978
Gm12694	7.81027	0.662851	-3.5242	0.019779	0.14197
LOC105247297	17.0101	1.63315	-3.3692	0.022216	0.15235
LOC100125594	10.7991	1.12141	-3.3471	0.016617	0.12552
Spatc1l	6.43858	0.646864	-3.2751	0.042332	0.23816
1700104B16Rik	7.32321	0.986283	-2.8635	0.045224	0.24974
Hes3	10.91	1.64114	-2.7111	0.016969	0.12742
Gm32377	14.3893	2.30399	-2.6368	0.027935	0.17867
Gm35066	9.13025	1.78426	-2.3805	0.043588	0.24312
Zim3	20.4778	4.13303	-2.3229	0.012545	0.10202
Il4i1	44.4671	9.11999	-2.3063	0.00043266	0.0081994
Car3	33.557	7.04392	-2.2551	0.047522	0.25692
4933428G20Rik	398.168	89.1112	-2.1591	0.00094858	0.015053
1700022I11Rik	15.1613	3.48376	-2.1404	0.027175	0.17506
Ppef1	31.0309	7.91383	-1.9797	0.0011378	0.017101
Gm13547	75.2334	19.0276	-1.9736	0.0070804	0.067313
Prss33	26.9733	6.95153	-1.9703	0.0051007	0.052852
Kncn	42.9132	11.0846	-1.9584	6.5453e-05	0.0018685
D930030F02Rik	19.6681	5.33678	-1.9025	0.027569	0.17708
Lrch4	222.974	62.9409	-1.8255	2.8252e-05	0.00097429
Gm35574	28.9632	8.42035	-1.7969	0.044832	0.24832
Gm5092	14.2065	4.09865	-1.7951	0.026255	0.17105
Gk2	17.7717	5.29441	-1.7734	0.025496	0.16744
Gm30991	14.3017	4.173	-1.7714	0.039804	0.22882
Dpm1	1585.31	466.47	-1.7649	0.011017	0.093241
Fam227b	34.1014	10.3026	-1.7413	0.012699	0.10295
Meltf	25.0126	7.53204	-1.7293	0.0079235	0.073007
Ott	1134.85	350.438	-1.6948	0.0010784	0.016476
Gm15085	434.637	134.31	-1.6911	1.5584e-06	9.2005e-05
H2bc1	27.7848	8.82054	-1.676	0.017823	0.1319
LOC115490200	388.105	121.658	-1.6729	0.019903	0.1425
Gm648	139.477	44.3671	-1.663	3.3861e-07	2.4721e-05
Myadml2	18.12	5.77176	-1.6468	0.020847	0.14664
Rbp3	17.7839	5.84053	-1.6236	0.024394	0.16213
Gm15114	825.179	272.121	-1.5986	2.8995e-08	3.1207e-06
Rab26	122.483	40.4176	-1.5923	7.3458e-08	6.9331e-06
Krt79	93.2747	31.4566	-1.5784	0.00066988	0.011468
Tpbgl	1064.16	358.17	-1.5719	0.0014622	0.020769
Cldn34b1	132.473	45.3965	-1.552	1.4766e-05	0.00057486
Tesmin	1447.16	494.758	-1.5489	0.01152	0.096224
Gm15091	840.928	292.09	-1.5229	1.2583e-12	6.2245e-10
Gm45952	23.1561	8.20288	-1.5105	0.021042	0.14732
Dmrtc1c1	652.043	233.113	-1.485	0.0026247	0.032101
Xkr7	18.7649	6.74206	-1.4846	0.042211	0.23771
H2-K1	6012.28	2152.51	-1.4819	0.0043631	0.047275
Magea4	323.159	117.464	-1.4653	7.3781e-06	0.00032821
Gm15127	1176.12	426.814	-1.4617	0.0010711	0.016391
Chrdl2	86.2349	31.5946	-1.455	5.3399e-05	0.0016129
1700031F05Rik	71.6332	26.1778	-1.444	8.2784e-05	0.002273
Gm15093	619.488	228.967	-1.4351	0.0070136	0.066811
Prss16	44.4176	16.6201	-1.4338	0.02552	0.16752
Muc5b	32.6933	12.2991	-1.4153	0.011364	0.095492
Gm40572	21.2413	8.00658	-1.4	0.04797	0.25852
Majin	625.036	239.337	-1.3882	1.8044e-11	6.02e-09
Tslrn1	282.655	108.566	-1.3862	9.813e-10	1.8769e-07
Morn5	46.0342	17.8742	-1.3826	0.028288	0.18021
Gm17733	56.4491	21.8329	-1.381	0.0099708	0.086612
Catsperg2	81.4843	31.465	-1.3757	0.0013682	0.019817
Ttc39d	58.2839	22.758	-1.3685	0.021834	0.1507
Esx1	2161.59	839.747	-1.3658	3.2697e-29	9.3814e-25
Gm20517	301.727	117.404	-1.3616	0.00082285	0.013518
Gm32934	21.4862	8.47595	-1.3473	0.030342	0.18907
Otud6a	265.835	105.21	-1.3431	3.4346e-10	7.5804e-08
4930467D21Rik	38.6032	15.3055	-1.3361	0.021052	0.14733
Gm15107	741.437	294.773	-1.3279	5.4498e-09	7.7409e-07
Lypd4	53.1921	21.4563	-1.317	0.0039801	0.04372
4930524B15Rik	476.993	192.475	-1.3127	6.6395e-05	0.0018861
Cd3e	78.7747	32.0259	-1.3122	0.0031508	0.036746
Gm15128	1519.4	611.686	-1.3109	5.4485e-10	1.1328e-07
Prss50	3658.3	1479.29	-1.3065	0.0033932	0.038803
Gm46001	23.8301	9.76686	-1.3049	0.033583	0.20337
Prss48	56.6743	23.0527	-1.301	0.0068697	0.06568
Gm41358	207.631	84.409	-1.2949	0.00011514	0.0029603
Gm35601	49.2269	20.2473	-1.2938	0.0090117	0.080249
Cacng5	1312.36	536.244	-1.2931	8.1765e-13	4.3444e-10
Pth2	141.967	58.5283	-1.2843	0.0044898	0.04823
Magea6	396.79	163.319	-1.2837	2.6192e-16	3.006e-13
4930433N12Rik	48.6402	20.059	-1.2827	0.010197	0.087937
Rimbp3	96.3904	39.4761	-1.2825	2.3192e-05	0.00082867
Mybpc2	73.2755	30.2737	-1.2781	0.0019593	0.02567
Nudt17	274.858	113.414	-1.2764	3.4093e-10	7.5804e-08
Ybx2	1449.93	599.689	-1.2742	0.0023817	0.029864
Magea3	333.966	138.603	-1.2716	3.4658e-07	2.5239e-05
Gfy	207.637	86.462	-1.2678	0.00054906	0.0098214
Gm52054	47.8401	20.1382	-1.265	0.0083626	0.075906
Terb2	532.431	223.555	-1.2565	2.2325e-08	2.5022e-06
Sycp3	6238.24	2618.75	-1.2524	0.009091	0.080805
Meioc	8381.76	3529.93	-1.2477	0.00014772	0.0035797
Rhox2h	29.8623	12.7441	-1.2413	0.024438	0.16223
6030426L16Rik	306.205	129.852	-1.2355	0.00012609	0.003173
Ly6k	1382.17	588.047	-1.2335	0.0032377	0.037565
Gm35129	109.022	46.8257	-1.228	0.001833	0.024542
Vax2os	27.2457	11.6627	-1.2263	0.024027	0.16054
Gm15080	1108.03	473.407	-1.225	8.393e-09	1.1067e-06
Itih5l-ps	95.7204	40.9445	-1.2247	0.00033935	0.0068137
Plk5	285.957	122.777	-1.2233	2.0912e-07	1.6529e-05
Terb1	1270.49	545.188	-1.221	0.020271	0.14408
Bhmg1	5121.7	2199	-1.2199	0.0006806	0.011614
Fmr1nb	1193.59	515.582	-1.2117	0.0023382	0.029438
Rec8	1914.34	827.199	-1.211	1.5482e-12	7.5291e-10
Gm17232	343.444	149.2	-1.2063	0.00097333	0.015353
Ugt8a	2573.84	1117.7	-1.2044	1.2884e-09	2.2961e-07
Gm46269	48.4253	21.0033	-1.2005	0.018752	0.1369
Gm364	6155.36	2678.79	-1.2004	0.00023725	0.0051298
Mroh8	66.4628	29.2454	-1.1972	0.024132	0.16098
Meikin	40.7879	17.9489	-1.1948	0.049063	0.26273
4931415C17Rik	68.4746	30.2689	-1.189	0.023124	0.1563
Gm39519	86.2801	38.4501	-1.1783	0.008643	0.077934
Kash5	732.947	324.138	-1.1779	0.017246	0.12882
Gm26787	29.2407	13.1075	-1.1712	0.026531	0.17211
5730507C01Rik	248.128	110.457	-1.1674	0.00019645	0.0044523
Elavl3	444.726	199.931	-1.1578	4.8001e-05	0.0014986
Pkp1	57.6612	25.9256	-1.1577	0.010283	0.088491
Gal3st1	483.987	217.703	-1.1563	9.8943e-06	0.00041263
Gml2	225.634	101.692	-1.1563	0.0025312	0.031223
Prss44	53.2049	23.9114	-1.1542	0.0048032	0.050667
Poln	716.946	323.778	-1.1496	4.472e-07	3.1757e-05
Fbxo47	2895.51	1312.09	-1.1421	0.046855	0.25471
Runx3	716.359	326.512	-1.1361	2.3101e-16	2.7617e-13
Spdya	952.002	433.362	-1.1359	0.045295	0.24997
Gm17266	481.201	219.364	-1.1345	0.047864	0.25809
Gm36826	48.9605	22.4318	-1.1345	0.0062058	0.060799
Gm20324	43.0693	19.8651	-1.1333	0.019299	0.13949
Gm31235	26.9346	12.1584	-1.1319	0.043032	0.24101
Gm52429	4281.07	1963.3	-1.1253	1.6611e-17	2.5085e-14
Rhox13	1177.83	542.335	-1.1208	2.689e-22	1.9288e-18
Ccdc96	142.606	66.2563	-1.114	0.0020665	0.026769
Efcab5	507.501	235.13	-1.1131	3.6428e-05	0.0012
Tex101	7537.51	3486.42	-1.1125	0.002098	0.027116
Gm32823	37.2617	17.482	-1.1066	0.041195	0.23392
BC049762	202.065	94.2324	-1.1057	0.0015238	0.021328
Gm52536	33.7249	15.7717	-1.1056	0.038013	0.22119
Gm3448	87.8474	41.0429	-1.1029	0.0020654	0.026766
Gm38966	90.0288	42.3369	-1.1002	0.006042	0.059743
Gabrq	94.8351	44.5218	-1.0971	0.0019111	0.025233
1700013H16Rik	2205.2	1034.84	-1.0923	1.7265e-07	1.4162e-05
Cntd1	626.865	295.264	-1.0893	6.4769e-05	0.0018601
Slc5a10	41.5949	19.6508	-1.0893	0.021306	0.14845
Fgfr3	1004.34	473.573	-1.0849	2.4938e-20	8.7335e-17
Stag3	12289.9	5796.82	-1.0842	1.4345e-13	9.1466e-11
Mfsd13b	217.781	103.122	-1.0827	0.0012411	0.01832
Gm960	632.499	299.377	-1.0821	3.7142e-06	0.00018762
Spata22	1109.52	525.463	-1.0789	0.015526	0.11923
H2bfm	153.534	73.1914	-1.0769	0.0031388	0.036651
Slc26a8	395.152	187.891	-1.0763	1.5374e-05	0.00059129
Ctcfl	786.248	372.531	-1.076	1.2709e-07	1.095e-05
1700080O16Rik	243.657	116.482	-1.0709	0.0061119	0.060159
A230087F16Rik	49.068	23.3117	-1.0655	0.023311	0.15712
Dmrtc1c2	696.374	333.667	-1.0641	5.5216e-05	0.0016509
2010110K18Rik	52.8845	25.2499	-1.0633	0.0042495	0.046167
Gm33159	106.803	51.4573	-1.0605	0.0022095	0.028163
Gm12843	262.809	126.842	-1.0562	0.0016823	0.022952
4932431P20Rik	131.142	63.481	-1.0527	0.0062713	0.061258
Sycp1	11016.9	5314.25	-1.0519	0.00035338	0.0070314
Gm41420	60.9339	29.4685	-1.0503	0.011589	0.096601
Pnpla3	93.5219	44.9192	-1.0493	0.0046724	0.04956
Hfm1	3958.76	1916.07	-1.0471	0.026097	0.17029
Adra2c	66.1651	32.05	-1.0455	0.006256	0.061136
Ctcflos	156.628	76.0237	-1.0416	0.00017709	0.0041142
Itih4	67.2947	32.5697	-1.0397	0.016619	0.12552
Cdkn3	414.618	202.461	-1.0389	2.6952e-06	0.000144
Hapln4	75.5038	36.859	-1.0365	0.0021384	0.027477
Ccne2	3064.6	1496.68	-1.0349	2.1519e-11	6.7694e-09
Tmem151b	229.667	112.138	-1.0329	4.8188e-07	3.3559e-05
Dpep3	2854.18	1395.82	-1.0323	0.003351	0.038536
Lrrc46	165.977	81.5591	-1.0323	0.0010415	0.016127
Syngr4	329.536	161.844	-1.0313	2.1913e-05	0.00078888
Car15	106.176	51.9979	-1.0296	0.00011161	0.0028928
Sdf2l1	905.218	445.257	-1.0266	1.2699e-07	1.095e-05
Akap3	67.5007	33.482	-1.0242	0.022768	0.15464
Tsga10	1383.76	680.727	-1.0241	0.0073171	0.06897
Gm1140	538.246	265.34	-1.0227	2.6382e-06	0.00014148
Glt28d2	52.2925	25.8783	-1.0206	0.033836	0.20442
Ankle1	344.084	169.684	-1.0186	1.5298e-10	3.8168e-08
Gm39008	99.4388	49.4208	-1.0171	0.0012805	0.018793
Dmrtc2	647.378	320.789	-1.0154	0.00033889	0.0068091
Dmrtb1	2536.68	1256.1	-1.0152	2.4647e-18	5.4398e-15
Tmem28	289.289	143.698	-1.0148	2.0321e-05	0.00073619
Tex16	3829.01	1896.3	-1.0143	1.898e-07	1.5254e-05
Pparg	332.958	165.493	-1.014	2.6168e-06	0.00014087
Fibcd1	187.543	92.9963	-1.0127	2.1892e-05	0.00078888
M1ap	3804.64	1887.02	-1.012	4.2413e-10	9.0814e-08
Xlr4b	915.384	455.302	-1.0102	2.1906e-08	2.4648e-06
Prss41	161.291	80.5279	-1.0076	0.0064951	0.062895
2610318N02Rik	272.612	135.389	-1.0064	8.316e-08	7.6968e-06
Mslnl	154.173	76.5957	-1.0046	4.7695e-05	0.0014913
Plek2	92.5389	45.9159	-1.0043	0.001034	0.016045
Rhox2d	80.5701	40.3436	-1.0031	0.0030328	0.035741
Glipr1l2	105.629	53.114	-1.002	0.024884	0.16436
Dll3	215.586	107.917	-1.0015	6.8406e-05	0.0019356
Gm7972	5150.57	2574.56	-1.0005	0.0011253	0.016958
Stk33	369.198	185.1	-0.99986	0.0034288	0.039132
Gm35203	35.7234	17.9513	-0.99913	0.046028	0.25227
Gal	79.2444	39.5772	-0.9982	0.0022524	0.028619
Mc1r	30.7506	15.2628	-0.99817	0.047292	0.25614
Gm12764	234.147	117.788	-0.99709	0.00046907	0.0087053
BC051142	341.791	171.765	-0.99513	0.0086645	0.078029
Awat2	125.98	63.4538	-0.99453	0.0003733	0.0073613
Rhox2c	87.4249	44.1923	-0.99402	0.0037269	0.041495
Gm3417	116.868	59.0205	-0.99365	0.006465	0.062731
Tktl2	770.969	388.986	-0.98964	5.5237e-05	0.0016509
Gm41055	58.2858	29.1815	-0.98944	0.024316	0.16176
Ebf3	1112.96	561.565	-0.98848	3.738e-16	3.9723e-13
Mir9-3hg	311.596	157.58	-0.98629	7.5288e-05	0.0021054
Obscn	1152.9	582.177	-0.98599	5.8202e-10	1.199e-07
Gm34704	68.5963	34.6218	-0.98504	0.0078821	0.072818
Mei1	1818.12	918.917	-0.98471	5.782e-07	3.9127e-05
Rps6ka6	3635.61	1839.47	-0.98359	5.2863e-12	2.0966e-09
Kdm4d	214.348	108.917	-0.98261	0.0027282	0.033056
Tex12	1313.85	667.25	-0.979	2.9379e-08	3.1453e-06
Nrip3	1031.3	524.679	-0.97729	1.5586e-05	0.00059705
Inca1	1100.59	559.474	-0.97669	0.038535	0.22342
Prss38	108.982	55.7887	-0.97278	0.00046289	0.0086185
Tc2n	1221.89	623.894	-0.97153	5.139e-05	0.001572
1700082M22Rik	54.0663	27.8641	-0.96965	0.032196	0.19763
Gm12506	68.7487	35.3562	-0.96962	0.0050804	0.052745
Gm30993	72.2437	37.2888	-0.96812	0.027149	0.17497
Tex11	8219.29	4202.73	-0.96783	6.5087e-22	3.735e-18
Gml	284.704	146.143	-0.9667	0.0092566	0.081972
Kif15	3047.86	1560.35	-0.96625	6.2373e-21	2.5566e-17
Dmc1	3192.29	1640.28	-0.96084	0.045411	0.25037
Msh5	1111.12	571.121	-0.96075	0.045082	0.24928
Hormad1	3572.25	1836.68	-0.95993	0.026453	0.17187
Shoc1	1841.22	949.201	-0.95674	3.531e-06	0.00018091
Cfap57	108.199	56.0521	-0.9557	0.0073397	0.069092
Gm16599	48.7776	25.2187	-0.95506	0.047071	0.25531
H3f4	60.0178	31.3875	-0.94593	0.036123	0.21352
Zfp541	1564.37	813.599	-0.94366	0.024306	0.16173
Gm12610	44.3736	23.1606	-0.94356	0.021504	0.14942
Gm12315	49.4069	25.9315	-0.94086	0.044054	0.24524
Tshb	72.6201	37.9576	-0.9384	0.030836	0.19122
Phyhipl	871.805	455.796	-0.9376	0.0005562	0.0098997
Pabpc6	115.779	60.9167	-0.93554	0.012155	0.099747
1700095J03Rik	66.7432	35.1339	-0.93535	0.043364	0.24248
Nt5dc2	3472.87	1816.99	-0.93463	7.8229e-27	1.1223e-22
Eaf2	384.337	201.707	-0.93343	0.00017053	0.0040073
Tbx1	922.377	483.872	-0.93302	9.8389e-12	3.4426e-09
Grin1	93.9082	49.0578	-0.93297	0.0016797	0.022927
Depdc7	1151.45	603.769	-0.93062	1.7227e-08	2.051e-06
Mettl16	3800.28	1993.96	-0.93038	3.8521e-17	5.5263e-14
Stra8	5491.75	2886.01	-0.92861	2.2273e-14	1.6094e-11
Gm39662	46.2915	24.3296	-0.9254	0.035092	0.20956
Hormad2	1019.89	537.774	-0.92529	0.00017341	0.0040549
Gm52894	50.7047	26.8279	-0.9244	0.048037	0.25873
Vmn2r57	72.5974	38.0288	-0.92402	0.0047391	0.050138
Tcte3	126.191	66.5979	-0.92144	0.0028511	0.034011
Celf6	78.7605	41.7992	-0.92138	0.042259	0.23788
Espnl	47.0414	25.0512	-0.92102	0.032517	0.19913
Gm27188	68.3575	36.3453	-0.91976	0.013147	0.10513
Gm40754	77.2545	41.128	-0.91823	0.016903	0.12706
Asf1b	3625.35	1920.99	-0.91726	6.2619e-13	3.4551e-10
Rad21l	1851.27	981.35	-0.91613	0.0076602	0.071221
Gm31595	62.1313	33.1166	-0.91475	0.031288	0.19324
Ncam2	49.4789	26.4429	-0.90895	0.036119	0.21352
Smc1b	13063.9	6958.99	-0.90881	3.5268e-07	2.5554e-05
Gm38499	360.568	192.7	-0.90798	4.532e-05	0.0014336
Bub1	9319.45	4969.29	-0.90753	6.2498e-08	6.058e-06
Frmpd3	177.501	94.6259	-0.9057	1.6435e-05	0.00062292
Ttll13	242.363	130.241	-0.90099	0.0015108	0.021173
1700014D04Rik	77.0305	41.134	-0.90024	0.015159	0.11711
Gm26847	39.2783	20.9658	-0.89858	0.037975	0.22105
Gm39872	52.8601	28.4074	-0.89724	0.039382	0.22676
Prdm9	2607.76	1400.8	-0.89679	0.033612	0.2034
Hcn3	508.875	274.081	-0.89662	8.743e-07	5.5745e-05
Zfand4	1068.63	575.202	-0.89524	7.4599e-11	2.0004e-08
Rhcg	87.685	47.2999	-0.89243	0.0026172	0.032036
Gm4316	381.046	205.682	-0.89186	0.0096272	0.084266
Tgm1	166.09	90.0342	-0.89184	0.0021548	0.027638
Lmntd2	569.121	307.11	-0.89117	0.00017739	0.0041145
Gm35953	241.505	130.569	-0.89105	0.0083189	0.075606
E2f2	733.828	396.598	-0.89064	3.8874e-07	2.8024e-05
Nup210l	338.565	183.193	-0.89037	1.5538e-05	0.00059682
Gm1141	927.304	500.227	-0.89	6.8139e-18	1.2219e-14
Gm38538	100.599	54.5186	-0.88818	0.014487	0.11307
Zfp473	502.436	272.196	-0.88799	0.00029689	0.0061144
Ttc16	136.328	74.0642	-0.88798	0.020818	0.14649
D130051D11Rik	134.292	72.8497	-0.88681	0.00083017	0.013611
Rfx2	487.469	264.852	-0.88421	3.6077e-06	0.00018353
Luzp4	1452.77	787.39	-0.88322	6.4207e-05	0.0018459
Nek11	55.1943	29.7408	-0.88253	0.036554	0.21518
Iho1	2471.8	1344	-0.87978	1.0617e-07	9.3729e-06
Gm46270	66.0658	36.2205	-0.87848	0.023381	0.15749
Gm51793	52.7835	28.5986	-0.87817	0.017214	0.12877
1700001L05Rik	6118.61	3331.28	-0.87755	2.3037e-06	0.00012687
Otop1	61.3362	33.5372	-0.87684	0.018019	0.13292
Kntc1	3626.87	1977.85	-0.87546	6.212e-15	5.2422e-12
Tfap2e	43.121	23.6592	-0.87502	0.045768	0.25142
Cdkl2	1917.57	1048.67	-0.87204	1.7619e-06	0.00010099
6820408C15Rik	156.55	85.8673	-0.87035	0.002316	0.029222
Syce2	3421.19	1872.74	-0.87007	2.6036e-09	4.118e-07
Sycp2	10964.9	5999.99	-0.86992	0.012913	0.10413
Cdc45	3749.34	2053.74	-0.86858	2.7395e-20	8.7335e-17
Cnksr2	766.929	420.692	-0.86668	6.0898e-12	2.2152e-09
Taf7l2	945.748	519.741	-0.86595	8.6333e-06	0.00036864
Ribc2	289.978	159.914	-0.86413	3.6951e-06	0.00018698
Zcwpw1	8490.57	4675.44	-0.86096	6.0769e-10	1.2366e-07
Tle7	275.724	152.015	-0.86029	0.00010232	0.0027032
Spesp1	88.9073	49.3652	-0.86018	0.036057	0.21339
Depdc1b	304.632	168.549	-0.856	4.2965e-05	0.0013713
Cpeb1	3066.01	1695.69	-0.85461	1.6669e-09	2.7968e-07
Top2a	27583.5	15308.6	-0.84959	1.923e-12	8.899e-10
Fscn2	74.6371	41.5518	-0.84501	0.0072545	0.068509
Cc2d2b	364.295	202.736	-0.84314	0.00014061	0.0034513
Catspere2	156.057	87.6879	-0.83862	0.0021116	0.027242
H2bc4	319.804	179.397	-0.83666	0.012026	0.099058
Fam221b	43.7258	24.6534	-0.83604	0.046552	0.25393
Dnah12	189.735	106.833	-0.83523	0.0038159	0.042338
Zcwpw2	307.895	173.287	-0.83485	0.0046155	0.049157
Tmem116	190.404	107.146	-0.83412	0.00016977	0.0039958
Tex13b	3322.6	1864.68	-0.83333	3.0252e-19	8.6799e-16
Wbp2nl	230.278	129.7	-0.83297	0.00054949	0.0098217
Erfe	151.719	84.9822	-0.83292	0.0059207	0.058784
Fam90a1b	1782.98	1001.84	-0.83244	2.2278e-06	0.00012316
Xlr4a	988.102	555.913	-0.83142	2.052e-05	0.00074246
Tlcd4	747.177	420.84	-0.82991	6.0534e-12	2.2152e-09
Ticrr	2038.94	1148.64	-0.82914	2.0028e-08	2.2985e-06
Atf7ip2	1953.13	1100.15	-0.82899	1.8278e-07	1.4797e-05
Rrm2	2585.65	1457.61	-0.82822	6.0705e-16	6.006e-13
Rpl3l	145.108	81.7486	-0.82545	0.0018469	0.02464
Slc5a5	86.0654	48.7108	-0.82525	0.0096434	0.084356
Usp51	78.4438	44.453	-0.82395	0.031194	0.19289
C130046K22Rik	428.253	242.232	-0.82324	0.0025614	0.031501
Cacna2d3	123.633	70.4182	-0.81985	0.0031892	0.037094
Fer1l4	49.4794	28.2907	-0.81869	0.037348	0.21856
Spag4	174.403	99.0787	-0.81827	0.0013636	0.019779
Gpr50	88.742	50.4811	-0.81805	0.0036409	0.040773
4930558J18Rik	216.872	123.349	-0.81789	0.00012916	0.0032266
Ube2t	1618.76	921.788	-0.81379	4.9452e-07	3.419e-05
Myh13	124.687	71.0463	-0.81337	0.0030493	0.035901
Gpr160	287.664	164.284	-0.81231	1.7666e-05	0.00066154
Msh4	520.516	297.448	-0.81111	0.0020547	0.026676
Platr20	90.2946	51.6009	-0.8107	0.01905	0.13827
Gm10439	1875.04	1071.62	-0.80669	1.5575e-05	0.00059705
Hsf2bp	1076.41	616.303	-0.80665	0.00011369	0.0029316
Adra2b	56.7892	32.6173	-0.80548	0.038947	0.22494
Gm14692	408.125	234.572	-0.80341	0.0053251	0.054548
Gm38565	160.227	92.4042	-0.80124	0.0016369	0.022515
Syce3	439.306	252.62	-0.8011	0.00057593	0.010182
Pbx3	1757.47	1009.73	-0.80092	0.00038005	0.0074739
Fanci	2183.36	1253.71	-0.8008	1.8598e-15	1.6675e-12
Bmp8b	85.8977	49.4608	-0.79954	0.0054824	0.055544
C330013E15Rik	79.2669	45.8471	-0.79702	0.008995	0.080126
Steap1	297.676	171.854	-0.79692	0.00019154	0.0043582
Rhox2a	237.096	136.903	-0.79615	0.00038465	0.007518
Ppih	1409.34	812.62	-0.79464	7.8024e-06	0.00034335
Ccdc151	118.421	68.6822	-0.79419	0.028167	0.17968
Rhox2e	117.706	68.2649	-0.79388	0.0035526	0.040151
Tmem200a	193.094	111.499	-0.7933	0.047213	0.25583
Lrr1	658.528	380.908	-0.7929	8.2884e-07	5.3202e-05
Rbm44	3079.69	1777.57	-0.79235	2.6579e-10	6.2001e-08
Ccne1	814.539	472.017	-0.79012	1.5506e-09	2.6483e-07
Cadps2	957.418	553.236	-0.78849	4.8661e-06	0.00023414
1700030C10Rik	261.139	151.801	-0.78635	0.03045	0.18956
Crnde	76.8482	44.742	-0.7854	0.040308	0.23065
Gm31852	126.571	73.531	-0.78468	0.001136	0.017083
Gm33235	82.579	48.3094	-0.7841	0.027199	0.17513
Slc16a10	855.776	497.756	-0.78407	4.3962e-09	6.3705e-07
Disp3	387.613	225.763	-0.784	0.0075814	0.070683
Trim36	396.325	231.115	-0.78268	8.1863e-06	0.00035751
Trpc1	1167.28	679.48	-0.78268	2.4439e-07	1.8649e-05
Gm36049	1138.01	662.667	-0.78007	4.5313e-07	3.1944e-05
Isl2	105.891	61.4093	-0.77916	0.0058874	0.058638
H1f10	1924.64	1122.73	-0.7789	6.2154e-06	0.00028533
Trap1a	882.732	515.791	-0.77726	1.716e-10	4.1726e-08
Knstrn	1350.04	788.407	-0.77473	1.2512e-10	3.1618e-08
Esco2	6114.42	3577.23	-0.77376	6.6052e-11	1.8082e-08
Gm128	69.7983	40.7354	-0.77306	0.01533	0.11821
Agbl2	256.636	150.673	-0.77202	3.3007e-05	0.0011051
Elavl2	3790.9	2221.23	-0.77184	1.8833e-18	4.5029e-15
Xlr4c	947.959	556.166	-0.771	2.7102e-06	0.0001444
Pacrg	120.637	71.1346	-0.76928	0.013719	0.10841
Syce1	2480.03	1455.73	-0.76927	5.0455e-08	5.0092e-06
Gdpd4	135.56	79.9367	-0.76701	0.020935	0.14693
Gm16759	148.558	87.9053	-0.76511	0.0030842	0.036193
4930599N23Rik	208.297	123.167	-0.76222	0.00034907	0.0069633
Boll	3102.73	1830.36	-0.7622	2.0564e-07	1.6299e-05
C2cd6	373.643	221.019	-0.75963	0.0002645	0.0055919
Ect2	4482.83	2650.72	-0.75859	8.374e-14	5.5876e-11
Pcdh17	220.126	130.397	-0.75784	0.010599	0.090456
Gp1ba	342.988	202.772	-0.75764	0.0026966	0.032787
Ythdc2	5214.13	3087	-0.75681	2.7968e-06	0.00014861
Rnf212b	567.47	336.92	-0.75348	0.00082311	0.013518
Ckap2l	2927.45	1738.79	-0.7525	1.3432e-21	6.4233e-18
Gm4275	71.2442	42.56	-0.75175	0.046818	0.25463
Ccdc172	674.284	401.417	-0.74822	2.3885e-06	0.00013053
Gm46305	397.458	236.272	-0.74737	0.0035051	0.039798
Gja3	118.812	70.5613	-0.74723	0.0031187	0.036471
Gm2897	135.451	80.3494	-0.74565	0.037089	0.21761
Gm46268	66.6783	39.6224	-0.74521	0.028923	0.18296
Rhox2f	57.1875	34.3355	-0.74495	0.045566	0.25107
Morc4	585.974	349.685	-0.7449	7.9501e-07	5.1725e-05
Ydjc	250.365	149.239	-0.74471	0.0002743	0.0057547
Nptx2	1816.29	1085.5	-0.74414	2.72e-08	2.9901e-06
Gm51445	59.5571	35.491	-0.74291	0.046943	0.25496
Cenps	653.912	391.627	-0.74248	1.4423e-05	0.00056455
Hus1b	167.325	99.9262	-0.74188	0.0012311	0.018217
Ddx43	1411.32	844.334	-0.74123	1.8164e-07	1.4764e-05
Gm33046	103.683	62.4067	-0.74105	0.02921	0.18411
Tspan33	829.293	497.162	-0.73968	1.715e-06	9.901e-05
Gm28043	1359.61	815.122	-0.73912	4.8986e-06	0.00023473
Hmgb2	10438.6	6260.6	-0.73786	1.4346e-16	1.7896e-13
1700102P08Rik	203.454	122.659	-0.73733	0.027874	0.1785
Fgf22	100.501	60.1872	-0.73688	0.0079168	0.072968
Plekhg4	1922.27	1153.55	-0.73647	9.951e-09	1.2847e-06
Gm40964	94.6838	57.0884	-0.73581	0.023174	0.15638
Duox1	67.559	40.4443	-0.73559	0.044301	0.24629
Ccp110	7854.39	4721.52	-0.73462	7.1027e-09	9.6128e-07
Them6	397.929	238.918	-0.73371	0.0014743	0.020864
Lrrc36	123.234	74.3985	-0.73258	0.010413	0.089216
Chga	345.224	208.489	-0.7323	6.9655e-05	0.0019632
Tdrkh	4498.31	2714.28	-0.72937	8.5187e-10	1.6515e-07
Gpat2	4700.87	2835.83	-0.72925	1.853e-11	6.0572e-09
Rbp4	862.703	521.14	-0.72915	9.2697e-09	1.2035e-06
Pycr1	303.534	182.923	-0.72875	8.1296e-05	0.0022385
Naa11	413.013	250.072	-0.7277	4.1758e-05	0.0013417
Rmi2	243.048	147.402	-0.72688	0.0037238	0.041495
Slc9a5	682.551	412.242	-0.72667	1.9651e-05	0.00071825
Samd15	287.485	174.521	-0.72515	0.0017799	0.023927
Gm21297	291.766	176.312	-0.72349	0.0029643	0.035102
Ccdc152	290.803	176.719	-0.7228	0.0033484	0.038521
Gm10433	81.4032	49.3468	-0.72263	0.017409	0.12977
Cip2a	4767.6	2893.83	-0.72069	1.4768e-18	3.8521e-15
Sema4f	638.17	387.703	-0.72048	7.6976e-08	7.1707e-06
Gm14827	69.7042	42.594	-0.71888	0.032979	0.20107
Ccnb1ip1	578.506	351.555	-0.71838	5.1452e-07	3.5371e-05
Ttc6	102.935	62.6694	-0.71685	0.011041	0.093397
Spc24	1051.34	640.171	-0.71492	2.3672e-12	1.0613e-09
Hells	21474.7	13092.8	-0.71395	1.9457e-22	1.8609e-18
Aifm3	1621.11	987.954	-0.71366	7.3004e-08	6.913e-06
Drc3	386.679	236.237	-0.7135	0.0057299	0.057503
Taf7l	14689.4	8972.79	-0.7112	1.3998e-07	1.1882e-05
Rbm11	168.621	103.202	-0.71102	0.014453	0.11293
Lin28b	2782.68	1699.64	-0.71084	5.4182e-12	2.0966e-09
Pck1	73.0333	44.3787	-0.70967	0.035007	0.20934
Slc17a7	936.785	573.967	-0.70921	3.269e-07	2.4101e-05
Gm15262	1296.54	793.11	-0.70908	1.8222e-08	2.1516e-06
Dnaic1	121.579	74.6683	-0.70868	0.034032	0.20526
Angptl7	821.811	504.286	-0.70624	0.0074003	0.069434
9030624G23Rik	487.871	298.801	-0.7061	0.0016658	0.022803
Pou4f1	838.66	514.164	-0.70547	3.6388e-08	3.7691e-06
Kiss1r	128.55	78.4864	-0.70515	0.0055859	0.056295
Pclo	459.127	281.969	-0.70482	0.0032404	0.037565
Brip1	2114.1	1298.97	-0.70392	6.5195e-08	6.2353e-06
Rad51b	263.688	161.577	-0.70359	0.00010271	0.0027086
Iqcb1	5784.89	3556.56	-0.70227	7.2701e-06	0.00032593
Scml2	13956.4	8578.97	-0.70218	2.6113e-09	4.118e-07
Stk17b	2588.3	1592.24	-0.7021	1.9739e-05	0.00071932
Chtf18	3359.38	2065.22	-0.70196	5.3911e-12	2.0966e-09
Slc27a2	552.897	340.278	-0.7	6.8544e-05	0.0019357
Cenpm	479.78	296.168	-0.69857	4.8323e-07	3.3571e-05
Rimklb	4492.73	2771.21	-0.69752	6.176e-07	4.1403e-05
4930451G09Rik	269.651	166.97	-0.69709	0.0012745	0.018724
Fbxo24	72.3477	44.8316	-0.69697	0.030181	0.18838
Gm31290	139.797	86.5981	-0.69589	0.010097	0.087343
Ezhip	754.321	465.708	-0.69567	1.2658e-09	2.2699e-07
Dscc1	567.942	351.321	-0.69529	1.2368e-07	1.0753e-05
Ikzf3	168.262	103.77	-0.69501	0.0012347	0.018251
Fer1l5	118.52	73.5753	-0.69479	0.0092698	0.082013
Scube2	411.449	255.129	-0.69401	3.8531e-05	0.0012577
Knl1	4200.37	2597.33	-0.69372	1.1683e-13	7.6184e-11
Chadl	176.127	108.887	-0.69312	0.0021921	0.028048
Plk1	2143.7	1326.02	-0.69303	6.6129e-18	1.2219e-14
Baz1a	3686.01	2281.47	-0.69297	5.7832e-09	8.016e-07
Gm10256	1435.27	887.208	-0.69263	3.479e-08	3.6431e-06
4933427D06Rik	2545.65	1576.7	-0.69103	5.2967e-06	0.00025119
Magea5	552.471	342.533	-0.69092	2.6304e-05	0.00091481
Gm21693	1296.73	802.397	-0.69053	1.8616e-06	0.00010556
Camkmt	821.85	509.88	-0.6905	0.00020717	0.0046185
Gm19802	92.1088	56.8705	-0.69032	0.013877	0.10941
Ccdc73	977.4	606.667	-0.68998	0.00071956	0.012159
Dmbx1	243.014	151.475	-0.68862	0.0044112	0.047689
Nanos1	1481.11	919.065	-0.68727	1.6833e-14	1.271e-11
Gm41287	73.8813	46.2341	-0.68635	0.037294	0.21833
Ncapg	4001.92	2489.27	-0.68567	6.0994e-12	2.2152e-09
Myh7b	243.886	151.827	-0.68551	0.0015397	0.021508
Spag5	2662.72	1657.55	-0.68399	2.0325e-09	3.3323e-07
Parpbp	1000.87	623.01	-0.68371	1.0912e-10	2.7953e-08
Cyp26a1	317.226	197.682	-0.68267	0.0004652	0.0086504
Cenpl	794.226	494.718	-0.68264	9.9431e-10	1.8769e-07
Fam83g	936.069	584.024	-0.68216	0.00014344	0.0035057
Gm15097	383.075	238.529	-0.68158	0.00032927	0.0066578
Hsf5	325.374	203.147	-0.68156	0.0045409	0.04856
Gm31323	213.631	133.568	-0.68054	0.0075911	0.070716
9330102E08Rik	1284.29	804.373	-0.67695	8.8253e-06	0.00037554
Gm38482	98.21	61.8019	-0.67689	0.021464	0.14922
Setd6	782.695	489.385	-0.67647	1.8587e-08	2.1743e-06
Ncapg2	8100.42	5071.16	-0.67605	4.002e-11	1.1717e-08
Zfy1	468.636	293.855	-0.67546	0.0052824	0.054284
Hmx1	478.573	299.686	-0.67486	1.3982e-05	0.00054956
Draxin	203.813	127.684	-0.67475	0.017825	0.1319
Rad51ap1	1472.55	923.579	-0.67423	9.9283e-08	8.902e-06
Lhx2	389.433	244.089	-0.67246	6.6954e-06	0.00030493
Madd	1821.41	1143.82	-0.67241	2.1642e-07	1.6828e-05
Kif22	2165.16	1359.23	-0.67103	1.5491e-13	9.4569e-11
Kif4	2720.12	1708.75	-0.67079	2.4772e-12	1.0935e-09
Gpc2	1715.54	1077.22	-0.67062	2.427e-09	3.9566e-07
Gm12569	294.05	184.74	-0.66896	6.8069e-05	0.0019299
Gm11532	219.187	137.874	-0.66862	0.0021378	0.027477
Rassf7	592.388	373.719	-0.66856	5.3396e-05	0.0016129
Kif9	359.056	226.706	-0.66848	0.0023751	0.029836
Lig1	7728.21	4863.14	-0.66837	1.2855e-11	4.3394e-09
Tinf2	3306.6	2081.98	-0.66814	2.3068e-12	1.0506e-09
Oip5	804.869	507.16	-0.66802	0.0001245	0.0031447
Gm36904	63.5988	40.1657	-0.66788	0.042696	0.23968
Bicdl1	2225.72	1402.55	-0.66727	1.5319e-06	9.1001e-05
Adgrb1	258.428	163.306	-0.66608	0.0016719	0.022865
Cenpp	682.643	431.244	-0.66584	0.00012706	0.0031924
8030474K03Rik	3025.06	1907.24	-0.66579	6.3616e-08	6.1251e-06
Acss2	4865.22	3068.84	-0.66533	3.5185e-06	0.0001806
Plch2	253.169	159.467	-0.66448	0.012259	0.1003
Ankrd31	3511.09	2216.44	-0.66404	6.3561e-05	0.001831
Apol10b	164.483	103.608	-0.66359	0.025441	0.16718
Usp26	9129.38	5764.79	-0.66338	1.9645e-08	2.2728e-06
Mei4	490.565	309.691	-0.66319	0.0018766	0.024891
Ccdc158	989.876	626.621	-0.66148	0.00068085	0.011614
Gm11832	71.5038	45.02	-0.66145	0.035299	0.21035
Gm15286	66.5621	42.3026	-0.66104	0.046145	0.25271
Smc4	12796.6	8095.2	-0.6608	5.4804e-12	2.0966e-09
Hmmr	2017.64	1277.83	-0.66024	2.5346e-13	1.515e-10
Brsk2	1224.06	774.694	-0.65861	3.0457e-06	0.00015946
Hirip3	2456.44	1556.67	-0.65837	8.1358e-10	1.5989e-07
Cdc20	3960.52	2510.54	-0.65803	3.4439e-16	3.8005e-13
Setdb2	2453.96	1557.03	-0.65688	9.5227e-11	2.4839e-08
Strbp	9728.67	6172.91	-0.65663	2.6194e-09	4.118e-07
Adgrb2	658.029	417.993	-0.6566	5.9195e-05	0.0017295
Spata17	146.573	93.1418	-0.65657	0.0038729	0.042838
Prss42	156.914	99.3881	-0.65655	0.0029339	0.034799
Zfy2	397.511	252.859	-0.6556	0.032065	0.19713
Adam11	326.766	207.492	-0.65426	0.00073842	0.012412
Rbl1	2098.94	1335.61	-0.65356	1.2086e-07	1.054e-05
St6galnac2	211.828	134.949	-0.65285	0.0019536	0.025642
Jag2	3519.18	2238.84	-0.65204	1.5669e-07	1.3069e-05
Prr11	998.682	636.389	-0.65182	1.2637e-07	1.095e-05
Mpp7	1170.56	745.873	-0.65165	3.5615e-10	7.7415e-08
Prc1	4852.21	3090.71	-0.65088	3.5815e-11	1.0704e-08
Cenpk	633.172	403.854	-0.65074	0.00076505	0.012769
Espl1	5865.11	3736.01	-0.65069	4.4441e-12	1.8216e-09
Chchd6	1476.36	942.924	-0.64864	3.4898e-05	0.0011562
Gm21708	1429.63	911.312	-0.64861	2.1387e-07	1.6766e-05
Qrfp	134.957	86.0219	-0.64829	0.042745	0.23987
Ppp1r1b	654.279	418.009	-0.64738	9.4473e-07	5.9705e-05
Prrt1	102.438	65.2801	-0.64699	0.013115	0.10507
LOC115489019	163.789	104.964	-0.64695	0.003549	0.040137
Rnf128	964.629	616.353	-0.64693	0.0017304	0.023408
Rhox2b	120.653	77.3909	-0.64646	0.010461	0.089539
Ddb2	2562.09	1637.7	-0.64616	0.0016519	0.022667
Ska1	539.276	344.443	-0.64603	1.0903e-06	6.7714e-05
Smpd3	524.587	336.125	-0.6452	0.020693	0.14583
Nasp	18833.1	12046.7	-0.64476	5.457e-16	5.5919e-13
Adamtsl2	445.538	284.724	-0.64463	0.017466	0.1301
Ube2c	1305.98	836.133	-0.64354	4.1091e-08	4.166e-06
Dazl	36378.9	23301.1	-0.64275	3.4309e-10	7.5804e-08
Inava	74.961	48.355	-0.63967	0.033098	0.20164
4930447C04Rik	3953.21	2540.73	-0.63798	0.0011352	0.01708
Pmel	298.061	192.328	-0.63793	0.010189	0.087892
Btbd18	1983.2	1274.47	-0.63776	4.2939e-09	6.318e-07
Tpgs2	2900.53	1866	-0.6376	4.3337e-09	6.3441e-07
Doc2a	243.452	156.272	-0.63709	0.00020512	0.0046015
Map7d2	2742.31	1764.59	-0.63654	2.5632e-09	4.118e-07
Epop	457.023	293.915	-0.63649	1.9559e-06	0.00010958
CN725425	1091.44	702.433	-0.63638	6.3506e-05	0.001831
Tjp3	147.325	95.1575	-0.63626	0.046958	0.25496
Cspg5	283.031	182.586	-0.63597	0.0028288	0.03386
Gm38830	135.301	87.3524	-0.63568	0.047006	0.25509
Gm21677	1526.23	981.944	-0.63565	1.2998e-07	1.1132e-05
Relt	455.677	294.05	-0.63536	0.0002898	0.0060036
Kif20a	6481.33	4172.02	-0.6353	8.8263e-18	1.4897e-14
Tmem243	432.095	277.471	-0.63515	1.2234e-05	0.0004927
Nusap1	2146.03	1382.04	-0.63497	1.3298e-09	2.3527e-07
Lgr5	94.8487	60.7729	-0.63467	0.027382	0.17607
Figla	142.323	91.2732	-0.63366	0.018084	0.13321
Atr	20117.9	12974.4	-0.63295	0.00013428	0.0033445
Rims2	581.523	375.975	-0.63285	0.00048045	0.0088878
Ttk	2929.79	1889.43	-0.63226	3.9399e-11	1.1654e-08
Ovol1	192.981	124.842	-0.63125	0.0021348	0.027467
Fhl4	255.553	165.69	-0.63065	0.046381	0.25338
Gm33257	152.278	98.5541	-0.63018	0.029515	0.18519
Pole	10118.9	6538.82	-0.63002	5.3991e-09	7.707e-07
Gins1	743.637	481.317	-0.62892	1.3296e-08	1.6515e-06
Jph1	989.103	639.609	-0.62763	8.6497e-09	1.1332e-06
Ccna2	5213.1	3373.2	-0.6276	6.9009e-14	4.7143e-11
Nobox	149.987	96.8619	-0.6269	0.011449	0.095892
Elavl4	104.12	67.3749	-0.62689	0.024661	0.16321
Zglp1	340.398	220.203	-0.62639	3.7626e-05	0.0012338
Cyb5rl	1745.65	1132	-0.62635	7.6559e-07	5.0151e-05
Psmc3ip	750.483	487.24	-0.62625	0.00070692	0.011973
Ccdc92	1348.3	874.409	-0.62586	4.5805e-07	3.2133e-05
Cdr2	2068.64	1341.4	-0.62571	6.7893e-15	5.5657e-12
Dtl	4049.09	2625.89	-0.62546	5.7673e-09	8.016e-07
Kif24	1940.85	1259.06	-0.62536	9.7588e-07	6.1269e-05
Birc5	1535.24	996.131	-0.62524	6.6381e-11	1.8082e-08
Rfc4	2589.66	1678.92	-0.62461	2.0054e-11	6.3932e-09
Arhgef26	738.477	480.123	-0.62167	1.4071e-07	1.191e-05
Fancd2	4618.37	3004.42	-0.62	4.4389e-11	1.2865e-08
Rbbp8	4891.15	3184.05	-0.6199	2.1002e-08	2.3912e-06
Uba1y	10513.8	6842.27	-0.61971	2.7591e-08	3.0138e-06
Gm52004	185.823	120.597	-0.61946	0.0093821	0.082802
Tubb4b	28845.1	18779	-0.61926	9.4483e-18	1.5061e-14
Unc5d	505.446	328.731	-0.6191	0.00031588	0.0064369
Gm5128	2849.31	1854.36	-0.61904	6.666e-08	6.3542e-06
Atad5	4940.45	3218.41	-0.61882	2.8353e-07	2.1408e-05
Rapgefl1	759.537	495.04	-0.61784	0.0040808	0.044587
Sox30	347.938	227.655	-0.61735	0.0035259	0.039938
Spidr	2427.19	1583.67	-0.61686	9.5203e-15	7.5877e-12
Tktl1	4451.84	2904.2	-0.61672	4.2887e-08	4.3328e-06
Rab39	202.598	132.651	-0.61669	0.012284	0.10041
Wdhd1	9594.21	6256.52	-0.61658	2.6265e-09	4.118e-07
Gm34343	110.359	72.3803	-0.61586	0.025424	0.16712
Rspry1	4856.46	3175.13	-0.61378	2.3064e-11	7.1156e-09
Gmds	1178.52	770.66	-0.61371	1.6035e-08	1.933e-06
AV320801	2412.74	1576.44	-0.61342	8.7221e-13	4.4688e-10
Tfr2	272.653	177.797	-0.61339	0.0004292	0.0081499
Tacc3	4076.6	2664.56	-0.61322	2.3171e-10	5.5401e-08
Ap1s3	302.524	197.76	-0.61304	0.00011326	0.0029249
Trnp1	639.906	418.044	-0.61232	3.6856e-06	0.00018683
Rad51c	1415.11	926.289	-0.612	1.4636e-08	1.7946e-06
Gm21704	2066.9	1351.52	-0.6118	3.2654e-06	0.00016912
Atp12a	110.237	72.007	-0.6108	0.047168	0.25564
Alg13	4570.97	2997.23	-0.60945	9.1252e-08	8.2855e-06
Kif2c	3526.45	2311.91	-0.60915	1.0626e-16	1.3859e-13
Ell2	1480.39	971.901	-0.60779	2.005e-05	0.00072821
Cetn4	154.418	101.782	-0.60736	0.0092809	0.082086
Elk4	1338.42	878.334	-0.60711	0.0096243	0.084266
3110045C21Rik	129.13	84.406	-0.60654	0.01588	0.1211
Pih1d2	144.483	95.5485	-0.60594	0.035677	0.21189
Rbmx2	1330.3	875.17	-0.60594	7.682e-06	0.00033962
Recql4	2273.04	1493.63	-0.60522	7.8869e-07	5.1547e-05
6430548M08Rik	1073.36	706.6	-0.60519	4.7715e-05	0.0014913
Ttc26	843.271	555.615	-0.60461	0.00705	0.067091
Mageb17-ps	187.81	124.145	-0.60429	0.03328	0.2023
Ica1l	301.204	198.155	-0.60338	0.0058429	0.058372
Adad1	1317.04	868.282	-0.60262	0.0004463	0.0083859
Cdca3	1889.37	1243.75	-0.60227	1.1986e-09	2.1766e-07
Kif23	6106.01	4023.89	-0.6021	5.1053e-13	2.8722e-10
Radx	1966.37	1295.37	-0.60126	5.6931e-08	5.5941e-06
Zfp786	465.599	306.986	-0.60122	4.5186e-06	0.000222
Pxylp1	717.424	472.816	-0.60022	4.0054e-08	4.0753e-06
Gm7903	1972.04	1300.22	-0.60001	1.8948e-08	2.201e-06
Diaph3	1479.12	976.828	-0.59995	8.273e-11	2.1979e-08
Fam72a	332.761	220.183	-0.59958	0.00014525	0.0035468
Utf1	175.06	115.08	-0.59938	0.013094	0.105
Tex14	6426.63	4242.98	-0.59895	1.8308e-07	1.4797e-05
Grik3	958.901	633.636	-0.59891	8.1587e-07	5.2723e-05
Clgn	783.097	518.096	-0.59836	0.0013075	0.01913
Nuf2	2333.13	1542.71	-0.59767	6.6803e-11	1.8082e-08
Plk4	4113.17	2720.5	-0.59662	4.271e-14	2.9888e-11
Ajm1	78.719	52.2629	-0.59658	0.043259	0.242
Pdha2	516.59	342.622	-0.59597	0.0010603	0.016295
Cdk5r1	388.814	257.21	-0.59559	2.8529e-05	0.0009815
LOC115488002	141.692	93.5688	-0.59508	0.022688	0.1543
Rnf17	6665.01	4413.42	-0.5947	3.6812e-09	5.5011e-07
Gm52910	98.2416	65.1901	-0.59417	0.046	0.25221
Mreg	1037.11	687.093	-0.59351	1.3525e-09	2.3661e-07
Anln	6369.36	4222.86	-0.5927	4.5436e-18	9.3118e-15
Uap1	3402.68	2258.07	-0.59258	1.2563e-10	3.1618e-08
Tg	301.549	199.968	-0.59236	0.000176	0.0040922
Cenpq	1314.67	873.1	-0.59223	1.9886e-05	0.00072314
Fam160a1	297.768	198.058	-0.59138	0.0046044	0.049075
Nxf2	7940.75	5269.97	-0.59124	8.0497e-07	5.2254e-05
Efcab7	688.538	457.714	-0.5911	0.033666	0.20357
Cdnf	269.449	179.165	-0.59043	0.0026836	0.032681
Ncapd2	11341.2	7535.55	-0.59001	1.1553e-08	1.4538e-06
Wdr44	1480.69	985.458	-0.58911	1.053e-06	6.5534e-05
Cdca8	3045.73	2024.91	-0.58892	1.4018e-15	1.2974e-12
Gm31388	108.519	72.4571	-0.58891	0.032301	0.19812
4930432K21Rik	1048.02	698.125	-0.58806	0.0012246	0.018141
Gm773	780.531	519.491	-0.58761	2.9486e-06	0.0001558
Prim1	2358.27	1570.96	-0.58707	1.8986e-11	6.1207e-09
Nat8l	740.849	492.271	-0.5869	6.3839e-06	0.00029213
Gm15023	1866.43	1242.66	-0.58641	1.4951e-09	2.5999e-07
Shank2	830.658	553.328	-0.58608	1.4503e-07	1.2203e-05
Rpgr	1654.61	1103.58	-0.58585	8.3846e-06	0.00036231
Gm41062	50.0953	75.1297	0.58538	0.049666	0.26473
Ptprd	6392.99	9596.83	0.5865	1.6762e-08	2.0039e-06
Gm2007	298.556	447.973	0.58669	0.011645	0.096983
Ccdc92b	204.429	306.673	0.58704	0.0010503	0.016201
Elfn2	109.236	164.303	0.58796	0.025223	0.16621
Hs3st1	133.036	198.94	0.58929	0.0043975	0.047595
Ociad2	237.403	356.52	0.59066	0.00041915	0.0080069
Hmcn1	1513.28	2277.15	0.59076	6.0404e-06	0.00027863
Gm26691	61.4529	92.2011	0.59158	0.048936	0.26247
Gm32497	374.315	563.818	0.59167	0.00091631	0.014704
Icosl	658.173	991.736	0.59181	0.00040736	0.007818
Sash3	68.1521	102.674	0.59224	0.049904	0.26543
Ticam2	69.0641	103.822	0.59236	0.034252	0.20616
Abca8b	462.132	697.705	0.59463	0.00577	0.057805
Scn7a	89.8345	135.869	0.59544	0.023961	0.16025
Trim12a	1732.75	2619.08	0.59573	0.0021869	0.028012
Cdkl1	53.065	80.353	0.59788	0.048584	0.26105
Erbb3	1115.1	1686.27	0.59867	0.0031856	0.037079
Sel1l3	4759.04	7209.61	0.59903	2.9041e-08	3.1207e-06
Gm14393	822.475	1245.24	0.60046	0.00075196	0.012588
Pdk4	268.407	406.804	0.60092	0.022015	0.1514
Grip1	808.127	1226.24	0.60214	0.00013849	0.0034256
Zfp618	2228.61	3380.78	0.60252	3.3075e-12	1.3956e-09
Tnfsf10	159.893	243.621	0.60271	0.0061938	0.060793
Gm34294	147.333	223.626	0.60297	0.015158	0.11711
Cadm3	993.363	1508.78	0.60431	0.0033882	0.038803
Gm33733	87.7025	132.406	0.60435	0.019906	0.1425
Slc24a2	527.496	803.592	0.60506	9.4602e-06	0.00039688
Dusp4	122.326	186.084	0.60574	0.0055021	0.055704
LOC115490186	82.5844	125.414	0.60622	0.036812	0.21642
Cyp2d22	489.519	745.469	0.60636	3.3226e-07	2.4319e-05
Lingo2	386.735	588.919	0.60708	0.013992	0.11015
Gm34375	69.5	105.377	0.60754	0.017548	0.13057
Trim30a	308.734	471.397	0.60866	6.8545e-05	0.0019357
Gm4151	219.047	332.885	0.61124	0.0043569	0.047227
Tbc1d30	2646.13	4043.97	0.61147	1.0467e-08	1.3407e-06
Gm38837	197.322	301.11	0.61295	0.0045034	0.048297
Gm33214	67.7737	103.311	0.61387	0.028752	0.18211
Zfp454	156.409	239.711	0.61598	0.00079759	0.013205
Slc25a13	939.184	1441.88	0.61626	0.0033759	0.038729
Col9a1	66.8547	103.187	0.61648	0.019904	0.1425
Cdh13	81.6824	124.681	0.61678	0.041883	0.23668
Zmynd15	132.737	203.884	0.61784	0.00069438	0.011824
Gdnf	915.836	1405.19	0.61847	6.9296e-06	0.00031509
Esr2	141.749	217.83	0.61868	0.0089012	0.079512
Gm5862	57.7441	88.735	0.6187	0.045638	0.25128
Gm32790	119.725	184.446	0.61916	0.017899	0.13232
Gm6710	551.508	846.111	0.61936	0.00021683	0.004782
Lhx1	131.2	201.379	0.61939	0.013524	0.10748
Fgf1	99.0303	151.824	0.61951	0.029493	0.18514
Fam13c	306.38	469.595	0.61954	0.00021307	0.0047172
Mpzl2	950.307	1460.69	0.62015	0.0035816	0.040378
Gm30827	180.449	276.609	0.62277	0.0044657	0.048031
Gm42256	69.9063	108.142	0.62346	0.017985	0.13275
4933431G14Rik	93.7578	144.213	0.62349	0.021685	0.15022
Nr4a2	141.846	219.105	0.62484	0.018254	0.13409
Pm20d1	812.027	1252.09	0.62559	1.675e-06	9.7721e-05
Gm1966	72.1819	110.412	0.62737	0.043477	0.24283
Gm15708	60.0319	92.134	0.6279	0.021813	0.15059
Gbp7	1142.59	1767.62	0.63012	0.00024617	0.0052868
Sorbs2	3244.23	5024.89	0.63135	0.00025379	0.00541
Hspb1	2698.38	4182.68	0.63247	9.072e-08	8.2633e-06
Gm52807	121.738	187.771	0.63373	0.01357	0.10768
Cyp4f14	149.073	232.064	0.63425	0.0011242	0.01695
Gm14440	180.765	280.662	0.63516	0.00057769	0.0102
Syne1	2030.58	3166.97	0.64118	0.0011691	0.017516
Vit	437.91	685.347	0.64152	5.669e-05	0.0016786
Nwd1	148.073	230.789	0.64172	0.0025974	0.031835
Rnasel	2141.32	3343.13	0.64292	0.034155	0.20574
Cracr2a	160.838	251.161	0.64437	0.0031521	0.036746
Cebpb	291.479	455.053	0.64481	0.0040186	0.044025
Naip5	68.3199	107.242	0.64562	0.032153	0.19755
Rgs11	1672.36	2616.56	0.64671	0.0010026	0.015685
Mme	9680.32	15159.2	0.64693	6.4895e-05	0.0018601
Epha2	1201.72	1879.65	0.64712	0.00022177	0.0048655
Agmo	84.4668	133.004	0.6477	0.010888	0.092427
Mat1a	68.6921	106.556	0.64847	0.049038	0.26273
Gm14295	507.172	794.902	0.64955	0.0014501	0.020663
Kcnj8	173.919	272.912	0.64981	0.00017513	0.0040885
Ier3	184.68	291.118	0.6499	0.0014188	0.020297
Bbc3	233.858	368.624	0.65148	2.5116e-05	0.0008799
Slc19a3	54.41	84.7643	0.65242	0.041571	0.23558
Sntb1	247.959	389.053	0.65262	0.0019011	0.025125
A330009N23Rik	59.2755	93.6076	0.65492	0.022776	0.15464
Mocos	53.6623	84.6391	0.65757	0.041912	0.23668
Slit1	48.9368	77.1498	0.65842	0.040135	0.23017
Gvin1	282.702	447.451	0.65981	0.048244	0.25951
Gm14308	447.563	706.239	0.66031	0.00049836	0.0091137
Hydin	191.974	302.686	0.6605	0.012479	0.10163
Gucy2c	89.0428	141.445	0.6608	0.038358	0.22287
F2rl1	69.4332	110.073	0.66195	0.0086514	0.077985
Abcc9	644.918	1019.76	0.66239	1.5585e-07	1.3037e-05
S100a1	166.25	264.693	0.66547	0.023525	0.15824
Dipk2b	70.5589	111.397	0.66641	0.015672	0.11998
Pcdhgc4	94.7498	151.358	0.66774	0.0088581	0.079228
Gbp2	428.465	681.618	0.66864	0.006324	0.061675
Aim2	109.208	173.399	0.66952	0.0019322	0.025411
1110032F04Rik	88.1238	140.303	0.66954	0.021803	0.15058
Gimap8	63.845	101.729	0.67133	0.013532	0.10752
Scn2a	173.922	276.625	0.67137	0.00013875	0.003429
Pou5f1	369.174	586.309	0.67243	0.0015805	0.021949
Gm41253	47.2011	75.4267	0.67253	0.037726	0.22023
Prss53	119.564	190.834	0.67271	0.03004	0.18766
Gm35988	144.785	229.94	0.67358	0.01859	0.136
Zfp965	95.0525	150.77	0.67422	0.020144	0.14364
Gm35762	53.1986	84.502	0.67607	0.042945	0.24071
Rpl3	20255.1	32393.3	0.67738	2.7236e-12	1.1664e-09
Gm32719	73.245	117.994	0.67756	0.023418	0.15765
Six4	294.445	470.77	0.68073	0.003339	0.03846
St8sia1	1679.77	2693.47	0.68111	0.037014	0.21736
Ltbp3	3920.26	6299.11	0.68421	2.7082e-09	4.1708e-07
Klf2	622.258	1002.09	0.68449	2.1782e-08	2.4605e-06
Extl1	591.298	949.278	0.68568	0.0011096	0.0168
1700007K13Rik	39.0443	63.0477	0.68609	0.0335	0.20317
Lgals4	451.916	727.271	0.68673	0.00068396	0.01166
Txlnb	241.423	387.977	0.68803	0.00017911	0.004141
Foxq1	1531.1	2467.35	0.68828	0.042258	0.23788
Nrn1l	43.2615	69.214	0.68897	0.044774	0.24816
Gimap5	44.5106	71.9158	0.68899	0.023171	0.15638
Hdx	128.968	207.941	0.68966	0.00029154	0.006024
Kcnh3	180.975	290.725	0.68971	0.0031398	0.036651
2610206C17Rik	77.0386	124.342	0.69214	0.021803	0.15058
Gm35189	104.946	168.886	0.69232	0.024432	0.16223
Ifnlr1	193.076	310.991	0.69262	0.010719	0.091313
Rrad	255.476	411.077	0.6933	0.001798	0.024129
Dst	25878.6	41926.3	0.69616	4.6866e-05	0.0014712
Rimbp2	131.978	212.489	0.69718	0.0053661	0.054791
Gm46375	31.9201	51.8599	0.69792	0.047695	0.25757
A230057D06Rik	128.52	207.401	0.70021	0.0050672	0.052639
Kctd16	133.238	217.196	0.70073	0.0027703	0.033314
8030431J09Rik	105.371	170.803	0.70093	0.00050231	0.0091623
Gm14434	323.177	524.9	0.70122	0.00037597	0.0074038
Csl	81.8076	133.547	0.70274	0.0064753	0.062746
Gbp10	145.726	237.618	0.70291	0.026659	0.17266
Jak3	286.212	467.944	0.7053	1.549e-06	9.1638e-05
Gm16141	49.8184	81.6918	0.70582	0.032198	0.19763
Gm4724	940.051	1533.28	0.70612	0.0001463	0.0035658
Matn4	148.872	242.911	0.7089	0.0060295	0.059675
Gm4631	174.503	284.903	0.70963	0.000207	0.0046183
C1rb	392.013	641.622	0.712	8.5769e-05	0.0023392
Trmt9b	230.645	377.842	0.71251	0.00015326	0.0036937
Dscaml1	82.693	134.588	0.71374	0.0039877	0.04377
Il33	76.0302	125.432	0.71583	0.03286	0.2006
Msr1	129.204	212.178	0.71718	0.044153	0.24575
Gm16702	39.8407	65.4732	0.71741	0.028815	0.18243
Egr2	401.784	662.347	0.72104	1.0801e-08	1.3765e-06
Sdcbp2	75.979	126.035	0.72119	0.0079459	0.073166
Gabbr1	2071.35	3415.68	0.72205	0.019717	0.14168
Barhl2	68.4738	112.122	0.7227	0.012402	0.1012
Adgrf2	40.1896	65.8902	0.72713	0.030764	0.19093
Gm32605	67.9785	112.8	0.72834	0.0066072	0.063594
Gm30464	44.9883	74.7767	0.73067	0.015193	0.11731
Bmp2	159.698	265.274	0.73114	7.1862e-05	0.0020175
Gm14288	200.732	332.355	0.73267	8.0507e-05	0.0022189
Zfp967	158.222	262.263	0.73302	0.0098707	0.085873
Gm40935	112.934	187.927	0.73431	0.00020669	0.0046174
Pcdhga9	106.162	177.395	0.73528	0.012134	0.099615
Eya1	184.681	306.937	0.73625	2.2036e-05	0.00079132
Galnt13	31.7612	52.4936	0.73707	0.046314	0.25317
4930486L24Rik	803.093	1340.15	0.73746	4.4615e-06	0.00021995
Scn3a	187.335	312.358	0.73795	0.022059	0.15159
Gm26812	60.5011	100.051	0.7392	0.035422	0.21077
Gm39103	38.876	64.8323	0.7394	0.022284	0.1526
Gm29695	95.0333	157.975	0.74108	0.0039479	0.043433
1700003M07Rik	36.3335	60.7333	0.74205	0.025344	0.16683
Dnmt3l	64.3014	106.937	0.74219	0.025908	0.16936
Kcnj15	73.4778	124.044	0.74395	0.0053251	0.054548
Nefm	299.77	501.547	0.74766	2.7127e-06	0.0001444
Slitrk5	124.886	210.666	0.74851	8.8832e-05	0.0024136
Gm38952	50.7177	85.437	0.75017	0.02973	0.1861
Cfap43	172.007	289.239	0.75307	0.0018773	0.024891
Zfp365	150.064	251.925	0.75311	0.00018697	0.0042667
Gm35231	35.1737	59.3344	0.75374	0.046011	0.25223
Egr1	1725.31	2914.01	0.75477	3.9637e-08	4.0473e-06
Rab27b	173.84	292.093	0.7575	0.0011205	0.016905
Ces1d	27.0122	45.8763	0.7602	0.048551	0.26105
Gm50595	32.4641	54.4898	0.76138	0.041152	0.23382
Gstp2	230.337	391.825	0.76176	0.00014037	0.0034482
Nr2e1	93.7448	157.971	0.76254	0.034936	0.20906
Arhgap9	115.754	196.004	0.76429	0.00027463	0.0057559
T2	51.6533	88.5314	0.76434	0.012198	0.099964
Cebpd	310.36	528.314	0.76699	0.00016594	0.0039251
Plekhg6	33.041	56.4144	0.76925	0.028674	0.18182
Zscan5b	47.3016	80.0947	0.76992	0.014612	0.11393
Cers1	76.3531	130.348	0.77011	0.034523	0.20735
Gm11816	77.7187	133.302	0.77103	0.011845	0.098055
Galnt15	189.494	322.421	0.77183	0.0018667	0.024819
Gm16118	62.9574	107.401	0.77383	0.021514	0.14942
Csf2rb2	60.8039	104.097	0.77834	0.0063724	0.062084
Btc	122.522	210.527	0.77865	0.020787	0.14633
Gm19605	75.9814	131.221	0.77931	0.019457	0.14017
Gm19417	168.834	291.079	0.78661	0.0033028	0.038134
2210418O10Rik	229.482	395.92	0.78668	0.012649	0.10263
Plcxd3	25.9692	44.4894	0.78719	0.045109	0.24928
Esrrg	51.3422	88.043	0.78866	0.017217	0.12877
D330025C20Rik	70.9053	123.052	0.79023	0.0013576	0.019713
Gm40346	112.79	194.811	0.79041	0.02312	0.1563
Eda2r	273.071	471.994	0.79164	6.5514e-05	0.0018685
B3gnt3	33.5182	58.4853	0.79411	0.022277	0.1526
Tm4sf5	28.6208	49.7918	0.79851	0.030683	0.19055
Gm52208	32.3515	56.5575	0.80243	0.024823	0.164
9630001P10Rik	111.034	194.052	0.8066	0.0072987	0.068841
Gm38802	91.644	159.625	0.80971	0.0091175	0.08099
Rasgrf1	73.1732	127.99	0.8148	0.0053361	0.054578
A730046J19Rik	72.335	126.531	0.81535	0.0014936	0.021027
Gm31512	52.8858	92.7528	0.81622	0.02997	0.18726
Anxa8	62.5499	110.891	0.82148	0.022967	0.15549
Gm33581	49.2212	86.535	0.82234	0.012928	0.10413
Ptprr	130.5	232.082	0.83087	5.3447e-06	0.00025305
Zfp978	198.186	351.031	0.83158	0.000981	0.015454
Htr7	26.3813	47.2996	0.83269	0.035509	0.21115
Lepr	155.712	278.432	0.83295	0.00062318	0.01081
Cntn6	115.31	205.801	0.83314	0.0030093	0.035503
Kl	98.7255	175.714	0.83421	0.004136	0.045087
Gm40578	63.961	115.714	0.84373	0.021396	0.14893
Gm46509	35.7611	64.6064	0.84495	0.015533	0.11923
Bdkrb2	81.1079	145.502	0.84538	0.032853	0.2006
Gm29938	147.209	264.026	0.84595	0.0021278	0.027413
Trim30d	175.783	316.859	0.84834	1.4663e-05	0.00057241
Nxph4	41.1149	73.9811	0.84951	0.011152	0.094026
Zfp750	41.9467	76.0912	0.85484	0.0058548	0.05841
Gm8104	42.7925	76.8931	0.85678	0.023936	0.16024
Lingo3	23.7431	43.1141	0.86427	0.046083	0.25252
Gbp9	388.424	709.334	0.86671	1.4604e-06	8.7842e-05
Mpig6b	43.4792	78.2685	0.8678	0.014812	0.11514
Cyp2j9	139.57	254.136	0.86959	0.00026884	0.0056593
Eomes	76.8545	140.674	0.87253	0.00055412	0.0098802
Tmem71	288.352	527.837	0.87299	0.0049399	0.05166
Dgkg	40.6372	74.0907	0.87549	0.0072563	0.068509
Lgals2	53.1376	98.5529	0.88877	0.011098	0.093712
Arhgef37	25.7898	48.0475	0.89165	0.018971	0.13793
Gm15651	35.9383	65.9058	0.89188	0.010436	0.089379
Pcdhga8	61.0396	113.52	0.89407	0.0034891	0.039679
Gm20346	72.8708	134.939	0.89751	0.012964	0.10427
Gm38863	88.3359	163.911	0.89893	0.021893	0.15094
Gm19639	36.5124	67.7655	0.8994	0.027168	0.17505
Nr4a1	1115.5	2084.9	0.90135	2.998e-06	0.00015726
D630023F18Rik	42.5538	79.1276	0.90183	0.018191	0.13382
Skor1	25.3226	46.7774	0.90235	0.026511	0.17201
Pld1	512.76	962.316	0.90764	1.8761e-06	0.00010596
G530011O06Rik	100.033	187.794	0.91109	0.002286	0.028945
Ccdc68	200.695	377.484	0.91191	1.9877e-08	2.2905e-06
Fgl1	64.6855	121.503	0.9127	0.0089643	0.079977
Gm10829	95.2812	178.455	0.91793	0.0033074	0.038172
Pcdh15	20.7008	39.1346	0.91805	0.047793	0.25795
Zic2	33.8492	63.3271	0.92018	0.031795	0.19574
Tchh	274.412	521.397	0.92518	0.0030669	0.036049
Gm46548	25.7289	48.4877	0.92946	0.026599	0.17239
Mlph	31.6329	60.3598	0.93011	0.02362	0.15871
Mmp9	189.81	363.203	0.93711	1.5698e-09	2.6536e-07
4930481A15Rik	46.2224	89.2174	0.93947	0.020277	0.14408
Gm48552	51.7728	100.055	0.94231	0.0059211	0.058784
Hmcn2	301.438	580.333	0.946	4.9529e-08	4.9344e-06
Gm5751	80.3862	153.988	0.94638	0.010113	0.0874
Npas4	77.0575	149.17	0.94841	0.011112	0.093796
Gm16201	122.037	236.907	0.94961	0.00044168	0.008319
Gm33801	202.924	391.057	0.95388	5.5644e-05	0.0016579
Hc	53.2712	102.583	0.95688	0.0023019	0.029096
Kcnv2	61.8384	120.142	0.96741	0.0024668	0.03064
Gm11802	66.3237	129.311	0.97082	0.0033782	0.03874
LOC115489399	15.7372	31.4243	0.983	0.046492	0.25368
Slc15a3	42.7832	84.8555	0.98476	0.019428	0.14006
4930578M01Rik	22.6332	45.2614	0.98894	0.033267	0.20227
Snx22	201.246	400.788	0.9901	1.1249e-11	3.8885e-09
Pou3f3	22.6605	44.9376	0.99684	0.012679	0.10283
Fer1l6	64.6142	128.821	1.0051	9.7839e-05	0.0026033
Helt	107.191	215.859	1.0086	0.018199	0.13382
Rufy4	75.5068	151.386	1.0095	0.031351	0.19357
Aox4	115.672	231.656	1.0108	0.0044274	0.047824
Egr3	81.3452	162.762	1.0122	0.00011313	0.0029244
Adra1a	23.1522	46.2889	1.0125	0.03865	0.22367
Hoxd11	24.5244	49.6891	1.0126	0.024665	0.16321
St18	33.7963	67.6609	1.0138	0.0028372	0.033919
Ms4a14	27.1627	54.307	1.0142	0.0070205	0.066855
Ptpn7	19.2861	39.4733	1.0205	0.036808	0.21642
9530026P05Rik	24.6695	49.9757	1.0226	0.01942	0.14006
Gm2824	18.7771	37.7717	1.0263	0.02639	0.17157
Selenbp2	60.0922	123.352	1.0292	0.009561	0.083866
Celsr1	726.899	1486.82	1.0302	1.6993e-07	1.4011e-05
Gm15326	17.431	35.6876	1.0411	0.019838	0.14226
Dbx2	26.534	55.0498	1.045	0.0077927	0.072219
Iqsec3	29.8549	60.9508	1.05	0.011676	0.09717
Kcnh1	53.5422	110.786	1.0534	0.009535	0.083722
Gm4951	55.5466	116.746	1.0699	0.017354	0.12946
T	64.0254	135.252	1.0724	2.5058e-05	0.00087892
Gm52348	15.8765	33.9857	1.0774	0.027145	0.17497
Gm41881	16.7571	35.7356	1.0819	0.028297	0.18021
Gria2	30.6431	64.7372	1.0843	0.0039509	0.043449
Minar1	39.4983	84.0214	1.0923	0.028026	0.17917
BE692007	23.5619	51.4893	1.1074	0.033519	0.20319
Dnase1l3	14.9762	32.5485	1.1147	0.025345	0.16683
Cd79a	19.6931	42.8559	1.1149	0.019634	0.14111
Gm39256	10.2088	22.1056	1.1193	0.047324	0.25619
Galnt17	53.4969	116.251	1.1223	0.0078134	0.072342
Dlk2	43.6522	94.0654	1.1236	0.0039287	0.043271
Gm10789	105.931	231.522	1.1323	4.4208e-06	0.00021832
Gm28523	27.3333	60.5689	1.135	0.0019152	0.025277
Gm3858	35.7856	78.6567	1.1504	0.0031254	0.036513
Tmod4	30.6263	68.3673	1.1602	0.010816	0.091919
Gm12796	13.9435	31.6737	1.1685	0.02969	0.18591
Sall3	49.408	112.45	1.175	1.9309e-05	0.00071302
Kcna6	364.598	835.633	1.1952	3.1989e-07	2.3717e-05
Gm5376	14.4149	32.9646	1.2048	0.018909	0.13763
Gm13470	11.1747	25.2659	1.2094	0.036619	0.21548
Gm46871	29.5478	68.3433	1.2172	0.0047179	0.049969
Gm3173	107.957	250.761	1.2248	0.00050306	0.0091701
Fbxw27	11.3303	26.658	1.2452	0.023182	0.15639
Gm36317	17.9221	42.241	1.2504	0.0054526	0.055399
E330035G20Rik	311.334	745.088	1.2546	1.5132e-07	1.2695e-05
Sorcs1	30.6101	73.0671	1.2605	0.00084882	0.013869
Sox2	13.4797	32.2063	1.2663	0.040639	0.232
Caly	8.38551	20.2098	1.2776	0.03939	0.22676
Lmo3	12.1168	29.6108	1.2889	0.012926	0.10413
Otof	602.962	1484.24	1.2985	0.0038175	0.042339
Gm41308	9.21383	22.9883	1.2995	0.026578	0.17229
Rhox4e	10.9523	27.7026	1.319	0.024494	0.16249
Gjb1	14.5124	36.5472	1.3537	0.0086385	0.077918
Gm16286	741.711	1928.72	1.3789	0.00041149	0.0078867
Ppfia2	14.0666	37.4219	1.4041	0.0033368	0.03845
Nkx2-3	5.96086	16.3922	1.4512	0.036804	0.21642
Gm35437	15.289	42.4197	1.4641	0.0037245	0.041495
Gm40669	8.37273	23.0891	1.4682	0.01448	0.11307
Gm29913	7.39115	20.809	1.4949	0.021173	0.14792
Gm39920	5.34324	15.3927	1.5142	0.047444	0.25665
Ppp1r3b	73.6328	212.178	1.5258	0.0011176	0.016885
Dnah5	55.1252	157.885	1.527	5.7052e-05	0.0016858
Slc9a4	9.24342	27.1697	1.5392	0.0085044	0.076919
C1s2	185.732	539.844	1.5408	0.0024597	0.030579
Lncenc1	31.652	91.5531	1.5477	1.5232e-05	0.00058828
Kndc1	50.3524	148.948	1.5528	0.00063035	0.010902
Gjb5	6.04445	18.2984	1.5537	0.047455	0.25666
Ms4a1	5.61026	16.6229	1.5879	0.035707	0.21194
Krt17	6.15592	18.659	1.6096	0.016915	0.12712
Ccl24	13.8698	43.2189	1.6122	0.014052	0.11045
Cartpt	5.60682	16.8907	1.6407	0.041606	0.23559
Gm36219	8.05056	25.7137	1.6558	0.0065499	0.063289
H2-T-ps	10.2181	32.6041	1.6878	0.049	0.26269
Pianp	146.632	480.969	1.7145	0.013667	0.10811
Gm42352	7.92116	25.5997	1.739	0.0060467	0.059743
Gm33987	4.6281	15.7105	1.743	0.037431	0.21891
Tnfsf4	8.82086	30.6103	1.7917	0.0012169	0.018063
Gm52043	5.38504	19.5233	1.8218	0.016022	0.1218
Bcl2l15	4.59909	17.2669	1.9286	0.010891	0.092427
Rag1	4.72563	18.1712	1.9342	0.011828	0.097968
4930519F16Rik	3.18217	12.5642	2.0508	0.028537	0.18123
Gm6943	2.58078	10.8039	2.0768	0.039944	0.2294
Scimp	2.14485	10.1754	2.2306	0.046842	0.25469
Gm52534	1.72573	8.7674	2.2763	0.047761	0.25783
Gm34527	15.5236	78.2624	2.3525	1.2973e-07	1.1132e-05
Sult1c1	1.61198	8.30603	2.378	0.04991	0.26543
LOC108168645	28.0879	156.322	2.4776	1.5865e-07	1.3194e-05
2900092D14Rik	1.9498	11.5779	2.4783	0.019938	0.14266
Casp14	4.99206	29.624	2.5539	0.00013496	0.0033556
Gm33104	2.83099	17.0126	2.6425	0.015818	0.12077
Ros1	1.43029	8.59267	2.6673	0.036609	0.21546
A330032P22Rik	1.4593	9.96834	2.7018	0.029452	0.18507
Gm32703	1.33218	9.63173	2.7368	0.036262	0.21404
Capn8	2.43802	16.726	2.8987	0.018106	0.13334
Themis3	1.21901	8.68783	3.0017	0.035019	0.20937
Gm39323	0.799308	7.16623	3.0246	0.039871	0.22907
Slitrk1	0.84168	7.42331	3.0322	0.024775	0.16371
Gm41020	0.799308	7.34655	3.069	0.04164	0.23574
Kynu	0.617616	6.07921	3.268	0.043248	0.24198
Gm31962	1.21901	10.5333	3.3021	0.013348	0.10626
Gm4203	0.812672	7.15583	3.3225	0.046331	0.25321
Gm38870	0.532872	6.03683	3.3464	0.04257	0.23924
Nkx2-9	0.532872	6.19834	3.3792	0.040744	0.23237
Apol7b	0.812672	7.38892	3.3957	0.028159	0.17968
Gm34153	0.617616	7.52405	3.5716	0.019157	0.13878
Olfr39	0.812672	9.39828	3.7492	0.013004	0.10446
Gm13373	0.308808	5.08493	3.8779	0.029001	0.1832
Ifi208	0.617616	9.39828	3.8957	0.010329	0.088784
Klrb1	0.532872	9.23918	3.9606	0.015083	0.11677
H2bc18	3.08464	48.2259	4.0093	4.4248e-05	0.0014044
Gm33240	0	3.36703	4.246	0.049127	0.26292
Olfr456	0	3.40142	4.2587	0.049145	0.26293
Gm40997	0	3.45978	4.2802	0.044747	0.24809
1700007J10Rik	0	3.46777	4.2832	0.046282	0.25313
1700011C11Rik	0	3.51015	4.2987	0.046114	0.2526
Gm11733	0	3.51015	4.2987	0.046114	0.2526
Gm39605	0	3.69046	4.3789	0.037266	0.2183
Gm31814	0	3.69846	4.3817	0.037096	0.21761
Gm52205	0	3.72485	4.3905	0.037982	0.22105
2010010A06Rik	0	3.7992	4.4157	0.035052	0.20944
Themis	0	3.7992	4.4157	0.035052	0.20944
Gm13483	0.617616	13.5793	4.4225	0.0010567	0.016263
Vmn2r106	0	3.83358	4.427	0.032923	0.20084
Ceacam10	0	3.87596	4.4412	0.034971	0.20921
Allc	0	3.97152	4.4867	0.034988	0.20927
4933412O06Rik	0	4.03788	4.5081	0.029927	0.18703
Gm16108	0	4.173	4.5499	0.025938	0.16951
Gpx2	0	4.30013	4.5889	0.029005	0.1832
1700028P14Rik	0	4.40369	4.6321	0.019287	0.13946
Gm41450	0	4.49643	4.6585	0.018021	0.13292
Gm34112	0	4.71113	4.7306	0.01512	0.11691
Gm33867	0	4.7615	4.7441	0.013671	0.10811
Gm5086	0	5.15129	4.8559	0.0098197	0.085507
Gm30369	0	5.23604	4.8766	0.0099043	0.086114
Olfr157	0	5.57546	4.9676	0.0078374	0.072469
Krtap17-1	0	5.76095	5.0113	0.012716	0.10306
Usp17la	0	6.15597	5.1136	0.0044519	0.047984
Kir3dl1	0	6.59372	5.2116	0.016944	0.12727
Apol7e	0	21.4775	6.9195	8.5717e-07	5.4775e-05
