# Supplementary material for: N6-methyladenosine writer METTL16-mediated alternative splicing and translation control are essential for murine spermatogenesis
Source: Genome Biol. 2024 Jul 19;25:193. doi: 10.1186/s13059-024-03332-5 (PMC11264951; doi:10.1186/s13059-024-03332-5)
Supplement: Supplementary file 3 — Additional file 3: Table S2. GO term anlsysis of DEGs in Mettl16 cKO testes identified from RNA-seq data. [file 13059_2024_3332_MOESM3_ESM.xlsx]

## Sheet: Sheet1
Supplementary Table S2. GO term anlsysis of DEGs in Mettl16 cKO testes identified from RNA-seq data.
GroupID	Category	Term	Description	LogP	Log(q-value)	Genes	Symbols	InTerm_InList
1_Summary	GO Biological Processes	GO:0051321	meiotic cell cycle	-50.5572	-46.2905	11799,12447,12448,12745,12877,13164,13404,17687,17771,18426,18817,19183,19362,20899,20957,20962,21973,22137,22768,27083,50878,54427,55993,56739,66654,66977,67981,68107,68298,69928,70099,70891,71241,71846,72634,72891,74075,74369,74377,74401,74666,74717,74847,75033,75388,75459,75514,75801,75828,83558,83560,100155,105988,110958,114714,140557,210554,211651,213389,214901,224661,225182,234396,237911,23…	Birc5,Ccne1,Ccne2,Clgn,Cpeb1,Dazl,Dmc1,Msh5,Tesmin,Ovol1,Plk1,Psmc3ip,Rad51ap1,Stra8,Sycp1,Sycp3,Top2a,Ttk,Zfy2,Xlr4b,Stag3,Dnmt3l,Msh4,Rec8,Tex12,Nuf2,Hormad1,Cntd1,Ncapd2,Cenps,Smc4,Spdya,Dmrtc2,Syce2,Tdrkh,Xlr4c,Syce1,Mei1,Hsf2bp,Terb2,Brme1,Spata17,Meikin,Mei4,Boll,Syce3,1700013H16Rik,4930447C04Rik,Hormad2,Tex11,Tex14,Shoc1,Espl1,M1ap,Rad51c,Smc1b,Hus1b,Fancd2,Prdm9,Chtf18,Slc26a8,Rbbp8,Ankle…	131/-
1_Member	GO Biological Processes	GO:0051321	meiotic cell cycle	-50.5572	-46.2905	11799,12447,12448,12745,12877,13164,13404,17687,17771,18426,18817,19183,19362,20899,20957,20962,21973,22137,22768,27083,50878,54427,55993,56739,66654,66977,67981,68107,68298,69928,70099,70891,71241,71846,72634,72891,74075,74369,74377,74401,74666,74717,74847,75033,75388,75459,75514,75801,75828,83558,83560,100155,105988,110958,114714,140557,210554,211651,213389,214901,224661,225182,234396,237911,23…	Birc5,Ccne1,Ccne2,Clgn,Cpeb1,Dazl,Dmc1,Msh5,Tesmin,Ovol1,Plk1,Psmc3ip,Rad51ap1,Stra8,Sycp1,Sycp3,Top2a,Ttk,Zfy2,Xlr4b,Stag3,Dnmt3l,Msh4,Rec8,Tex12,Nuf2,Hormad1,Cntd1,Ncapd2,Cenps,Smc4,Spdya,Dmrtc2,Syce2,Tdrkh,Xlr4c,Syce1,Mei1,Hsf2bp,Terb2,Brme1,Spata17,Meikin,Mei4,Boll,Syce3,1700013H16Rik,4930447C04Rik,Hormad2,Tex11,Tex14,Shoc1,Espl1,M1ap,Rad51c,Smc1b,Hus1b,Fancd2,Prdm9,Chtf18,Slc26a8,Rbbp8,Ankle…	85/309
1_Member	GO Biological Processes	GO:1903046	meiotic cell cycle process	-48.6698	-44.7042	11799,12447,12448,12877,13164,13404,17687,17771,18426,18817,19183,20957,20962,21973,22137,22768,50878,54427,55993,56739,66654,66977,67981,68107,68298,69928,70099,70891,71241,71846,72634,74075,74369,74377,74401,74666,74717,74847,75033,75459,75801,83558,83560,100155,105988,110958,114714,210554,211651,213389,214901,234396,237911,239083,240069,268491,320022,320558,330149,380709,381196,381678,384619,4…	Birc5,Ccne1,Ccne2,Cpeb1,Dazl,Dmc1,Msh5,Tesmin,Ovol1,Plk1,Psmc3ip,Sycp1,Sycp3,Top2a,Ttk,Zfy2,Stag3,Dnmt3l,Msh4,Rec8,Tex12,Nuf2,Hormad1,Cntd1,Ncapd2,Cenps,Smc4,Spdya,Dmrtc2,Syce2,Tdrkh,Syce1,Mei1,Hsf2bp,Terb2,Brme1,Spata17,Meikin,Mei4,Syce3,4930447C04Rik,Tex11,Tex14,Shoc1,Espl1,M1ap,Rad51c,Hus1b,Fancd2,Prdm9,Chtf18,Ankle1,Brip1,Ccnb1ip1,Morc2b,Meioc,Terb1,Sycp2,Hfm1,Spata22,Gm960,Zcwpw1,Kash5,Iho1,…	69/198
1_Member	GO Biological Processes	GO:0140013	meiotic nuclear division	-46.1182	-42.5229	11799,12447,12448,12877,13164,13404,17687,17771,18817,19183,20957,20962,21973,22137,50878,54427,55993,56739,66654,66977,67981,68107,69928,70099,70891,71241,71846,72634,74075,74369,74377,74401,74666,74847,75033,75459,75801,83558,83560,100155,105988,110958,114714,211651,213389,214901,234396,237911,239083,240069,268491,320022,320558,330149,380709,381196,381678,384619,434438,622554,625662,668929,1002…	Birc5,Ccne1,Ccne2,Cpeb1,Dazl,Dmc1,Msh5,Tesmin,Plk1,Psmc3ip,Sycp1,Sycp3,Top2a,Ttk,Stag3,Dnmt3l,Msh4,Rec8,Tex12,Nuf2,Hormad1,Cntd1,Cenps,Smc4,Spdya,Dmrtc2,Syce2,Tdrkh,Syce1,Mei1,Hsf2bp,Terb2,Brme1,Meikin,Mei4,Syce3,4930447C04Rik,Tex11,Tex14,Shoc1,Espl1,M1ap,Rad51c,Fancd2,Prdm9,Chtf18,Ankle1,Brip1,Ccnb1ip1,Morc2b,Meioc,Terb1,Sycp2,Hfm1,Spata22,Gm960,Zcwpw1,Kash5,Iho1,Majin,Ankrd31,Rad21l,Btbd18,Rnf2…	64/178
1_Member	GO Biological Processes	GO:0000280	nuclear division	-46.0286	-42.5229	11799,12447,12448,12877,13164,13404,14184,17687,17771,18817,19183,20957,20962,21973,22137,50878,51944,52276,54141,54392,54427,55993,56739,58994,60411,66654,66977,67981,68107,68298,68612,69928,70099,70891,71241,71819,71846,72634,73804,74075,74369,74377,74401,74666,74847,75033,75459,75801,76044,83558,83560,100155,105988,107995,108907,110033,110958,114714,208628,211651,213389,214901,233406,234396,23…	Birc5,Ccne1,Ccne2,Cpeb1,Dazl,Dmc1,Fgfr3,Msh5,Tesmin,Plk1,Psmc3ip,Sycp1,Sycp3,Top2a,Ttk,Stag3,Knstrn,Cdca8,Spag5,Ncapg,Dnmt3l,Msh4,Rec8,Smpd3,Cenpk,Tex12,Nuf2,Hormad1,Cntd1,Ncapd2,Ube2c,Cenps,Smc4,Spdya,Dmrtc2,Kif23,Syce2,Tdrkh,Kif2c,Syce1,Mei1,Hsf2bp,Terb2,Brme1,Meikin,Mei4,Syce3,4930447C04Rik,Ncapg2,Tex11,Tex14,Shoc1,Espl1,Cdc20,Nusap1,Kif22,M1ap,Rad51c,Kntc1,Fancd2,Prdm9,Chtf18,Prc1,Ankle1,Brip…	81/312
1_Member	GO Biological Processes	GO:0007127	meiosis I	-46.0114	-42.5229	11799,12447,12448,12877,13404,17687,18817,19183,20957,20962,21973,50878,54427,55993,56739,66654,67981,68107,69928,70891,71241,71846,74075,74369,74377,74401,74666,74847,75033,75459,75801,83558,100155,105988,110958,114714,211651,213389,214901,234396,237911,239083,240069,268491,320022,330149,380709,381196,381678,384619,434438,622554,625662,668929,100270744,102632837	Birc5,Ccne1,Ccne2,Cpeb1,Dmc1,Msh5,Plk1,Psmc3ip,Sycp1,Sycp3,Top2a,Stag3,Dnmt3l,Msh4,Rec8,Tex12,Hormad1,Cntd1,Cenps,Spdya,Dmrtc2,Syce2,Syce1,Mei1,Hsf2bp,Terb2,Brme1,Meikin,Mei4,Syce3,4930447C04Rik,Tex11,Shoc1,Espl1,M1ap,Rad51c,Fancd2,Prdm9,Chtf18,Ankle1,Brip1,Ccnb1ip1,Morc2b,Meioc,Terb1,Hfm1,Spata22,Gm960,Zcwpw1,Kash5,Iho1,Majin,Ankrd31,Rad21l,Btbd18,Rnf212b	56/128
1_Member	GO Biological Processes	GO:0061982	meiosis I cell cycle process	-46.0114	-42.5229	11799,12447,12448,12877,13404,17687,18817,19183,20957,20962,21973,50878,54427,55993,56739,66654,67981,68107,69928,70891,71241,71846,74075,74369,74377,74401,74666,74847,75033,75459,75801,83558,100155,105988,110958,114714,211651,213389,214901,234396,237911,239083,240069,268491,320022,330149,380709,381196,381678,384619,434438,622554,625662,668929,100270744,102632837	Birc5,Ccne1,Ccne2,Cpeb1,Dmc1,Msh5,Plk1,Psmc3ip,Sycp1,Sycp3,Top2a,Stag3,Dnmt3l,Msh4,Rec8,Tex12,Hormad1,Cntd1,Cenps,Spdya,Dmrtc2,Syce2,Syce1,Mei1,Hsf2bp,Terb2,Brme1,Meikin,Mei4,Syce3,4930447C04Rik,Tex11,Shoc1,Espl1,M1ap,Rad51c,Fancd2,Prdm9,Chtf18,Ankle1,Brip1,Ccnb1ip1,Morc2b,Meioc,Terb1,Hfm1,Spata22,Gm960,Zcwpw1,Kash5,Iho1,Majin,Ankrd31,Rad21l,Btbd18,Rnf212b	56/128
1_Member	GO Biological Processes	GO:0048285	organelle fission	-43.057	-39.6354	11799,12447,12448,12877,13164,13404,14184,17687,17771,18817,19183,20957,20962,21973,22137,50878,51944,52276,54141,54392,54427,55993,56739,58994,60411,66654,66977,67981,68107,68298,68612,69928,70099,70891,71241,71819,71846,72634,73804,74075,74369,74377,74401,74666,74847,75033,75459,75801,76044,83558,83560,100155,105988,107995,108907,110033,110958,114714,208628,211651,213389,214901,233406,234396,23…	Birc5,Ccne1,Ccne2,Cpeb1,Dazl,Dmc1,Fgfr3,Msh5,Tesmin,Plk1,Psmc3ip,Sycp1,Sycp3,Top2a,Ttk,Stag3,Knstrn,Cdca8,Spag5,Ncapg,Dnmt3l,Msh4,Rec8,Smpd3,Cenpk,Tex12,Nuf2,Hormad1,Cntd1,Ncapd2,Ube2c,Cenps,Smc4,Spdya,Dmrtc2,Kif23,Syce2,Tdrkh,Kif2c,Syce1,Mei1,Hsf2bp,Terb2,Brme1,Meikin,Mei4,Syce3,4930447C04Rik,Ncapg2,Tex11,Tex14,Shoc1,Espl1,Cdc20,Nusap1,Kif22,M1ap,Rad51c,Kntc1,Fancd2,Prdm9,Chtf18,Prc1,Ankle1,Brip…	81/339
1_Member	GO Biological Processes	GO:0098813	nuclear chromosome segregation	-41.9389	-38.5754	11799,12447,12448,12877,13404,16571,17687,18817,19183,20957,20962,21973,22137,50878,51944,52276,54141,54392,55993,56739,60411,66654,66977,67629,67981,68298,69928,70099,70891,71819,71846,73804,74075,74369,74401,74847,75033,75459,75801,76044,76464,83558,83560,83815,100155,105988,107995,108907,110033,110958,208628,211651,213389,233406,234396,237911,239083,240069,268491,320022,330149,380709,381678,38…	Birc5,Ccne1,Ccne2,Cpeb1,Dmc1,Kif4,Msh5,Plk1,Psmc3ip,Sycp1,Sycp3,Top2a,Ttk,Stag3,Knstrn,Cdca8,Spag5,Ncapg,Msh4,Rec8,Cenpk,Tex12,Nuf2,Spc24,Hormad1,Ncapd2,Cenps,Smc4,Spdya,Kif23,Syce2,Kif2c,Syce1,Mei1,Terb2,Meikin,Mei4,Syce3,4930447C04Rik,Ncapg2,Knl1,Tex11,Tex14,Cenpq,Shoc1,Espl1,Cdc20,Nusap1,Kif22,M1ap,Kntc1,Fancd2,Prdm9,Prc1,Ankle1,Brip1,Ccnb1ip1,Morc2b,Meioc,Terb1,Hfm1,Spata22,Zcwpw1,Kash5,Iho1,…	68/235
1_Member	GO Biological Processes	GO:0045132	meiotic chromosome segregation	-40.6013	-37.2889	12447,12448,12877,13404,17687,18817,19183,20957,20962,21973,22137,50878,55993,56739,66654,66977,67981,69928,70099,70891,71846,74075,74369,74401,74847,75033,75459,75801,83558,100155,105988,110958,211651,213389,234396,237911,239083,240069,268491,320022,330149,380709,381678,384619,434438,622554,625662,668929	Ccne1,Ccne2,Cpeb1,Dmc1,Msh5,Plk1,Psmc3ip,Sycp1,Sycp3,Top2a,Ttk,Stag3,Msh4,Rec8,Tex12,Nuf2,Hormad1,Cenps,Smc4,Spdya,Syce2,Syce1,Mei1,Terb2,Meikin,Mei4,Syce3,4930447C04Rik,Tex11,Shoc1,Espl1,M1ap,Fancd2,Prdm9,Ankle1,Brip1,Ccnb1ip1,Morc2b,Meioc,Terb1,Hfm1,Spata22,Zcwpw1,Kash5,Iho1,Majin,Ankrd31,Rad21l	48/105
1_Member	GO Biological Processes	GO:0045143	homologous chromosome segregation	-39.0241	-35.7575	12447,12448,12877,13404,17687,18817,19183,20957,20962,50878,55993,56739,66654,67981,70891,71846,74075,74369,74401,74847,75033,75459,75801,83558,100155,105988,211651,213389,237911,239083,240069,268491,320022,380709,381678,384619,434438,622554,625662,668929	Ccne1,Ccne2,Cpeb1,Dmc1,Msh5,Plk1,Psmc3ip,Sycp1,Sycp3,Stag3,Msh4,Rec8,Tex12,Hormad1,Spdya,Syce2,Syce1,Mei1,Terb2,Meikin,Mei4,Syce3,4930447C04Rik,Tex11,Shoc1,Espl1,Fancd2,Prdm9,Brip1,Ccnb1ip1,Morc2b,Meioc,Terb1,Spata22,Zcwpw1,Kash5,Iho1,Majin,Ankrd31,Rad21l	40/70
1_Member	GO Biological Processes	GO:0007059	chromosome segregation	-37.757	-34.5317	11799,12235,12447,12448,12877,13404,16571,17687,18817,19183,20957,20962,21973,22137,50878,51944,52276,54141,54392,55993,56739,60411,66468,66654,66977,67629,67981,68298,69928,70099,70645,70891,71819,71846,71988,73804,74075,74369,74401,74847,75033,75459,75801,76044,76464,83558,83560,83815,100155,105988,107995,108907,110033,110958,208628,211651,213389,214901,233406,234396,237911,239083,239122,240069…	Birc5,Bub1,Ccne1,Ccne2,Cpeb1,Dmc1,Kif4,Msh5,Plk1,Psmc3ip,Sycp1,Sycp3,Top2a,Ttk,Stag3,Knstrn,Cdca8,Spag5,Ncapg,Msh4,Rec8,Cenpk,Ska1,Tex12,Nuf2,Spc24,Hormad1,Ncapd2,Cenps,Smc4,Oip5,Spdya,Kif23,Syce2,Esco2,Kif2c,Syce1,Mei1,Terb2,Meikin,Mei4,Syce3,4930447C04Rik,Ncapg2,Knl1,Tex11,Tex14,Cenpq,Shoc1,Espl1,Cdc20,Nusap1,Kif22,M1ap,Kntc1,Fancd2,Prdm9,Chtf18,Prc1,Ankle1,Brip1,Ccnb1ip1,Setdb2,Morc2b,Meioc,Te…	74/325
1_Member	GO Biological Processes	GO:0070192	chromosome organization involved in meiotic cell cycle	-36.8031	-33.6157	12447,12448,12877,13404,17687,19183,20957,20962,50878,55993,56739,66654,67981,68298,70099,70891,71846,74075,74369,74401,75033,75459,75801,83558,100155,211651,213389,237911,239083,240069,268491,320022,380709,381678,384619,434438,622554,625662,668929	Ccne1,Ccne2,Cpeb1,Dmc1,Msh5,Psmc3ip,Sycp1,Sycp3,Stag3,Msh4,Rec8,Tex12,Hormad1,Ncapd2,Smc4,Spdya,Syce2,Syce1,Mei1,Terb2,Mei4,Syce3,4930447C04Rik,Tex11,Shoc1,Fancd2,Prdm9,Brip1,Ccnb1ip1,Morc2b,Meioc,Terb1,Spata22,Zcwpw1,Kash5,Iho1,Majin,Ankrd31,Rad21l	39/72
1_Member	GO Biological Processes	GO:0007129	homologous chromosome pairing at meiosis	-35.767	-32.6143	12447,12448,12877,13404,17687,19183,20957,20962,50878,55993,56739,66654,67981,71846,74075,74401,75033,75459,75801,83558,100155,211651,213389,237911,239083,240069,268491,320022,380709,381678,384619,434438,622554,625662,668929	Ccne1,Ccne2,Cpeb1,Dmc1,Msh5,Psmc3ip,Sycp1,Sycp3,Stag3,Msh4,Rec8,Tex12,Hormad1,Syce2,Syce1,Terb2,Mei4,Syce3,4930447C04Rik,Tex11,Shoc1,Fancd2,Prdm9,Brip1,Ccnb1ip1,Morc2b,Meioc,Terb1,Spata22,Zcwpw1,Kash5,Iho1,Majin,Ankrd31,Rad21l	35/57
1_Member	GO Biological Processes	GO:0051276	chromosome organization	-32.5299	-29.4094	11799,12235,12447,12448,12544,12877,13404,17687,18817,19183,20957,20962,21973,28113,50878,50927,51944,52276,54141,54392,55993,56739,60411,66336,66654,66977,67981,68298,69270,70099,70645,70891,71819,71846,71988,72107,73804,74075,74369,74401,74847,75033,75459,75801,75828,76044,79456,83558,83560,100155,105988,107995,108907,110033,114714,140557,208628,210554,211651,213389,216049,223970,233406,237911,…	Birc5,Bub1,Ccne1,Ccne2,Cdc45,Cpeb1,Dmc1,Msh5,Plk1,Psmc3ip,Sycp1,Sycp3,Top2a,Tinf2,Stag3,Nasp,Knstrn,Cdca8,Spag5,Ncapg,Msh4,Rec8,Cenpk,Cenpp,Tex12,Nuf2,Hormad1,Ncapd2,Gins1,Smc4,Oip5,Spdya,Kif23,Syce2,Esco2,Dscc1,Kif2c,Syce1,Mei1,Terb2,Meikin,Mei4,Syce3,4930447C04Rik,Hormad2,Ncapg2,Recql4,Tex11,Tex14,Shoc1,Espl1,Cdc20,Nusap1,Kif22,Rad51c,Smc1b,Kntc1,Hus1b,Fancd2,Prdm9,Zfp365,Rmi2,Prc1,Brip1,Ccnb1i…	78/429
1_Member	GO Biological Processes	GO:0007131	reciprocal meiotic recombination	-28.2194	-25.1569	13404,17687,19183,20957,20962,21973,55993,68107,69928,74377,74401,74666,75459,75801,83558,100155,114714,211651,213389,214901,234396,237911,239083,240069,320022,330149,381196,622554,625662,102632837	Dmc1,Msh5,Psmc3ip,Sycp1,Sycp3,Top2a,Msh4,Cntd1,Cenps,Hsf2bp,Terb2,Brme1,Syce3,4930447C04Rik,Tex11,Shoc1,Rad51c,Fancd2,Prdm9,Chtf18,Ankle1,Brip1,Ccnb1ip1,Morc2b,Terb1,Hfm1,Gm960,Majin,Ankrd31,Rnf212b	30/56
1_Member	GO Biological Processes	GO:0140527	reciprocal homologous recombination	-28.2194	-25.1569	13404,17687,19183,20957,20962,21973,55993,68107,69928,74377,74401,74666,75459,75801,83558,100155,114714,211651,213389,214901,234396,237911,239083,240069,320022,330149,381196,622554,625662,102632837	Dmc1,Msh5,Psmc3ip,Sycp1,Sycp3,Top2a,Msh4,Cntd1,Cenps,Hsf2bp,Terb2,Brme1,Syce3,4930447C04Rik,Tex11,Shoc1,Rad51c,Fancd2,Prdm9,Chtf18,Ankle1,Brip1,Ccnb1ip1,Morc2b,Terb1,Hfm1,Gm960,Majin,Ankrd31,Rnf212b	30/56
1_Member	GO Biological Processes	GO:0035825	homologous recombination	-27.6322	-24.596	13404,17687,19183,20957,20962,21973,55993,68107,69928,74377,74401,74666,75459,75801,83558,100155,114714,211651,213389,214901,225182,234396,237911,239083,240069,320022,330149,381196,622554,625662,102632837	Dmc1,Msh5,Psmc3ip,Sycp1,Sycp3,Top2a,Msh4,Cntd1,Cenps,Hsf2bp,Terb2,Brme1,Syce3,4930447C04Rik,Tex11,Shoc1,Rad51c,Fancd2,Prdm9,Chtf18,Rbbp8,Ankle1,Brip1,Ccnb1ip1,Morc2b,Terb1,Hfm1,Gm960,Majin,Ankrd31,Rnf212b	31/63
1_Member	GO Biological Processes	GO:0006310	DNA recombination	-23.9358	-20.9702	12544,13404,16881,17687,19183,19362,19363,19373,20957,20962,21973,50723,55993,56739,68107,69928,74377,74401,74666,75033,75459,75801,79456,83558,97165,100155,114714,210554,211651,213389,214901,223970,224008,225182,234396,237877,237911,239083,240069,244694,272158,320022,330149,381196,384619,434438,622554,625662,668929,102632837	Cdc45,Dmc1,Lig1,Msh5,Psmc3ip,Rad51ap1,Rad51b,Rag1,Sycp1,Sycp3,Top2a,Icosl,Msh4,Rec8,Cntd1,Cenps,Hsf2bp,Terb2,Brme1,Mei4,Syce3,4930447C04Rik,Recql4,Tex11,Hmgb2,Shoc1,Rad51c,Hus1b,Fancd2,Prdm9,Chtf18,Rmi2,Spidr,Rbbp8,Ankle1,Atad5,Brip1,Ccnb1ip1,Morc2b,Kdm4d,Poln,Terb1,Hfm1,Gm960,Kash5,Iho1,Majin,Ankrd31,Rad21l,Rnf212b	50/237
1_Member	GO Biological Processes	GO:0070193	synaptonemal complex organization	-15.579	-12.7103	12877,18817,20957,20962,56739,66654,67981,71846,74075,74401,75459,75801,83558,100155,268491,668929	Cpeb1,Plk1,Sycp1,Sycp3,Rec8,Tex12,Hormad1,Syce2,Syce1,Terb2,Syce3,4930447C04Rik,Tex11,Shoc1,Meioc,Rad21l	16/29
1_Member	GO Biological Processes	GO:0007130	synaptonemal complex assembly	-15.0376	-12.1859	12877,20957,20962,56739,66654,67981,71846,74075,74401,75459,75801,83558,100155,268491,668929	Cpeb1,Sycp1,Sycp3,Rec8,Tex12,Hormad1,Syce2,Syce1,Terb2,Syce3,4930447C04Rik,Tex11,Shoc1,Meioc,Rad21l	15/26
2_Summary	GO Biological Processes	GO:0048232	male gamete generation	-26.0755	-23.0642	12164,12745,13164,13404,14626,16450,17771,18426,19662,19725,19886,20744,20899,20957,20962,21744,22768,27083,30054,53422,53897,54427,55993,56739,64009,67981,68107,69310,70375,70891,71241,72634,72891,73336,73463,74369,74377,74401,74469,74666,74847,75033,75388,75459,75514,75545,75801,76573,76718,77595,77609,83558,83560,97165,110958,112418,114714,213389,214105,214901,224171,224661,235628,237911,23908…	Bmp8b,Clgn,Dazl,Dmc1,Gk2,Jag2,Tesmin,Ovol1,Rbp4,Rfx2,Ros1,Strbp,Stra8,Sycp1,Sycp3,Adad1,Zfy2,Xlr4b,Rnf17,Ybx2,Gal3st1,Dnmt3l,Msh4,Rec8,Syne1,Hormad1,Cntd1,Pacrg,Ica1l,Spdya,Dmrtc2,Tdrkh,Xlr4c,Prss44,C2cd6,Mei1,Hsf2bp,Terb2,Taf7l,Brme1,Meikin,Mei4,Boll,Syce3,1700013H16Rik,Tslrn1,4930447C04Rik,Spatc1l,Catsperg2,Nup210l,Odad3,Tex11,Tex14,Hmgb2,M1ap,1700102P08Rik,Rad51c,Prdm9,Sox30,Chtf18,Cip2a,Slc26…	100/-
2_Member	GO Biological Processes	GO:0048232	male gamete generation	-26.0755	-23.0642	12164,12745,13164,13404,14626,16450,17771,18426,19662,19725,19886,20744,20899,20957,20962,21744,22768,27083,30054,53422,53897,54427,55993,56739,64009,67981,68107,69310,70375,70891,71241,72634,72891,73336,73463,74369,74377,74401,74469,74666,74847,75033,75388,75459,75514,75545,75801,76573,76718,77595,77609,83558,83560,97165,110958,112418,114714,213389,214105,214901,224171,224661,235628,237911,23908…	Bmp8b,Clgn,Dazl,Dmc1,Gk2,Jag2,Tesmin,Ovol1,Rbp4,Rfx2,Ros1,Strbp,Stra8,Sycp1,Sycp3,Adad1,Zfy2,Xlr4b,Rnf17,Ybx2,Gal3st1,Dnmt3l,Msh4,Rec8,Syne1,Hormad1,Cntd1,Pacrg,Ica1l,Spdya,Dmrtc2,Tdrkh,Xlr4c,Prss44,C2cd6,Mei1,Hsf2bp,Terb2,Taf7l,Brme1,Meikin,Mei4,Boll,Syce3,1700013H16Rik,Tslrn1,4930447C04Rik,Spatc1l,Catsperg2,Nup210l,Odad3,Tex11,Tex14,Hmgb2,M1ap,1700102P08Rik,Rad51c,Prdm9,Sox30,Chtf18,Cip2a,Slc26…	89/680
2_Member	GO Biological Processes	GO:0022412	cellular process involved in reproduction in multicellular organism	-25.0216	-22.0338	12164,13164,13404,14160,14626,17771,18291,18817,19725,20744,20899,20957,20962,21744,21973,22137,22768,26910,27083,30054,53422,54427,56296,56739,66712,67981,69310,70375,70891,71241,72634,72891,73336,73463,74369,74377,74401,74469,74666,74847,75033,75514,75801,77595,83558,83560,97165,102991,110958,114714,214105,214901,235628,237911,239083,239731,240255,243866,245423,264134,268491,319177,320558,33014…	Bmp8b,Dazl,Dmc1,Lgr5,Gk2,Tesmin,Nobox,Plk1,Rfx2,Strbp,Stra8,Sycp1,Sycp3,Adad1,Top2a,Ttk,Zfy2,Figla,Xlr4b,Rnf17,Ybx2,Dnmt3l,Dmrtb1,Rec8,Spesp1,Hormad1,Pacrg,Ica1l,Spdya,Dmrtc2,Tdrkh,Xlr4c,Prss44,C2cd6,Mei1,Hsf2bp,Terb2,Taf7l,Brme1,Meikin,Mei4,1700013H16Rik,4930447C04Rik,Nup210l,Tex11,Tex14,Hmgb2,Ezhip,M1ap,Rad51c,Sox30,Chtf18,Prss42,Brip1,Ccnb1ip1,Rimbp3,Ythdc2,Meiosin,Tm9sf5,Ift56,Meioc,H2bc1,Syc…	77/538
2_Member	GO Biological Processes	GO:0007283	spermatogenesis	-23.7592	-20.8148	12164,12745,13164,13404,14626,16450,17771,18426,19662,19725,19886,20744,20899,20957,20962,21744,22768,27083,30054,53422,53897,54427,55993,56739,64009,67981,68107,69310,70375,70891,71241,72634,72891,73336,73463,74369,74377,74401,74469,74666,75033,75388,75459,75514,75545,75801,76573,76718,77595,77609,97165,110958,112418,114714,213389,214105,224171,224661,235628,237911,239083,239731,240255,243866,24…	Bmp8b,Clgn,Dazl,Dmc1,Gk2,Jag2,Tesmin,Ovol1,Rbp4,Rfx2,Ros1,Strbp,Stra8,Sycp1,Sycp3,Adad1,Zfy2,Xlr4b,Rnf17,Ybx2,Gal3st1,Dnmt3l,Msh4,Rec8,Syne1,Hormad1,Cntd1,Pacrg,Ica1l,Spdya,Dmrtc2,Tdrkh,Xlr4c,Prss44,C2cd6,Mei1,Hsf2bp,Terb2,Taf7l,Brme1,Mei4,Boll,Syce3,1700013H16Rik,Tslrn1,4930447C04Rik,Spatc1l,Catsperg2,Nup210l,Odad3,Hmgb2,M1ap,1700102P08Rik,Rad51c,Prdm9,Sox30,Cip2a,Slc26a8,Prss42,Brip1,Ccnb1ip1,R…	84/660
2_Member	GO Biological Processes	GO:0007281	germ cell development	-19.7968	-16.8919	12164,13164,13404,14160,14626,18291,19725,20744,20899,20957,20962,21744,22768,26910,27083,30054,53422,56296,56739,67981,69310,70375,70891,71241,72891,73336,73463,74369,74401,74469,75033,75514,75801,77595,97165,102991,214105,214901,235628,237911,239083,239731,240255,243866,245423,264134,268491,319177,330149,331416,332397,382217,384619,434438,434794,545391,574428,622554,100009600,100048534	Bmp8b,Dazl,Dmc1,Lgr5,Gk2,Nobox,Rfx2,Strbp,Stra8,Sycp1,Sycp3,Adad1,Zfy2,Figla,Xlr4b,Rnf17,Ybx2,Dmrtb1,Rec8,Hormad1,Pacrg,Ica1l,Spdya,Dmrtc2,Xlr4c,Prss44,C2cd6,Mei1,Terb2,Taf7l,Mei4,1700013H16Rik,4930447C04Rik,Nup210l,Hmgb2,Ezhip,Sox30,Chtf18,Prss42,Brip1,Ccnb1ip1,Rimbp3,Ythdc2,Meiosin,Tm9sf5,Ift56,Meioc,H2bc1,Hfm1,Gm773,Nanos1,Gm1140,Kash5,Iho1,Xlr4a,Catspere2,Zmynd15,Majin,Zglp1,Cfap43	60/414
2_Member	GO Biological Processes	GO:0007286	spermatid development	-10.6634	-7.95306	13404,14626,19725,20744,20957,20962,21744,22768,27083,30054,53422,56739,69310,70375,71241,72891,73463,74369,74469,75514,77595,97165,214105,237911,239083,239731,240255,264134,268491,319177,331416,382217,434794,545391,574428,100048534	Dmc1,Gk2,Rfx2,Strbp,Sycp1,Sycp3,Adad1,Zfy2,Xlr4b,Rnf17,Ybx2,Rec8,Pacrg,Ica1l,Dmrtc2,Xlr4c,C2cd6,Mei1,Taf7l,1700013H16Rik,Nup210l,Hmgb2,Sox30,Brip1,Ccnb1ip1,Rimbp3,Ythdc2,Ift56,Meioc,H2bc1,Gm773,Gm1140,Xlr4a,Catspere2,Zmynd15,Cfap43	36/277
2_Member	GO Biological Processes	GO:0048515	spermatid differentiation	-10.2182	-7.53134	13404,14626,19725,20744,20957,20962,21744,22768,27083,30054,53422,56739,69310,70375,71241,72891,73463,74369,74469,75514,77595,97165,214105,237911,239083,239731,240255,264134,268491,319177,331416,382217,434794,545391,574428,100048534	Dmc1,Gk2,Rfx2,Strbp,Sycp1,Sycp3,Adad1,Zfy2,Xlr4b,Rnf17,Ybx2,Rec8,Pacrg,Ica1l,Dmrtc2,Xlr4c,C2cd6,Mei1,Taf7l,1700013H16Rik,Nup210l,Hmgb2,Sox30,Brip1,Ccnb1ip1,Rimbp3,Ythdc2,Ift56,Meioc,H2bc1,Gm773,Gm1140,Xlr4a,Catspere2,Zmynd15,Cfap43	36/287
3_Summary	GO Biological Processes	GO:0006259	DNA metabolic process	-22.7115	-19.7873	12447,12448,12544,13404,13421,13813,14048,15201,16881,17199,17687,18973,19075,19183,19362,19363,19373,20899,20957,20962,21973,28113,50723,50927,54427,55993,56739,58994,66654,67196,68107,69270,69928,70099,70891,71988,72107,74377,74401,74666,75033,75317,75459,75801,76843,77011,79456,83558,97165,100155,106344,107986,110033,114714,207175,208836,210554,211651,213389,214901,216049,217578,218973,223970,…	Ccne1,Ccne2,Cdc45,Dmc1,Dnase1l3,Eomes,Eya1,Hells,Lig1,Mc1r,Msh5,Pole,Prim1,Psmc3ip,Rad51ap1,Rad51b,Rag1,Stra8,Sycp1,Sycp3,Top2a,Tinf2,Icosl,Nasp,Dnmt3l,Msh4,Rec8,Smpd3,Tex12,Ube2t,Cntd1,Gins1,Cenps,Smc4,Spdya,Esco2,Dscc1,Hsf2bp,Terb2,Brme1,Mei4,Parpbp,Syce3,4930447C04Rik,Dtl,Ticrr,Recql4,Tex11,Hmgb2,Shoc1,Rfc4,Ddb2,Kif22,Rad51c,Cetn4,Fanci,Hus1b,Fancd2,Prdm9,Chtf18,Zfp365,Baz1a,Wdhd1,Rmi2,Spidr,R…	100/-
3_Member	GO Biological Processes	GO:0006259	DNA metabolic process	-22.7115	-19.7873	12447,12448,12544,13404,13421,13813,14048,15201,16881,17199,17687,18973,19075,19183,19362,19363,19373,20899,20957,20962,21973,28113,50723,50927,54427,55993,56739,58994,66654,67196,68107,69270,69928,70099,70891,71988,72107,74377,74401,74666,75033,75317,75459,75801,76843,77011,79456,83558,97165,100155,106344,107986,110033,114714,207175,208836,210554,211651,213389,214901,216049,217578,218973,223970,…	Ccne1,Ccne2,Cdc45,Dmc1,Dnase1l3,Eomes,Eya1,Hells,Lig1,Mc1r,Msh5,Pole,Prim1,Psmc3ip,Rad51ap1,Rad51b,Rag1,Stra8,Sycp1,Sycp3,Top2a,Tinf2,Icosl,Nasp,Dnmt3l,Msh4,Rec8,Smpd3,Tex12,Ube2t,Cntd1,Gins1,Cenps,Smc4,Spdya,Esco2,Dscc1,Hsf2bp,Terb2,Brme1,Mei4,Parpbp,Syce3,4930447C04Rik,Dtl,Ticrr,Recql4,Tex11,Hmgb2,Shoc1,Rfc4,Ddb2,Kif22,Rad51c,Cetn4,Fanci,Hus1b,Fancd2,Prdm9,Chtf18,Zfp365,Baz1a,Wdhd1,Rmi2,Spidr,R…	87/728
3_Member	GO Biological Processes	GO:0006974	DNA damage response	-12.3116	-9.52209	12544,13404,13836,14048,15937,16881,17199,17687,18817,18973,19362,19363,20957,20962,21973,22202,55993,56739,66098,66654,67071,67196,69327,69928,70099,70891,71988,72391,74377,74401,74666,75317,75801,76843,77011,79456,106344,107986,110033,114714,117229,170770,207175,208583,208836,210554,211651,213389,216166,218973,223970,224008,225182,234396,237877,237911,240069,244694,245000,268491,272158,320022,3…	Cdc45,Dmc1,Epha2,Eya1,Ier3,Lig1,Mc1r,Msh5,Plk1,Pole,Rad51ap1,Rad51b,Sycp1,Sycp3,Top2a,Uba1y,Msh4,Rec8,Chchd6,Tex12,Rps6ka6,Ube2t,Pierce1,Cenps,Smc4,Spdya,Esco2,Cdkn3,Hsf2bp,Terb2,Brme1,Parpbp,4930447C04Rik,Dtl,Ticrr,Recql4,Rfc4,Ddb2,Kif22,Rad51c,Stk33,Bbc3,Cetn4,Nek11,Fanci,Hus1b,Fancd2,Prdm9,Plk5,Wdhd1,Rmi2,Spidr,Rbbp8,Ankle1,Atad5,Brip1,Morc2b,Kdm4d,Atr,Meioc,Poln,Terb1,Spata22,Aim2,Kash5,Majin…	68/730
3_Member	GO Biological Processes	GO:0006281	DNA repair	-12.1001	-9.3386	12544,13404,14048,16881,17199,17687,18973,19362,19363,20957,20962,55993,56739,66654,67196,69928,70099,71988,74377,74401,74666,75317,75801,76843,77011,79456,106344,107986,110033,114714,207175,208836,210554,211651,213389,218973,223970,224008,225182,234396,237911,240069,244694,245000,268491,272158,320022,380709,384619,622554,635253,668929	Cdc45,Dmc1,Eya1,Lig1,Mc1r,Msh5,Pole,Rad51ap1,Rad51b,Sycp1,Sycp3,Msh4,Rec8,Tex12,Ube2t,Cenps,Smc4,Esco2,Hsf2bp,Terb2,Brme1,Parpbp,4930447C04Rik,Dtl,Ticrr,Recql4,Rfc4,Ddb2,Kif22,Rad51c,Cetn4,Fanci,Hus1b,Fancd2,Prdm9,Wdhd1,Rmi2,Spidr,Rbbp8,Ankle1,Brip1,Morc2b,Kdm4d,Atr,Meioc,Poln,Terb1,Spata22,Kash5,Majin,Usp51,Rad21l	52/476
3_Member	GO Biological Processes	GO:0006302	double-strand break repair	-10.5999	-7.90152	12544,13404,14048,16881,19362,19363,56739,71988,74377,74401,74666,75801,79456,114714,210554,211651,213389,223970,224008,225182,234396,237911,240069,244694,268491,272158,320022,384619,622554,668929	Cdc45,Dmc1,Eya1,Lig1,Rad51ap1,Rad51b,Rec8,Esco2,Hsf2bp,Terb2,Brme1,4930447C04Rik,Recql4,Rad51c,Hus1b,Fancd2,Prdm9,Rmi2,Spidr,Rbbp8,Ankle1,Brip1,Morc2b,Kdm4d,Meioc,Poln,Terb1,Kash5,Majin,Rad21l	30/199
3_Member	GO Biological Processes	GO:0000724	double-strand break repair via homologous recombination	-5.73875	-3.32338	12544,13404,19362,19363,56739,79456,114714,210554,223970,224008,225182,234396,244694,272158,384619,668929	Cdc45,Dmc1,Rad51ap1,Rad51b,Rec8,Recql4,Rad51c,Hus1b,Rmi2,Spidr,Rbbp8,Ankle1,Kdm4d,Poln,Kash5,Rad21l	16/110
3_Member	GO Biological Processes	GO:0000725	recombinational repair	-5.52983	-3.14969	12544,13404,19362,19363,56739,79456,114714,210554,223970,224008,225182,234396,244694,272158,384619,668929	Cdc45,Dmc1,Rad51ap1,Rad51b,Rec8,Recql4,Rad51c,Hus1b,Rmi2,Spidr,Rbbp8,Ankle1,Kdm4d,Poln,Kash5,Rad21l	16/114
4_Summary	GO Biological Processes	GO:0007292	female gamete generation	-18.6929	-15.8064	13164,13404,14160,17687,18291,18817,20899,20962,21973,22137,26910,53422,55993,56739,67981,70891,74369,74377,74401,74666,74847,75033,75801,102991,110958,213389,240255,243866,245423,268491,320558,330149,332397,384619,434438,622554,100009600	Dazl,Dmc1,Lgr5,Msh5,Nobox,Plk1,Stra8,Sycp3,Top2a,Ttk,Figla,Ybx2,Msh4,Rec8,Hormad1,Spdya,Mei1,Hsf2bp,Terb2,Brme1,Meikin,Mei4,4930447C04Rik,Ezhip,M1ap,Prdm9,Ythdc2,Meiosin,Tm9sf5,Meioc,Sycp2,Hfm1,Nanos1,Kash5,Iho1,Majin,Zglp1	37/-
4_Member	GO Biological Processes	GO:0007292	female gamete generation	-18.6929	-15.8064	13164,13404,14160,17687,18291,18817,20899,20962,21973,22137,26910,53422,55993,56739,67981,70891,74369,74377,74401,74666,74847,75033,75801,102991,110958,213389,240255,243866,245423,268491,320558,330149,332397,384619,434438,622554,100009600	Dazl,Dmc1,Lgr5,Msh5,Nobox,Plk1,Stra8,Sycp3,Top2a,Ttk,Figla,Ybx2,Msh4,Rec8,Hormad1,Spdya,Mei1,Hsf2bp,Terb2,Brme1,Meikin,Mei4,4930447C04Rik,Ezhip,M1ap,Prdm9,Ythdc2,Meiosin,Tm9sf5,Meioc,Sycp2,Hfm1,Nanos1,Kash5,Iho1,Majin,Zglp1	37/166
4_Member	GO Biological Processes	GO:0048477	oogenesis	-13.0347	-10.2305	13164,13404,14160,18291,20899,26910,53422,56739,67981,70891,74369,74401,75033,75801,102991,240255,243866,245423,268491,330149,332397,384619,434438,622554,100009600	Dazl,Dmc1,Lgr5,Nobox,Stra8,Figla,Ybx2,Rec8,Hormad1,Spdya,Mei1,Terb2,Mei4,4930447C04Rik,Ezhip,Ythdc2,Meiosin,Tm9sf5,Meioc,Hfm1,Nanos1,Kash5,Iho1,Majin,Zglp1	25/110
4_Member	GO Biological Processes	GO:0009994	oocyte differentiation	-3.09953	-1.0343	13164,13404,14160,56739,102991,240255,268491,100009600	Dazl,Dmc1,Lgr5,Rec8,Ezhip,Ythdc2,Meioc,Zglp1	8/56
4_Member	GO Biological Processes	GO:0048599	oocyte development	-2.57496	-0.584793	13164,13404,56739,102991,240255,268491,100009600	Dazl,Dmc1,Rec8,Ezhip,Ythdc2,Meioc,Zglp1	7/53
5_Summary	GO Biological Processes	GO:0000278	mitotic cell cycle	-13.4072	-10.5719	11799,12235,12428,12447,12448,12544,13605,14048,14184,15937,16571,16881,18817,18973,19348,20962,21335,22137,28105,50927,51944,52276,54141,54392,58994,60411,66468,66977,67629,68298,68612,68743,69270,70099,70891,71819,73804,74717,75770,76044,76843,77011,83560,83563,105988,107995,108907,110033,117229,207175,208583,208628,210554,211651,216049,216166,218973,225182,227613,233406,239122,14793,15201,1899…	Birc5,Bub1,Ccna2,Ccne1,Ccne2,Cdc45,Ect2,Eya1,Fgfr3,Ier3,Kif4,Lig1,Plk1,Pole,Kif20a,Sycp3,Tacc3,Ttk,Trim36,Nasp,Knstrn,Cdca8,Spag5,Ncapg,Smpd3,Cenpk,Ska1,Nuf2,Spc24,Ncapd2,Ube2c,Anln,Gins1,Smc4,Spdya,Kif23,Kif2c,Spata17,Brsk2,Ncapg2,Dtl,Ticrr,Tex14,Usp26,Espl1,Cdc20,Nusap1,Kif22,Stk33,Cetn4,Nek11,Kntc1,Hus1b,Fancd2,Zfp365,Plk5,Wdhd1,Rbbp8,Tubb4b,Prc1,Setdb2,Cdca3,Hells,Pou3f3,Stra8,Sycp1,Top2a,Cen…	109/-
5_Member	GO Biological Processes	GO:0000278	mitotic cell cycle	-13.4072	-10.5719	11799,12235,12428,12447,12448,12544,13605,14048,14184,15937,16571,16881,18817,18973,19348,20962,21335,22137,28105,50927,51944,52276,54141,54392,58994,60411,66468,66977,67629,68298,68612,68743,69270,70099,70891,71819,73804,74717,75770,76044,76843,77011,83560,83563,105988,107995,108907,110033,117229,207175,208583,208628,210554,211651,216049,216166,218973,225182,227613,233406,239122	Birc5,Bub1,Ccna2,Ccne1,Ccne2,Cdc45,Ect2,Eya1,Fgfr3,Ier3,Kif4,Lig1,Plk1,Pole,Kif20a,Sycp3,Tacc3,Ttk,Trim36,Nasp,Knstrn,Cdca8,Spag5,Ncapg,Smpd3,Cenpk,Ska1,Nuf2,Spc24,Ncapd2,Ube2c,Anln,Gins1,Smc4,Spdya,Kif23,Kif2c,Spata17,Brsk2,Ncapg2,Dtl,Ticrr,Tex14,Usp26,Espl1,Cdc20,Nusap1,Kif22,Stk33,Cetn4,Nek11,Kntc1,Hus1b,Fancd2,Zfp365,Plk5,Wdhd1,Rbbp8,Tubb4b,Prc1,Setdb2	61/579
5_Member	GO Biological Processes	GO:1903047	mitotic cell cycle process	-12.2425	-9.46727	11799,12235,12428,12447,12448,12544,13605,14048,14184,15937,16571,16881,18817,18973,19348,21335,22137,28105,50927,51944,52276,54141,54392,58994,60411,66977,67629,68298,68612,68743,69270,70099,70891,71819,73804,75770,76044,76843,77011,83560,83563,105988,107995,108907,110033,117229,208583,208628,210554,211651,216049,216166,225182,233406	Birc5,Bub1,Ccna2,Ccne1,Ccne2,Cdc45,Ect2,Eya1,Fgfr3,Ier3,Kif4,Lig1,Plk1,Pole,Kif20a,Tacc3,Ttk,Trim36,Nasp,Knstrn,Cdca8,Spag5,Ncapg,Smpd3,Cenpk,Nuf2,Spc24,Ncapd2,Ube2c,Anln,Gins1,Smc4,Spdya,Kif23,Kif2c,Brsk2,Ncapg2,Dtl,Ticrr,Tex14,Usp26,Espl1,Cdc20,Nusap1,Kif22,Stk33,Nek11,Kntc1,Hus1b,Fancd2,Zfp365,Plk5,Rbbp8,Prc1	54/503
5_Member	GO Biological Processes	GO:0051301	cell division	-10.9208	-8.1982	11799,12235,12428,12447,12448,13605,14793,15201,16881,18817,18993,19348,20899,20957,20962,21335,21973,28105,51944,52276,54141,66468,66977,67629,68298,68612,68743,69928,70099,70645,71819,71846,73804,74075,74369,75459,75770,76044,76464,83560,107995,108907,208628,216049,216166,225182,233406,237911,239122,320558,380709,545370	Birc5,Bub1,Ccna2,Ccne1,Ccne2,Ect2,Cdca3,Hells,Lig1,Plk1,Pou3f3,Kif20a,Stra8,Sycp1,Sycp3,Tacc3,Top2a,Trim36,Knstrn,Cdca8,Spag5,Ska1,Nuf2,Spc24,Ncapd2,Ube2c,Anln,Cenps,Smc4,Oip5,Kif23,Syce2,Kif2c,Syce1,Mei1,Syce3,Brsk2,Ncapg2,Knl1,Tex14,Cdc20,Nusap1,Kntc1,Zfp365,Plk5,Rbbp8,Prc1,Brip1,Setdb2,Sycp2,Spata22,Hmcn1	52/511
5_Member	GO Biological Processes	GO:0010564	regulation of cell cycle process	-10.0024	-7.32681	11799,12223,12235,13164,13605,14184,15937,18426,18817,19348,19362,19363,19650,20135,20674,20873,20899,21335,21380,22137,22768,27375,51944,52276,54141,54392,58994,66977,67629,67981,68298,68612,70099,71819,73804,75604,76044,76843,77011,79456,83560,101565,107995,108907,114714,117229,208583,208628,209737,210554,211651,213389,214901,216166,223970,225182,233406,237877,243866,245000,434438,625662,635253	Birc5,Btc,Bub1,Dazl,Ect2,Fgfr3,Ier3,Ovol1,Plk1,Kif20a,Rad51ap1,Rad51b,Rbl1,Rrm2,Sox2,Plk4,Stra8,Tacc3,Tbx1,Ttk,Zfy2,Tjp3,Knstrn,Cdca8,Spag5,Ncapg,Smpd3,Nuf2,Spc24,Hormad1,Ncapd2,Ube2c,Smc4,Kif23,Kif2c,Tm4sf5,Ncapg2,Dtl,Ticrr,Recql4,Tex14,Ccp110,Cdc20,Nusap1,Rad51c,Stk33,Nek11,Kntc1,Kif15,Hus1b,Fancd2,Prdm9,Chtf18,Plk5,Rmi2,Rbbp8,Prc1,Atad5,Meiosin,Atr,Iho1,Ankrd31,Usp51	63/731
5_Member	GO Biological Processes	GO:0140014	mitotic nuclear division	-8.14127	-5.49789	11799,14184,18817,51944,52276,54141,54392,58994,60411,66977,68298,68612,70099,71819,73804,76044,83560,105988,107995,108907,110033,208628,233406	Birc5,Fgfr3,Plk1,Knstrn,Cdca8,Spag5,Ncapg,Smpd3,Cenpk,Nuf2,Ncapd2,Ube2c,Smc4,Kif23,Kif2c,Ncapg2,Tex14,Espl1,Cdc20,Nusap1,Kif22,Kntc1,Prc1	23/155
5_Member	GO Biological Processes	GO:0000819	sister chromatid segregation	-7.97737	-5.34421	11799,18817,21973,51944,52276,54141,54392,60411,66977,68298,70099,71819,73804,76044,83560,105988,107995,108907,110033,208628,233406	Birc5,Plk1,Top2a,Knstrn,Cdca8,Spag5,Ncapg,Cenpk,Nuf2,Ncapd2,Smc4,Kif23,Kif2c,Ncapg2,Tex14,Espl1,Cdc20,Nusap1,Kif22,Kntc1,Prc1	21/133
5_Member	GO Biological Processes	GO:0000070	mitotic sister chromatid segregation	-7.49038	-4.89585	11799,18817,51944,52276,54141,54392,60411,66977,68298,70099,71819,73804,76044,83560,105988,107995,108907,110033,208628,233406	Birc5,Plk1,Knstrn,Cdca8,Spag5,Ncapg,Cenpk,Nuf2,Ncapd2,Smc4,Kif23,Kif2c,Ncapg2,Tex14,Espl1,Cdc20,Nusap1,Kif22,Kntc1,Prc1	20/129
5_Member	GO Biological Processes	GO:0045787	positive regulation of cell cycle	-6.36934	-3.85858	11799,12223,13164,13605,18426,19362,19363,20135,20873,20899,21380,21816,21907,52276,54141,54392,58994,68298,68612,70099,70891,71819,76044,76843,107995,108907,114714,213389,237877,240255,243866,268491,625662	Birc5,Btc,Dazl,Ect2,Ovol1,Rad51ap1,Rad51b,Rrm2,Plk4,Stra8,Tbx1,Tgm1,Nr2e1,Cdca8,Spag5,Ncapg,Smpd3,Ncapd2,Ube2c,Smc4,Spdya,Kif23,Ncapg2,Dtl,Cdc20,Nusap1,Rad51c,Prdm9,Atad5,Ythdc2,Meiosin,Meioc,Ankrd31	33/350
5_Member	GO Biological Processes	GO:0090068	positive regulation of cell cycle process	-6.09626	-3.62202	11799,12223,13164,13605,19362,19363,20135,20873,20899,21380,52276,54141,54392,58994,68298,68612,70099,71819,76044,76843,107995,108907,114714,213389,237877,243866,625662	Birc5,Btc,Dazl,Ect2,Rad51ap1,Rad51b,Rrm2,Plk4,Stra8,Tbx1,Cdca8,Spag5,Ncapg,Smpd3,Ncapd2,Ube2c,Smc4,Kif23,Ncapg2,Dtl,Cdc20,Nusap1,Rad51c,Prdm9,Atad5,Meiosin,Ankrd31	27/261
6_Summary	GO Biological Processes	GO:0007140	male meiotic nuclear division	-13.1851	-10.3656	13404,17771,54427,56739,70891,71241,72634,74369,74377,74666,74847,83558,83560,110958,114714,214901,268491,320558,100270744	Dmc1,Tesmin,Dnmt3l,Rec8,Spdya,Dmrtc2,Tdrkh,Mei1,Hsf2bp,Brme1,Meikin,Tex11,Tex14,M1ap,Rad51c,Chtf18,Meioc,Sycp2,Btbd18	19/-
6_Member	GO Biological Processes	GO:0007140	male meiotic nuclear division	-13.1851	-10.3656	13404,17771,54427,56739,70891,71241,72634,74369,74377,74666,74847,83558,83560,110958,114714,214901,268491,320558,100270744	Dmc1,Tesmin,Dnmt3l,Rec8,Spdya,Dmrtc2,Tdrkh,Mei1,Hsf2bp,Brme1,Meikin,Tex11,Tex14,M1ap,Rad51c,Chtf18,Meioc,Sycp2,Btbd18	19/58
6_Member	GO Biological Processes	GO:0007141	male meiosis I	-7.46315	-4.87776	13404,54427,56739,71241,74369,74377,74666,114714,268491,100270744	Dmc1,Dnmt3l,Rec8,Dmrtc2,Mei1,Hsf2bp,Brme1,Rad51c,Meioc,Btbd18	10/29
7_Summary	GO Biological Processes	GO:1990918	double-strand break repair involved in meiotic recombination	-12.0827	-9.33456	13404,74377,74401,74666,211651,213389,237911,240069,320022,622554,70891,74369,384619,668929,11799,52276,66977,73804,83815,110033,268491,12652,14048,18817,20562,21335,26875,54141,64009,74717,75665,108907,228355,327814,381269	Dmc1,Hsf2bp,Terb2,Brme1,Fancd2,Prdm9,Brip1,Morc2b,Terb1,Majin,Spdya,Mei1,Kash5,Rad21l,Birc5,Cdca8,Nuf2,Kif2c,Cenpq,Kif22,Meioc,Chga,Eya1,Plk1,Slit1,Tacc3,Pclo,Spag5,Syne1,Spata17,Bicdl1,Nusap1,Madd,Ppfia2,Mreg	35/-
7_Member	GO Biological Processes	GO:1990918	double-strand break repair involved in meiotic recombination	-12.0827	-9.33456	13404,74377,74401,74666,211651,213389,237911,240069,320022,622554	Dmc1,Hsf2bp,Terb2,Brme1,Fancd2,Prdm9,Brip1,Morc2b,Terb1,Majin	10/13
7_Member	GO Biological Processes	GO:0090220	chromosome localization to nuclear envelope involved in homologous chromosome segregation	-6.70168	-4.15932	70891,74369,74401,320022,384619,622554,668929	Spdya,Mei1,Terb2,Terb1,Kash5,Majin,Rad21l	7/14
7_Member	GO Biological Processes	GO:0044821	meiotic telomere tethering at nuclear periphery	-6.47617	-3.9499	70891,74401,320022,622554,668929	Spdya,Terb2,Terb1,Majin,Rad21l	5/6
7_Member	GO Biological Processes	GO:0070197	meiotic attachment of telomere to nuclear envelope	-6.47617	-3.9499	70891,74401,320022,622554,668929	Spdya,Terb2,Terb1,Majin,Rad21l	5/6
7_Member	GO Biological Processes	GO:0034397	telomere localization	-6.44229	-3.92385	70891,74369,74401,320022,384619,622554,668929	Spdya,Mei1,Terb2,Terb1,Kash5,Majin,Rad21l	7/15
7_Member	GO Biological Processes	GO:0051303	establishment of chromosome localization	-6.29397	-3.79077	11799,52276,66977,70891,73804,74369,74401,83815,110033,268491,320022,384619,622554,668929	Birc5,Cdca8,Nuf2,Spdya,Kif2c,Mei1,Terb2,Cenpq,Kif22,Meioc,Terb1,Kash5,Majin,Rad21l	14/77
7_Member	GO Biological Processes	GO:0034398	telomere tethering at nuclear periphery	-5.94513	-3.49804	70891,74401,320022,622554,668929	Spdya,Terb2,Terb1,Majin,Rad21l	5/7
7_Member	GO Biological Processes	GO:0050000	chromosome localization	-5.88184	-3.44129	11799,52276,66977,70891,73804,74369,74401,83815,110033,268491,320022,384619,622554,668929	Birc5,Cdca8,Nuf2,Spdya,Kif2c,Mei1,Terb2,Cenpq,Kif22,Meioc,Terb1,Kash5,Majin,Rad21l	14/83
7_Member	GO Biological Processes	GO:0045141	meiotic telomere clustering	-5.55031	-3.15291	70891,74369,74401,320022,622554,668929	Spdya,Mei1,Terb2,Terb1,Majin,Rad21l	6/13
7_Member	GO Biological Processes	GO:0097240	chromosome attachment to the nuclear envelope	-5.53217	-3.14969	70891,74401,320022,622554,668929	Spdya,Terb2,Terb1,Majin,Rad21l	5/8
7_Member	GO Biological Processes	GO:0051656	establishment of organelle localization	-3.26417	-1.17938	11799,12652,14048,18817,20562,21335,26875,52276,54141,64009,66977,70891,73804,74369,74401,74717,75665,83815,108907,110033,228355,268491,320022,327814,381269,384619,622554,668929	Birc5,Chga,Eya1,Plk1,Slit1,Tacc3,Pclo,Cdca8,Spag5,Syne1,Nuf2,Spdya,Kif2c,Mei1,Terb2,Spata17,Bicdl1,Cenpq,Nusap1,Kif22,Madd,Meioc,Terb1,Ppfia2,Mreg,Kash5,Majin,Rad21l	28/398
8_Summary	GO Biological Processes	GO:0007062	sister chromatid cohesion	-10.9911	-8.25592	12235,20962,50878,56739,67981,71988,72107,74847,75828,79456,107995,110033,114714,140557,668929	Bub1,Sycp3,Stag3,Rec8,Hormad1,Esco2,Dscc1,Meikin,Hormad2,Recql4,Cdc20,Kif22,Rad51c,Smc1b,Rad21l	15/-
8_Member	GO Biological Processes	GO:0007062	sister chromatid cohesion	-10.9911	-8.25592	12235,20962,50878,56739,67981,71988,72107,74847,75828,79456,107995,110033,114714,140557,668929	Bub1,Sycp3,Stag3,Rec8,Hormad1,Esco2,Dscc1,Meikin,Hormad2,Recql4,Cdc20,Kif22,Rad51c,Smc1b,Rad21l	15/43
8_Member	GO Biological Processes	GO:0051177	meiotic sister chromatid cohesion	-8.55248	-5.88791	12235,20962,50878,56739,67981,74847,75828,114714	Bub1,Sycp3,Stag3,Rec8,Hormad1,Meikin,Hormad2,Rad51c	8/13
8_Member	GO Biological Processes	GO:0007066	female meiosis sister chromatid cohesion	-4.34309	-2.13716	20962,50878,114714	Sycp3,Stag3,Rad51c	3/3
8_Member	CORUM	CORUM:102	Meiotic cohesin complex	-3.75278	-1.61	20962,56739,140557	Sycp3,Rec8,Smc1b	3/4
9_Summary	GO Biological Processes	GO:0051983	regulation of chromosome segregation	-8.2213	-5.56745	11799,12235,18817,21335,22137,52276,54392,66977,67629,67981,68298,68612,70099,73804,76044,83560,107995,208628,214901,223970,434438,12223,13164,14184,19362,20899,22768,58994,108907,213389,243866,12428,12447,12448,12544,15366,16881,18973,19075,19348,19650,20873,60411,66336,66468,66570,68024,69270,69928,70645,71819,71988,72107,83815,101565,105988,106344,225182,227613,237911,242705,319177,319189,1215…	Birc5,Bub1,Plk1,Tacc3,Ttk,Cdca8,Ncapg,Nuf2,Spc24,Hormad1,Ncapd2,Ube2c,Smc4,Kif2c,Ncapg2,Tex14,Cdc20,Kntc1,Chtf18,Rmi2,Iho1,Btc,Dazl,Fgfr3,Rad51ap1,Stra8,Zfy2,Smpd3,Nusap1,Prdm9,Meiosin,Ccna2,Ccne1,Ccne2,Cdc45,Hmmr,Lig1,Pole,Prim1,Kif20a,Rbl1,Plk4,Cenpk,Cenpp,Ska1,Cenpm,H2bc4,Gins1,Cenps,Oip5,Kif23,Esco2,Dscc1,Cenpq,Ccp110,Espl1,Rfc4,Rbbp8,Tubb4b,Brip1,E2f2,H2bc1,H2bc18,Bmp2,Runx3,Nr4a1,Ier3,Ovol1…	96/-
9_Member	GO Biological Processes	GO:0051983	regulation of chromosome segregation	-8.2213	-5.56745	11799,12235,18817,21335,22137,52276,54392,66977,67629,67981,68298,68612,70099,73804,76044,83560,107995,208628,214901,223970,434438	Birc5,Bub1,Plk1,Tacc3,Ttk,Cdca8,Ncapg,Nuf2,Spc24,Hormad1,Ncapd2,Ube2c,Smc4,Kif2c,Ncapg2,Tex14,Cdc20,Kntc1,Chtf18,Rmi2,Iho1	21/129
9_Member	GO Biological Processes	GO:0051783	regulation of nuclear division	-7.6668	-5.05338	11799,12223,12235,13164,14184,18817,19362,20899,22137,22768,52276,58994,66977,67629,67981,68612,83560,107995,108907,208628,213389,243866	Birc5,Btc,Bub1,Dazl,Fgfr3,Plk1,Rad51ap1,Stra8,Ttk,Zfy2,Cdca8,Smpd3,Nuf2,Spc24,Hormad1,Ube2c,Tex14,Cdc20,Nusap1,Kntc1,Prdm9,Meiosin	22/151
9_Member	GO Biological Processes	GO:1905818	regulation of chromosome separation	-7.6146	-5.01072	11799,12235,18817,22137,52276,54392,66977,67629,68298,68612,70099,76044,83560,107995,208628	Birc5,Bub1,Plk1,Ttk,Cdca8,Ncapg,Nuf2,Spc24,Ncapd2,Ube2c,Smc4,Ncapg2,Tex14,Cdc20,Kntc1	15/71
9_Member	Reactome Gene Sets	R-MMU-1640170	Cell Cycle	-6.71939	-4.16876	12235,12428,12447,12448,12544,15366,16881,18817,18973,19075,19348,19650,20873,52276,54392,60411,66336,66468,66570,66977,67629,68024,68298,68612,69270,69928,70099,70645,71819,71988,72107,73804,76044,83815,101565,105988,106344,107995,208628,214901,223970,225182,227613,237911,242705,319177,319189	Bub1,Ccna2,Ccne1,Ccne2,Cdc45,Hmmr,Lig1,Plk1,Pole,Prim1,Kif20a,Rbl1,Plk4,Cdca8,Ncapg,Cenpk,Cenpp,Ska1,Cenpm,Nuf2,Spc24,H2bc4,Ncapd2,Ube2c,Gins1,Cenps,Smc4,Oip5,Kif23,Esco2,Dscc1,Kif2c,Ncapg2,Cenpq,Ccp110,Espl1,Rfc4,Cdc20,Kntc1,Chtf18,Rmi2,Rbbp8,Tubb4b,Brip1,E2f2,H2bc1,H2bc18	47/583
9_Member	GO Biological Processes	GO:0051784	negative regulation of nuclear division	-6.28401	-3.78823	11799,12235,14184,18817,22137,22768,66977,67629,67981,83560,107995,208628	Birc5,Bub1,Fgfr3,Plk1,Ttk,Zfy2,Nuf2,Spc24,Hormad1,Tex14,Cdc20,Kntc1	12/56
9_Member	Reactome Gene Sets	R-MMU-69278	Cell Cycle, Mitotic	-6.16967	-3.68119	12235,12428,12447,12448,12544,15366,16881,18817,18973,19075,19348,19650,20873,52276,54392,60411,66336,66468,66570,66977,67629,68024,68298,68612,69270,69928,70099,71819,71988,73804,76044,83815,101565,105988,106344,107995,208628,227613,242705,319177,319189	Bub1,Ccna2,Ccne1,Ccne2,Cdc45,Hmmr,Lig1,Plk1,Pole,Prim1,Kif20a,Rbl1,Plk4,Cdca8,Ncapg,Cenpk,Cenpp,Ska1,Cenpm,Nuf2,Spc24,H2bc4,Ncapd2,Ube2c,Gins1,Cenps,Smc4,Kif23,Esco2,Kif2c,Ncapg2,Cenpq,Ccp110,Espl1,Rfc4,Cdc20,Kntc1,Tubb4b,E2f2,H2bc1,H2bc18	41/498
9_Member	GO Biological Processes	GO:0045786	negative regulation of cell cycle	-6.14724	-3.66594	11799,12156,12235,12399,14184,15370,15937,18426,18817,19650,20674,22137,22768,66977,67629,67981,76843,77011,79456,83560,101565,103844,107995,117229,208583,208628,210554,211651,214901,225182,240255,245000,268491	Birc5,Bmp2,Bub1,Runx3,Fgfr3,Nr4a1,Ier3,Ovol1,Plk1,Rbl1,Sox2,Ttk,Zfy2,Nuf2,Spc24,Hormad1,Dtl,Ticrr,Recql4,Tex14,Ccp110,Inca1,Cdc20,Stk33,Nek11,Kntc1,Hus1b,Fancd2,Chtf18,Rbbp8,Ythdc2,Atr,Meioc	33/358
9_Member	GO Biological Processes	GO:0051985	negative regulation of chromosome segregation	-5.99129	-3.524	11799,12235,18817,22137,66977,67629,83560,107995,208628,214901	Birc5,Bub1,Plk1,Ttk,Nuf2,Spc24,Tex14,Cdc20,Kntc1,Chtf18	10/40
9_Member	GO Biological Processes	GO:0000075	cell cycle checkpoint signaling	-5.97759	-3.51714	11799,12235,15937,18817,22137,22768,66977,67629,67981,76843,77011,83560,107995,117229,208583,208628,210554,211651,225182,245000	Birc5,Bub1,Ier3,Plk1,Ttk,Zfy2,Nuf2,Spc24,Hormad1,Dtl,Ticrr,Tex14,Cdc20,Stk33,Nek11,Kntc1,Hus1b,Fancd2,Rbbp8,Atr	20/159
9_Member	GO Biological Processes	GO:0007094	mitotic spindle assembly checkpoint signaling	-5.79356	-3.37037	11799,12235,18817,22137,66977,67629,83560,107995,208628	Birc5,Bub1,Plk1,Ttk,Nuf2,Spc24,Tex14,Cdc20,Kntc1	9/33
9_Member	GO Biological Processes	GO:0071173	spindle assembly checkpoint signaling	-5.79356	-3.37037	11799,12235,18817,22137,66977,67629,83560,107995,208628	Birc5,Bub1,Plk1,Ttk,Nuf2,Spc24,Tex14,Cdc20,Kntc1	9/33
9_Member	GO Biological Processes	GO:0010948	negative regulation of cell cycle process	-5.71721	-3.30792	11799,12235,14184,15937,18426,18817,19650,20674,22137,22768,66977,67629,67981,76843,77011,79456,83560,101565,107995,117229,208583,208628,210554,211651,214901,225182,245000	Birc5,Bub1,Fgfr3,Ier3,Ovol1,Plk1,Rbl1,Sox2,Ttk,Zfy2,Nuf2,Spc24,Hormad1,Dtl,Ticrr,Recql4,Tex14,Ccp110,Cdc20,Stk33,Nek11,Kntc1,Hus1b,Fancd2,Chtf18,Rbbp8,Atr	27/273
9_Member	GO Biological Processes	GO:0071174	mitotic spindle checkpoint signaling	-5.55875	-3.15544	11799,12235,18817,22137,66977,67629,83560,107995,208628	Birc5,Bub1,Plk1,Ttk,Nuf2,Spc24,Tex14,Cdc20,Kntc1	9/35
9_Member	Reactome Gene Sets	R-MMU-141424	Amplification of signal from the kinetochores	-5.44835	-3.10537	12235,18817,52276,60411,66336,66468,66570,66977,67629,69928,73804,83815,107995,208628	Bub1,Plk1,Cdca8,Cenpk,Cenpp,Ska1,Cenpm,Nuf2,Spc24,Cenps,Kif2c,Cenpq,Cdc20,Kntc1	14/90
9_Member	Reactome Gene Sets	R-MMU-141444	Amplification of signal from unattached kinetochores via a MAD2 inhibitory signal	-5.44835	-3.10537	12235,18817,52276,60411,66336,66468,66570,66977,67629,69928,73804,83815,107995,208628	Bub1,Plk1,Cdca8,Cenpk,Cenpp,Ska1,Cenpm,Nuf2,Spc24,Cenps,Kif2c,Cenpq,Cdc20,Kntc1	14/90
9_Member	GO Biological Processes	GO:0031577	spindle checkpoint signaling	-5.44772	-3.10537	11799,12235,18817,22137,66977,67629,83560,107995,208628	Birc5,Bub1,Plk1,Ttk,Nuf2,Spc24,Tex14,Cdc20,Kntc1	9/36
9_Member	GO Biological Processes	GO:0033046	negative regulation of sister chromatid segregation	-5.44772	-3.10537	11799,12235,18817,22137,66977,67629,83560,107995,208628	Birc5,Bub1,Plk1,Ttk,Nuf2,Spc24,Tex14,Cdc20,Kntc1	9/36
9_Member	GO Biological Processes	GO:0033048	negative regulation of mitotic sister chromatid segregation	-5.44772	-3.10537	11799,12235,18817,22137,66977,67629,83560,107995,208628	Birc5,Bub1,Plk1,Ttk,Nuf2,Spc24,Tex14,Cdc20,Kntc1	9/36
9_Member	GO Biological Processes	GO:0045841	negative regulation of mitotic metaphase/anaphase transition	-5.44772	-3.10537	11799,12235,18817,22137,66977,67629,83560,107995,208628	Birc5,Bub1,Plk1,Ttk,Nuf2,Spc24,Tex14,Cdc20,Kntc1	9/36
9_Member	GO Biological Processes	GO:2000816	negative regulation of mitotic sister chromatid separation	-5.44772	-3.10537	11799,12235,18817,22137,66977,67629,83560,107995,208628	Birc5,Bub1,Plk1,Ttk,Nuf2,Spc24,Tex14,Cdc20,Kntc1	9/36
9_Member	GO Biological Processes	GO:0045839	negative regulation of mitotic nuclear division	-5.39341	-3.0562	11799,12235,14184,18817,22137,66977,67629,83560,107995,208628	Birc5,Bub1,Fgfr3,Plk1,Ttk,Nuf2,Spc24,Tex14,Cdc20,Kntc1	10/46
9_Member	GO Biological Processes	GO:0007093	mitotic cell cycle checkpoint signaling	-5.36022	-3.03311	11799,12235,15937,18817,22137,66977,67629,76843,77011,83560,107995,117229,208583,208628,210554,211651,225182	Birc5,Bub1,Ier3,Plk1,Ttk,Nuf2,Spc24,Dtl,Ticrr,Tex14,Cdc20,Stk33,Nek11,Kntc1,Hus1b,Fancd2,Rbbp8	17/131
9_Member	Reactome Gene Sets	R-MMU-9648025	EML4 and NUDC in mitotic spindle formation	-5.26749	-2.94534	12235,18817,52276,60411,66336,66468,66570,66977,67629,69928,73804,83815,107995,208628,227613	Bub1,Plk1,Cdca8,Cenpk,Cenpp,Ska1,Cenpm,Nuf2,Spc24,Cenps,Kif2c,Cenpq,Cdc20,Kntc1,Tubb4b	15/106
9_Member	GO Biological Processes	GO:0010965	regulation of mitotic sister chromatid separation	-5.25848	-2.94124	11799,12235,18817,22137,52276,66977,67629,68612,83560,107995,208628	Birc5,Bub1,Plk1,Ttk,Cdca8,Nuf2,Spc24,Ube2c,Tex14,Cdc20,Kntc1	11/58
9_Member	GO Biological Processes	GO:1902100	negative regulation of metaphase/anaphase transition of cell cycle	-5.23709	-2.9295	11799,12235,18817,22137,66977,67629,83560,107995,208628	Birc5,Bub1,Plk1,Ttk,Nuf2,Spc24,Tex14,Cdc20,Kntc1	9/38
9_Member	GO Biological Processes	GO:1905819	negative regulation of chromosome separation	-5.23709	-2.9295	11799,12235,18817,22137,66977,67629,83560,107995,208628	Birc5,Bub1,Plk1,Ttk,Nuf2,Spc24,Tex14,Cdc20,Kntc1	9/38
9_Member	Reactome Gene Sets	R-MMU-69618	Mitotic Spindle Checkpoint	-5.21624	-2.9134	12235,18817,52276,60411,66336,66468,66570,66977,67629,68612,69928,73804,83815,107995,208628	Bub1,Plk1,Cdca8,Cenpk,Cenpp,Ska1,Cenpm,Nuf2,Spc24,Ube2c,Cenps,Kif2c,Cenpq,Cdc20,Kntc1	15/107
9_Member	Reactome Gene Sets	R-MMU-69620	Cell Cycle Checkpoints	-5.11522	-2.81707	12235,12428,12447,12448,12544,18817,52276,60411,66336,66468,66570,66977,67629,68024,68612,69928,73804,83815,106344,107995,208628,223970,225182,237911,319177,319189	Bub1,Ccna2,Ccne1,Ccne2,Cdc45,Plk1,Cdca8,Cenpk,Cenpp,Ska1,Cenpm,Nuf2,Spc24,H2bc4,Ube2c,Cenps,Kif2c,Cenpq,Rfc4,Cdc20,Kntc1,Rmi2,Rbbp8,Brip1,H2bc1,H2bc18	26/277
9_Member	GO Biological Processes	GO:1901988	negative regulation of cell cycle phase transition	-5.10424	-2.81073	11799,12235,15937,18426,18817,19650,20674,22137,22768,66977,67629,67981,76843,77011,83560,107995,117229,208583,208628,210554,211651,225182,245000	Birc5,Bub1,Ier3,Ovol1,Plk1,Rbl1,Sox2,Ttk,Zfy2,Nuf2,Spc24,Hormad1,Dtl,Ticrr,Tex14,Cdc20,Stk33,Nek11,Kntc1,Hus1b,Fancd2,Rbbp8,Atr	23/228
9_Member	GO Biological Processes	GO:0033044	regulation of chromosome organization	-5.08077	-2.79186	11799,12235,18817,21335,21973,22137,28113,52276,54392,66977,67629,68298,68612,70099,75329,79456,83560,107995,208628,218973,223970,239122,240069,245000	Birc5,Bub1,Plk1,Tacc3,Top2a,Ttk,Tinf2,Cdca8,Ncapg,Nuf2,Spc24,Ncapd2,Ube2c,Smc4,Atf7ip2,Recql4,Tex14,Cdc20,Kntc1,Wdhd1,Rmi2,Setdb2,Morc2b,Atr	24/245
9_Member	Reactome Gene Sets	R-MMU-68877	Mitotic Prometaphase	-4.8909	-2.61549	12235,18817,20873,52276,54392,60411,66336,66468,66570,66977,67629,68298,69928,70099,73804,83815,101565,107995,208628,227613	Bub1,Plk1,Plk4,Cdca8,Ncapg,Cenpk,Cenpp,Ska1,Cenpm,Nuf2,Spc24,Ncapd2,Cenps,Smc4,Kif2c,Cenpq,Ccp110,Cdc20,Kntc1,Tubb4b	20/187
9_Member	Reactome Gene Sets	R-MMU-5663220	RHO GTPases Activate Formins	-4.74359	-2.48385	12235,18817,52276,56419,60411,66336,66468,66570,66977,67629,69928,73804,83815,107995,208628,227613	Bub1,Plk1,Cdca8,Diaph3,Cenpk,Cenpp,Ska1,Cenpm,Nuf2,Spc24,Cenps,Kif2c,Cenpq,Cdc20,Kntc1,Tubb4b	16/131
9_Member	GO Biological Processes	GO:0007088	regulation of mitotic nuclear division	-4.73764	-2.48385	11799,12223,12235,14184,18817,22137,52276,58994,66977,67629,68612,83560,107995,108907,208628	Birc5,Btc,Bub1,Fgfr3,Plk1,Ttk,Cdca8,Smpd3,Nuf2,Spc24,Ube2c,Tex14,Cdc20,Nusap1,Kntc1	15/117
9_Member	Reactome Gene Sets	R-MMU-2500257	Resolution of Sister Chromatid Cohesion	-4.73764	-2.48385	12235,18817,52276,60411,66336,66468,66570,66977,67629,69928,73804,83815,107995,208628,227613	Bub1,Plk1,Cdca8,Cenpk,Cenpp,Ska1,Cenpm,Nuf2,Spc24,Cenps,Kif2c,Cenpq,Cdc20,Kntc1,Tubb4b	15/117
9_Member	GO Biological Processes	GO:0045930	negative regulation of mitotic cell cycle	-4.69656	-2.45112	11799,12235,14184,15937,18426,18817,19650,22137,66977,67629,76843,77011,83560,107995,117229,208583,208628,210554,211651,225182,240255,268491	Birc5,Bub1,Fgfr3,Ier3,Ovol1,Plk1,Rbl1,Ttk,Nuf2,Spc24,Dtl,Ticrr,Tex14,Cdc20,Stk33,Nek11,Kntc1,Hus1b,Fancd2,Rbbp8,Ythdc2,Meioc	22/225
9_Member	GO Biological Processes	GO:0033047	regulation of mitotic sister chromatid segregation	-4.5921	-2.3589	11799,12235,18817,22137,52276,66977,67629,83560,107995,208628	Birc5,Bub1,Plk1,Ttk,Cdca8,Nuf2,Spc24,Tex14,Cdc20,Kntc1	10/56
9_Member	GO Biological Processes	GO:2001251	negative regulation of chromosome organization	-4.42767	-2.19846	11799,12235,18817,21973,22137,28113,66977,67629,79456,83560,107995,208628	Birc5,Bub1,Plk1,Top2a,Ttk,Tinf2,Nuf2,Spc24,Recql4,Tex14,Cdc20,Kntc1	12/83
9_Member	GO Biological Processes	GO:1901987	regulation of cell cycle phase transition	-4.30578	-2.10361	11799,12235,15937,18426,18817,19363,19650,20135,20674,21380,22137,22768,27375,52276,66977,67629,67981,68612,75604,76843,77011,83560,107995,114714,117229,208583,208628,210554,211651,216166,225182,237877,245000	Birc5,Bub1,Ier3,Ovol1,Plk1,Rad51b,Rbl1,Rrm2,Sox2,Tbx1,Ttk,Zfy2,Tjp3,Cdca8,Nuf2,Spc24,Hormad1,Ube2c,Tm4sf5,Dtl,Ticrr,Tex14,Cdc20,Rad51c,Stk33,Nek11,Kntc1,Hus1b,Fancd2,Plk5,Rbbp8,Atad5,Atr	33/438
9_Member	GO Biological Processes	GO:0033045	regulation of sister chromatid segregation	-4.02697	-1.85376	11799,12235,18817,21335,22137,52276,66977,67629,68612,83560,107995,208628,223970	Birc5,Bub1,Plk1,Tacc3,Ttk,Cdca8,Nuf2,Spc24,Ube2c,Tex14,Cdc20,Kntc1,Rmi2	13/105
9_Member	Reactome Gene Sets	R-MMU-68886	M Phase	-3.54824	-1.41833	12235,18817,19348,20873,52276,54392,60411,66336,66468,66570,66977,67629,68024,68298,68612,69928,70099,71819,73804,76044,83815,101565,105988,107995,208628,227613,319177,319189	Bub1,Plk1,Kif20a,Plk4,Cdca8,Ncapg,Cenpk,Cenpp,Ska1,Cenpm,Nuf2,Spc24,H2bc4,Ncapd2,Ube2c,Cenps,Smc4,Kif23,Kif2c,Ncapg2,Cenpq,Ccp110,Espl1,Cdc20,Kntc1,Tubb4b,H2bc1,H2bc18	28/382
9_Member	Reactome Gene Sets	R-MMU-2467813	Separation of Sister Chromatids	-3.52977	-1.40926	12235,18817,52276,60411,66336,66468,66570,66977,67629,68612,69928,73804,83815,105988,107995,208628,227613	Bub1,Plk1,Cdca8,Cenpk,Cenpp,Ska1,Cenpm,Nuf2,Spc24,Ube2c,Cenps,Kif2c,Cenpq,Espl1,Cdc20,Kntc1,Tubb4b	17/182
9_Member	GO Biological Processes	GO:0030071	regulation of mitotic metaphase/anaphase transition	-3.4887	-1.37129	11799,12235,18817,22137,52276,66977,67629,68612,83560,107995,208628	Birc5,Bub1,Plk1,Ttk,Cdca8,Nuf2,Spc24,Ube2c,Tex14,Cdc20,Kntc1	11/89
9_Member	GO Biological Processes	GO:0007346	regulation of mitotic cell cycle	-3.42152	-1.31325	11799,12223,12235,14184,15937,18426,18817,19363,19650,20135,22137,27375,52276,58994,66977,67629,68612,75604,76843,77011,83560,107995,108907,114714,117229,208583,208628,210554,211651,216166,225182,237877,240255,268491	Birc5,Btc,Bub1,Fgfr3,Ier3,Ovol1,Plk1,Rad51b,Rbl1,Rrm2,Ttk,Tjp3,Cdca8,Smpd3,Nuf2,Spc24,Ube2c,Tm4sf5,Dtl,Ticrr,Tex14,Cdc20,Nusap1,Rad51c,Stk33,Nek11,Kntc1,Hus1b,Fancd2,Plk5,Rbbp8,Atad5,Ythdc2,Meioc	34/509
9_Member	GO Biological Processes	GO:1902099	regulation of metaphase/anaphase transition of cell cycle	-3.36277	-1.26345	11799,12235,18817,22137,52276,66977,67629,68612,83560,107995,208628	Birc5,Bub1,Plk1,Ttk,Cdca8,Nuf2,Spc24,Ube2c,Tex14,Cdc20,Kntc1	11/92
9_Member	GO Biological Processes	GO:1901990	regulation of mitotic cell cycle phase transition	-3.23256	-1.15905	11799,12235,15937,18817,19363,19650,20135,22137,27375,52276,66977,67629,68612,75604,76843,77011,83560,107995,114714,208583,208628,210554,216166,225182,237877	Birc5,Bub1,Ier3,Plk1,Rad51b,Rbl1,Rrm2,Ttk,Tjp3,Cdca8,Nuf2,Spc24,Ube2c,Tm4sf5,Dtl,Ticrr,Tex14,Cdc20,Rad51c,Nek11,Kntc1,Hus1b,Plk5,Rbbp8,Atad5	25/341
9_Member	GO Biological Processes	GO:1901991	negative regulation of mitotic cell cycle phase transition	-3.0072	-0.966364	11799,12235,15937,18817,19650,22137,66977,67629,76843,77011,83560,107995,208628,210554,225182	Birc5,Bub1,Ier3,Plk1,Rbl1,Ttk,Nuf2,Spc24,Dtl,Ticrr,Tex14,Cdc20,Kntc1,Hus1b,Rbbp8	15/167
9_Member	Reactome Gene Sets	R-MMU-68882	Mitotic Anaphase	-2.65479	-0.649236	12235,18817,52276,60411,66336,66468,66570,66977,67629,68612,69928,73804,83815,105988,107995,208628,227613	Bub1,Plk1,Cdca8,Cenpk,Cenpp,Ska1,Cenpm,Nuf2,Spc24,Ube2c,Cenps,Kif2c,Cenpq,Espl1,Cdc20,Kntc1,Tubb4b	17/218
9_Member	Reactome Gene Sets	R-MMU-2555396	Mitotic Metaphase and Anaphase	-2.63394	-0.634483	12235,18817,52276,60411,66336,66468,66570,66977,67629,68612,69928,73804,83815,105988,107995,208628,227613	Bub1,Plk1,Cdca8,Cenpk,Cenpp,Ska1,Cenpm,Nuf2,Spc24,Ube2c,Cenps,Kif2c,Cenpq,Espl1,Cdc20,Kntc1,Tubb4b	17/219
9_Member	Reactome Gene Sets	R-MMU-195258	RHO GTPase Effectors	-2.26711	-0.336941	12235,18817,52276,56419,60411,66336,66468,66570,66977,67629,69928,73804,83815,107995,208628,227613,233406	Bub1,Plk1,Cdca8,Diaph3,Cenpk,Cenpp,Ska1,Cenpm,Nuf2,Spc24,Cenps,Kif2c,Cenpq,Cdc20,Kntc1,Tubb4b,Prc1	17/238
10_Summary	GO Biological Processes	GO:0051445	regulation of meiotic cell cycle	-7.83601	-5.21284	13164,18426,19362,20899,22137,22768,67981,68107,107995,213389,240255,243866,268491,380709,16578,56746,75459,83558,106389,320558,434438,625662,12223,58994,68612,108907	Dazl,Ovol1,Rad51ap1,Stra8,Ttk,Zfy2,Hormad1,Cntd1,Cdc20,Prdm9,Ythdc2,Meiosin,Meioc,Spata22,Kif9,Tex101,Syce3,Tex11,Eaf2,Sycp2,Iho1,Ankrd31,Btc,Smpd3,Ube2c,Nusap1	26/-
10_Member	GO Biological Processes	GO:0051445	regulation of meiotic cell cycle	-7.83601	-5.21284	13164,18426,19362,20899,22137,22768,67981,68107,107995,213389,240255,243866,268491,380709	Dazl,Ovol1,Rad51ap1,Stra8,Ttk,Zfy2,Hormad1,Cntd1,Cdc20,Prdm9,Ythdc2,Meiosin,Meioc,Spata22	14/59
10_Member	GO Biological Processes	GO:0051446	positive regulation of meiotic cell cycle	-5.01332	-2.73346	13164,18426,19362,20899,213389,240255,243866,268491	Dazl,Ovol1,Rad51ap1,Stra8,Prdm9,Ythdc2,Meiosin,Meioc	8/31
10_Member	GO Biological Processes	GO:2000241	regulation of reproductive process	-4.72672	-2.47712	13164,16578,18426,19362,20899,22137,22768,56746,67981,68107,75459,83558,106389,107995,213389,240255,243866,268491,320558,380709,434438,625662	Dazl,Kif9,Ovol1,Rad51ap1,Stra8,Ttk,Zfy2,Tex101,Hormad1,Cntd1,Syce3,Tex11,Eaf2,Cdc20,Prdm9,Ythdc2,Meiosin,Meioc,Sycp2,Spata22,Iho1,Ankrd31	22/224
10_Member	GO Biological Processes	GO:0040020	regulation of meiotic nuclear division	-4.23104	-2.03995	13164,19362,20899,22768,67981,107995,213389,243866	Dazl,Rad51ap1,Stra8,Zfy2,Hormad1,Cdc20,Prdm9,Meiosin	8/39
10_Member	GO Biological Processes	GO:0051785	positive regulation of nuclear division	-3.95892	-1.7995	12223,13164,19362,20899,58994,68612,107995,108907,213389,243866	Btc,Dazl,Rad51ap1,Stra8,Smpd3,Ube2c,Cdc20,Nusap1,Prdm9,Meiosin	10/66
10_Member	GO Biological Processes	GO:0045836	positive regulation of meiotic nuclear division	-3.13997	-1.07199	13164,19362,20899,213389,243866	Dazl,Rad51ap1,Stra8,Prdm9,Meiosin	5/21
10_Member	GO Biological Processes	GO:2000243	positive regulation of reproductive process	-2.24784	-0.321648	13164,18426,19362,20899,75459,213389,240255,243866,268491,625662	Dazl,Ovol1,Rad51ap1,Stra8,Syce3,Prdm9,Ythdc2,Meiosin,Meioc,Ankrd31	10/109
11_Summary	GO Biological Processes	GO:0051026	chiasma assembly	-7.27085	-4.69441	17687,20957,20962,83558,237911,239083,66654,380709,18973,76843,272158,16881,58994,71241,97165,319177	Msh5,Sycp1,Sycp3,Tex11,Brip1,Ccnb1ip1,Tex12,Spata22,Pole,Dtl,Poln,Lig1,Smpd3,Dmrtc2,Hmgb2,H2bc1	16/-
11_Member	GO Biological Processes	GO:0051026	chiasma assembly	-7.27085	-4.69441	17687,20957,20962,83558,237911,239083	Msh5,Sycp1,Sycp3,Tex11,Brip1,Ccnb1ip1	6/8
11_Member	GO Biological Processes	GO:0000711	meiotic DNA repair synthesis	-5.79191	-3.37037	20957,20962,66654,380709	Sycp1,Sycp3,Tex12,Spata22	4/4
11_Member	GO Biological Processes	GO:0000731	DNA synthesis involved in DNA repair	-3.61361	-1.47731	18973,20957,20962,66654,76843,272158,380709	Pole,Sycp1,Sycp3,Tex12,Dtl,Poln,Spata22	7/36
11_Member	GO Biological Processes	GO:0071897	DNA biosynthetic process	-3.1712	-1.10047	16881,18973,20957,20962,58994,66654,76843,272158,380709	Lig1,Pole,Sycp1,Sycp3,Smpd3,Tex12,Dtl,Poln,Spata22	9/68
11_Member	GO Biological Processes	GO:0007289	spermatid nucleus differentiation	-2.28519	-0.350999	20957,20962,71241,97165,319177	Sycp1,Sycp3,Dmrtc2,Hmgb2,H2bc1	5/32
12_Summary	GO Biological Processes	GO:0007143	female meiotic nuclear division	-6.87596	-4.3083	13164,18817,20962,21973,22137,74369,74377,74666,74847,268491,320558,105988,110958,83560	Dazl,Plk1,Sycp3,Top2a,Ttk,Mei1,Hsf2bp,Brme1,Meikin,Meioc,Sycp2,Espl1,M1ap,Tex14	14/-
12_Member	GO Biological Processes	GO:0007143	female meiotic nuclear division	-6.87596	-4.3083	13164,18817,20962,21973,22137,74369,74377,74666,74847,268491,320558	Dazl,Plk1,Sycp3,Top2a,Ttk,Mei1,Hsf2bp,Brme1,Meikin,Meioc,Sycp2	11/41
12_Member	GO Biological Processes	GO:0016321	female meiosis chromosome segregation	-5.53217	-3.14969	18817,20962,21973,22137,74847	Plk1,Sycp3,Top2a,Ttk,Meikin	5/8
12_Member	GO Biological Processes	GO:0051307	meiotic chromosome separation	-4.28536	-2.08692	20962,21973,105988,110958	Sycp3,Top2a,Espl1,M1ap	4/7
12_Member	GO Biological Processes	GO:0051304	chromosome separation	-3.89359	-1.73755	20962,21973,83560,105988,110958	Sycp3,Top2a,Tex14,Espl1,M1ap	5/15
13_Summary	GO Biological Processes	GO:0006260	DNA replication	-6.77231	-4.21325	12447,12448,12544,16881,18973,19075,20899,50927,69270,69928,72107,76843,77011,79456,106344,214901,217578,218973,223970,225182,237877,245000,272158	Ccne1,Ccne2,Cdc45,Lig1,Pole,Prim1,Stra8,Nasp,Gins1,Cenps,Dscc1,Dtl,Ticrr,Recql4,Rfc4,Chtf18,Baz1a,Wdhd1,Rmi2,Rbbp8,Atad5,Atr,Poln	23/-
13_Member	GO Biological Processes	GO:0006260	DNA replication	-6.77231	-4.21325	12447,12448,12544,16881,18973,19075,20899,50927,69270,69928,72107,76843,77011,79456,106344,214901,217578,218973,223970,225182,237877,245000,272158	Ccne1,Ccne2,Cdc45,Lig1,Pole,Prim1,Stra8,Nasp,Gins1,Cenps,Dscc1,Dtl,Ticrr,Recql4,Rfc4,Chtf18,Baz1a,Wdhd1,Rmi2,Rbbp8,Atad5,Atr,Poln	23/183
13_Member	GO Biological Processes	GO:0006261	DNA-templated DNA replication	-5.04904	-2.76467	12447,12448,12544,16881,18973,19075,69270,69928,79456,106344,217578,218973,225182,237877,245000,272158	Ccne1,Ccne2,Cdc45,Lig1,Pole,Prim1,Gins1,Cenps,Recql4,Rfc4,Baz1a,Wdhd1,Rbbp8,Atad5,Atr,Poln	16/124
14_Summary	GO Biological Processes	GO:0042138	meiotic DNA double-strand break formation	-5.94513	-3.49804	67981,75033,381196,434438,625662	Hormad1,Mei4,Gm960,Iho1,Ankrd31	5/-
14_Member	GO Biological Processes	GO:0042138	meiotic DNA double-strand break formation	-5.94513	-3.49804	67981,75033,381196,434438,625662	Hormad1,Mei4,Gm960,Iho1,Ankrd31	5/7
15_Summary	GO Biological Processes	GO:1905820	positive regulation of chromosome separation	-5.37658	-3.04445	11799,52276,54392,68298,68612,70099,76044,107995,21973,108907,243529	Birc5,Cdca8,Ncapg,Ncapd2,Ube2c,Smc4,Ncapg2,Cdc20,Top2a,Nusap1,H1f10	11/-
15_Member	GO Biological Processes	GO:1905820	positive regulation of chromosome separation	-5.37658	-3.04445	11799,52276,54392,68298,68612,70099,76044,107995	Birc5,Cdca8,Ncapg,Ncapd2,Ube2c,Smc4,Ncapg2,Cdc20	8/28
15_Member	GO Biological Processes	GO:0030261	chromosome condensation	-3.53598	-1.41237	21973,54392,68298,70099,76044,108907,243529	Top2a,Ncapg,Ncapd2,Smc4,Ncapg2,Nusap1,H1f10	7/37
15_Member	GO Biological Processes	GO:1905821	positive regulation of chromosome condensation	-3.36656	-1.26428	54392,68298,70099	Ncapg,Ncapd2,Smc4	3/5
15_Member	GO Biological Processes	GO:0051984	positive regulation of chromosome segregation	-3.32045	-1.22991	11799,52276,54392,68298,70099,76044	Birc5,Cdca8,Ncapg,Ncapd2,Smc4,Ncapg2	6/29
15_Member	GO Biological Processes	GO:0007076	mitotic chromosome condensation	-3.04977	-0.99798	54392,68298,70099,108907	Ncapg,Ncapd2,Smc4,Nusap1	4/13
15_Member	Reactome Gene Sets	R-MMU-2514853	Condensation of Prometaphase Chromosomes	-2.65342	-0.649236	54392,68298,70099	Ncapg,Ncapd2,Smc4	3/8
15_Member	GO Biological Processes	GO:0060623	regulation of chromosome condensation	-2.21897	-0.308363	54392,68298,70099	Ncapg,Ncapd2,Smc4	3/11
16_Summary	GO Biological Processes	GO:0007018	microtubule-based movement	-4.88001	-2.60901	13518,14626,15507,16571,16578,18040,19348,19893,21647,56746,68566,68922,69327,71227,71819,73463,73804,74469,75665,76486,77609,80718,109242,110033,110082,110083,209737,228355,244653,264134,381269,545391,100048534,18817,28105,233406	Dst,Gk2,Hspb1,Kif4,Kif9,Nefm,Kif20a,Rpgr,Dynlt2a1,Tex101,Caly,Dnai1,Pierce1,Daw1,Kif23,C2cd6,Kif2c,Taf7l,Bicdl1,Ly6k,Odad3,Rab27b,Kif24,Kif22,Dnah5,Dnah12,Kif15,Madd,Hydin,Ift56,Mreg,Catspere2,Cfap43,Plk1,Trim36,Prc1	36/-
16_Member	GO Biological Processes	GO:0007018	microtubule-based movement	-4.88001	-2.60901	13518,14626,15507,16571,16578,18040,19348,19893,21647,56746,68566,68922,69327,71227,71819,73463,73804,74469,75665,76486,77609,80718,109242,110033,110082,110083,209737,228355,244653,264134,381269,545391,100048534	Dst,Gk2,Hspb1,Kif4,Kif9,Nefm,Kif20a,Rpgr,Dynlt2a1,Tex101,Caly,Dnai1,Pierce1,Daw1,Kif23,C2cd6,Kif2c,Taf7l,Bicdl1,Ly6k,Odad3,Rab27b,Kif24,Kif22,Dnah5,Dnah12,Kif15,Madd,Hydin,Ift56,Mreg,Catspere2,Cfap43	33/410
16_Member	GO Biological Processes	GO:0001578	microtubule bundle formation	-2.55927	-0.571392	18817,19348,28105,68922,69327,71227,77609,110082,233406,244653,264134,100048534	Plk1,Kif20a,Trim36,Dnai1,Pierce1,Daw1,Odad3,Dnah5,Prc1,Hydin,Ift56,Cfap43	12/132
16_Member	GO Biological Processes	GO:0036158	outer dynein arm assembly	-2.08001	-0.209581	68922,71227,77609,110082	Dnai1,Daw1,Odad3,Dnah5	4/23
16_Member	GO Biological Processes	GO:0099111	microtubule-based transport	-2.00965	-0.169546	13518,15507,18040,19893,68566,68922,71227,75665,77609,80718,110082,228355,264134,381269,100048534	Dst,Hspb1,Nefm,Rpgr,Caly,Dnai1,Daw1,Bicdl1,Odad3,Rab27b,Dnah5,Madd,Ift56,Mreg,Cfap43	15/213
17_Summary	GO Biological Processes	GO:0000712	resolution of meiotic recombination intermediates	-4.74554	-2.48385	21973,69928,83558,100155,234396,330149	Top2a,Cenps,Tex11,Shoc1,Ankle1,Hfm1	6/-
17_Member	GO Biological Processes	GO:0000712	resolution of meiotic recombination intermediates	-4.74554	-2.48385	21973,69928,83558,100155,234396,330149	Top2a,Cenps,Tex11,Shoc1,Ankle1,Hfm1	6/17
18_Summary	GO Biological Processes	GO:0000226	microtubule cytoskeleton organization	-4.68194	-2.44062	11799,13518,14048,16571,18040,18817,19348,20873,21335,28105,51944,52276,54141,66977,68922,69327,71227,71819,73804,74369,74717,75770,77609,78283,101565,105988,107995,108907,109242,110082,207175,216166,227613,233406,244653,264134,269954,381175,384619,100048534	Birc5,Dst,Eya1,Kif4,Nefm,Plk1,Kif20a,Plk4,Tacc3,Trim36,Knstrn,Cdca8,Spag5,Nuf2,Dnai1,Pierce1,Daw1,Kif23,Kif2c,Mei1,Spata17,Brsk2,Odad3,Map7d2,Ccp110,Espl1,Cdc20,Nusap1,Kif24,Dnah5,Cetn4,Plk5,Tubb4b,Prc1,Hydin,Ift56,Ttll13,Ccdc68,Kash5,Cfap43	40/-
18_Member	GO Biological Processes	GO:0000226	microtubule cytoskeleton organization	-4.68194	-2.44062	11799,13518,14048,16571,18040,18817,19348,20873,21335,28105,51944,52276,54141,66977,68922,69327,71227,71819,73804,74369,74717,75770,77609,78283,101565,105988,107995,108907,109242,110082,207175,216166,227613,233406,244653,264134,269954,381175,384619,100048534	Birc5,Dst,Eya1,Kif4,Nefm,Plk1,Kif20a,Plk4,Tacc3,Trim36,Knstrn,Cdca8,Spag5,Nuf2,Dnai1,Pierce1,Daw1,Kif23,Kif2c,Mei1,Spata17,Brsk2,Odad3,Map7d2,Ccp110,Espl1,Cdc20,Nusap1,Kif24,Dnah5,Cetn4,Plk5,Tubb4b,Prc1,Hydin,Ift56,Ttll13,Ccdc68,Kash5,Cfap43	40/553
19_Summary	GO Biological Processes	GO:0051231	spindle elongation	-4.65469	-2.41745	11799,16571,52276,71819,233406,18817,21335,28105,51944,54141,66977,74369,74717,105988,107995,216166,384619,13605,19348,68743,108907,216049,14048,83560,101565,68612	Birc5,Kif4,Cdca8,Kif23,Prc1,Plk1,Tacc3,Trim36,Knstrn,Spag5,Nuf2,Mei1,Spata17,Espl1,Cdc20,Plk5,Kash5,Ect2,Kif20a,Anln,Nusap1,Zfp365,Eya1,Tex14,Ccp110,Ube2c	26/-
19_Member	GO Biological Processes	GO:0051231	spindle elongation	-4.65469	-2.41745	11799,16571,52276,71819,233406	Birc5,Kif4,Cdca8,Kif23,Prc1	5/11
19_Member	GO Biological Processes	GO:0007051	spindle organization	-4.24732	-2.05257	11799,16571,18817,21335,28105,51944,52276,54141,66977,71819,74369,74717,105988,107995,216166,233406,384619	Birc5,Kif4,Plk1,Tacc3,Trim36,Knstrn,Cdca8,Spag5,Nuf2,Kif23,Mei1,Spata17,Espl1,Cdc20,Plk5,Prc1,Kash5	17/159
19_Member	GO Biological Processes	GO:0000022	mitotic spindle elongation	-3.99681	-1.83399	11799,52276,71819,233406	Birc5,Cdca8,Kif23,Prc1	4/8
19_Member	GO Biological Processes	GO:0051256	mitotic spindle midzone assembly	-3.99681	-1.83399	11799,52276,71819,233406	Birc5,Cdca8,Kif23,Prc1	4/8
19_Member	GO Biological Processes	GO:0051255	spindle midzone assembly	-3.5446	-1.41785	11799,52276,71819,233406	Birc5,Cdca8,Kif23,Prc1	4/10
19_Member	GO Biological Processes	GO:0000281	mitotic cytokinesis	-3.44245	-1.33046	11799,13605,18817,19348,28105,52276,68743,71819,108907,216049	Birc5,Ect2,Plk1,Kif20a,Trim36,Cdca8,Anln,Kif23,Nusap1,Zfp365	10/76
19_Member	GO Biological Processes	GO:0000910	cytokinesis	-3.24797	-1.16609	11799,13605,18817,19348,28105,52276,68743,71819,74369,108907,216049,233406	Birc5,Ect2,Plk1,Kif20a,Trim36,Cdca8,Anln,Kif23,Mei1,Nusap1,Zfp365,Prc1	12/110
19_Member	GO Biological Processes	GO:0051988	regulation of attachment of spindle microtubules to kinetochore	-3.2452	-1.16609	11799,13605,51944,52276,54141	Birc5,Ect2,Knstrn,Cdca8,Spag5	5/20
19_Member	GO Biological Processes	GO:0061640	cytoskeleton-dependent cytokinesis	-2.94674	-0.913101	11799,13605,18817,19348,28105,52276,68743,71819,74369,108907,216049	Birc5,Ect2,Plk1,Kif20a,Trim36,Cdca8,Anln,Kif23,Mei1,Nusap1,Zfp365	11/103
19_Member	GO Biological Processes	GO:0007052	mitotic spindle organization	-2.6466	-0.644784	11799,16571,18817,21335,52276,66977,71819,107995,216166,233406	Birc5,Kif4,Plk1,Tacc3,Cdca8,Nuf2,Kif23,Cdc20,Plk5,Prc1	10/96
19_Member	GO Biological Processes	GO:1902850	microtubule cytoskeleton organization involved in mitosis	-2.58671	-0.591921	11799,14048,16571,18817,21335,52276,66977,71819,107995,108907,216166,233406	Birc5,Eya1,Kif4,Plk1,Tacc3,Cdca8,Nuf2,Kif23,Cdc20,Nusap1,Plk5,Prc1	12/131
19_Member	GO Biological Processes	GO:0032465	regulation of cytokinesis	-2.48193	-0.507955	11799,13605,18817,19348,52276,71819,83560,101565,233406	Birc5,Ect2,Plk1,Kif20a,Cdca8,Kif23,Tex14,Ccp110,Prc1	9/85
19_Member	GO Biological Processes	GO:1901970	positive regulation of mitotic sister chromatid separation	-2.48012	-0.507955	11799,52276,68612,107995	Birc5,Cdca8,Ube2c,Cdc20	4/18
20_Summary	Reactome Gene Sets	R-MMU-73886	Chromosome Maintenance	-4.35342	-2.13716	12428,16881,19075,60411,66336,66570,68024,69928,70645,72107,83815,106344,214901,319177,319189,50927,208628,12544,13404,66929,74469,114714,217578,619332	Ccna2,Lig1,Prim1,Cenpk,Cenpp,Cenpm,H2bc4,Cenps,Oip5,Dscc1,Cenpq,Rfc4,Chtf18,H2bc1,H2bc18,Nasp,Kntc1,Cdc45,Dmc1,Asf1b,Taf7l,Rad51c,Baz1a,Taf7l2	24/-
20_Member	Reactome Gene Sets	R-MMU-73886	Chromosome Maintenance	-4.35342	-2.13716	12428,16881,19075,60411,66336,66570,68024,69928,70645,72107,83815,106344,214901,319177,319189	Ccna2,Lig1,Prim1,Cenpk,Cenpp,Cenpm,H2bc4,Cenps,Oip5,Dscc1,Cenpq,Rfc4,Chtf18,H2bc1,H2bc18	15/126
20_Member	GO Biological Processes	GO:0034508	centromere complex assembly	-2.94723	-0.913101	50927,60411,66336,70645,208628	Nasp,Cenpk,Cenpp,Oip5,Kntc1	5/23
20_Member	Reactome Gene Sets	R-MMU-606279	Deposition of new CENPA-containing nucleosomes at the centromere	-2.70115	-0.687376	60411,66336,66570,68024,69928,70645,83815,319177,319189	Cenpk,Cenpp,Cenpm,H2bc4,Cenps,Oip5,Cenpq,H2bc1,H2bc18	9/79
20_Member	Reactome Gene Sets	R-MMU-774815	Nucleosome assembly	-2.70115	-0.687376	60411,66336,66570,68024,69928,70645,83815,319177,319189	Cenpk,Cenpp,Cenpm,H2bc4,Cenps,Oip5,Cenpq,H2bc1,H2bc18	9/79
20_Member	GO Biological Processes	GO:0031055	chromatin remodeling at centromere	-2.48896	-0.512367	50927,66336,70645	Nasp,Cenpp,Oip5	3/9
20_Member	GO Biological Processes	GO:0034080	CENP-A containing chromatin assembly	-2.48896	-0.512367	50927,66336,70645	Nasp,Cenpp,Oip5	3/9
20_Member	GO Biological Processes	GO:0065004	protein-DNA complex assembly	-2.30461	-0.362257	12544,13404,50927,60411,66336,66929,70645,74469,114714,208628,217578,319177,619332	Cdc45,Dmc1,Nasp,Cenpk,Cenpp,Asf1b,Oip5,Taf7l,Rad51c,Kntc1,Baz1a,H2bc1,Taf7l2	13/160
