# Supplementary material for: N6-methyladenosine writer METTL16-mediated alternative splicing and translation control are essential for murine spermatogenesis
Source: Genome Biol. 2024 Jul 19;25:193. doi: 10.1186/s13059-024-03332-5 (PMC11264951; doi:10.1186/s13059-024-03332-5)
Supplement: Supplementary file 4 — Additional file 4: Table S3. GO term analysis of down-regulated genes in P10 Mettl16 cKO testes identifed from RNA-seq data. [file 13059_2024_3332_MOESM4_ESM.xlsx]

## Sheet: Sheet1
Supplementary Table S3. GO term analysis of down-regulated genes in P10 Mettl16 cKO testes identifed from RNA-seq data.
GroupID	Category	Term	Description	LogP	Log(q-value)	InTerm_InList	Genes	Symbols
1_Summary	GO Biological Processes	GO:0051321	meiotic cell cycle	-62.6072	-58.3394	82/302	11799,12235,12447,12448,12745,12877,13164,13404,17687,17771,18817,19183,19362,20899,20957,20962,21973,22137,22768,27083,50878,55993,56739,66654,66977,67981,68107,68298,69928,70099,70891,71241,71846,72634,72891,74075,74369,74377,74401,74666,74847,75033,75388,75459,75514,75801,75828,83558,83560,100155,105988,110958,114714,140557,210554,211651,213389,214901,224661,225182,237911,239083,240069,240255,…	Birc5,Bub1,Ccne1,Ccne2,Clgn,Cpeb1,Dazl,Dmc1,Msh5,Tesmin,Plk1,Psmc3ip,Rad51ap1,Stra8,Sycp1,Sycp3,Top2a,Ttk,Zfy2,Xlr4b,Stag3,Msh4,Rec8,Tex12,Nuf2,Hormad1,Cntd1,Ncapd2,Cenps,Smc4,Spdya,Dmrtc2,Syce2,Tdrkh,Xlr4c,Syce1,Mei1,Hsf2bp,Terb2,Brme1,Meikin,Mei4,Boll,Syce3,1700013H16Rik,4930447C04Rik,Hormad2,Tex11,Tex14,Shoc1,Espl1,M1ap,Rad51c,Smc1b,Hus1b,Fancd2,Prdm9,Chtf18,Slc26a8,Rbbp8,Brip1,Ccnb1ip1,Morc2b…
1_Member	GO Biological Processes	GO:0051321	meiotic cell cycle	-62.6072	-58.3394	82/302	11799,12235,12447,12448,12745,12877,13164,13404,17687,17771,18817,19183,19362,20899,20957,20962,21973,22137,22768,27083,50878,55993,56739,66654,66977,67981,68107,68298,69928,70099,70891,71241,71846,72634,72891,74075,74369,74377,74401,74666,74847,75033,75388,75459,75514,75801,75828,83558,83560,100155,105988,110958,114714,140557,210554,211651,213389,214901,224661,225182,237911,239083,240069,240255,…	Birc5,Bub1,Ccne1,Ccne2,Clgn,Cpeb1,Dazl,Dmc1,Msh5,Tesmin,Plk1,Psmc3ip,Rad51ap1,Stra8,Sycp1,Sycp3,Top2a,Ttk,Zfy2,Xlr4b,Stag3,Msh4,Rec8,Tex12,Nuf2,Hormad1,Cntd1,Ncapd2,Cenps,Smc4,Spdya,Dmrtc2,Syce2,Tdrkh,Xlr4c,Syce1,Mei1,Hsf2bp,Terb2,Brme1,Meikin,Mei4,Boll,Syce3,1700013H16Rik,4930447C04Rik,Hormad2,Tex11,Tex14,Shoc1,Espl1,M1ap,Rad51c,Smc1b,Hus1b,Fancd2,Prdm9,Chtf18,Slc26a8,Rbbp8,Brip1,Ccnb1ip1,Morc2b…
1_Member	GO Biological Processes	GO:0000280	nuclear division	-61.3516	-57.3849	81/302	11799,12235,12447,12448,12877,13164,13404,17687,17771,18817,19183,20957,20962,21973,22137,50878,51944,52276,54141,54392,55993,56739,58994,60411,66654,66977,67981,68107,68298,68612,69928,70099,70891,71241,71819,71846,72107,72634,73804,74075,74369,74377,74401,74666,74847,75033,75459,75801,75828,76044,83558,83560,100155,105988,107995,108907,110033,110958,114714,208628,211651,213389,214901,233406,237…	Birc5,Bub1,Ccne1,Ccne2,Cpeb1,Dazl,Dmc1,Msh5,Tesmin,Plk1,Psmc3ip,Sycp1,Sycp3,Top2a,Ttk,Stag3,Knstrn,Cdca8,Spag5,Ncapg,Msh4,Rec8,Smpd3,Cenpk,Tex12,Nuf2,Hormad1,Cntd1,Ncapd2,Ube2c,Cenps,Smc4,Spdya,Dmrtc2,Kif23,Syce2,Dscc1,Tdrkh,Kif2c,Syce1,Mei1,Hsf2bp,Terb2,Brme1,Meikin,Mei4,Syce3,4930447C04Rik,Hormad2,Ncapg2,Tex11,Tex14,Shoc1,Espl1,Cdc20,Nusap1,Kif22,M1ap,Rad51c,Kntc1,Fancd2,Prdm9,Chtf18,Prc1,Brip1…
1_Member	GO Biological Processes	GO:0098813	nuclear chromosome segregation	-60.7572	-56.9666	71/215	11799,12235,12447,12448,12877,13404,17687,18817,19183,20957,20962,21973,22137,50878,51944,52276,54141,54392,55993,56739,60411,66654,66977,67629,67981,68298,69928,70099,71819,71846,71988,72107,73804,74075,74369,74401,74847,75033,75459,75801,75828,76044,76464,83558,83560,83815,100155,105988,107995,108907,110033,110958,114714,140557,208628,211651,213389,233406,237911,239083,240069,268491,320022,3301…	Birc5,Bub1,Ccne1,Ccne2,Cpeb1,Dmc1,Msh5,Plk1,Psmc3ip,Sycp1,Sycp3,Top2a,Ttk,Stag3,Knstrn,Cdca8,Spag5,Ncapg,Msh4,Rec8,Cenpk,Tex12,Nuf2,Spc24,Hormad1,Ncapd2,Cenps,Smc4,Kif23,Syce2,Esco2,Dscc1,Kif2c,Syce1,Mei1,Terb2,Meikin,Mei4,Syce3,4930447C04Rik,Hormad2,Ncapg2,Knl1,Tex11,Tex14,Cenpq,Shoc1,Espl1,Cdc20,Nusap1,Kif22,M1ap,Rad51c,Smc1b,Kntc1,Fancd2,Prdm9,Prc1,Brip1,Ccnb1ip1,Morc2b,Meioc,Terb1,Hfm1,Spata2…
1_Member	GO Biological Processes	GO:1903046	meiotic cell cycle process	-59.6666	-56.0009	67/189	11799,12235,12447,12448,12877,13164,13404,17687,17771,18817,19183,20957,20962,21973,22137,22768,50878,55993,56739,66654,66977,67981,68107,68298,69928,70099,70891,71241,71846,72634,74075,74369,74377,74401,74666,74847,75033,75459,75801,75828,83558,83560,100155,105988,110958,114714,210554,211651,213389,214901,237911,239083,240069,268491,320022,320558,330149,380709,381196,381678,384619,434438,622554,…	Birc5,Bub1,Ccne1,Ccne2,Cpeb1,Dazl,Dmc1,Msh5,Tesmin,Plk1,Psmc3ip,Sycp1,Sycp3,Top2a,Ttk,Zfy2,Stag3,Msh4,Rec8,Tex12,Nuf2,Hormad1,Cntd1,Ncapd2,Cenps,Smc4,Spdya,Dmrtc2,Syce2,Tdrkh,Syce1,Mei1,Hsf2bp,Terb2,Brme1,Meikin,Mei4,Syce3,4930447C04Rik,Hormad2,Tex11,Tex14,Shoc1,Espl1,M1ap,Rad51c,Hus1b,Fancd2,Prdm9,Chtf18,Brip1,Ccnb1ip1,Morc2b,Meioc,Terb1,Sycp2,Hfm1,Spata22,Gm960,Zcwpw1,Kash5,Iho1,Majin,Ankrd31,R…
1_Member	GO Biological Processes	GO:0140013	meiotic nuclear division	-58.545	-54.9762	64/172	11799,12235,12447,12448,12877,13164,13404,17687,17771,18817,19183,20957,20962,21973,22137,50878,55993,56739,66654,66977,67981,68107,69928,70099,70891,71241,71846,72634,74075,74369,74377,74401,74666,74847,75033,75459,75801,75828,83558,83560,100155,105988,110958,114714,211651,213389,214901,237911,239083,240069,268491,320022,320558,330149,380709,381196,381678,384619,434438,622554,625662,668929,10027…	Birc5,Bub1,Ccne1,Ccne2,Cpeb1,Dazl,Dmc1,Msh5,Tesmin,Plk1,Psmc3ip,Sycp1,Sycp3,Top2a,Ttk,Stag3,Msh4,Rec8,Tex12,Nuf2,Hormad1,Cntd1,Cenps,Smc4,Spdya,Dmrtc2,Syce2,Tdrkh,Syce1,Mei1,Hsf2bp,Terb2,Brme1,Meikin,Mei4,Syce3,4930447C04Rik,Hormad2,Tex11,Tex14,Shoc1,Espl1,M1ap,Rad51c,Fancd2,Prdm9,Chtf18,Brip1,Ccnb1ip1,Morc2b,Meioc,Terb1,Sycp2,Hfm1,Spata22,Gm960,Zcwpw1,Kash5,Iho1,Majin,Ankrd31,Rad21l,Btbd18,Rnf21…
1_Member	GO Biological Processes	GO:0048285	organelle fission	-58.3408	-54.8512	81/327	11799,12235,12447,12448,12877,13164,13404,17687,17771,18817,19183,20957,20962,21973,22137,50878,51944,52276,54141,54392,55993,56739,58994,60411,66654,66977,67981,68107,68298,68612,69928,70099,70891,71241,71819,71846,72107,72634,73804,74075,74369,74377,74401,74666,74847,75033,75459,75801,75828,76044,83558,83560,100155,105988,107995,108907,110033,110958,114714,208628,211651,213389,214901,233406,237…	Birc5,Bub1,Ccne1,Ccne2,Cpeb1,Dazl,Dmc1,Msh5,Tesmin,Plk1,Psmc3ip,Sycp1,Sycp3,Top2a,Ttk,Stag3,Knstrn,Cdca8,Spag5,Ncapg,Msh4,Rec8,Smpd3,Cenpk,Tex12,Nuf2,Hormad1,Cntd1,Ncapd2,Ube2c,Cenps,Smc4,Spdya,Dmrtc2,Kif23,Syce2,Dscc1,Tdrkh,Kif2c,Syce1,Mei1,Hsf2bp,Terb2,Brme1,Meikin,Mei4,Syce3,4930447C04Rik,Hormad2,Ncapg2,Tex11,Tex14,Shoc1,Espl1,Cdc20,Nusap1,Kif22,M1ap,Rad51c,Kntc1,Fancd2,Prdm9,Chtf18,Prc1,Brip1…
1_Member	GO Biological Processes	GO:0022402	cell cycle process	-57.825	-54.4023	115/781	11799,12235,12428,12447,12448,12544,12569,12877,13164,13404,13605,16571,16881,17687,17771,18426,18817,18973,19183,19348,20873,20957,20962,21335,21973,22137,22768,28105,50878,50927,51944,52276,54141,54392,55993,56739,58994,60411,66654,66977,67629,67981,68107,68298,68612,68743,69270,69928,70099,70891,71241,71819,71846,71988,72107,72634,73804,74075,74369,74377,74401,74666,74847,75033,75459,75770,758…	Birc5,Bub1,Ccna2,Ccne1,Ccne2,Cdc45,Cdk5r1,Cpeb1,Dazl,Dmc1,Ect2,Kif4,Lig1,Msh5,Tesmin,Ovol1,Plk1,Pole,Psmc3ip,Kif20a,Plk4,Sycp1,Sycp3,Tacc3,Top2a,Ttk,Zfy2,Trim36,Stag3,Nasp,Knstrn,Cdca8,Spag5,Ncapg,Msh4,Rec8,Smpd3,Cenpk,Tex12,Nuf2,Spc24,Hormad1,Cntd1,Ncapd2,Ube2c,Anln,Gins1,Cenps,Smc4,Spdya,Dmrtc2,Kif23,Syce2,Esco2,Dscc1,Tdrkh,Kif2c,Syce1,Mei1,Hsf2bp,Terb2,Brme1,Meikin,Mei4,Syce3,Brsk2,4930447C04R…
1_Member	GO Biological Processes	GO:0007059	chromosome segregation	-57.283	-53.9183	75/275	11799,12235,12447,12448,12877,13404,17687,18817,19183,20957,20962,21973,22137,50878,51944,52276,54141,54392,55993,56739,60411,66468,66654,66977,67629,67981,68298,69928,70099,70645,71819,71846,71988,72107,73804,74075,74369,74401,74847,75033,75459,75801,75828,76044,76464,83558,83560,83815,100155,105988,107995,108907,110033,110958,114714,140557,208583,208628,211651,213389,233406,237911,239083,239122…	Birc5,Bub1,Ccne1,Ccne2,Cpeb1,Dmc1,Msh5,Plk1,Psmc3ip,Sycp1,Sycp3,Top2a,Ttk,Stag3,Knstrn,Cdca8,Spag5,Ncapg,Msh4,Rec8,Cenpk,Ska1,Tex12,Nuf2,Spc24,Hormad1,Ncapd2,Cenps,Smc4,Oip5,Kif23,Syce2,Esco2,Dscc1,Kif2c,Syce1,Mei1,Terb2,Meikin,Mei4,Syce3,4930447C04Rik,Hormad2,Ncapg2,Knl1,Tex11,Tex14,Cenpq,Shoc1,Espl1,Cdc20,Nusap1,Kif22,M1ap,Rad51c,Smc1b,Nek11,Kntc1,Fancd2,Prdm9,Prc1,Brip1,Ccnb1ip1,Setdb2,Morc2b,…
1_Member	GO Biological Processes	GO:0045132	meiotic chromosome segregation	-52.0419	-48.7284	49/100	12235,12447,12448,12877,13404,17687,18817,19183,20957,20962,21973,22137,50878,55993,56739,66654,66977,67981,69928,70099,71846,74075,74369,74401,74847,75033,75459,75801,75828,83558,100155,105988,110958,114714,211651,213389,237911,239083,240069,268491,320022,330149,380709,381678,384619,434438,622554,625662,668929	Bub1,Ccne1,Ccne2,Cpeb1,Dmc1,Msh5,Plk1,Psmc3ip,Sycp1,Sycp3,Top2a,Ttk,Stag3,Msh4,Rec8,Tex12,Nuf2,Hormad1,Cenps,Smc4,Syce2,Syce1,Mei1,Terb2,Meikin,Mei4,Syce3,4930447C04Rik,Hormad2,Tex11,Shoc1,Espl1,M1ap,Rad51c,Fancd2,Prdm9,Brip1,Ccnb1ip1,Morc2b,Meioc,Terb1,Hfm1,Spata22,Zcwpw1,Kash5,Iho1,Majin,Ankrd31,Rad21l
1_Member	GO Biological Processes	GO:0007127	meiosis I	-51.5919	-48.3241	53/127	11799,12447,12448,12877,13404,17687,18817,19183,20957,20962,21973,50878,55993,56739,66654,67981,68107,69928,71241,71846,74075,74369,74377,74401,74666,74847,75033,75459,75801,83558,100155,105988,110958,114714,211651,213389,214901,237911,239083,240069,268491,320022,330149,380709,381196,381678,384619,434438,622554,625662,668929,100270744,102632837	Birc5,Ccne1,Ccne2,Cpeb1,Dmc1,Msh5,Plk1,Psmc3ip,Sycp1,Sycp3,Top2a,Stag3,Msh4,Rec8,Tex12,Hormad1,Cntd1,Cenps,Dmrtc2,Syce2,Syce1,Mei1,Hsf2bp,Terb2,Brme1,Meikin,Mei4,Syce3,4930447C04Rik,Tex11,Shoc1,Espl1,M1ap,Rad51c,Fancd2,Prdm9,Chtf18,Brip1,Ccnb1ip1,Morc2b,Meioc,Terb1,Hfm1,Spata22,Gm960,Zcwpw1,Kash5,Iho1,Majin,Ankrd31,Rad21l,Btbd18,Rnf212b
1_Member	GO Biological Processes	GO:0061982	meiosis I cell cycle process	-51.369	-48.1426	53/128	11799,12447,12448,12877,13404,17687,18817,19183,20957,20962,21973,50878,55993,56739,66654,67981,68107,69928,71241,71846,74075,74369,74377,74401,74666,74847,75033,75459,75801,83558,100155,105988,110958,114714,211651,213389,214901,237911,239083,240069,268491,320022,330149,380709,381196,381678,384619,434438,622554,625662,668929,100270744,102632837	Birc5,Ccne1,Ccne2,Cpeb1,Dmc1,Msh5,Plk1,Psmc3ip,Sycp1,Sycp3,Top2a,Stag3,Msh4,Rec8,Tex12,Hormad1,Cntd1,Cenps,Dmrtc2,Syce2,Syce1,Mei1,Hsf2bp,Terb2,Brme1,Meikin,Mei4,Syce3,4930447C04Rik,Tex11,Shoc1,Espl1,M1ap,Rad51c,Fancd2,Prdm9,Chtf18,Brip1,Ccnb1ip1,Morc2b,Meioc,Terb1,Hfm1,Spata22,Gm960,Zcwpw1,Kash5,Iho1,Majin,Ankrd31,Rad21l,Btbd18,Rnf212b
1_Member	GO Biological Processes	GO:0070192	chromosome organization involved in meiotic cell cycle	-44.9087	-41.7201	41/79	12235,12447,12448,12877,13404,17687,19183,20957,20962,50878,55993,56739,66654,67981,68298,70099,71846,74075,74369,74401,74847,75033,75459,75801,75828,83558,114714,211651,213389,237911,239083,240069,268491,320022,380709,381678,384619,434438,622554,625662,668929	Bub1,Ccne1,Ccne2,Cpeb1,Dmc1,Msh5,Psmc3ip,Sycp1,Sycp3,Stag3,Msh4,Rec8,Tex12,Hormad1,Ncapd2,Smc4,Syce2,Syce1,Mei1,Terb2,Meikin,Mei4,Syce3,4930447C04Rik,Hormad2,Tex11,Rad51c,Fancd2,Prdm9,Brip1,Ccnb1ip1,Morc2b,Meioc,Terb1,Spata22,Zcwpw1,Kash5,Iho1,Majin,Ankrd31,Rad21l
1_Member	GO Biological Processes	GO:0045143	homologous chromosome segregation	-42.326	-39.1722	38/71	12447,12448,12877,13404,17687,18817,19183,20957,20962,50878,55993,56739,66654,67981,71846,74075,74369,74401,74847,75033,75459,75801,83558,105988,211651,213389,237911,239083,240069,268491,320022,380709,381678,384619,434438,622554,625662,668929	Ccne1,Ccne2,Cpeb1,Dmc1,Msh5,Plk1,Psmc3ip,Sycp1,Sycp3,Stag3,Msh4,Rec8,Tex12,Hormad1,Syce2,Syce1,Mei1,Terb2,Meikin,Mei4,Syce3,4930447C04Rik,Tex11,Espl1,Fancd2,Prdm9,Brip1,Ccnb1ip1,Morc2b,Meioc,Terb1,Spata22,Zcwpw1,Kash5,Iho1,Majin,Ankrd31,Rad21l
1_Member	GO Biological Processes	GO:0007129	homologous chromosome pairing at meiosis	-40.5467	-37.4251	34/56	12447,12448,12877,13404,17687,19183,20957,20962,50878,55993,56739,66654,67981,71846,74075,74401,75033,75459,75801,83558,211651,213389,237911,239083,240069,268491,320022,380709,381678,384619,434438,622554,625662,668929	Ccne1,Ccne2,Cpeb1,Dmc1,Msh5,Psmc3ip,Sycp1,Sycp3,Stag3,Msh4,Rec8,Tex12,Hormad1,Syce2,Syce1,Terb2,Mei4,Syce3,4930447C04Rik,Tex11,Fancd2,Prdm9,Brip1,Ccnb1ip1,Morc2b,Meioc,Terb1,Spata22,Zcwpw1,Kash5,Iho1,Majin,Ankrd31,Rad21l
1_Member	GO Biological Processes	GO:0007131	reciprocal meiotic recombination	-28.0302	-25.0846	26/52	13404,17687,19183,20957,20962,21973,55993,68107,69928,74377,74666,75459,75801,83558,100155,114714,211651,213389,214901,237911,239083,240069,330149,381196,625662,102632837	Dmc1,Msh5,Psmc3ip,Sycp1,Sycp3,Top2a,Msh4,Cntd1,Cenps,Hsf2bp,Brme1,Syce3,4930447C04Rik,Tex11,Shoc1,Rad51c,Fancd2,Prdm9,Chtf18,Brip1,Ccnb1ip1,Morc2b,Hfm1,Gm960,Ankrd31,Rnf212b
1_Member	GO Biological Processes	GO:0140527	reciprocal homologous recombination	-28.0302	-25.0846	26/52	13404,17687,19183,20957,20962,21973,55993,68107,69928,74377,74666,75459,75801,83558,100155,114714,211651,213389,214901,237911,239083,240069,330149,381196,625662,102632837	Dmc1,Msh5,Psmc3ip,Sycp1,Sycp3,Top2a,Msh4,Cntd1,Cenps,Hsf2bp,Brme1,Syce3,4930447C04Rik,Tex11,Shoc1,Rad51c,Fancd2,Prdm9,Chtf18,Brip1,Ccnb1ip1,Morc2b,Hfm1,Gm960,Ankrd31,Rnf212b
1_Member	GO Biological Processes	GO:0035825	homologous recombination	-27.7437	-24.8183	27/59	13404,17687,19183,20957,20962,21973,55993,68107,69928,74377,74666,75459,75801,83558,100155,114714,211651,213389,214901,225182,237911,239083,240069,330149,381196,625662,102632837	Dmc1,Msh5,Psmc3ip,Sycp1,Sycp3,Top2a,Msh4,Cntd1,Cenps,Hsf2bp,Brme1,Syce3,4930447C04Rik,Tex11,Shoc1,Rad51c,Fancd2,Prdm9,Chtf18,Rbbp8,Brip1,Ccnb1ip1,Morc2b,Hfm1,Gm960,Ankrd31,Rnf212b
1_Member	GO Biological Processes	GO:0006310	DNA recombination	-26.9937	-24.0877	44/223	12544,13404,16881,17687,19183,19362,19363,20957,20962,21973,55993,56739,68107,69928,74377,74666,75033,75459,75801,79456,83558,97165,100155,114714,210554,211651,213389,214901,223970,224008,225182,237877,237911,239083,240069,244694,272158,330149,381196,384619,434438,625662,668929,102632837	Cdc45,Dmc1,Lig1,Msh5,Psmc3ip,Rad51ap1,Rad51b,Sycp1,Sycp3,Top2a,Msh4,Rec8,Cntd1,Cenps,Hsf2bp,Brme1,Mei4,Syce3,4930447C04Rik,Recql4,Tex11,Hmgb2,Shoc1,Rad51c,Hus1b,Fancd2,Prdm9,Chtf18,Rmi2,Spidr,Rbbp8,Atad5,Brip1,Ccnb1ip1,Morc2b,Kdm4d,Poln,Hfm1,Gm960,Kash5,Iho1,Ankrd31,Rad21l,Rnf212b
2_Summary	GO Biological Processes	GO:0007276	gamete generation	-39.9841	-36.8924	95/780	12164,12745,13164,13404,14160,14626,16450,17687,17771,18291,18426,18817,19662,19725,20744,20899,20957,20962,21744,21973,22137,22768,26910,27083,30054,50878,53422,53897,55993,56296,56739,67981,68107,69310,70375,70891,71241,72634,72891,73336,74369,74377,74469,74666,74847,75033,75388,75459,75514,75545,75801,76573,76718,77595,77609,83558,83560,97165,102991,110958,112418,114714,211484,211651,213389,21…	Bmp8b,Clgn,Dazl,Dmc1,Lgr5,Gk2,Jag2,Msh5,Tesmin,Nobox,Ovol1,Plk1,Rbp4,Rfx2,Strbp,Stra8,Sycp1,Sycp3,Adad1,Top2a,Ttk,Zfy2,Figla,Xlr4b,Rnf17,Stag3,Ybx2,Gal3st1,Msh4,Dmrtb1,Rec8,Hormad1,Cntd1,Pacrg,Ica1l,Spdya,Dmrtc2,Tdrkh,Xlr4c,Prss44,Mei1,Hsf2bp,Taf7l,Brme1,Meikin,Mei4,Boll,Syce3,1700013H16Rik,Tslrn1,4930447C04Rik,Spatc1l,Catsperg2,Nup210l,Odad3,Tex11,Tex14,Hmgb2,Ezhip,M1ap,1700102P08Rik,Rad51c,Tsga…
2_Member	GO Biological Processes	GO:0007276	gamete generation	-39.9841	-36.8924	95/780	12164,12745,13164,13404,14160,14626,16450,17687,17771,18291,18426,18817,19662,19725,20744,20899,20957,20962,21744,21973,22137,22768,26910,27083,30054,50878,53422,53897,55993,56296,56739,67981,68107,69310,70375,70891,71241,72634,72891,73336,74369,74377,74469,74666,74847,75033,75388,75459,75514,75545,75801,76573,76718,77595,77609,83558,83560,97165,102991,110958,112418,114714,211484,211651,213389,21…	Bmp8b,Clgn,Dazl,Dmc1,Lgr5,Gk2,Jag2,Msh5,Tesmin,Nobox,Ovol1,Plk1,Rbp4,Rfx2,Strbp,Stra8,Sycp1,Sycp3,Adad1,Top2a,Ttk,Zfy2,Figla,Xlr4b,Rnf17,Stag3,Ybx2,Gal3st1,Msh4,Dmrtb1,Rec8,Hormad1,Cntd1,Pacrg,Ica1l,Spdya,Dmrtc2,Tdrkh,Xlr4c,Prss44,Mei1,Hsf2bp,Taf7l,Brme1,Meikin,Mei4,Boll,Syce3,1700013H16Rik,Tslrn1,4930447C04Rik,Spatc1l,Catsperg2,Nup210l,Odad3,Tex11,Tex14,Hmgb2,Ezhip,M1ap,1700102P08Rik,Rad51c,Tsga…
2_Member	GO Biological Processes	GO:0048232	male gamete generation	-35.5133	-32.4497	82/648	12164,12745,13164,13404,14626,16450,17771,18426,19662,19725,20744,20899,20957,20962,21744,22768,27083,30054,50878,53422,53897,55993,56739,67981,68107,69310,70375,70891,71241,72634,72891,73336,74369,74377,74469,74666,74847,75033,75388,75459,75514,75545,75801,76573,76718,77595,77609,83558,83560,97165,110958,112418,114714,211484,213389,214105,214901,224171,224661,235628,237911,239083,239731,240255,2…	Bmp8b,Clgn,Dazl,Dmc1,Gk2,Jag2,Tesmin,Ovol1,Rbp4,Rfx2,Strbp,Stra8,Sycp1,Sycp3,Adad1,Zfy2,Xlr4b,Rnf17,Stag3,Ybx2,Gal3st1,Msh4,Rec8,Hormad1,Cntd1,Pacrg,Ica1l,Spdya,Dmrtc2,Tdrkh,Xlr4c,Prss44,Mei1,Hsf2bp,Taf7l,Brme1,Meikin,Mei4,Boll,Syce3,1700013H16Rik,Tslrn1,4930447C04Rik,Spatc1l,Catsperg2,Nup210l,Odad3,Tex11,Tex14,Hmgb2,M1ap,1700102P08Rik,Rad51c,Tsga10,Prdm9,Sox30,Chtf18,Cip2a,Slc26a8,Prss42,Brip1,C…
2_Member	GO Biological Processes	GO:0022412	cellular process involved in reproduction in multicellular organism	-35.0076	-31.9703	72/496	12164,13164,13404,14160,14626,17771,18291,18817,19725,20744,20899,20957,20962,21744,21973,22137,22768,26910,27083,30054,50878,53422,56296,56739,66712,67981,69310,70375,70891,71241,72634,72891,73336,74369,74377,74469,74666,74847,75033,75514,75801,77595,83558,83560,97165,102991,110958,114714,214105,214901,224661,235628,237911,239083,239731,240255,243866,264134,268491,319177,320558,330149,331416,332…	Bmp8b,Dazl,Dmc1,Lgr5,Gk2,Tesmin,Nobox,Plk1,Rfx2,Strbp,Stra8,Sycp1,Sycp3,Adad1,Top2a,Ttk,Zfy2,Figla,Xlr4b,Rnf17,Stag3,Ybx2,Dmrtb1,Rec8,Spesp1,Hormad1,Pacrg,Ica1l,Spdya,Dmrtc2,Tdrkh,Xlr4c,Prss44,Mei1,Hsf2bp,Taf7l,Brme1,Meikin,Mei4,1700013H16Rik,4930447C04Rik,Nup210l,Tex11,Tex14,Hmgb2,Ezhip,M1ap,Rad51c,Sox30,Chtf18,Slc26a8,Prss42,Brip1,Ccnb1ip1,Rimbp3,Ythdc2,Meiosin,Ttc26,Meioc,H2bc1,Sycp2,Hfm1,Gm77…
2_Member	GO Biological Processes	GO:0007283	spermatogenesis	-30.7409	-27.7284	75/627	12164,12745,13164,13404,14626,16450,17771,18426,19662,19725,20744,20899,20957,20962,21744,22768,27083,30054,53422,53897,55993,56739,67981,68107,69310,70375,71241,72634,72891,73336,74369,74377,74469,74666,75033,75388,75459,75514,75545,75801,76573,76718,77595,77609,97165,110958,112418,114714,211484,213389,214105,224171,224661,235628,237911,239083,239731,240255,243866,245865,264134,268491,319177,330…	Bmp8b,Clgn,Dazl,Dmc1,Gk2,Jag2,Tesmin,Ovol1,Rbp4,Rfx2,Strbp,Stra8,Sycp1,Sycp3,Adad1,Zfy2,Xlr4b,Rnf17,Ybx2,Gal3st1,Msh4,Rec8,Hormad1,Cntd1,Pacrg,Ica1l,Dmrtc2,Tdrkh,Xlr4c,Prss44,Mei1,Hsf2bp,Taf7l,Brme1,Mei4,Boll,Syce3,1700013H16Rik,Tslrn1,4930447C04Rik,Spatc1l,Catsperg2,Nup210l,Odad3,Hmgb2,M1ap,1700102P08Rik,Rad51c,Tsga10,Prdm9,Sox30,Cip2a,Slc26a8,Prss42,Brip1,Ccnb1ip1,Rimbp3,Ythdc2,Meiosin,Spag4,Tt…
2_Member	GO Biological Processes	GO:0007281	germ cell development	-24.9304	-22.0428	53/378	12164,13164,13404,14160,14626,18291,19725,20744,20899,20957,20962,21744,22768,26910,27083,30054,53422,56296,56739,67981,69310,70375,71241,72634,72891,73336,74369,74469,75033,75514,75801,77595,97165,102991,214105,224661,235628,237911,239083,239731,240255,243866,264134,268491,319177,330149,331416,332397,382217,384619,434438,434794,100009600	Bmp8b,Dazl,Dmc1,Lgr5,Gk2,Nobox,Rfx2,Strbp,Stra8,Sycp1,Sycp3,Adad1,Zfy2,Figla,Xlr4b,Rnf17,Ybx2,Dmrtb1,Rec8,Hormad1,Pacrg,Ica1l,Dmrtc2,Tdrkh,Xlr4c,Prss44,Mei1,Taf7l,Mei4,1700013H16Rik,4930447C04Rik,Nup210l,Hmgb2,Ezhip,Sox30,Slc26a8,Prss42,Brip1,Ccnb1ip1,Rimbp3,Ythdc2,Meiosin,Ttc26,Meioc,H2bc1,Hfm1,Gm773,Nanos1,Gm1140,Kash5,Iho1,Xlr4a,Zglp1
2_Member	GO Biological Processes	GO:0007286	spermatid development	-14.6437	-11.9322	33/254	13404,14626,19725,20744,20957,20962,21744,22768,27083,30054,53422,56739,69310,70375,71241,72891,74369,74469,75514,77595,97165,214105,224661,237911,239083,239731,240255,264134,268491,319177,331416,382217,434794	Dmc1,Gk2,Rfx2,Strbp,Sycp1,Sycp3,Adad1,Zfy2,Xlr4b,Rnf17,Ybx2,Rec8,Pacrg,Ica1l,Dmrtc2,Xlr4c,Mei1,Taf7l,1700013H16Rik,Nup210l,Hmgb2,Sox30,Slc26a8,Brip1,Ccnb1ip1,Rimbp3,Ythdc2,Ttc26,Meioc,H2bc1,Gm773,Gm1140,Xlr4a
2_Member	GO Biological Processes	GO:0048515	spermatid differentiation	-14.1483	-11.4716	33/264	13404,14626,19725,20744,20957,20962,21744,22768,27083,30054,53422,56739,69310,70375,71241,72891,74369,74469,75514,77595,97165,214105,224661,237911,239083,239731,240255,264134,268491,319177,331416,382217,434794	Dmc1,Gk2,Rfx2,Strbp,Sycp1,Sycp3,Adad1,Zfy2,Xlr4b,Rnf17,Ybx2,Rec8,Pacrg,Ica1l,Dmrtc2,Xlr4c,Mei1,Taf7l,1700013H16Rik,Nup210l,Hmgb2,Sox30,Slc26a8,Brip1,Ccnb1ip1,Rimbp3,Ythdc2,Ttc26,Meioc,H2bc1,Gm773,Gm1140,Xlr4a
3_Summary	GO Biological Processes	GO:0006259	DNA metabolic process	-28.663	-25.674	77/711	12447,12448,12544,13404,15201,16881,17199,17687,18973,19075,19183,19362,19363,20135,20899,20957,20962,21973,28113,50927,55993,56739,58994,66654,67196,68107,69270,69928,70099,71988,72107,72634,74377,74666,75033,75317,75459,75801,76843,77011,79456,83558,97165,100155,106344,107986,110033,114714,208836,210554,211651,213389,214901,217578,218973,223970,224008,225182,237877,237911,239083,240069,244694,2…	Ccne1,Ccne2,Cdc45,Dmc1,Hells,Lig1,Mc1r,Msh5,Pole,Prim1,Psmc3ip,Rad51ap1,Rad51b,Rrm2,Stra8,Sycp1,Sycp3,Top2a,Tinf2,Nasp,Msh4,Rec8,Smpd3,Tex12,Ube2t,Cntd1,Gins1,Cenps,Smc4,Esco2,Dscc1,Tdrkh,Hsf2bp,Brme1,Mei4,Parpbp,Syce3,4930447C04Rik,Dtl,Ticrr,Recql4,Tex11,Hmgb2,Shoc1,Rfc4,Ddb2,Kif22,Rad51c,Fanci,Hus1b,Fancd2,Prdm9,Chtf18,Baz1a,Wdhd1,Rmi2,Spidr,Rbbp8,Atad5,Brip1,Ccnb1ip1,Morc2b,Kdm4d,Atr,Meioc,Pol…
3_Member	GO Biological Processes	GO:0006259	DNA metabolic process	-28.663	-25.674	77/711	12447,12448,12544,13404,15201,16881,17199,17687,18973,19075,19183,19362,19363,20135,20899,20957,20962,21973,28113,50927,55993,56739,58994,66654,67196,68107,69270,69928,70099,71988,72107,72634,74377,74666,75033,75317,75459,75801,76843,77011,79456,83558,97165,100155,106344,107986,110033,114714,208836,210554,211651,213389,214901,217578,218973,223970,224008,225182,237877,237911,239083,240069,244694,2…	Ccne1,Ccne2,Cdc45,Dmc1,Hells,Lig1,Mc1r,Msh5,Pole,Prim1,Psmc3ip,Rad51ap1,Rad51b,Rrm2,Stra8,Sycp1,Sycp3,Top2a,Tinf2,Nasp,Msh4,Rec8,Smpd3,Tex12,Ube2t,Cntd1,Gins1,Cenps,Smc4,Esco2,Dscc1,Tdrkh,Hsf2bp,Brme1,Mei4,Parpbp,Syce3,4930447C04Rik,Dtl,Ticrr,Recql4,Tex11,Hmgb2,Shoc1,Rfc4,Ddb2,Kif22,Rad51c,Fanci,Hus1b,Fancd2,Prdm9,Chtf18,Baz1a,Wdhd1,Rmi2,Spidr,Rbbp8,Atad5,Brip1,Ccnb1ip1,Morc2b,Kdm4d,Atr,Meioc,Pol…
3_Member	GO Biological Processes	GO:0006974	cellular response to DNA damage stimulus	-16.4945	-13.6891	59/702	12544,13404,16881,17199,17687,18817,18973,19362,19363,20957,20962,21973,22202,55993,56739,66098,66654,67071,67196,69928,70099,70891,71988,72391,74377,74666,75317,75801,76843,77011,79456,106344,107986,110033,114714,117229,208583,208836,210554,211651,213389,216166,218973,223970,224008,225182,234396,237877,237911,240069,244694,245000,268491,272158,380709,384619,635253,668929,106014251	Cdc45,Dmc1,Lig1,Mc1r,Msh5,Plk1,Pole,Rad51ap1,Rad51b,Sycp1,Sycp3,Top2a,Uba1y,Msh4,Rec8,Chchd6,Tex12,Rps6ka6,Ube2t,Cenps,Smc4,Spdya,Esco2,Cdkn3,Hsf2bp,Brme1,Parpbp,4930447C04Rik,Dtl,Ticrr,Recql4,Rfc4,Ddb2,Kif22,Rad51c,Stk33,Nek11,Fanci,Hus1b,Fancd2,Prdm9,Plk5,Wdhd1,Rmi2,Spidr,Rbbp8,Ankle1,Atad5,Brip1,Morc2b,Kdm4d,Atr,Meioc,Poln,Spata22,Kash5,Usp51,Rad21l,Gm28043
3_Member	GO Biological Processes	GO:0006281	DNA repair	-16.4182	-13.6276	47/460	12544,13404,16881,17199,17687,18973,19362,19363,20957,20962,55993,56739,66654,67196,69928,70099,71988,74377,74666,75317,75801,76843,77011,79456,106344,107986,110033,114714,208836,210554,211651,213389,218973,223970,224008,225182,237911,240069,244694,245000,268491,272158,380709,384619,635253,668929,106014251	Cdc45,Dmc1,Lig1,Mc1r,Msh5,Pole,Rad51ap1,Rad51b,Sycp1,Sycp3,Msh4,Rec8,Tex12,Ube2t,Cenps,Smc4,Esco2,Hsf2bp,Brme1,Parpbp,4930447C04Rik,Dtl,Ticrr,Recql4,Rfc4,Ddb2,Kif22,Rad51c,Fanci,Hus1b,Fancd2,Prdm9,Wdhd1,Rmi2,Spidr,Rbbp8,Brip1,Morc2b,Kdm4d,Atr,Meioc,Poln,Spata22,Kash5,Usp51,Rad21l,Gm28043
3_Member	GO Biological Processes	GO:0006302	double-strand break repair	-12.1288	-9.48431	26/191	12544,13404,16881,19362,19363,56739,71988,74377,74666,75801,79456,114714,210554,211651,213389,223970,224008,225182,237911,240069,244694,268491,272158,384619,668929,106014251	Cdc45,Dmc1,Lig1,Rad51ap1,Rad51b,Rec8,Esco2,Hsf2bp,Brme1,4930447C04Rik,Recql4,Rad51c,Hus1b,Fancd2,Prdm9,Rmi2,Spidr,Rbbp8,Brip1,Morc2b,Kdm4d,Meioc,Poln,Kash5,Rad21l,Gm28043
3_Member	GO Biological Processes	GO:0000724	double-strand break repair via homologous recombination	-7.59969	-5.22401	15/104	12544,13404,19362,19363,56739,79456,114714,210554,223970,224008,225182,244694,272158,384619,668929	Cdc45,Dmc1,Rad51ap1,Rad51b,Rec8,Recql4,Rad51c,Hus1b,Rmi2,Spidr,Rbbp8,Kdm4d,Poln,Kash5,Rad21l
3_Member	GO Biological Processes	GO:0000725	recombinational repair	-7.37384	-5.03034	15/108	12544,13404,19362,19363,56739,79456,114714,210554,223970,224008,225182,244694,272158,384619,668929	Cdc45,Dmc1,Rad51ap1,Rad51b,Rec8,Recql4,Rad51c,Hus1b,Rmi2,Spidr,Rbbp8,Kdm4d,Poln,Kash5,Rad21l
4_Summary	GO Biological Processes	GO:0007292	female gamete generation	-24.6353	-21.7655	36/156	13164,13404,14160,17687,18291,18817,20899,20962,21973,22137,26910,50878,53422,55993,56739,67981,72634,74369,74377,74666,74847,75033,75801,102991,110958,114714,213389,240255,243866,268491,320558,330149,332397,384619,434438,100009600	Dazl,Dmc1,Lgr5,Msh5,Nobox,Plk1,Stra8,Sycp3,Top2a,Ttk,Figla,Stag3,Ybx2,Msh4,Rec8,Hormad1,Tdrkh,Mei1,Hsf2bp,Brme1,Meikin,Mei4,4930447C04Rik,Ezhip,M1ap,Rad51c,Prdm9,Ythdc2,Meiosin,Meioc,Sycp2,Hfm1,Nanos1,Kash5,Iho1,Zglp1
4_Member	GO Biological Processes	GO:0007292	female gamete generation	-24.6353	-21.7655	36/156	13164,13404,14160,17687,18291,18817,20899,20962,21973,22137,26910,50878,53422,55993,56739,67981,72634,74369,74377,74666,74847,75033,75801,102991,110958,114714,213389,240255,243866,268491,320558,330149,332397,384619,434438,100009600	Dazl,Dmc1,Lgr5,Msh5,Nobox,Plk1,Stra8,Sycp3,Top2a,Ttk,Figla,Stag3,Ybx2,Msh4,Rec8,Hormad1,Tdrkh,Mei1,Hsf2bp,Brme1,Meikin,Mei4,4930447C04Rik,Ezhip,M1ap,Rad51c,Prdm9,Ythdc2,Meiosin,Meioc,Sycp2,Hfm1,Nanos1,Kash5,Iho1,Zglp1
4_Member	GO Biological Processes	GO:0048477	oogenesis	-14.7845	-12.0608	22/100	13164,13404,14160,18291,20899,26910,53422,56739,67981,72634,74369,75033,75801,102991,240255,243866,268491,330149,332397,384619,434438,100009600	Dazl,Dmc1,Lgr5,Nobox,Stra8,Figla,Ybx2,Rec8,Hormad1,Tdrkh,Mei1,Mei4,4930447C04Rik,Ezhip,Ythdc2,Meiosin,Meioc,Hfm1,Nanos1,Kash5,Iho1,Zglp1
4_Member	GO Biological Processes	GO:0009994	oocyte differentiation	-5.46647	-3.28147	9/52	13164,13404,14160,56739,72634,102991,240255,268491,100009600	Dazl,Dmc1,Lgr5,Rec8,Tdrkh,Ezhip,Ythdc2,Meioc,Zglp1
4_Member	GO Biological Processes	GO:0048599	oocyte development	-4.79399	-2.66922	8/48	13164,13404,56739,72634,102991,240255,268491,100009600	Dazl,Dmc1,Rec8,Tdrkh,Ezhip,Ythdc2,Meioc,Zglp1
5_Summary	GO Biological Processes	GO:0000819	sister chromatid segregation	-23.9333	-21.0805	33/131	11799,12235,18817,20962,21973,50878,51944,52276,54141,54392,56739,60411,66977,67981,68298,70099,71819,71988,72107,73804,74847,75828,76044,83560,105988,107995,108907,110033,114714,140557,208628,233406,668929,12428,12447,12448,12544,13605,16571,16881,18973,19348,20873,21335,22137,28105,50927,58994,66468,67629,68612,68743,69270,70891,75770,76843,77011,83563,117229,207175,208583,210554,211651,216166,…	Birc5,Bub1,Plk1,Sycp3,Top2a,Stag3,Knstrn,Cdca8,Spag5,Ncapg,Rec8,Cenpk,Nuf2,Hormad1,Ncapd2,Smc4,Kif23,Esco2,Dscc1,Kif2c,Meikin,Hormad2,Ncapg2,Tex14,Espl1,Cdc20,Nusap1,Kif22,Rad51c,Smc1b,Kntc1,Prc1,Rad21l,Ccna2,Ccne1,Ccne2,Cdc45,Ect2,Kif4,Lig1,Pole,Kif20a,Plk4,Tacc3,Ttk,Trim36,Nasp,Smpd3,Ska1,Spc24,Ube2c,Anln,Gins1,Spdya,Brsk2,Dtl,Ticrr,Usp26,Stk33,Cetn4,Nek11,Hus1b,Fancd2,Plk5,Wdhd1,Rbbp8,Tubb4b,S…
5_Member	GO Biological Processes	GO:0000819	sister chromatid segregation	-23.9333	-21.0805	33/131	11799,12235,18817,20962,21973,50878,51944,52276,54141,54392,56739,60411,66977,67981,68298,70099,71819,71988,72107,73804,74847,75828,76044,83560,105988,107995,108907,110033,114714,140557,208628,233406,668929	Birc5,Bub1,Plk1,Sycp3,Top2a,Stag3,Knstrn,Cdca8,Spag5,Ncapg,Rec8,Cenpk,Nuf2,Hormad1,Ncapd2,Smc4,Kif23,Esco2,Dscc1,Kif2c,Meikin,Hormad2,Ncapg2,Tex14,Espl1,Cdc20,Nusap1,Kif22,Rad51c,Smc1b,Kntc1,Prc1,Rad21l
5_Member	GO Biological Processes	GO:0000278	mitotic cell cycle	-21.9094	-19.073	60/562	11799,12235,12428,12447,12448,12544,13605,16571,16881,18817,18973,19348,20873,20962,21335,22137,28105,50927,51944,52276,54141,54392,56739,58994,60411,66468,66977,67629,68298,68612,68743,69270,70099,70891,71819,72107,73804,75770,76044,76843,77011,83560,83563,105988,107995,108907,110033,117229,207175,208583,208628,210554,211651,216166,218973,225182,227613,233406,239122,668929	Birc5,Bub1,Ccna2,Ccne1,Ccne2,Cdc45,Ect2,Kif4,Lig1,Plk1,Pole,Kif20a,Plk4,Sycp3,Tacc3,Ttk,Trim36,Nasp,Knstrn,Cdca8,Spag5,Ncapg,Rec8,Smpd3,Cenpk,Ska1,Nuf2,Spc24,Ncapd2,Ube2c,Anln,Gins1,Smc4,Spdya,Kif23,Dscc1,Kif2c,Brsk2,Ncapg2,Dtl,Ticrr,Tex14,Usp26,Espl1,Cdc20,Nusap1,Kif22,Stk33,Cetn4,Nek11,Kntc1,Hus1b,Fancd2,Plk5,Wdhd1,Rbbp8,Tubb4b,Prc1,Setdb2,Rad21l
5_Member	GO Biological Processes	GO:1903047	mitotic cell cycle process	-19.6472	-16.8266	53/489	11799,12235,12428,12447,12448,12544,13605,16571,16881,18817,18973,19348,21335,22137,28105,50927,51944,52276,54141,54392,56739,58994,60411,66977,67629,68298,68612,68743,69270,70099,70891,71819,72107,73804,75770,76044,76843,77011,83560,83563,105988,107995,108907,110033,117229,208583,208628,210554,211651,216166,225182,233406,668929	Birc5,Bub1,Ccna2,Ccne1,Ccne2,Cdc45,Ect2,Kif4,Lig1,Plk1,Pole,Kif20a,Tacc3,Ttk,Trim36,Nasp,Knstrn,Cdca8,Spag5,Ncapg,Rec8,Smpd3,Cenpk,Nuf2,Spc24,Ncapd2,Ube2c,Anln,Gins1,Smc4,Spdya,Kif23,Dscc1,Kif2c,Brsk2,Ncapg2,Dtl,Ticrr,Tex14,Usp26,Espl1,Cdc20,Nusap1,Kif22,Stk33,Nek11,Kntc1,Hus1b,Fancd2,Plk5,Rbbp8,Prc1,Rad21l
5_Member	GO Biological Processes	GO:0051301	cell division	-16.1897	-13.427	49/505	11799,12235,12428,12447,12448,13605,14793,15201,16881,18817,19348,20899,20957,20962,21335,21973,28105,51944,52276,54141,66468,66977,67629,68298,68612,68743,69928,70099,70645,71819,71846,73804,74075,74369,75459,75770,76044,76464,83560,107995,108907,208628,216166,225182,233406,237911,239122,320558,380709	Birc5,Bub1,Ccna2,Ccne1,Ccne2,Ect2,Cdca3,Hells,Lig1,Plk1,Kif20a,Stra8,Sycp1,Sycp3,Tacc3,Top2a,Trim36,Knstrn,Cdca8,Spag5,Ska1,Nuf2,Spc24,Ncapd2,Ube2c,Anln,Cenps,Smc4,Oip5,Kif23,Syce2,Kif2c,Syce1,Mei1,Syce3,Brsk2,Ncapg2,Knl1,Tex14,Cdc20,Nusap1,Kntc1,Plk5,Rbbp8,Prc1,Brip1,Setdb2,Sycp2,Spata22
5_Member	GO Biological Processes	GO:0000070	mitotic sister chromatid segregation	-15.0058	-12.2695	23/109	11799,18817,51944,52276,54141,54392,56739,60411,66977,68298,70099,71819,72107,73804,76044,83560,105988,107995,108907,110033,208628,233406,668929	Birc5,Plk1,Knstrn,Cdca8,Spag5,Ncapg,Rec8,Cenpk,Nuf2,Ncapd2,Smc4,Kif23,Dscc1,Kif2c,Ncapg2,Tex14,Espl1,Cdc20,Nusap1,Kif22,Kntc1,Prc1,Rad21l
5_Member	GO Biological Processes	GO:0140014	mitotic nuclear division	-13.2654	-10.5997	25/157	11799,18817,51944,52276,54141,54392,56739,58994,60411,66977,68298,68612,70099,71819,72107,73804,76044,83560,105988,107995,108907,110033,208628,233406,668929	Birc5,Plk1,Knstrn,Cdca8,Spag5,Ncapg,Rec8,Smpd3,Cenpk,Nuf2,Ncapd2,Ube2c,Smc4,Kif23,Dscc1,Kif2c,Ncapg2,Tex14,Espl1,Cdc20,Nusap1,Kif22,Kntc1,Prc1,Rad21l
5_Member	GO Biological Processes	GO:0000226	microtubule cytoskeleton organization	-4.90653	-2.75932	30/530	11799,16571,18817,19348,20873,21335,28105,51944,52276,54141,66977,68922,71227,71819,73804,74369,75770,77609,78283,101565,105988,107995,108907,109242,207175,227613,233406,264134,269954,384619	Birc5,Kif4,Plk1,Kif20a,Plk4,Tacc3,Trim36,Knstrn,Cdca8,Spag5,Nuf2,Dnai1,Daw1,Kif23,Kif2c,Mei1,Brsk2,Odad3,Map7d2,Ccp110,Espl1,Cdc20,Nusap1,Kif24,Cetn4,Tubb4b,Prc1,Ttc26,Ttll13,Kash5
6_Summary	GO Biological Processes	GO:0007140	male meiotic nuclear division	-16.3784	-13.602	19/58	13404,17771,50878,56739,70891,71241,72634,74369,74377,74666,74847,83558,83560,110958,114714,214901,268491,320558,100270744	Dmc1,Tesmin,Stag3,Rec8,Spdya,Dmrtc2,Tdrkh,Mei1,Hsf2bp,Brme1,Meikin,Tex11,Tex14,M1ap,Rad51c,Chtf18,Meioc,Sycp2,Btbd18
6_Member	GO Biological Processes	GO:0007140	male meiotic nuclear division	-16.3784	-13.602	19/58	13404,17771,50878,56739,70891,71241,72634,74369,74377,74666,74847,83558,83560,110958,114714,214901,268491,320558,100270744	Dmc1,Tesmin,Stag3,Rec8,Spdya,Dmrtc2,Tdrkh,Mei1,Hsf2bp,Brme1,Meikin,Tex11,Tex14,M1ap,Rad51c,Chtf18,Meioc,Sycp2,Btbd18
6_Member	GO Biological Processes	GO:0007141	male meiosis I	-7.82009	-5.42154	9/29	13404,56739,71241,74369,74377,74666,114714,268491,100270744	Dmc1,Rec8,Dmrtc2,Mei1,Hsf2bp,Brme1,Rad51c,Meioc,Btbd18
7_Summary	GO Biological Processes	GO:0070193	synaptonemal complex organization	-15.3275	-12.5782	14/28	12877,18817,20957,20962,56739,66654,67981,71846,74075,75459,75801,83558,268491,668929	Cpeb1,Plk1,Sycp1,Sycp3,Rec8,Tex12,Hormad1,Syce2,Syce1,Syce3,4930447C04Rik,Tex11,Meioc,Rad21l
7_Member	GO Biological Processes	GO:0070193	synaptonemal complex organization	-15.3275	-12.5782	14/28	12877,18817,20957,20962,56739,66654,67981,71846,74075,75459,75801,83558,268491,668929	Cpeb1,Plk1,Sycp1,Sycp3,Rec8,Tex12,Hormad1,Syce2,Syce1,Syce3,4930447C04Rik,Tex11,Meioc,Rad21l
7_Member	GO Biological Processes	GO:0007130	synaptonemal complex assembly	-14.5613	-11.8733	13/25	12877,20957,20962,56739,66654,67981,71846,74075,75459,75801,83558,268491,668929	Cpeb1,Sycp1,Sycp3,Rec8,Tex12,Hormad1,Syce2,Syce1,Syce3,4930447C04Rik,Tex11,Meioc,Rad21l
7_Member	CORUM	CORUM:1151	Sycp1-Syce1-Syce2 complex	-4.87089	-2.74298	3/3	20957,71846,74075	Sycp1,Syce2,Syce1
8_Summary	GO Biological Processes	GO:0010564	regulation of cell cycle process	-14.6005	-11.9009	57/727	11799,12235,13164,13605,14184,14202,18426,18817,19348,19362,19363,19650,20135,20873,20899,21335,22137,22768,27375,51944,52276,54141,54392,58994,66977,67629,67981,68298,68612,70099,71819,76044,76843,77011,79456,83560,101565,107995,108907,114714,117229,208583,208628,209737,210554,211651,213389,216166,223970,225182,233406,237877,243866,245000,434438,625662,635253,12569,21816,70891,240255,268491	Birc5,Bub1,Dazl,Ect2,Fgfr3,Fhl4,Ovol1,Plk1,Kif20a,Rad51ap1,Rad51b,Rbl1,Rrm2,Plk4,Stra8,Tacc3,Ttk,Zfy2,Tjp3,Knstrn,Cdca8,Spag5,Ncapg,Smpd3,Nuf2,Spc24,Hormad1,Ncapd2,Ube2c,Smc4,Kif23,Ncapg2,Dtl,Ticrr,Recql4,Tex14,Ccp110,Cdc20,Nusap1,Rad51c,Stk33,Nek11,Kntc1,Kif15,Hus1b,Fancd2,Prdm9,Plk5,Rmi2,Rbbp8,Prc1,Atad5,Meiosin,Atr,Iho1,Ankrd31,Usp51,Cdk5r1,Tgm1,Spdya,Ythdc2,Meioc
8_Member	GO Biological Processes	GO:0010564	regulation of cell cycle process	-14.6005	-11.9009	57/727	11799,12235,13164,13605,14184,14202,18426,18817,19348,19362,19363,19650,20135,20873,20899,21335,22137,22768,27375,51944,52276,54141,54392,58994,66977,67629,67981,68298,68612,70099,71819,76044,76843,77011,79456,83560,101565,107995,108907,114714,117229,208583,208628,209737,210554,211651,213389,216166,223970,225182,233406,237877,243866,245000,434438,625662,635253	Birc5,Bub1,Dazl,Ect2,Fgfr3,Fhl4,Ovol1,Plk1,Kif20a,Rad51ap1,Rad51b,Rbl1,Rrm2,Plk4,Stra8,Tacc3,Ttk,Zfy2,Tjp3,Knstrn,Cdca8,Spag5,Ncapg,Smpd3,Nuf2,Spc24,Hormad1,Ncapd2,Ube2c,Smc4,Kif23,Ncapg2,Dtl,Ticrr,Recql4,Tex14,Ccp110,Cdc20,Nusap1,Rad51c,Stk33,Nek11,Kntc1,Kif15,Hus1b,Fancd2,Prdm9,Plk5,Rmi2,Rbbp8,Prc1,Atad5,Meiosin,Atr,Iho1,Ankrd31,Usp51
8_Member	GO Biological Processes	GO:0045787	positive regulation of cell cycle	-8.43725	-5.95479	30/362	11799,12569,13164,13605,18426,19362,19363,20135,20873,20899,21816,52276,54141,54392,58994,68298,68612,70099,70891,71819,76044,76843,108907,114714,213389,237877,240255,243866,268491,625662	Birc5,Cdk5r1,Dazl,Ect2,Ovol1,Rad51ap1,Rad51b,Rrm2,Plk4,Stra8,Tgm1,Cdca8,Spag5,Ncapg,Smpd3,Ncapd2,Ube2c,Smc4,Spdya,Kif23,Ncapg2,Dtl,Nusap1,Rad51c,Prdm9,Atad5,Ythdc2,Meiosin,Meioc,Ankrd31
8_Member	GO Biological Processes	GO:0090068	positive regulation of cell cycle process	-7.41021	-5.05176	24/271	11799,13164,13605,19362,19363,20135,20873,20899,52276,54141,54392,58994,68298,68612,70099,71819,76044,76843,108907,114714,213389,237877,243866,625662	Birc5,Dazl,Ect2,Rad51ap1,Rad51b,Rrm2,Plk4,Stra8,Cdca8,Spag5,Ncapg,Smpd3,Ncapd2,Ube2c,Smc4,Kif23,Ncapg2,Dtl,Nusap1,Rad51c,Prdm9,Atad5,Meiosin,Ankrd31
9_Summary	GO Biological Processes	GO:0007062	sister chromatid cohesion	-12.507	-9.85205	14/41	12235,20962,50878,56739,67981,71988,72107,74847,75828,107995,110033,114714,140557,668929,13164	Bub1,Sycp3,Stag3,Rec8,Hormad1,Esco2,Dscc1,Meikin,Hormad2,Cdc20,Kif22,Rad51c,Smc1b,Rad21l,Dazl
9_Member	GO Biological Processes	GO:0007062	sister chromatid cohesion	-12.507	-9.85205	14/41	12235,20962,50878,56739,67981,71988,72107,74847,75828,107995,110033,114714,140557,668929	Bub1,Sycp3,Stag3,Rec8,Hormad1,Esco2,Dscc1,Meikin,Hormad2,Cdc20,Kif22,Rad51c,Smc1b,Rad21l
9_Member	GO Biological Processes	GO:0007135	meiosis II	-10.9922	-8.39647	9/15	12235,13164,20962,50878,56739,67981,74847,75828,114714	Bub1,Dazl,Sycp3,Stag3,Rec8,Hormad1,Meikin,Hormad2,Rad51c
9_Member	GO Biological Processes	GO:0061983	meiosis II cell cycle process	-10.9922	-8.39647	9/15	12235,13164,20962,50878,56739,67981,74847,75828,114714	Bub1,Dazl,Sycp3,Stag3,Rec8,Hormad1,Meikin,Hormad2,Rad51c
9_Member	GO Biological Processes	GO:0045144	meiotic sister chromatid segregation	-9.94254	-7.39076	8/13	12235,20962,50878,56739,67981,74847,75828,114714	Bub1,Sycp3,Stag3,Rec8,Hormad1,Meikin,Hormad2,Rad51c
9_Member	GO Biological Processes	GO:0051177	meiotic sister chromatid cohesion	-9.94254	-7.39076	8/13	12235,20962,50878,56739,67981,74847,75828,114714	Bub1,Sycp3,Stag3,Rec8,Hormad1,Meikin,Hormad2,Rad51c
9_Member	GO Biological Processes	GO:0007066	female meiosis sister chromatid cohesion	-4.87089	-2.74298	3/3	20962,50878,114714	Sycp3,Stag3,Rad51c
9_Member	CORUM	CORUM:102	Meiotic cohesin complex	-4.27661	-2.20654	3/4	20962,56739,140557	Sycp3,Rec8,Smc1b
10_Summary	GO Biological Processes	GO:0051983	regulation of chromosome segregation	-11.6339	-8.99963	21/126	11799,12235,18817,21335,22137,52276,54392,66977,67629,67981,68298,68612,70099,73804,76044,83560,107995,208628,214901,223970,434438,12428,12447,12448,12544,15366,16881,18973,19075,19348,19650,20873,60411,66336,66468,66570,69270,69928,70645,71819,71988,72107,83815,101565,105988,106344,225182,227613,237911,242705,13164,14184,19362,20899,22768,58994,108907,213389,243866,76843,77011,117229,208583,2105…	Birc5,Bub1,Plk1,Tacc3,Ttk,Cdca8,Ncapg,Nuf2,Spc24,Hormad1,Ncapd2,Ube2c,Smc4,Kif2c,Ncapg2,Tex14,Cdc20,Kntc1,Chtf18,Rmi2,Iho1,Ccna2,Ccne1,Ccne2,Cdc45,Hmmr,Lig1,Pole,Prim1,Kif20a,Rbl1,Plk4,Cenpk,Cenpp,Ska1,Cenpm,Gins1,Cenps,Oip5,Kif23,Esco2,Dscc1,Cenpq,Ccp110,Espl1,Rfc4,Rbbp8,Tubb4b,Brip1,E2f2,Dazl,Fgfr3,Rad51ap1,Stra8,Zfy2,Smpd3,Nusap1,Prdm9,Meiosin,Dtl,Ticrr,Stk33,Nek11,Hus1b,Fancd2,Plk5,Atr,Fhl4,O…
10_Member	GO Biological Processes	GO:0051983	regulation of chromosome segregation	-11.6339	-8.99963	21/126	11799,12235,18817,21335,22137,52276,54392,66977,67629,67981,68298,68612,70099,73804,76044,83560,107995,208628,214901,223970,434438	Birc5,Bub1,Plk1,Tacc3,Ttk,Cdca8,Ncapg,Nuf2,Spc24,Hormad1,Ncapd2,Ube2c,Smc4,Kif2c,Ncapg2,Tex14,Cdc20,Kntc1,Chtf18,Rmi2,Iho1
10_Member	Reactome Gene Sets	R-MMU-1640170	Cell Cycle	-11.4491	-8.8248	45/579	11799,12235,12428,12447,12448,12544,15366,16881,18817,18973,19075,19348,19650,20873,52276,54392,60411,66336,66468,66570,66977,67629,68298,68612,69270,69928,70099,70645,71819,71988,72107,73804,76044,83815,101565,105988,106344,107995,208628,214901,223970,225182,227613,237911,242705	Birc5,Bub1,Ccna2,Ccne1,Ccne2,Cdc45,Hmmr,Lig1,Plk1,Pole,Prim1,Kif20a,Rbl1,Plk4,Cdca8,Ncapg,Cenpk,Cenpp,Ska1,Cenpm,Nuf2,Spc24,Ncapd2,Ube2c,Gins1,Cenps,Smc4,Oip5,Kif23,Esco2,Dscc1,Kif2c,Ncapg2,Cenpq,Ccp110,Espl1,Rfc4,Cdc20,Kntc1,Chtf18,Rmi2,Rbbp8,Tubb4b,Brip1,E2f2
10_Member	Reactome Gene Sets	R-MMU-69278	Cell Cycle, Mitotic	-10.1282	-7.55058	39/496	11799,12235,12428,12447,12448,12544,15366,16881,18817,18973,19075,19348,19650,20873,52276,54392,60411,66336,66468,66570,66977,67629,68298,68612,69270,69928,70099,71819,71988,73804,76044,83815,101565,105988,106344,107995,208628,227613,242705	Birc5,Bub1,Ccna2,Ccne1,Ccne2,Cdc45,Hmmr,Lig1,Plk1,Pole,Prim1,Kif20a,Rbl1,Plk4,Cdca8,Ncapg,Cenpk,Cenpp,Ska1,Cenpm,Nuf2,Spc24,Ncapd2,Ube2c,Gins1,Cenps,Smc4,Kif23,Esco2,Kif2c,Ncapg2,Cenpq,Ccp110,Espl1,Rfc4,Cdc20,Kntc1,Tubb4b,E2f2
10_Member	GO Biological Processes	GO:0051783	regulation of nuclear division	-9.41046	-6.86696	20/148	11799,12235,13164,14184,18817,19362,20899,22137,22768,52276,58994,66977,67629,67981,83560,107995,108907,208628,213389,243866	Birc5,Bub1,Dazl,Fgfr3,Plk1,Rad51ap1,Stra8,Ttk,Zfy2,Cdca8,Smpd3,Nuf2,Spc24,Hormad1,Tex14,Cdc20,Nusap1,Kntc1,Prdm9,Meiosin
10_Member	GO Biological Processes	GO:0000075	cell cycle checkpoint signaling	-9.04839	-6.52097	20/155	11799,12235,18817,22137,22768,66977,67629,67981,76843,77011,83560,107995,117229,208583,208628,210554,211651,216166,225182,245000	Birc5,Bub1,Plk1,Ttk,Zfy2,Nuf2,Spc24,Hormad1,Dtl,Ticrr,Tex14,Cdc20,Stk33,Nek11,Kntc1,Hus1b,Fancd2,Plk5,Rbbp8,Atr
10_Member	GO Biological Processes	GO:0010948	negative regulation of cell cycle process	-8.70848	-6.18888	26/271	11799,12235,14184,14202,18426,18817,19650,22137,22768,66977,67629,67981,76843,77011,79456,83560,101565,107995,117229,208583,208628,210554,211651,216166,225182,245000	Birc5,Bub1,Fgfr3,Fhl4,Ovol1,Plk1,Rbl1,Ttk,Zfy2,Nuf2,Spc24,Hormad1,Dtl,Ticrr,Recql4,Tex14,Ccp110,Cdc20,Stk33,Nek11,Kntc1,Hus1b,Fancd2,Plk5,Rbbp8,Atr
10_Member	GO Biological Processes	GO:0045786	negative regulation of cell cycle	-8.66426	-6.15236	30/354	11799,12235,12399,14184,14202,18426,18817,19650,22137,22768,66977,67629,67981,76843,77011,79456,83560,101565,103844,107995,117229,208583,208628,210554,211651,216166,225182,240255,245000,268491	Birc5,Bub1,Runx3,Fgfr3,Fhl4,Ovol1,Plk1,Rbl1,Ttk,Zfy2,Nuf2,Spc24,Hormad1,Dtl,Ticrr,Recql4,Tex14,Ccp110,Inca1,Cdc20,Stk33,Nek11,Kntc1,Hus1b,Fancd2,Plk5,Rbbp8,Ythdc2,Atr,Meioc
10_Member	Reactome Gene Sets	R-MMU-141424	Amplification of signal from the kinetochores	-8.48476	-5.98783	15/90	11799,12235,18817,52276,60411,66336,66468,66570,66977,67629,69928,73804,83815,107995,208628	Birc5,Bub1,Plk1,Cdca8,Cenpk,Cenpp,Ska1,Cenpm,Nuf2,Spc24,Cenps,Kif2c,Cenpq,Cdc20,Kntc1
10_Member	Reactome Gene Sets	R-MMU-141444	Amplification of signal from unattached kinetochores via a MAD2 inhibitory signal	-8.48476	-5.98783	15/90	11799,12235,18817,52276,60411,66336,66468,66570,66977,67629,69928,73804,83815,107995,208628	Birc5,Bub1,Plk1,Cdca8,Cenpk,Cenpp,Ska1,Cenpm,Nuf2,Spc24,Cenps,Kif2c,Cenpq,Cdc20,Kntc1
10_Member	GO Biological Processes	GO:0033044	regulation of chromosome organization	-8.44053	-5.95479	24/240	11799,12235,18817,21335,21973,22137,28113,52276,54392,66977,67629,68298,68612,70099,75329,79456,83560,107995,208628,218973,223970,239122,240069,245000	Birc5,Bub1,Plk1,Tacc3,Top2a,Ttk,Tinf2,Cdca8,Ncapg,Nuf2,Spc24,Ncapd2,Ube2c,Smc4,Atf7ip2,Recql4,Tex14,Cdc20,Kntc1,Wdhd1,Rmi2,Setdb2,Morc2b,Atr
10_Member	GO Biological Processes	GO:0051784	negative regulation of nuclear division	-8.39051	-5.91512	12/54	11799,12235,14184,18817,22137,22768,66977,67629,67981,83560,107995,208628	Birc5,Bub1,Fgfr3,Plk1,Ttk,Zfy2,Nuf2,Spc24,Hormad1,Tex14,Cdc20,Kntc1
10_Member	GO Biological Processes	GO:1905818	regulation of chromosome separation	-8.35897	-5.89737	16/106	11799,12235,18817,21335,22137,52276,54392,66977,67629,68298,68612,70099,76044,83560,107995,208628	Birc5,Bub1,Plk1,Tacc3,Ttk,Cdca8,Ncapg,Nuf2,Spc24,Ncapd2,Ube2c,Smc4,Ncapg2,Tex14,Cdc20,Kntc1
10_Member	Reactome Gene Sets	R-MMU-9648025	EML4 and NUDC in mitotic spindle formation	-8.35897	-5.89737	16/106	11799,12235,18817,52276,60411,66336,66468,66570,66977,67629,69928,73804,83815,107995,208628,227613	Birc5,Bub1,Plk1,Cdca8,Cenpk,Cenpp,Ska1,Cenpm,Nuf2,Spc24,Cenps,Kif2c,Cenpq,Cdc20,Kntc1,Tubb4b
10_Member	GO Biological Processes	GO:0045930	negative regulation of mitotic cell cycle	-8.33417	-5.87932	23/224	11799,12235,14184,14202,18426,18817,19650,22137,66977,67629,76843,77011,83560,107995,117229,208583,208628,210554,211651,216166,225182,240255,268491	Birc5,Bub1,Fgfr3,Fhl4,Ovol1,Plk1,Rbl1,Ttk,Nuf2,Spc24,Dtl,Ticrr,Tex14,Cdc20,Stk33,Nek11,Kntc1,Hus1b,Fancd2,Plk5,Rbbp8,Ythdc2,Meioc
10_Member	Reactome Gene Sets	R-MMU-68877	Mitotic Prometaphase	-8.3146	-5.87932	21/188	11799,12235,18817,20873,52276,54392,60411,66336,66468,66570,66977,67629,68298,69928,70099,73804,83815,101565,107995,208628,227613	Birc5,Bub1,Plk1,Plk4,Cdca8,Ncapg,Cenpk,Cenpp,Ska1,Cenpm,Nuf2,Spc24,Ncapd2,Cenps,Smc4,Kif2c,Cenpq,Ccp110,Cdc20,Kntc1,Tubb4b
10_Member	Reactome Gene Sets	R-MMU-69618	Mitotic Spindle Checkpoint	-8.29813	-5.8692	16/107	11799,12235,18817,52276,60411,66336,66468,66570,66977,67629,68612,69928,73804,83815,107995,208628	Birc5,Bub1,Plk1,Cdca8,Cenpk,Cenpp,Ska1,Cenpm,Nuf2,Spc24,Ube2c,Cenps,Kif2c,Cenpq,Cdc20,Kntc1
10_Member	GO Biological Processes	GO:1901988	negative regulation of cell cycle phase transition	-8.22304	-5.80036	23/227	11799,12235,14202,18426,18817,19650,22137,22768,66977,67629,67981,76843,77011,83560,107995,117229,208583,208628,210554,211651,216166,225182,245000	Birc5,Bub1,Fhl4,Ovol1,Plk1,Rbl1,Ttk,Zfy2,Nuf2,Spc24,Hormad1,Dtl,Ticrr,Tex14,Cdc20,Stk33,Nek11,Kntc1,Hus1b,Fancd2,Plk5,Rbbp8,Atr
10_Member	GO Biological Processes	GO:0007093	mitotic cell cycle checkpoint signaling	-7.87195	-5.45543	17/130	11799,12235,18817,22137,66977,67629,76843,77011,83560,107995,117229,208583,208628,210554,211651,216166,225182	Birc5,Bub1,Plk1,Ttk,Nuf2,Spc24,Dtl,Ticrr,Tex14,Cdc20,Stk33,Nek11,Kntc1,Hus1b,Fancd2,Plk5,Rbbp8
10_Member	GO Biological Processes	GO:0051985	negative regulation of chromosome segregation	-7.85262	-5.44217	10/38	11799,12235,18817,22137,66977,67629,83560,107995,208628,214901	Birc5,Bub1,Plk1,Ttk,Nuf2,Spc24,Tex14,Cdc20,Kntc1,Chtf18
10_Member	Reactome Gene Sets	R-MMU-5663220	RHO GTPases Activate Formins	-7.8211	-5.42154	17/131	11799,12235,18817,52276,56419,60411,66336,66468,66570,66977,67629,69928,73804,83815,107995,208628,227613	Birc5,Bub1,Plk1,Cdca8,Diaph3,Cenpk,Cenpp,Ska1,Cenpm,Nuf2,Spc24,Cenps,Kif2c,Cenpq,Cdc20,Kntc1,Tubb4b
10_Member	Reactome Gene Sets	R-MMU-2500257	Resolution of Sister Chromatid Cohesion	-7.72637	-5.33365	16/117	11799,12235,18817,52276,60411,66336,66468,66570,66977,67629,69928,73804,83815,107995,208628,227613	Birc5,Bub1,Plk1,Cdca8,Cenpk,Cenpp,Ska1,Cenpm,Nuf2,Spc24,Cenps,Kif2c,Cenpq,Cdc20,Kntc1,Tubb4b
10_Member	Reactome Gene Sets	R-MMU-69620	Cell Cycle Checkpoints	-7.44091	-5.07621	24/270	11799,12235,12428,12447,12448,12544,18817,52276,60411,66336,66468,66570,66977,67629,68612,69928,73804,83815,106344,107995,208628,223970,225182,237911	Birc5,Bub1,Ccna2,Ccne1,Ccne2,Cdc45,Plk1,Cdca8,Cenpk,Cenpp,Ska1,Cenpm,Nuf2,Spc24,Ube2c,Cenps,Kif2c,Cenpq,Rfc4,Cdc20,Kntc1,Rmi2,Rbbp8,Brip1
10_Member	GO Biological Processes	GO:0007094	mitotic spindle assembly checkpoint signaling	-7.40046	-5.05176	9/32	11799,12235,18817,22137,66977,67629,83560,107995,208628	Birc5,Bub1,Plk1,Ttk,Nuf2,Spc24,Tex14,Cdc20,Kntc1
10_Member	GO Biological Processes	GO:0071173	spindle assembly checkpoint signaling	-7.40046	-5.05176	9/32	11799,12235,18817,22137,66977,67629,83560,107995,208628	Birc5,Bub1,Plk1,Ttk,Nuf2,Spc24,Tex14,Cdc20,Kntc1
10_Member	GO Biological Processes	GO:0045839	negative regulation of mitotic nuclear division	-7.18826	-4.85497	10/44	11799,12235,14184,18817,22137,66977,67629,83560,107995,208628	Birc5,Bub1,Fgfr3,Plk1,Ttk,Nuf2,Spc24,Tex14,Cdc20,Kntc1
10_Member	GO Biological Processes	GO:0045841	negative regulation of mitotic metaphase/anaphase transition	-7.14704	-4.82374	9/34	11799,12235,18817,22137,66977,67629,83560,107995,208628	Birc5,Bub1,Plk1,Ttk,Nuf2,Spc24,Tex14,Cdc20,Kntc1
10_Member	GO Biological Processes	GO:0071174	mitotic spindle checkpoint signaling	-7.14704	-4.82374	9/34	11799,12235,18817,22137,66977,67629,83560,107995,208628	Birc5,Bub1,Plk1,Ttk,Nuf2,Spc24,Tex14,Cdc20,Kntc1
10_Member	GO Biological Processes	GO:0031577	spindle checkpoint signaling	-7.02715	-4.72315	9/35	11799,12235,18817,22137,66977,67629,83560,107995,208628	Birc5,Bub1,Plk1,Ttk,Nuf2,Spc24,Tex14,Cdc20,Kntc1
10_Member	GO Biological Processes	GO:0033046	negative regulation of sister chromatid segregation	-7.02715	-4.72315	9/35	11799,12235,18817,22137,66977,67629,83560,107995,208628	Birc5,Bub1,Plk1,Ttk,Nuf2,Spc24,Tex14,Cdc20,Kntc1
10_Member	GO Biological Processes	GO:0033048	negative regulation of mitotic sister chromatid segregation	-7.02715	-4.72315	9/35	11799,12235,18817,22137,66977,67629,83560,107995,208628	Birc5,Bub1,Plk1,Ttk,Nuf2,Spc24,Tex14,Cdc20,Kntc1
10_Member	GO Biological Processes	GO:2000816	negative regulation of mitotic sister chromatid separation	-7.02715	-4.72315	9/35	11799,12235,18817,22137,66977,67629,83560,107995,208628	Birc5,Bub1,Plk1,Ttk,Nuf2,Spc24,Tex14,Cdc20,Kntc1
10_Member	GO Biological Processes	GO:1902100	negative regulation of metaphase/anaphase transition of cell cycle	-6.91141	-4.61211	9/36	11799,12235,18817,22137,66977,67629,83560,107995,208628	Birc5,Bub1,Plk1,Ttk,Nuf2,Spc24,Tex14,Cdc20,Kntc1
10_Member	GO Biological Processes	GO:1905819	negative regulation of chromosome separation	-6.79957	-4.50951	9/37	11799,12235,18817,22137,66977,67629,83560,107995,208628	Birc5,Bub1,Plk1,Ttk,Nuf2,Spc24,Tex14,Cdc20,Kntc1
10_Member	GO Biological Processes	GO:1901987	regulation of cell cycle phase transition	-6.67248	-4.38697	30/434	11799,12235,14202,18426,18817,19363,19650,20135,22137,22768,27375,52276,66977,67629,67981,68612,76843,77011,83560,107995,114714,117229,208583,208628,210554,211651,216166,225182,237877,245000	Birc5,Bub1,Fhl4,Ovol1,Plk1,Rad51b,Rbl1,Rrm2,Ttk,Zfy2,Tjp3,Cdca8,Nuf2,Spc24,Hormad1,Ube2c,Dtl,Ticrr,Tex14,Cdc20,Rad51c,Stk33,Nek11,Kntc1,Hus1b,Fancd2,Plk5,Rbbp8,Atad5,Atr
10_Member	Reactome Gene Sets	R-MMU-2467813	Separation of Sister Chromatids	-6.44629	-4.17851	18/181	11799,12235,18817,52276,60411,66336,66468,66570,66977,67629,68612,69928,73804,83815,105988,107995,208628,227613	Birc5,Bub1,Plk1,Cdca8,Cenpk,Cenpp,Ska1,Cenpm,Nuf2,Spc24,Ube2c,Cenps,Kif2c,Cenpq,Espl1,Cdc20,Kntc1,Tubb4b
10_Member	GO Biological Processes	GO:2001251	negative regulation of chromosome organization	-6.38974	-4.1348	12/80	11799,12235,18817,21973,22137,28113,66977,67629,79456,83560,107995,208628	Birc5,Bub1,Plk1,Top2a,Ttk,Tinf2,Nuf2,Spc24,Recql4,Tex14,Cdc20,Kntc1
10_Member	GO Biological Processes	GO:0033047	regulation of mitotic sister chromatid segregation	-6.29667	-4.04592	10/54	11799,12235,18817,22137,52276,66977,67629,83560,107995,208628	Birc5,Bub1,Plk1,Ttk,Cdca8,Nuf2,Spc24,Tex14,Cdc20,Kntc1
10_Member	GO Biological Processes	GO:0007346	regulation of mitotic cell cycle	-6.15906	-3.91247	32/509	11799,12235,14184,14202,18426,18817,19363,19650,20135,22137,27375,52276,58994,66977,67629,68612,76843,77011,83560,107995,108907,114714,117229,208583,208628,210554,211651,216166,225182,237877,240255,268491	Birc5,Bub1,Fgfr3,Fhl4,Ovol1,Plk1,Rad51b,Rbl1,Rrm2,Ttk,Tjp3,Cdca8,Smpd3,Nuf2,Spc24,Ube2c,Dtl,Ticrr,Tex14,Cdc20,Nusap1,Rad51c,Stk33,Nek11,Kntc1,Hus1b,Fancd2,Plk5,Rbbp8,Atad5,Ythdc2,Meioc
10_Member	GO Biological Processes	GO:0033045	regulation of sister chromatid segregation	-6.08225	-3.84385	13/101	11799,12235,18817,21335,22137,52276,66977,67629,68612,83560,107995,208628,223970	Birc5,Bub1,Plk1,Tacc3,Ttk,Cdca8,Nuf2,Spc24,Ube2c,Tex14,Cdc20,Kntc1,Rmi2
10_Member	Reactome Gene Sets	R-MMU-68886	M Phase	-5.77723	-3.55477	26/380	11799,12235,18817,19348,20873,52276,54392,60411,66336,66468,66570,66977,67629,68298,68612,69928,70099,71819,73804,76044,83815,101565,105988,107995,208628,227613	Birc5,Bub1,Plk1,Kif20a,Plk4,Cdca8,Ncapg,Cenpk,Cenpp,Ska1,Cenpm,Nuf2,Spc24,Ncapd2,Ube2c,Cenps,Smc4,Kif23,Kif2c,Ncapg2,Cenpq,Ccp110,Espl1,Cdc20,Kntc1,Tubb4b
10_Member	GO Biological Processes	GO:0010965	regulation of mitotic sister chromatid separation	-5.72228	-3.50758	12/92	11799,12235,18817,21335,22137,52276,66977,67629,68612,83560,107995,208628	Birc5,Bub1,Plk1,Tacc3,Ttk,Cdca8,Nuf2,Spc24,Ube2c,Tex14,Cdc20,Kntc1
10_Member	GO Biological Processes	GO:1901991	negative regulation of mitotic cell cycle phase transition	-5.58372	-3.38782	16/167	11799,12235,14202,18817,19650,22137,66977,67629,76843,77011,83560,107995,208628,210554,216166,225182	Birc5,Bub1,Fhl4,Plk1,Rbl1,Ttk,Nuf2,Spc24,Dtl,Ticrr,Tex14,Cdc20,Kntc1,Hus1b,Plk5,Rbbp8
10_Member	GO Biological Processes	GO:1901990	regulation of mitotic cell cycle phase transition	-5.56726	-3.37503	24/342	11799,12235,14202,18817,19363,19650,20135,22137,27375,52276,66977,67629,68612,76843,77011,83560,107995,114714,208583,208628,210554,216166,225182,237877	Birc5,Bub1,Fhl4,Plk1,Rad51b,Rbl1,Rrm2,Ttk,Tjp3,Cdca8,Nuf2,Spc24,Ube2c,Dtl,Ticrr,Tex14,Cdc20,Rad51c,Nek11,Kntc1,Hus1b,Plk5,Rbbp8,Atad5
10_Member	Reactome Gene Sets	R-MMU-68882	Mitotic Anaphase	-5.41927	-3.23784	18/213	11799,12235,18817,52276,60411,66336,66468,66570,66977,67629,68612,69928,73804,83815,105988,107995,208628,227613	Birc5,Bub1,Plk1,Cdca8,Cenpk,Cenpp,Ska1,Cenpm,Nuf2,Spc24,Ube2c,Cenps,Kif2c,Cenpq,Espl1,Cdc20,Kntc1,Tubb4b
10_Member	GO Biological Processes	GO:0007088	regulation of mitotic nuclear division	-5.39429	-3.21641	13/116	11799,12235,14184,18817,22137,52276,58994,66977,67629,83560,107995,108907,208628	Birc5,Bub1,Fgfr3,Plk1,Ttk,Cdca8,Smpd3,Nuf2,Spc24,Tex14,Cdc20,Nusap1,Kntc1
10_Member	Reactome Gene Sets	R-MMU-2555396	Mitotic Metaphase and Anaphase	-5.39061	-3.21625	18/214	11799,12235,18817,52276,60411,66336,66468,66570,66977,67629,68612,69928,73804,83815,105988,107995,208628,227613	Birc5,Bub1,Plk1,Cdca8,Cenpk,Cenpp,Ska1,Cenpm,Nuf2,Spc24,Ube2c,Cenps,Kif2c,Cenpq,Espl1,Cdc20,Kntc1,Tubb4b
10_Member	GO Biological Processes	GO:0030071	regulation of mitotic metaphase/anaphase transition	-5.11205	-2.95148	11/88	11799,12235,18817,22137,52276,66977,67629,68612,83560,107995,208628	Birc5,Bub1,Plk1,Ttk,Cdca8,Nuf2,Spc24,Ube2c,Tex14,Cdc20,Kntc1
10_Member	GO Biological Processes	GO:1902099	regulation of metaphase/anaphase transition of cell cycle	-4.97005	-2.81954	11/91	11799,12235,18817,22137,52276,66977,67629,68612,83560,107995,208628	Birc5,Bub1,Plk1,Ttk,Cdca8,Nuf2,Spc24,Ube2c,Tex14,Cdc20,Kntc1
10_Member	Reactome Gene Sets	R-MMU-195258	RHO GTPase Effectors	-3.40261	-1.39965	18/304	11799,12235,18817,52276,56419,60411,66336,66468,66570,66977,67629,69928,73804,83815,107995,208628,227613,233406	Birc5,Bub1,Plk1,Cdca8,Diaph3,Cenpk,Cenpp,Ska1,Cenpm,Nuf2,Spc24,Cenps,Kif2c,Cenpq,Cdc20,Kntc1,Tubb4b,Prc1
10_Member	GO Biological Processes	GO:0010639	negative regulation of organelle organization	-2.5733	-0.676582	18/360	11799,12235,14184,18817,19016,21973,22137,22768,28113,66977,67629,67981,79456,83560,101565,107995,109242,208628	Birc5,Bub1,Fgfr3,Plk1,Pparg,Top2a,Ttk,Zfy2,Tinf2,Nuf2,Spc24,Hormad1,Recql4,Tex14,Ccp110,Cdc20,Kif24,Kntc1
11_Summary	GO Biological Processes	GO:0007143	female meiotic nuclear division	-11.0312	-8.41659	13/42	13164,18817,20962,21973,22137,50878,74369,74377,74666,74847,114714,268491,320558	Dazl,Plk1,Sycp3,Top2a,Ttk,Stag3,Mei1,Hsf2bp,Brme1,Meikin,Rad51c,Meioc,Sycp2
11_Member	GO Biological Processes	GO:0007143	female meiotic nuclear division	-11.0312	-8.41659	13/42	13164,18817,20962,21973,22137,50878,74369,74377,74666,74847,114714,268491,320558	Dazl,Plk1,Sycp3,Top2a,Ttk,Stag3,Mei1,Hsf2bp,Brme1,Meikin,Rad51c,Meioc,Sycp2
11_Member	GO Biological Processes	GO:0016321	female meiosis chromosome segregation	-6.40015	-4.14097	5/8	18817,20962,21973,22137,74847	Plk1,Sycp3,Top2a,Ttk,Meikin
12_Summary	GO Biological Processes	GO:0006260	DNA replication	-10.7875	-8.20091	24/185	12447,12448,12544,16881,18973,19075,20135,20899,50927,69270,69928,72107,76843,77011,79456,106344,214901,217578,218973,223970,225182,237877,245000,272158,12428,71988,19016,19362,28113,75317,102871,213389,224008,234396,243529,244694,381678,635253	Ccne1,Ccne2,Cdc45,Lig1,Pole,Prim1,Rrm2,Stra8,Nasp,Gins1,Cenps,Dscc1,Dtl,Ticrr,Recql4,Rfc4,Chtf18,Baz1a,Wdhd1,Rmi2,Rbbp8,Atad5,Atr,Poln,Ccna2,Esco2,Pparg,Rad51ap1,Tinf2,Parpbp,Radx,Prdm9,Spidr,Ankle1,H1f10,Kdm4d,Zcwpw1,Usp51
12_Member	GO Biological Processes	GO:0006260	DNA replication	-10.7875	-8.20091	24/185	12447,12448,12544,16881,18973,19075,20135,20899,50927,69270,69928,72107,76843,77011,79456,106344,214901,217578,218973,223970,225182,237877,245000,272158	Ccne1,Ccne2,Cdc45,Lig1,Pole,Prim1,Rrm2,Stra8,Nasp,Gins1,Cenps,Dscc1,Dtl,Ticrr,Recql4,Rfc4,Chtf18,Baz1a,Wdhd1,Rmi2,Rbbp8,Atad5,Atr,Poln
12_Member	GO Biological Processes	GO:0006261	DNA-templated DNA replication	-7.31153	-4.97317	16/125	12447,12448,12544,16881,18973,19075,69270,69928,79456,106344,217578,218973,225182,237877,245000,272158	Ccne1,Ccne2,Cdc45,Lig1,Pole,Prim1,Gins1,Cenps,Recql4,Rfc4,Baz1a,Wdhd1,Rbbp8,Atad5,Atr,Poln
12_Member	GO Biological Processes	GO:0006275	regulation of DNA replication	-2.63921	-0.72467	10/143	12428,69270,71988,72107,77011,106344,214901,217578,237877,245000	Ccna2,Gins1,Esco2,Dscc1,Ticrr,Rfc4,Chtf18,Baz1a,Atad5,Atr
12_Member	GO Biological Processes	GO:0051052	regulation of DNA metabolic process	-2.31573	-0.456193	24/565	12428,19016,19362,28113,69270,71988,72107,75317,77011,102871,106344,213389,214901,217578,223970,224008,225182,234396,237877,243529,244694,245000,381678,635253	Ccna2,Pparg,Rad51ap1,Tinf2,Gins1,Esco2,Dscc1,Parpbp,Ticrr,Radx,Rfc4,Prdm9,Chtf18,Baz1a,Rmi2,Spidr,Rbbp8,Ankle1,Atad5,H1f10,Kdm4d,Atr,Zcwpw1,Usp51
13_Summary	GO Biological Processes	GO:0051445	regulation of meiotic cell cycle	-10.1009	-7.53205	14/59	13164,18426,19362,20899,22137,22768,67981,68107,107995,213389,240255,243866,268491,380709,16578,56746,106389,434438,625662,58994,108907	Dazl,Ovol1,Rad51ap1,Stra8,Ttk,Zfy2,Hormad1,Cntd1,Cdc20,Prdm9,Ythdc2,Meiosin,Meioc,Spata22,Kif9,Tex101,Eaf2,Iho1,Ankrd31,Smpd3,Nusap1
13_Member	GO Biological Processes	GO:0051445	regulation of meiotic cell cycle	-10.1009	-7.53205	14/59	13164,18426,19362,20899,22137,22768,67981,68107,107995,213389,240255,243866,268491,380709	Dazl,Ovol1,Rad51ap1,Stra8,Ttk,Zfy2,Hormad1,Cntd1,Cdc20,Prdm9,Ythdc2,Meiosin,Meioc,Spata22
13_Member	GO Biological Processes	GO:0051446	positive regulation of meiotic cell cycle	-6.43984	-4.17638	8/30	13164,18426,19362,20899,213389,240255,243866,268491	Dazl,Ovol1,Rad51ap1,Stra8,Prdm9,Ythdc2,Meiosin,Meioc
13_Member	GO Biological Processes	GO:2000241	regulation of reproductive process	-6.13351	-3.89103	19/210	13164,16578,18426,19362,20899,22137,22768,56746,67981,68107,106389,107995,213389,240255,243866,268491,380709,434438,625662	Dazl,Kif9,Ovol1,Rad51ap1,Stra8,Ttk,Zfy2,Tex101,Hormad1,Cntd1,Eaf2,Cdc20,Prdm9,Ythdc2,Meiosin,Meioc,Spata22,Iho1,Ankrd31
13_Member	GO Biological Processes	GO:0040020	regulation of meiotic nuclear division	-5.68422	-3.47334	8/37	13164,19362,20899,22768,67981,107995,213389,243866	Dazl,Rad51ap1,Stra8,Zfy2,Hormad1,Cdc20,Prdm9,Meiosin
13_Member	GO Biological Processes	GO:0045836	positive regulation of meiotic nuclear division	-4.1773	-2.11904	5/19	13164,19362,20899,213389,243866	Dazl,Rad51ap1,Stra8,Prdm9,Meiosin
13_Member	GO Biological Processes	GO:0051785	positive regulation of nuclear division	-3.13559	-1.15899	7/63	13164,19362,20899,58994,108907,213389,243866	Dazl,Rad51ap1,Stra8,Smpd3,Nusap1,Prdm9,Meiosin
13_Member	GO Biological Processes	GO:2000243	positive regulation of reproductive process	-2.979	-1.01224	9/107	13164,18426,19362,20899,213389,240255,243866,268491,625662	Dazl,Ovol1,Rad51ap1,Stra8,Prdm9,Ythdc2,Meiosin,Meioc,Ankrd31
14_Summary	GO Biological Processes	GO:0051304	chromosome separation	-9.14193	-6.60654	10/29	20962,21973,22137,69928,83558,83560,100155,105988,110958,330149	Sycp3,Top2a,Ttk,Cenps,Tex11,Tex14,Shoc1,Espl1,M1ap,Hfm1
14_Member	GO Biological Processes	GO:0051304	chromosome separation	-9.14193	-6.60654	10/29	20962,21973,22137,69928,83558,83560,100155,105988,110958,330149	Sycp3,Top2a,Ttk,Cenps,Tex11,Tex14,Shoc1,Espl1,M1ap,Hfm1
14_Member	GO Biological Processes	GO:0051307	meiotic chromosome separation	-7.62947	-5.24818	8/22	20962,21973,69928,83558,100155,105988,110958,330149	Sycp3,Top2a,Cenps,Tex11,Shoc1,Espl1,M1ap,Hfm1
14_Member	GO Biological Processes	GO:0000712	resolution of meiotic recombination intermediates	-4.57682	-2.4674	5/16	21973,69928,83558,100155,330149	Top2a,Cenps,Tex11,Shoc1,Hfm1
15_Summary	GO Biological Processes	GO:0051026	chiasma assembly	-8.32012	-5.87932	6/8	17687,20957,20962,83558,237911,239083,66654,380709,18973,76843,272158,16881,58994	Msh5,Sycp1,Sycp3,Tex11,Brip1,Ccnb1ip1,Tex12,Spata22,Pole,Dtl,Poln,Lig1,Smpd3
15_Member	GO Biological Processes	GO:0051026	chiasma assembly	-8.32012	-5.87932	6/8	17687,20957,20962,83558,237911,239083	Msh5,Sycp1,Sycp3,Tex11,Brip1,Ccnb1ip1
15_Member	GO Biological Processes	GO:0000711	meiotic DNA repair synthesis	-6.49625	-4.2241	4/4	20957,20962,66654,380709	Sycp1,Sycp3,Tex12,Spata22
15_Member	GO Biological Processes	GO:0000731	DNA synthesis involved in DNA repair	-4.71658	-2.59802	7/36	18973,20957,20962,66654,76843,272158,380709	Pole,Sycp1,Sycp3,Tex12,Dtl,Poln,Spata22
15_Member	GO Biological Processes	GO:0071897	DNA biosynthetic process	-4.43449	-2.34855	9/69	16881,18973,20957,20962,58994,66654,76843,272158,380709	Lig1,Pole,Sycp1,Sycp3,Smpd3,Tex12,Dtl,Poln,Spata22
16_Summary	GO Biological Processes	GO:1990918	double-strand break repair involved in meiotic recombination	-8.32012	-5.87932	6/8	74377,74666,211651,213389,237911,240069,268491	Hsf2bp,Brme1,Fancd2,Prdm9,Brip1,Morc2b,Meioc
16_Member	GO Biological Processes	GO:1990918	double-strand break repair involved in meiotic recombination	-8.32012	-5.87932	6/8	74377,74666,211651,213389,237911,240069	Hsf2bp,Brme1,Fancd2,Prdm9,Brip1,Morc2b
16_Member	GO Biological Processes	GO:0007144	female meiosis I	-2.39493	-0.528551	3/14	74377,74666,268491	Hsf2bp,Brme1,Meioc
17_Summary	GO Biological Processes	GO:0051303	establishment of chromosome localization	-7.64691	-5.25995	13/75	11799,52276,66977,73804,74369,74401,83815,110033,268491,320022,384619,622554,668929,12652,18817,21335,26875,54141,75665,108907,228355,381269,116838	Birc5,Cdca8,Nuf2,Kif2c,Mei1,Terb2,Cenpq,Kif22,Meioc,Terb1,Kash5,Majin,Rad21l,Chga,Plk1,Tacc3,Pclo,Spag5,Bicdl1,Nusap1,Madd,Mreg,Rims2
17_Member	GO Biological Processes	GO:0051303	establishment of chromosome localization	-7.64691	-5.25995	13/75	11799,52276,66977,73804,74369,74401,83815,110033,268491,320022,384619,622554,668929	Birc5,Cdca8,Nuf2,Kif2c,Mei1,Terb2,Cenpq,Kif22,Meioc,Terb1,Kash5,Majin,Rad21l
17_Member	GO Biological Processes	GO:0050000	chromosome localization	-7.50397	-5.13382	13/77	11799,52276,66977,73804,74369,74401,83815,110033,268491,320022,384619,622554,668929	Birc5,Cdca8,Nuf2,Kif2c,Mei1,Terb2,Cenpq,Kif22,Meioc,Terb1,Kash5,Majin,Rad21l
17_Member	GO Biological Processes	GO:0034397	telomere localization	-6.57698	-4.30042	6/13	74369,74401,320022,384619,622554,668929	Mei1,Terb2,Terb1,Kash5,Majin,Rad21l
17_Member	GO Biological Processes	GO:0090220	chromosome localization to nuclear envelope involved in homologous chromosome segregation	-6.57698	-4.30042	6/13	74369,74401,320022,384619,622554,668929	Mei1,Terb2,Terb1,Kash5,Majin,Rad21l
17_Member	GO Biological Processes	GO:0034398	telomere tethering at nuclear periphery	-5.80557	-3.57918	4/5	74401,320022,622554,668929	Terb2,Terb1,Majin,Rad21l
17_Member	GO Biological Processes	GO:0044821	meiotic telomere tethering at nuclear periphery	-5.80557	-3.57918	4/5	74401,320022,622554,668929	Terb2,Terb1,Majin,Rad21l
17_Member	GO Biological Processes	GO:0070197	meiotic attachment of telomere to nuclear envelope	-5.80557	-3.57918	4/5	74401,320022,622554,668929	Terb2,Terb1,Majin,Rad21l
17_Member	GO Biological Processes	GO:0045141	meiotic telomere clustering	-5.28403	-3.12005	5/12	74369,74401,320022,622554,668929	Mei1,Terb2,Terb1,Majin,Rad21l
17_Member	GO Biological Processes	GO:0097240	chromosome attachment to the nuclear envelope	-4.97704	-2.8232	4/7	74401,320022,622554,668929	Terb2,Terb1,Majin,Rad21l
17_Member	GO Biological Processes	GO:0051656	establishment of organelle localization	-3.73011	-1.70287	22/390	11799,12652,18817,21335,26875,52276,54141,66977,73804,74369,74401,75665,83815,108907,110033,228355,268491,320022,381269,384619,622554,668929	Birc5,Chga,Plk1,Tacc3,Pclo,Cdca8,Spag5,Nuf2,Kif2c,Mei1,Terb2,Bicdl1,Cenpq,Nusap1,Kif22,Madd,Meioc,Terb1,Mreg,Kash5,Majin,Rad21l
17_Member	GO Biological Processes	GO:0051310	metaphase plate congression	-2.63676	-0.72467	6/57	52276,66977,73804,83815,110033,268491	Cdca8,Nuf2,Kif2c,Cenpq,Kif22,Meioc
17_Member	GO Biological Processes	GO:0051640	organelle localization	-2.43054	-0.557208	23/522	11799,12652,18817,21335,26875,52276,54141,66977,73804,74369,74401,75665,83815,108907,110033,116838,228355,268491,320022,381269,384619,622554,668929	Birc5,Chga,Plk1,Tacc3,Pclo,Cdca8,Spag5,Nuf2,Kif2c,Mei1,Terb2,Bicdl1,Cenpq,Nusap1,Kif22,Rims2,Madd,Meioc,Terb1,Mreg,Kash5,Majin,Rad21l
18_Summary	GO Biological Processes	GO:0042138	meiotic DNA double-strand break formation	-6.8175	-4.52285	5/7	67981,75033,381196,434438,625662	Hormad1,Mei4,Gm960,Iho1,Ankrd31
18_Member	GO Biological Processes	GO:0042138	meiotic DNA double-strand break formation	-6.8175	-4.52285	5/7	67981,75033,381196,434438,625662	Hormad1,Mei4,Gm960,Iho1,Ankrd31
19_Summary	GO Biological Processes	GO:0065004	protein-DNA complex assembly	-5.75788	-3.53931	16/162	12544,13404,15201,50927,60411,66336,66929,68024,69389,69928,70645,74469,114714,208628,217578,319177,20962,75514,110958,240069,244694	Cdc45,Dmc1,Hells,Nasp,Cenpk,Cenpp,Asf1b,H2bc4,H2bw2,Cenps,Oip5,Taf7l,Rad51c,Kntc1,Baz1a,H2bc1,Sycp3,1700013H16Rik,M1ap,Morc2b,Kdm4d
19_Member	GO Biological Processes	GO:0065004	protein-DNA complex assembly	-5.75788	-3.53931	16/162	12544,13404,15201,50927,60411,66336,66929,68024,69389,69928,70645,74469,114714,208628,217578,319177	Cdc45,Dmc1,Hells,Nasp,Cenpk,Cenpp,Asf1b,H2bc4,H2bw2,Cenps,Oip5,Taf7l,Rad51c,Kntc1,Baz1a,H2bc1
19_Member	GO Biological Processes	GO:0071824	protein-DNA complex subunit organization	-5.6252	-3.41812	18/206	12544,13404,15201,20962,50927,60411,66336,66929,68024,69389,69928,70645,74469,75514,114714,208628,217578,319177	Cdc45,Dmc1,Hells,Sycp3,Nasp,Cenpk,Cenpp,Asf1b,H2bc4,H2bw2,Cenps,Oip5,Taf7l,1700013H16Rik,Rad51c,Kntc1,Baz1a,H2bc1
19_Member	GO Biological Processes	GO:0034508	centromere complex assembly	-5.6091	-3.4095	7/27	15201,50927,60411,66336,69928,70645,208628	Hells,Nasp,Cenpk,Cenpp,Cenps,Oip5,Kntc1
19_Member	GO Biological Processes	GO:0031055	chromatin remodeling at centromere	-4.03566	-1.99059	4/11	15201,50927,66336,70645	Hells,Nasp,Cenpp,Oip5
19_Member	GO Biological Processes	GO:0043486	histone exchange	-3.94308	-1.90574	6/33	20962,50927,66336,70645,75514,319177	Sycp3,Nasp,Cenpp,Oip5,1700013H16Rik,H2bc1
19_Member	GO Biological Processes	GO:0034080	CENP-A containing chromatin assembly	-3.59319	-1.57338	3/6	50927,66336,70645	Nasp,Cenpp,Oip5
19_Member	GO Biological Processes	GO:0061641	CENP-A containing chromatin organization	-3.59319	-1.57338	3/6	50927,66336,70645	Nasp,Cenpp,Oip5
19_Member	GO Biological Processes	GO:0006334	nucleosome assembly	-3.19723	-1.20591	8/80	50927,66336,66929,68024,69389,70645,217578,319177	Nasp,Cenpp,Asf1b,H2bc4,H2bw2,Oip5,Baz1a,H2bc1
19_Member	GO Biological Processes	GO:0034728	nucleosome organization	-3.1902	-1.20117	10/121	20962,50927,66336,66929,68024,69389,70645,75514,217578,319177	Sycp3,Nasp,Cenpp,Asf1b,H2bc4,H2bw2,Oip5,1700013H16Rik,Baz1a,H2bc1
19_Member	GO Biological Processes	GO:0006336	DNA replication-independent chromatin assembly	-2.94288	-0.978294	4/20	50927,66336,66929,70645	Nasp,Cenpp,Asf1b,Oip5
19_Member	GO Biological Processes	GO:0034724	DNA replication-independent chromatin organization	-2.8593	-0.907486	4/21	50927,66336,66929,70645	Nasp,Cenpp,Asf1b,Oip5
19_Member	GO Biological Processes	GO:0031497	chromatin assembly	-2.70706	-0.780171	10/140	15201,50927,66336,66929,68024,69389,70645,110958,217578,319177	Hells,Nasp,Cenpp,Asf1b,H2bc4,H2bw2,Oip5,M1ap,Baz1a,H2bc1
19_Member	GO Biological Processes	GO:0006338	chromatin remodeling	-2.15399	-0.330253	13/249	15201,20962,50927,66336,66929,68024,69389,70645,75514,217578,240069,244694,319177	Hells,Sycp3,Nasp,Cenpp,Asf1b,H2bc4,H2bw2,Oip5,1700013H16Rik,Baz1a,Morc2b,Kdm4d,H2bc1
20_Summary	Reactome Gene Sets	R-MMU-5685942	HDR through Homologous Recombination (HRR)	-5.61498	-3.41165	9/50	18973,19362,19363,106344,114714,223970,224008,225182,237911,12428,16881,67196,69928,76843,107986,208836,211651,272158,12569,74469,20962,75801	Pole,Rad51ap1,Rad51b,Rfc4,Rad51c,Rmi2,Spidr,Rbbp8,Brip1,Ccna2,Lig1,Ube2t,Cenps,Dtl,Ddb2,Fanci,Fancd2,Poln,Cdk5r1,Taf7l,Sycp3,4930447C04Rik
20_Member	Reactome Gene Sets	R-MMU-5685942	HDR through Homologous Recombination (HRR)	-5.61498	-3.41165	9/50	18973,19362,19363,106344,114714,223970,224008,225182,237911	Pole,Rad51ap1,Rad51b,Rfc4,Rad51c,Rmi2,Spidr,Rbbp8,Brip1
20_Member	Reactome Gene Sets	R-MMU-5693537	Resolution of D-Loop Structures	-5.38212	-3.21471	7/29	19362,19363,114714,223970,224008,225182,237911	Rad51ap1,Rad51b,Rad51c,Rmi2,Spidr,Rbbp8,Brip1
20_Member	Reactome Gene Sets	R-MMU-5693568	Resolution of D-loop Structures through Holliday Junction Intermediates	-5.38212	-3.21471	7/29	19362,19363,114714,223970,224008,225182,237911	Rad51ap1,Rad51b,Rad51c,Rmi2,Spidr,Rbbp8,Brip1
20_Member	Reactome Gene Sets	R-MMU-5693579	Homologous DNA Pairing and Strand Exchange	-4.89556	-2.75163	6/23	19362,19363,114714,223970,225182,237911	Rad51ap1,Rad51b,Rad51c,Rmi2,Rbbp8,Brip1
20_Member	Reactome Gene Sets	R-MMU-5693616	Presynaptic phase of homologous DNA pairing and strand exchange	-4.06092	-2.00799	5/20	19363,114714,223970,225182,237911	Rad51b,Rad51c,Rmi2,Rbbp8,Brip1
20_Member	Reactome Gene Sets	R-MMU-5693567	HDR through Homologous Recombination (HRR) or Single Strand Annealing (SSA)	-3.52053	-1.50802	10/110	12428,18973,19362,19363,106344,114714,223970,224008,225182,237911	Ccna2,Pole,Rad51ap1,Rad51b,Rfc4,Rad51c,Rmi2,Spidr,Rbbp8,Brip1
20_Member	Reactome Gene Sets	R-MMU-73894	DNA Repair	-3.48882	-1.47872	18/299	12428,16881,18973,19362,19363,67196,69928,76843,106344,107986,114714,208836,211651,223970,224008,225182,237911,272158	Ccna2,Lig1,Pole,Rad51ap1,Rad51b,Ube2t,Cenps,Dtl,Rfc4,Ddb2,Rad51c,Fanci,Fancd2,Rmi2,Spidr,Rbbp8,Brip1,Poln
20_Member	Reactome Gene Sets	R-MMU-5693538	Homology Directed Repair	-3.42616	-1.42082	10/113	12428,18973,19362,19363,106344,114714,223970,224008,225182,237911	Ccna2,Pole,Rad51ap1,Rad51b,Rfc4,Rad51c,Rmi2,Spidr,Rbbp8,Brip1
20_Member	Reactome Gene Sets	R-MMU-5693532	DNA Double-Strand Break Repair	-2.70706	-0.780171	10/140	12428,18973,19362,19363,106344,114714,223970,224008,225182,237911	Ccna2,Pole,Rad51ap1,Rad51b,Rfc4,Rad51c,Rmi2,Spidr,Rbbp8,Brip1
20_Member	Reactome Gene Sets	R-MMU-6804756	Regulation of TP53 Activity through Phosphorylation	-2.55763	-0.662761	7/79	12428,12569,74469,106344,223970,225182,237911	Ccna2,Cdk5r1,Taf7l,Rfc4,Rmi2,Rbbp8,Brip1
20_Member	KEGG Pathway	mmu03440	Homologous recombination	-2.55522	-0.662191	5/41	19363,20962,114714,225182,237911	Rad51b,Sycp3,Rad51c,Rbbp8,Brip1
20_Member	Reactome Gene Sets	R-MMU-5685938	HDR through Single Strand Annealing (SSA)	-2.32594	-0.464699	4/29	106344,223970,225182,237911	Rfc4,Rmi2,Rbbp8,Brip1
20_Member	GO Biological Processes	GO:0000729	DNA double-strand break processing	-2.07502	-0.272622	3/18	75801,225182,237911	4930447C04Rik,Rbbp8,Brip1
