# Supplementary material for: N6-methyladenosine writer METTL16-mediated alternative splicing and translation control are essential for murine spermatogenesis
Source: Genome Biol. 2024 Jul 19;25:193. doi: 10.1186/s13059-024-03332-5 (PMC11264951; doi:10.1186/s13059-024-03332-5)
Supplement: Supplementary file 5 — Additional file 5: Table S4. Ribo-seq of Control and Mettl16 cKO testes at P10. [file 13059_2024_3332_MOESM5_ESM.xlsx]

## Sheet: ribo-seq
Supplementary Table S4. Ribo-seq of Control and Mettl16 cKO testes at P10.
gene_id	mRNA_log2FC	RPF_log2FC	log2FoldChange	pvalue	significant	gene_name	direction
ENSMUSG00000022039	-11.7508	-2.27297	4.72667	0.00344102	TRUE	Adam2	red
ENSMUSG00000110737	-11.5839	1.27134	8.37982	5.74e-09	TRUE	4930444F02Rik	red
ENSMUSG00000020481	-11.3317	-2.27298	4.34976	0.0034367	TRUE	Ankrd36	red
ENSMUSG00000027528	-11.3154	-1.36608	5.41415	0.00207301	TRUE	Fabp9	red
ENSMUSG00000047528	-10.1779	0.311986	6.06778	0.000209953	TRUE	Als2cr12	red
ENSMUSG00000113049	-9.98527	0.218875	5.56648	7.87e-05	TRUE	Gm48544	red
ENSMUSG00000113626	-9.90038	2.09334	7.23581	5.56e-07	TRUE	Gm7240	red
ENSMUSG00000111090	-8.66335	2.04894	6.42413	0.0128805	TRUE	Gm30698	red
ENSMUSG00000084897	-8.38582	-0.297029	8.08939	7.21e-129	TRUE	Gm14226	red
ENSMUSG00000101012	-7.53451	-3.65149	3.82045	0.0019346	TRUE	1700008K24Rik	red
ENSMUSG00000048155	-5.83304	-2.77887	3.0241	0.00143515	TRUE	H2bfm	red
ENSMUSG00000060680	-5.61513	0.856305	6.50562	5.7e-05	TRUE	Gm8894	red
ENSMUSG00000028109	-5.50631	-1.76026	3.74346	1.19e-40	TRUE	Hormad1	red
ENSMUSG00000069733	-5.37698	0.370879	5.82447	0.00230609	TRUE	Ube2u	red
ENSMUSG00000051455	-5.34976	-3.34718	1.99934	1.82e-08	TRUE	Meioc	red
ENSMUSG00000057215	-5.17903	0.785916	5.95655	0.00436444	TRUE	Platr28	red
ENSMUSG00000052525	-5.07213	-3.30719	1.75611	0.00164754	TRUE	Spdya	red
ENSMUSG00000031762	-5.01441	0.463987	5.48344	9.1e-10	TRUE	Mt2	red
ENSMUSG00000021187	-4.99124	-3.00416	1.9763	0.00422553	TRUE	Tc2n	red
ENSMUSG00000086788	-4.8498	-1.81285	3.02991	1.35e-09	TRUE	1700029M20Rik	red
ENSMUSG00000114709	9.06503	-6.71546	-11.2044	0.0364278	FALSE	Gm47920	gray
ENSMUSG00000074734	-4.82313	-1.2559	3.54842	3.38e-09	TRUE	4933416C03Rik	red
ENSMUSG00000028100	-4.76965	-1.83688	2.94998	0.000191392	TRUE	Nudt17	red
ENSMUSG00000032854	-4.76035	-2.4327	2.31949	1.94e-09	TRUE	Ugt8a	red
ENSMUSG00000032611	-4.74329	-2.27298	2.46907	8.64e-05	TRUE	1700102P08Rik	red
ENSMUSG00000037747	-4.66144	-2.04416	2.6186	4.4e-08	TRUE	Phyhipl	red
ENSMUSG00000043319	-4.63777	-0.381685	4.25542	9.54e-13	TRUE	Cox8c	red
ENSMUSG00000027855	-4.6328	-2.26696	2.35992	1.82e-24	TRUE	Sycp1	red
ENSMUSG00000068600	-4.59327	-2.27298	2.32221	6.11e-07	TRUE	Gml2	red
ENSMUSG00000086022	-4.58165	-2.35046	2.23056	1.97e-06	TRUE	Rad51ap2	red
ENSMUSG00000054727	-4.53637	-2.3258	2.20925	1.9e-09	TRUE	1700013H16Rik	red
ENSMUSG00000003410	-4.51449	-1.53601	2.9743	6.72e-06	TRUE	Elavl3	red
ENSMUSG00000030851	-4.47816	-1.65559	2.81263	4.7e-06	TRUE	Ldhc	red
ENSMUSG00000021098	-4.47644	-1.58391	2.88862	8.99e-21	TRUE	4930447C04Rik	red
ENSMUSG00000055746	-4.45615	-1.21408	3.25323	0.000638064	TRUE	Magea2	red
ENSMUSG00000078653	-4.43736	-1.37555	3.06079	4.48e-06	TRUE	Cntd1	red
ENSMUSG00000081929	-4.41351	-0.823501	3.58114	7.13e-07	TRUE	Rps11-ps2	red
ENSMUSG00000064917	-4.41349	-0.313621	4.08108	0.0100746	TRUE	Gm22574	red
ENSMUSG00000040373	-4.40278	-2.35495	2.03898	2.05e-06	TRUE	Cacng5	red
ENSMUSG00000091697	-4.37698	2.6339	7.22511	0.00380949	TRUE	Eif3s6-ps2	red
ENSMUSG00000020059	-4.36255	-2.29716	2.05873	2.67e-12	TRUE	Sycp3	red
ENSMUSG00000052616	-4.32807	-2.65149	1.66785	0.00105059	TRUE	Terb1	red
ENSMUSG00000103464	-4.22086	-0.679749	3.49373	0.00207909	TRUE	Gm38246	red
ENSMUSG00000039198	-4.09758	-0.366087	3.72195	0.000144587	TRUE	Ptchd3	red
ENSMUSG00000028212	-4.07545	-1.9808	2.09053	5.47e-08	TRUE	Ccne2	red
ENSMUSG00000034825	-4.05241	-1.58427	2.46671	1.31e-07	TRUE	Nrip3	red
ENSMUSG00000032065	-4.04018	-2.1721	1.86082	3.2e-08	TRUE	Tex12	red
ENSMUSG00000011034	-3.99845	3.04894	7.33991	0.00134301	TRUE	Slc5a1	red
ENSMUSG00000110491	-3.96604	0.0489504	4.07181	0.000703154	TRUE	Gm31138	red
ENSMUSG00000074252	8.37315	-6.71546	-10.6932	0.0438575	FALSE	Gm10654	gray
ENSMUSG00000043410	-3.96521	-2.183	1.78182	4.34e-09	TRUE	Hfm1	red
ENSMUSG00000020878	-3.92298	-0.366088	3.55363	4.07e-08	TRUE	Lrrc46	red
ENSMUSG00000109032	-3.84922	-2.33807	1.50284	0.00045609	TRUE	Gm7972	red
ENSMUSG00000110910	-3.83881	-0.688015	3.15637	0.000444989	TRUE	4921534A09Rik	red
ENSMUSG00000057715	-3.82854	0.271343	4.11631	0.00224795	TRUE	A830018L16Rik	red
ENSMUSG00000062170	-3.81437	-1.94061	1.87106	2.68e-08	TRUE	Fmr1nb	red
ENSMUSG00000022375	-3.73158	-0.874429	2.86195	4.78e-06	TRUE	Lrrc6	red
ENSMUSG00000022432	-3.71408	-1.74092	1.97121	3.7e-20	TRUE	Smc1b	red
ENSMUSG00000051900	-3.71217	-1.36609	2.32193	0.0038829	TRUE	Abca16	red
ENSMUSG00000105134	-3.66312	-1.82691	1.82695	0.0054021	TRUE	Gm42923	red
ENSMUSG00000025665	-3.634	-1.69046	1.94301	3.95e-09	TRUE	Rps6ka6	red
ENSMUSG00000029848	-3.61098	-1.67458	1.93671	9.09e-18	TRUE	Stra8	red
ENSMUSG00000050035	-3.58215	-0.423119	3.16251	1.57e-08	TRUE	Fhl4	red
ENSMUSG00000022113	-3.55101	-1.88749	1.65723	8.47e-05	TRUE	Trim52	red
ENSMUSG00000086341	7.84263	-6.71546	-10.1853	0.0492229	FALSE	Gm15932	gray
ENSMUSG00000020804	7.99463	-6.71546	-10.1844	0.0477821	FALSE	Aanat	gray
ENSMUSG00000115009	7.99463	-6.71546	-10.1844	0.0477821	FALSE	G930009F23Rik	gray
ENSMUSG00000025658	-3.53866	-1.66377	1.86946	0.00125326	TRUE	Cnksr2	red
ENSMUSG00000043549	-3.5324	-0.857942	2.67129	4.83e-13	TRUE	Fam90a1b	red
ENSMUSG00000047220	-3.50365	-1.57759	1.92588	3.48e-07	TRUE	Ccdc36	red
ENSMUSG00000091119	-3.49933	-0.923036	2.57411	2.5e-06	TRUE	Ccdc152	red
ENSMUSG00000043289	-3.48688	-1.55771	1.92034	0.0011053	TRUE	Mei4	red
ENSMUSG00000072980	-3.48543	-0.892634	2.59269	1.51e-09	TRUE	Oip5	red
ENSMUSG00000050197	-3.48015	-1.89952	1.57555	7.03e-06	TRUE	Rhox13	red
ENSMUSG00000025977	-3.47579	-1.58068	1.89142	2.06e-07	TRUE	Boll	red
ENSMUSG00000064016	-3.46504	0.0489497	3.51262	8.76e-06	TRUE	Gm648	red
ENSMUSG00000073197	-3.46081	-0.410481	3.0287	0.0033267	TRUE	5730507C01Rik	red
ENSMUSG00000085761	-3.44913	0.218875	3.67841	0.00208206	TRUE	4930455G09Rik	red
ENSMUSG00000089798	-3.44522	0.048951	3.48075	0.00572485	TRUE	1700028K03Rik	red
ENSMUSG00000021922	-3.37698	1.35561	4.73909	1.06e-05	TRUE	Itih4	red
ENSMUSG00000028610	-3.36185	-1.81675	1.54282	3.65e-07	TRUE	Dmrtb1	red
ENSMUSG00000034391	-3.3435	-0.0472659	3.29513	7.87e-10	TRUE	Fbxo15	red
ENSMUSG00000105609	7.84263	-1.53598	-9.63843	0.0541241	FALSE	Gm42501	gray
ENSMUSG00000010592	-3.32562	-1.62677	1.69798	7.95e-26	TRUE	Dazl	red
ENSMUSG00000009670	-3.29059	-1.40962	1.8809	4.53e-19	TRUE	Tex11	red
ENSMUSG00000085757	-3.27538	-0.787551	2.47287	0.000365557	TRUE	Tslrn1	red
ENSMUSG00000032839	-3.25064	-1.49754	1.743	3.39e-05	TRUE	Trpc1	red
ENSMUSG00000027379	-3.24569	-1.23258	2.00931	3.98e-20	TRUE	Bub1	red
ENSMUSG00000075502	-3.23685	-1.33571	1.88807	2.27e-05	TRUE	Kbtbd6	red
ENSMUSG00000027719	-3.16774	-1.34337	1.8175	1.78e-05	TRUE	Adad1	red
ENSMUSG00000094786	-3.13994	4.5725	7.88172	7.98e-13	TRUE	Gm14403	red
ENSMUSG00000037683	-3.13597	2.21887	5.43563	0.000652236	TRUE	Armc3	red
ENSMUSG00000015880	-3.09293	-1.23278	1.85592	9.05e-15	TRUE	Ncapg	red
ENSMUSG00000022838	-3.08656	-1.42312	1.65863	0.0012419	TRUE	Eaf2	red
ENSMUSG00000047674	-3.08139	-1.15945	1.91496	5.43e-07	TRUE	Pdha2	red
ENSMUSG00000063804	-3.05425	-0.966993	2.0817	1.48e-10	TRUE	Lin28b	red
ENSMUSG00000022034	-3.03848	-1.4281	1.60638	1.68e-12	TRUE	Esco2	red
ENSMUSG00000054626	-3.00549	0.727021	3.73034	6.86e-13	TRUE	Xlr	red
ENSMUSG00000039375	-2.99847	-0.822895	2.1607	0.00223514	TRUE	Wdr17	red
ENSMUSG00000108030	-2.99847	1.78591	4.85407	0.000409354	TRUE	9530062K07Rik	red
ENSMUSG00000073761	7.48004	-6.30038	-9.50607	0.22606	FALSE	4933427I04Rik	gray
ENSMUSG00000109781	7.48004	-6.30038	-9.50607	0.22606	FALSE	Gm45509	gray
ENSMUSG00000096537	7.48004	-6.30038	-9.50607	0.22606	FALSE	Fam240b	gray
ENSMUSG00000099907	7.48004	-6.30038	-9.50607	0.22606	FALSE	Gm10421	gray
ENSMUSG00000082487	7.25763	-6.30038	-9.5058	0.223268	FALSE	Gm11628	gray
ENSMUSG00000090145	9.31657	0.0489603	-9.49644	0.735981	FALSE	Ugt1a6b	gray
ENSMUSG00000052673	9.13215	-5.71529	-9.48987	0.715174	FALSE	Gm9887	gray
ENSMUSG00000087059	8.67272	-5.71529	-9.48939	0.732223	FALSE	Gm12339	gray
ENSMUSG00000086728	8.99465	-5.71529	-9.48877	0.720585	FALSE	Man2c1os	gray
ENSMUSG00000100158	8.57961	-5.71529	-9.48865	0.735196	FALSE	Gm28119	gray
ENSMUSG00000029130	-2.99491	-1.23116	1.74841	0.0056522	TRUE	Rnf32	red
ENSMUSG00000079845	-2.98408	-0.381685	2.60397	3.7e-06	TRUE	Xlr4a	red
ENSMUSG00000049387	-2.97386	-1.27955	1.69139	1.41e-06	TRUE	Cox7b2	red
ENSMUSG00000084939	8.67272	-0.951018	-9.36004	0.221532	FALSE	Gm830	gray
ENSMUSG00000111022	7.99463	-0.951018	-9.35911	0.237414	FALSE	Gm36367	gray
ENSMUSG00000029279	-2.92266	-1.05414	1.8626	3.92e-12	TRUE	Brdt	red
ENSMUSG00000107879	-2.92166	-0.928151	1.98709	1.52e-09	TRUE	9330102E08Rik	red
ENSMUSG00000027326	-2.90885	-0.850288	2.05749	3.05e-11	TRUE	Knl1	red
ENSMUSG00000029556	6.67257	-7.0374	-9.30955	0.0160928	FALSE	Hnf1a	gray
ENSMUSG00000081010	6.99456	-1.95103	-9.25275	0.0159286	FALSE	Gm13880	gray
ENSMUSG00000066141	6.99456	-1.95103	-9.25275	0.0159286	FALSE	Gm11232	gray
ENSMUSG00000107364	6.99456	-6.71546	-9.20919	0.0628443	FALSE	Gm43051	gray
ENSMUSG00000048185	6.99456	-6.71546	-9.20919	0.0628443	FALSE	Gm7075	gray
ENSMUSG00000116974	6.99456	-6.71546	-9.20919	0.0628443	FALSE	AC109204.1	gray
ENSMUSG00000097727	6.99456	-6.71546	-9.20919	0.0628443	FALSE	F630040K05Rik	gray
ENSMUSG00000087586	6.67257	-6.71546	-9.19978	0.0696607	FALSE	Gm6938	gray
ENSMUSG00000086127	6.67257	-6.71546	-9.19978	0.0696607	FALSE	Gm11934	gray
ENSMUSG00000082036	6.67257	-6.71546	-9.19978	0.0696607	FALSE	Gm13724	gray
ENSMUSG00000085083	6.67257	-6.71546	-9.19978	0.0696607	FALSE	Gm11615	gray
ENSMUSG00000005892	-2.89891	7.62065	6.08071	0.012048	TRUE	Trh	red
ENSMUSG00000027306	-2.86188	-1.33292	1.52573	4.24e-06	TRUE	Nusap1	red
ENSMUSG00000089829	7.25763	-1.53598	-9.117	0.0654744	FALSE	Gm16565	gray
ENSMUSG00000027748	7.25763	-1.53598	-9.117	0.0654744	FALSE	Trpc4	gray
ENSMUSG00000096052	6.99456	-1.53598	-9.11226	0.0713199	FALSE	9930004E17Rik	gray
ENSMUSG00000049653	6.99456	-1.53598	-9.11226	0.0713199	FALSE	Spatc1	gray
ENSMUSG00000042213	-2.85132	-0.835573	2.00643	4.52e-05	TRUE	Zfand4	red
ENSMUSG00000027344	-2.84052	-0.688015	2.13138	0.0061996	TRUE	Fsip1	red
ENSMUSG00000079349	-2.83882	-1.3086	1.5128	0.013884	TRUE	Magea5	red
ENSMUSG00000033031	-2.82115	-0.696208	2.12115	1.17e-18	TRUE	Cip2a	red
ENSMUSG00000009596	-2.77018	-1.25027	1.51769	1.06e-15	TRUE	Taf7l	red
ENSMUSG00000034349	-2.76888	-1.19672	1.57024	2.41e-16	TRUE	Smc4	red
ENSMUSG00000018554	-2.74493	-5.29089	-2.58782	0.00125252	TRUE	Ybx2	red
ENSMUSG00000048012	-2.71961	-0.995444	1.71519	0.00718814	TRUE	Zfp473	red
ENSMUSG00000086075	-2.71961	0.508381	3.22717	4.86e-05	TRUE	Gm15728	red
ENSMUSG00000040489	-2.70079	-0.329561	2.3532	0.00862807	TRUE	Sox30	red
ENSMUSG00000000365	-2.67554	-1.03049	1.6459	4.83e-14	TRUE	Rnf17	red
ENSMUSG00000103718	6.25741	-7.0374	-8.90288	0.0198226	FALSE	Gm35299	gray
ENSMUSG00000091313	6.25741	-7.0374	-8.90288	0.0198226	FALSE	Fth-ps2	gray
ENSMUSG00000060371	6.67257	-1.95103	-8.8598	0.018762	FALSE	Caln1	gray
ENSMUSG00000097443	8.25768	-0.536002	-8.81303	0.0187376	FALSE	Gm17529	gray
ENSMUSG00000054702	-2.66042	-0.487103	2.15272	0.00057665	TRUE	Ap1s3	red
ENSMUSG00000046591	-2.65652	-1.11105	1.53972	5.63e-06	TRUE	Ticrr	red
ENSMUSG00000097494	-2.62209	7.8133	6.02127	0.00560114	TRUE	4933406C10Rik	red
ENSMUSG00000009097	-2.61386	-0.260379	2.35252	1.9e-08	TRUE	Tbx1	red
ENSMUSG00000021139	6.99456	-6.30038	-8.70855	0.216366	FALSE	Gm20498	gray
ENSMUSG00000090176	6.99456	-6.30038	-8.70855	0.216366	FALSE	Cd200r2	gray
ENSMUSG00000104935	6.67257	-6.30038	-8.7006	0.228926	FALSE	Gm43414	gray
ENSMUSG00000028749	6.67257	-6.30038	-8.7006	0.228926	FALSE	Pla2g2f	gray
ENSMUSG00000029123	6.67257	-6.30038	-8.7006	0.228926	FALSE	Stk32b	gray
ENSMUSG00000029193	6.67257	-6.30038	-8.7006	0.228926	FALSE	Cckar	gray
ENSMUSG00000105542	6.67257	-6.30038	-8.7006	0.228926	FALSE	Gm34248	gray
ENSMUSG00000114350	6.67257	-6.30038	-8.7006	0.228926	FALSE	D14Ertd670e	gray
ENSMUSG00000085548	6.67257	-6.30038	-8.7006	0.228926	FALSE	Gm11753	gray
ENSMUSG00000115699	6.67257	-6.30038	-8.7006	0.228926	FALSE	Gm6961	gray
ENSMUSG00000002791	6.67257	-6.30038	-8.7006	0.228926	FALSE	Pdxk-ps	gray
ENSMUSG00000074579	-2.60323	-0.259173	2.3268	0.000112121	TRUE	Lekr1	red
ENSMUSG00000106475	6.25741	-6.71546	-8.67481	0.0795457	FALSE	Gm43011	gray
ENSMUSG00000104724	6.25741	-6.71546	-8.67481	0.0795457	FALSE	Gm43162	gray
ENSMUSG00000070732	-2.60178	-0.941401	1.66009	9.33e-11	TRUE	Rbm44	red
ENSMUSG00000072923	-2.56426	-0.94254	1.6213	1.67e-08	TRUE	Gm10439	red
ENSMUSG00000037661	-2.55455	-0.95105	1.57887	0.0102651	TRUE	Gpr160	red
ENSMUSG00000086961	6.67257	-1.53598	-8.59714	0.0791855	FALSE	Gm12946	gray
ENSMUSG00000027115	-2.55189	-1.00588	1.54307	5.57e-07	TRUE	Kif18a	red
ENSMUSG00000100760	7.67269	-0.951018	-8.58004	0.240628	FALSE	Gm4035	gray
ENSMUSG00000048349	-2.54371	-0.224069	2.31346	3.43e-05	TRUE	Pou4f1	red
ENSMUSG00000068205	-2.51735	-0.728658	1.77677	0.00124085	TRUE	Macrod2	red
ENSMUSG00000000037	-2.47955	-0.936884	1.54366	2.53e-17	TRUE	Scml2	red
ENSMUSG00000117055	-2.47405	0.785915	3.29946	0.00370377	TRUE	AC098880.1	red
ENSMUSG00000025001	-2.4737	-0.621909	1.85081	8.54e-27	TRUE	Hells	red
ENSMUSG00000026915	-2.46649	-0.920757	1.54646	7.1e-15	TRUE	Strbp	red
ENSMUSG00000061322	-2.44913	1.04895	3.50418	0.000769316	TRUE	Dnaic1	red
ENSMUSG00000026765	5.67211	-7.0374	-8.48529	0.0265818	FALSE	Lypd6b	gray
ENSMUSG00000055061	5.67211	-7.0374	-8.48529	0.0265818	FALSE	4931431C16Rik	gray
ENSMUSG00000038067	5.67211	-7.0374	-8.48529	0.0265818	FALSE	Csf3	gray
ENSMUSG00000037660	5.67211	-7.0374	-8.48529	0.0265818	FALSE	Gdf7	gray
ENSMUSG00000022705	5.67211	-7.0374	-8.48529	0.0265818	FALSE	Drd3	gray
ENSMUSG00000112265	6.25741	-1.95103	-8.45664	0.0231667	FALSE	Gm34983	gray
ENSMUSG00000048416	-2.44419	-0.746022	1.69816	5.72e-10	TRUE	Mlf1	red
ENSMUSG00000001948	-2.44249	0.241595	2.6861	8.04e-06	TRUE	Spa17	red
ENSMUSG00000023403	-2.42772	-0.601642	1.82539	1.19e-18	TRUE	Stk31	red
ENSMUSG00000009941	-2.42475	-0.669435	1.75713	1.02e-18	TRUE	Nxf2	red
ENSMUSG00000088015	8.13214	0.0489603	-8.30949	0.777117	FALSE	Mir1932	gray
ENSMUSG00000045875	7.48004	-5.71529	-8.30327	0.738604	FALSE	Adra1a	gray
ENSMUSG00000097779	7.48004	-5.71529	-8.30327	0.738604	FALSE	4833407H14Rik	gray
ENSMUSG00000028177	6.67257	-5.71529	-8.30322	0.654146	FALSE	1810013D15Rik	gray
ENSMUSG00000092090	6.67257	-5.71529	-8.30322	0.654146	FALSE	Gm3294	gray
ENSMUSG00000109399	6.67257	-5.71529	-8.30322	0.654146	FALSE	Gm44982	gray
ENSMUSG00000115691	6.67257	-5.71529	-8.30322	0.654146	FALSE	Gm48914	gray
ENSMUSG00000110950	6.67257	-5.71529	-8.30322	0.654146	FALSE	Gm39384	gray
ENSMUSG00000048562	6.67257	-5.71529	-8.30322	0.654146	FALSE	Sp8	gray
ENSMUSG00000067882	6.67257	-5.71529	-8.30322	0.654146	FALSE	Casp16-ps	gray
ENSMUSG00000104159	6.67257	-5.71529	-8.30322	0.654146	FALSE	Gm38099	gray
ENSMUSG00000074736	7.25763	-5.71529	-8.30311	0.726062	FALSE	Syndig1	gray
ENSMUSG00000106218	7.25763	-5.71529	-8.30311	0.726062	FALSE	Gm43713	gray
ENSMUSG00000067220	7.25763	-5.71529	-8.30311	0.726062	FALSE	Cnga1	gray
ENSMUSG00000111067	7.25763	-5.71529	-8.30311	0.726062	FALSE	Gm48714	gray
ENSMUSG00000074250	7.25763	-5.71529	-8.30311	0.726062	FALSE	Gm10653	gray
ENSMUSG00000110962	7.25763	-5.71529	-8.30311	0.726062	FALSE	Gm47062	gray
ENSMUSG00000063529	7.25763	-5.71529	-8.30311	0.726062	FALSE	Stmnd1	gray
ENSMUSG00000003484	7.84263	-5.71529	-8.30301	0.746724	FALSE	Cyp4f18	gray
ENSMUSG00000086003	7.84263	-5.71529	-8.30301	0.746724	FALSE	B230206L02Rik	gray
ENSMUSG00000104406	6.99456	-5.71529	-8.30267	0.701466	FALSE	Gm38014	gray
ENSMUSG00000044522	6.99456	-5.71529	-8.30267	0.701466	FALSE	A730020M07Rik	gray
ENSMUSG00000084408	6.99456	-5.71529	-8.30267	0.701466	FALSE	Gm11870	gray
ENSMUSG00000102899	6.99456	-5.71529	-8.30267	0.701466	FALSE	Gm37850	gray
ENSMUSG00000102935	6.99456	-5.71529	-8.30267	0.701466	FALSE	Gm38355	gray
ENSMUSG00000113499	6.99456	-5.71529	-8.30267	0.701466	FALSE	Gm18500	gray
ENSMUSG00000086587	-2.41823	0.463987	2.90554	0.00202528	TRUE	Gm11837	red
ENSMUSG00000020330	-2.37281	-0.811648	1.56034	5.88e-07	TRUE	Hmmr	red
ENSMUSG00000021209	-2.36957	-0.743955	1.6172	5.37e-06	TRUE	Ppp4r4	red
ENSMUSG00000090113	7.48004	-0.536002	-8.17881	0.0279536	FALSE	Nhlrc4	gray
ENSMUSG00000090248	-2.3646	7.8133	5.77827	0.00763616	TRUE	Gm14027	red
ENSMUSG00000106015	5.67211	-6.71546	-8.13594	0.0958944	FALSE	Gm42980	gray
ENSMUSG00000097569	5.67211	-6.71546	-8.13594	0.0958944	FALSE	Gm26640	gray
ENSMUSG00000110144	5.67211	-6.71546	-8.13594	0.0958944	FALSE	Gm45564	gray
ENSMUSG00000108886	5.67211	-6.71546	-8.13594	0.0958944	FALSE	Gm44830	gray
ENSMUSG00000086241	5.67211	-6.71546	-8.13594	0.0958944	FALSE	4930483K19Rik	gray
ENSMUSG00000112279	5.67211	-6.71546	-8.13594	0.0958944	FALSE	Gm18774	gray
ENSMUSG00000114755	5.67211	-6.71546	-8.13594	0.0958944	FALSE	Galr3	gray
ENSMUSG00000031438	-2.35411	0.168858	2.51972	3.58e-13	TRUE	Rnf128	red
ENSMUSG00000024145	-2.32656	-0.809875	1.50759	0.000104929	TRUE	Pigf	red
ENSMUSG00000067360	-2.31246	0.896947	3.27492	0.0092311	TRUE	Pramel3	red
ENSMUSG00000108170	6.25741	-1.53598	-8.07517	0.0906099	FALSE	Gm43966	gray
ENSMUSG00000030468	6.25741	-1.53598	-8.07517	0.0906099	FALSE	Siglecg	gray
ENSMUSG00000020024	-2.31136	-0.684264	1.62581	3.23e-07	TRUE	Cep83	red
ENSMUSG00000083863	-2.30103	0.338456	2.65671	0.00503668	TRUE	Gm13341	red
ENSMUSG00000064368	-2.2742	0.485925	2.76186	3.32e-57	TRUE	mt-Nd6	red
ENSMUSG00000086598	-2.25966	-0.735322	1.51885	9.98e-06	TRUE	Btbd18	red
ENSMUSG00000024056	-2.24284	-0.528672	1.71323	7.22e-10	TRUE	Ndc80	red
ENSMUSG00000103640	5.67211	-1.95103	-8.03893	0.0311662	FALSE	Gm31406	gray
ENSMUSG00000093169	5.67211	-1.95103	-8.03893	0.0311662	FALSE	Mir3079	gray
ENSMUSG00000094344	-2.24169	4.47521	6.74585	1.55e-18	TRUE	Gm11942	red
ENSMUSG00000079606	-2.23968	1.74939	4.04021	0.000297898	TRUE	Gm595	red
ENSMUSG00000021392	-2.23504	-0.683444	1.54873	2.06e-13	TRUE	Nol8	red
ENSMUSG00000098926	6.25741	-6.30038	-7.89748	0.246199	FALSE	Mir6904	gray
ENSMUSG00000026866	6.25741	-6.30038	-7.89748	0.246199	FALSE	Kynu	gray
ENSMUSG00000074758	6.25741	-6.30038	-7.89748	0.246199	FALSE	Gm5535	gray
ENSMUSG00000104571	6.25741	-6.30038	-7.89748	0.246199	FALSE	Gm43010	gray
ENSMUSG00000100783	6.25741	-6.30038	-7.89748	0.246199	FALSE	2310047D07Rik	gray
ENSMUSG00000060699	6.25741	-6.30038	-7.89748	0.246199	FALSE	Vmn1r35	gray
ENSMUSG00000109366	6.25741	-6.30038	-7.89748	0.246199	FALSE	Gm44698	gray
ENSMUSG00000097864	6.25741	-6.30038	-7.89748	0.246199	FALSE	Gm26856	gray
ENSMUSG00000046345	6.25741	-6.30038	-7.89748	0.246199	FALSE	Smco1	gray
ENSMUSG00000084755	6.25741	-6.30038	-7.89748	0.246199	FALSE	Gm16276	gray
ENSMUSG00000109809	5.67211	-6.30038	-7.8736	0.272775	FALSE	Gm34066	gray
ENSMUSG00000100209	5.67211	-6.30038	-7.8736	0.272775	FALSE	Gm28793	gray
ENSMUSG00000086970	5.67211	-6.30038	-7.8736	0.272775	FALSE	Bcas1os1	gray
ENSMUSG00000058921	5.67211	-6.30038	-7.8736	0.272775	FALSE	Slc10a5	gray
ENSMUSG00000097252	5.67211	-6.30038	-7.8736	0.272775	FALSE	Gm6634	gray
ENSMUSG00000046145	5.67211	-6.30038	-7.8736	0.272775	FALSE	1700018M17Rik	gray
ENSMUSG00000029155	5.67211	-6.30038	-7.8736	0.272775	FALSE	Spata18	gray
ENSMUSG00000105341	5.67211	-6.30038	-7.8736	0.272775	FALSE	Gm43817	gray
ENSMUSG00000109089	5.67211	-6.30038	-7.8736	0.272775	FALSE	4833411C07Rik	gray
ENSMUSG00000109996	5.67211	-6.30038	-7.8736	0.272775	FALSE	Gm31898	gray
ENSMUSG00000068392	5.67211	-6.30038	-7.8736	0.272775	FALSE	Rnase13	gray
ENSMUSG00000086943	5.67211	-6.30038	-7.8736	0.272775	FALSE	4732414G09Rik	gray
ENSMUSG00000050423	5.67211	-6.30038	-7.8736	0.272775	FALSE	Ppp1r3g	gray
ENSMUSG00000116499	5.67211	-6.30038	-7.8736	0.272775	FALSE	Gm7318	gray
ENSMUSG00000080790	5.67211	-6.30038	-7.8736	0.272775	FALSE	Gm7638	gray
ENSMUSG00000024223	5.67211	-6.30038	-7.8736	0.272775	FALSE	Armc12	gray
ENSMUSG00000000103	-2.21785	0.0489502	2.27448	0.0126744	TRUE	Zfy2	red
ENSMUSG00000025420	-2.21591	-0.566133	1.64892	0.000347151	TRUE	Katnal2	red
ENSMUSG00000046994	-2.20921	-0.599207	1.60415	2.15e-06	TRUE	Mars2	red
ENSMUSG00000027454	-2.20706	-0.577834	1.62345	2.82e-06	TRUE	Gins1	red
ENSMUSG00000045842	-2.20706	1.46399	3.76525	0.0137579	TRUE	Tgif2-ps2	red
ENSMUSG00000021270	-2.19868	-0.458483	1.74069	2.58e-26	TRUE	Hsp90aa1	red
ENSMUSG00000033949	-2.19394	-0.231158	1.95489	0.00844011	TRUE	Trim36	red
ENSMUSG00000036885	-2.19204	-0.224069	1.95004	0.000488675	TRUE	Arhgef26	red
ENSMUSG00000030760	-2.18872	-0.445024	1.74041	2.33e-13	TRUE	Acer3	red
ENSMUSG00000020973	-2.17647	0.633912	2.79435	5.29e-06	TRUE	Dnaaf2	red
ENSMUSG00000027534	-2.15599	-0.436478	1.71096	5.91e-05	TRUE	Snx16	red
ENSMUSG00000032487	6.25741	-0.951018	-7.76585	0.274094	FALSE	Ptgs2	gray
ENSMUSG00000056716	6.25741	-0.951018	-7.76585	0.274094	FALSE	Gm5420	gray
ENSMUSG00000024806	6.25741	-0.951018	-7.76585	0.274094	FALSE	Mlana	gray
ENSMUSG00000087213	-2.15298	-0.484483	1.65845	0.00843533	TRUE	2810408I11Rik	red
ENSMUSG00000031262	-2.12721	-0.366088	1.75228	1.25e-06	TRUE	Cenpi	red
ENSMUSG00000035365	-2.10653	-0.0550741	2.0508	8.97e-07	TRUE	Parpbp	red
ENSMUSG00000027353	-2.09158	-0.484695	1.60803	1.88e-09	TRUE	Mcm8	red
ENSMUSG00000022236	-2.05705	-0.31759	1.73768	1.85e-05	TRUE	Ropn1l	red
ENSMUSG00000030792	-2.05378	0.707912	2.74329	2.02e-05	TRUE	Dkkl1	red
ENSMUSG00000058388	-2.04439	0.370877	2.41208	1.51e-12	TRUE	Phtf1	red
ENSMUSG00000023940	-2.03762	0.234505	2.27183	1.08e-08	TRUE	Sgo1	red
ENSMUSG00000056436	-2.01894	0.441267	2.44892	1.66e-06	TRUE	Cyct	red
ENSMUSG00000044934	-2.01328	-0.448066	1.55999	1.35e-07	TRUE	Zfp367	red
ENSMUSG00000078773	-2.01279	-0.336341	1.66645	3.8e-05	TRUE	Rad54b	red
ENSMUSG00000028549	-2.00912	0.572511	2.59658	6.24e-05	TRUE	Itgb3bp	red
ENSMUSG00000067608	-1.999	-0.0647077	1.93731	2.55e-07	TRUE	Pcna-ps2	red
ENSMUSG00000030031	-1.99654	-0.142275	1.85239	5.29e-08	TRUE	Kbtbd8	red
ENSMUSG00000026708	-1.99133	-0.20689	1.77901	1.12e-06	TRUE	Cenpl	red
ENSMUSG00000028965	7.84263	0.048957	-7.59268	0.101575	FALSE	Tnfrsf9	gray
ENSMUSG00000027597	-1.9892	0.491689	2.4796	6.3e-27	TRUE	Ahcy	red
ENSMUSG00000074873	-1.98559	-0.309505	1.65922	0.000752659	TRUE	AI606181	red
ENSMUSG00000063406	-1.98528	-0.283626	1.70056	2.61e-08	TRUE	Tmed5	red
ENSMUSG00000063698	-1.98467	0.826557	2.81066	0.00461119	TRUE	Sfxn4	red
ENSMUSG00000027014	-1.97183	-0.163355	1.809	5.75e-16	TRUE	Cwc22	red
ENSMUSG00000037738	-1.96604	3.50837	5.4397	0.0128059	TRUE	Nek5	red
ENSMUSG00000036961	-1.96604	8.13523	5.60814	0.00192995	TRUE	Wnt8b	red
ENSMUSG00000056018	6.99456	-0.536002	-7.56083	0.0358491	FALSE	Ccdc7b	gray
ENSMUSG00000085445	8.48007	1.04894	-7.54949	0.332497	FALSE	Gm16348	gray
ENSMUSG00000089820	8.25768	1.04894	-7.54925	0.34077	FALSE	Gm15775	gray
ENSMUSG00000085316	5.67211	-1.53598	-7.54667	0.109523	FALSE	D330050G23Rik	gray
ENSMUSG00000089735	5.67211	-1.53598	-7.54667	0.109523	FALSE	Gm8428	gray
ENSMUSG00000043932	5.67211	-1.53598	-7.54667	0.109523	FALSE	Klri2	gray
ENSMUSG00000047492	5.67211	-1.53598	-7.54667	0.109523	FALSE	Inhbe	gray
ENSMUSG00000092540	5.67211	-1.53598	-7.54667	0.109523	FALSE	Gm8738	gray
ENSMUSG00000090386	-1.96268	0.34851	2.31232	1.08e-05	TRUE	Mir99ahg	red
ENSMUSG00000013584	-1.9626	-0.371478	1.58924	4.55e-14	TRUE	Aldh1a2	red
ENSMUSG00000113831	-1.95948	0.338456	2.30049	0.000301934	TRUE	AC163032.1	red
ENSMUSG00000036214	-1.94875	1.32906	3.32031	0.000151571	TRUE	Znrd1as	red
ENSMUSG00000040629	-1.94571	-0.387061	1.55947	8.02e-17	TRUE	Mael	red
ENSMUSG00000068794	-1.93958	1.74939	3.67577	1.45e-05	TRUE	Col28a1	red
ENSMUSG00000026601	-1.93958	8.72019	6.07773	1.44e-05	TRUE	Axdnd1	red
ENSMUSG00000039676	-1.92808	3.21886	5.3753	0.00285871	TRUE	Capsl	red
ENSMUSG00000102483	-1.92557	0.155865	2.07546	0.00906263	TRUE	Catspere1	red
ENSMUSG00000042498	-1.91875	-0.316845	1.60198	4.04e-07	TRUE	D330045A20Rik	red
ENSMUSG00000061397	-1.89893	0.923419	2.86	0.00827638	TRUE	Krt79	red
ENSMUSG00000027368	-1.89364	-0.22114	1.66381	0.00108427	TRUE	Dusp2	red
ENSMUSG00000079184	-1.88472	-0.176249	1.70926	3.37e-16	TRUE	Mphosph8	red
ENSMUSG00000084349	-1.87887	-9.66967	-3.11335	0.0050106	TRUE	Rpl3-ps1	red
ENSMUSG00000093756	6.67257	-0.536002	-7.24585	0.0422593	FALSE	Gm18594	gray
ENSMUSG00000020650	-1.87839	-0.268114	1.61007	9.45e-12	TRUE	Bcap29	red
ENSMUSG00000025500	-1.87818	-4.01714	-2.18374	0.00338767	TRUE	Lmntd2	red
ENSMUSG00000030671	-1.86609	0.114044	1.9784	7.03e-08	TRUE	Pde3b	red
ENSMUSG00000083977	-1.86417	0.370878	2.23716	0.0130133	TRUE	Mageb8-ps	red
ENSMUSG00000029014	-1.86067	-0.355693	1.50436	2.28e-13	TRUE	Dnajc2	red
ENSMUSG00000031367	-1.85776	-0.154266	1.70191	1.42e-14	TRUE	Ap1s2	red
ENSMUSG00000030361	-1.85711	1.8563	3.72875	0.0130346	TRUE	Klrb1a	red
ENSMUSG00000028145	-1.84647	-0.0418164	1.79537	1.08e-05	TRUE	Them4	red
ENSMUSG00000045991	-1.84647	3.95583	6.00768	1.08e-05	TRUE	Onecut2	red
ENSMUSG00000006715	-1.84233	-0.236704	1.60677	2.15e-10	TRUE	Gmnn	red
ENSMUSG00000022322	-1.83574	-0.24243	1.5881	4.25e-06	TRUE	Shcbp1	red
ENSMUSG00000026162	-1.83182	0.148485	1.96526	0.000633763	TRUE	Nhej1	red
ENSMUSG00000078495	-1.83143	1.04895	2.91418	0.000776502	TRUE	Zfp984	red
ENSMUSG00000037991	-1.82855	-0.267078	1.54981	0.0024645	TRUE	Rmi2	red
ENSMUSG00000091844	6.25741	-5.71529	-7.15539	0.565284	FALSE	Gm8251	gray
ENSMUSG00000089822	6.25741	-5.71529	-7.15539	0.565284	FALSE	Gm15759	gray
ENSMUSG00000100444	6.25741	-5.71529	-7.15539	0.565284	FALSE	C530043A13Rik	gray
ENSMUSG00000051590	6.25741	-5.71529	-7.15539	0.565284	FALSE	Map3k19	gray
ENSMUSG00000097283	6.25741	-5.71529	-7.15539	0.565284	FALSE	Gm26686	gray
ENSMUSG00000102459	6.25741	-5.71529	-7.15539	0.565284	FALSE	Gm38352	gray
ENSMUSG00000109913	6.25741	-5.71529	-7.15539	0.565284	FALSE	Gm30694	gray
ENSMUSG00000103114	6.25741	-5.71529	-7.15539	0.565284	FALSE	Gm32200	gray
ENSMUSG00000097304	6.25741	-5.71529	-7.15539	0.565284	FALSE	Rpl31-ps15	gray
ENSMUSG00000108307	6.25741	-5.71529	-7.15539	0.565284	FALSE	Ceacam-ps1	gray
ENSMUSG00000089959	6.25741	-5.71529	-7.15539	0.565284	FALSE	Gm16268	gray
ENSMUSG00000110697	6.25741	-5.71529	-7.15539	0.565284	FALSE	Gm31718	gray
ENSMUSG00000099373	6.25741	-5.71529	-7.15539	0.565284	FALSE	Gm19667	gray
ENSMUSG00000084744	6.25741	-5.71529	-7.15539	0.565284	FALSE	Gm25291	gray
ENSMUSG00000094845	6.25741	-5.71529	-7.15539	0.565284	FALSE	Tmem95	gray
ENSMUSG00000087338	6.25741	-5.71529	-7.15539	0.565284	FALSE	Scpep1os	gray
ENSMUSG00000116777	6.25741	-5.71529	-7.15539	0.565284	FALSE	AC078895.2	gray
ENSMUSG00000041247	6.25741	-5.71529	-7.15539	0.565284	FALSE	Lamp3	gray
ENSMUSG00000085912	6.25741	-5.71529	-7.15539	0.565284	FALSE	Trp53cor1	gray
ENSMUSG00000005824	6.25741	-5.71529	-7.15539	0.565284	FALSE	Tnfsf14	gray
ENSMUSG00000036733	-1.82854	7.98323	5.41529	0.0059912	TRUE	Rbm42	red
ENSMUSG00000042670	-1.82564	0.100664	1.91973	3.34e-10	TRUE	Immp1l	red
ENSMUSG00000101324	5.67211	-5.71529	-7.14467	0.589352	FALSE	Gm29187	gray
ENSMUSG00000104436	5.67211	-5.71529	-7.14467	0.589352	FALSE	Gm37423	gray
ENSMUSG00000102451	5.67211	-5.71529	-7.14467	0.589352	FALSE	Gm37655	gray
ENSMUSG00000103232	5.67211	-5.71529	-7.14467	0.589352	FALSE	Gm37160	gray
ENSMUSG00000086206	5.67211	-5.71529	-7.14467	0.589352	FALSE	Gm13783	gray
ENSMUSG00000056947	5.67211	-5.71529	-7.14467	0.589352	FALSE	Mab21l1	gray
ENSMUSG00000105973	5.67211	-5.71529	-7.14467	0.589352	FALSE	Gm42881	gray
ENSMUSG00000089945	5.67211	-5.71529	-7.14467	0.589352	FALSE	Pakap	gray
ENSMUSG00000082416	5.67211	-5.71529	-7.14467	0.589352	FALSE	Gm11414	gray
ENSMUSG00000084874	5.67211	-5.71529	-7.14467	0.589352	FALSE	Gm12906	gray
ENSMUSG00000105896	5.67211	-5.71529	-7.14467	0.589352	FALSE	Gm43311	gray
ENSMUSG00000108108	5.67211	-5.71529	-7.14467	0.589352	FALSE	Gm44270	gray
ENSMUSG00000110060	5.67211	-5.71529	-7.14467	0.589352	FALSE	Gm9860	gray
ENSMUSG00000108359	5.67211	-5.71529	-7.14467	0.589352	FALSE	C430039J01Rik	gray
ENSMUSG00000096553	5.67211	-5.71529	-7.14467	0.589352	FALSE	Gm10097	gray
ENSMUSG00000110772	5.67211	-5.71529	-7.14467	0.589352	FALSE	Gm47856	gray
ENSMUSG00000075558	5.67211	-5.71529	-7.14467	0.589352	FALSE	Gm17151	gray
ENSMUSG00000087429	5.67211	-5.71529	-7.14467	0.589352	FALSE	Gm16235	gray
ENSMUSG00000112466	5.67211	-5.71529	-7.14467	0.589352	FALSE	Gm29674	gray
ENSMUSG00000110559	5.67211	-5.71529	-7.14467	0.589352	FALSE	Gm26843	gray
ENSMUSG00000110997	5.67211	-5.71529	-7.14467	0.589352	FALSE	2610028D06Rik	gray
ENSMUSG00000042262	5.67211	-5.71529	-7.14467	0.589352	FALSE	Ccr8	gray
ENSMUSG00000086552	5.67211	-5.71529	-7.14467	0.589352	FALSE	Dlx4os	gray
ENSMUSG00000114053	5.67211	-5.71529	-7.14467	0.589352	FALSE	AC133498.1	gray
ENSMUSG00000104214	5.67211	-5.71529	-7.14467	0.589352	FALSE	Gm36638	gray
ENSMUSG00000086541	5.67211	-5.71529	-7.14467	0.589352	FALSE	Has2os	gray
ENSMUSG00000037185	5.67211	-5.71529	-7.14467	0.589352	FALSE	Krt80	gray
ENSMUSG00000116942	5.67211	-5.71529	-7.14467	0.589352	FALSE	AC087898.5	gray
ENSMUSG00000092268	5.67211	-5.71529	-7.14467	0.589352	FALSE	Gm20540	gray
ENSMUSG00000085014	7.48004	0.0489603	-7.12211	0.770164	FALSE	Gm13490	gray
ENSMUSG00000102664	6.67257	0.0489603	-7.12206	0.680822	FALSE	Gm38380	gray
ENSMUSG00000108365	6.67257	0.0489603	-7.12206	0.680822	FALSE	Gm44951	gray
ENSMUSG00000114110	6.67257	0.0489603	-7.12206	0.680822	FALSE	Gm46379	gray
ENSMUSG00000067698	7.25763	0.0489603	-7.12197	0.756902	FALSE	Gm10220	gray
ENSMUSG00000102931	7.25763	0.0489603	-7.12197	0.756902	FALSE	Gm38114	gray
ENSMUSG00000044499	7.25763	0.0489603	-7.12197	0.756902	FALSE	Hs3st5	gray
ENSMUSG00000109395	6.99456	0.0489603	-7.1216	0.730856	FALSE	Gm45199	gray
ENSMUSG00000112429	6.99456	0.0489603	-7.1216	0.730856	FALSE	Gm47093	gray
ENSMUSG00000028576	-1.8228	-0.270669	1.54785	2.83e-10	TRUE	Ift74	red
ENSMUSG00000076928	-1.81312	0.362107	2.16965	6.8e-05	TRUE	Trac	red
ENSMUSG00000109771	-1.81206	-0.214085	1.57581	0.0108076	TRUE	Gm35315	red
ENSMUSG00000102999	7.67269	0.633913	-7.03036	0.0528532	FALSE	Gm37762	gray
ENSMUSG00000097381	7.84263	0.633913	-7.02964	0.0484675	FALSE	A230087F16Rik	gray
ENSMUSG00000042638	-1.79202	0.868377	2.63649	0.012648	TRUE	Gucy2c	red
ENSMUSG00000091900	-1.78548	0.311984	2.09288	0.00296167	TRUE	Gm4353	red
ENSMUSG00000103999	5.67211	-0.951018	-6.96778	0.304309	FALSE	Gm38026	gray
ENSMUSG00000082151	5.67211	-0.951018	-6.96778	0.304309	FALSE	Gm11810	gray
ENSMUSG00000104547	5.67211	-0.951018	-6.96778	0.304309	FALSE	Gm43022	gray
ENSMUSG00000103851	5.67211	-0.951018	-6.96778	0.304309	FALSE	Gm37606	gray
ENSMUSG00000056267	-1.77102	0.0388247	1.80588	3.91e-10	TRUE	Cep70	red
ENSMUSG00000037649	-1.76965	0.304206	2.06108	0.000980516	TRUE	H2-DMa	red
ENSMUSG00000075538	6.25741	-0.536002	-6.92517	0.0522033	FALSE	Gm10855	gray
ENSMUSG00000027470	6.25741	-0.536002	-6.92517	0.0522033	FALSE	Mylk2	gray
ENSMUSG00000116802	-1.76143	0.55145	2.33554	0.00232218	TRUE	AC129328.1	red
ENSMUSG00000048368	-1.75901	-0.157501	1.5817	0.0110955	TRUE	Omd	red
ENSMUSG00000026049	-1.7517	-0.152787	1.59729	1.45e-15	TRUE	Tex30	red
ENSMUSG00000018548	-1.74152	-0.127281	1.61281	8.86e-18	TRUE	Trim37	red
ENSMUSG00000093798	-1.7373	0.350605	2.0883	0.000537746	TRUE	Gm8355	red
ENSMUSG00000028976	-1.73544	1.12695	2.86417	0.000969717	TRUE	Slc2a5	red
ENSMUSG00000090369	3.71575	-7.30045	-6.78593	0.0242216	FALSE	4933411K16Rik	gray
ENSMUSG00000025903	-1.71739	0.0182522	1.73817	6.78e-08	TRUE	Lypla1	red
ENSMUSG00000108423	6.67257	0.048957	-6.7239	0.148975	FALSE	Gm44856	gray
ENSMUSG00000071551	6.67257	0.048957	-6.7239	0.148975	FALSE	Akr1c19	gray
ENSMUSG00000089952	6.67257	0.048957	-6.7239	0.148975	FALSE	4933413C19Rik	gray
ENSMUSG00000073791	-1.71307	1.12171	2.831	1.21e-10	TRUE	Efcab7	red
ENSMUSG00000107390	5.67211	-0.95104	-6.6489	0.0199463	FALSE	Gm43323	gray
ENSMUSG00000112744	5.67211	-0.95104	-6.6489	0.0199463	FALSE	Gm48880	gray
ENSMUSG00000085033	5.67211	-0.95104	-6.6489	0.0199463	FALSE	Gm11646	gray
ENSMUSG00000056598	-1.71049	-3.17344	-1.51466	0.0120692	TRUE	Drc3	red
ENSMUSG00000041431	-1.70579	-0.204282	1.501	3.07e-12	TRUE	Ccnb1	red
ENSMUSG00000047648	-1.70496	0.0814922	1.78672	4.45e-13	TRUE	Fbxo30	red
ENSMUSG00000027347	-1.70164	0.363822	2.05522	4.84e-05	TRUE	Rasgrp1	red
ENSMUSG00000030641	-1.69802	0.271341	1.96261	2.18e-10	TRUE	Ddias	red
ENSMUSG00000016386	-1.68381	0.332742	2.02785	0.000305425	TRUE	Mpped2	red
ENSMUSG00000024987	-1.67654	0.0764299	1.75199	0.000561675	TRUE	Cyp26a1	red
ENSMUSG00000110710	-1.67654	-10.4968	-4.29034	0.000535598	TRUE	C78859	red
ENSMUSG00000079350	-1.65947	0.803837	2.47277	5.66e-05	TRUE	Magea8	red
ENSMUSG00000030471	-1.6442	0.0611751	1.70042	3.07e-11	TRUE	Zdhhc13	red
ENSMUSG00000020656	-1.62808	-0.048348	1.57167	0.000372113	TRUE	Grhl1	red
ENSMUSG00000101337	-1.6221	1.23877	2.85089	7.3e-08	TRUE	Dnah7c	red
ENSMUSG00000040749	-1.60879	0.22228	1.82987	1.43e-11	TRUE	Siah1b	red
ENSMUSG00000032108	-1.60615	3.21886	5.14392	0.0048167	TRUE	D730048I06Rik	red
ENSMUSG00000000561	-1.59704	0.534376	2.13733	6.41e-06	TRUE	Wdr77	red
ENSMUSG00000039841	-1.59696	-0.0682346	1.53178	3.79e-08	TRUE	Zfp800	red
ENSMUSG00000063975	-1.59408	0.801022	2.38729	4.59e-05	TRUE	Slco1a5	red
ENSMUSG00000116627	4.43196	-1.95103	-6.5853	0.0580269	FALSE	AC153140.1	gray
ENSMUSG00000055555	-1.59228	0.118212	1.70631	1.57e-05	TRUE	4930502E18Rik	red
ENSMUSG00000035704	-1.59124	0.343956	1.9357	3.03e-09	TRUE	Alg8	red
ENSMUSG00000093507	6.67257	0.0489542	-6.52966	0.0219312	FALSE	Gm20627	gray
ENSMUSG00000021548	-1.58703	-0.0337916	1.55174	8.81e-11	TRUE	Ccnh	red
ENSMUSG00000041716	-1.58699	2.8563	4.55733	0.000250748	TRUE	Gm20604	red
ENSMUSG00000094724	-1.58343	2.37087	4.07301	0.00572691	TRUE	Rnaset2b	red
ENSMUSG00000033805	-1.57701	3.04894	4.92787	0.0114104	TRUE	Ephx4	red
ENSMUSG00000018425	-1.56652	0.0508891	1.61722	4.24e-19	TRUE	Dhx40	red
ENSMUSG00000027894	-1.55101	0.60149	2.12327	0.0109409	TRUE	Slc6a17	red
ENSMUSG00000079177	-1.55101	2.37087	4.08479	0.00609785	TRUE	Fam228a	red
ENSMUSG00000058147	-1.54893	-3.27298	-1.75416	0.0101839	TRUE	Xlr3c	red
ENSMUSG00000072774	-1.54874	0.645593	2.19824	6.35e-08	TRUE	Zfp951	red
ENSMUSG00000038570	-1.54615	1.58952	3.11915	1.19e-05	TRUE	Saxo2	red
ENSMUSG00000040167	-1.53637	0.116064	1.62812	0.0127134	TRUE	Ikzf5	red
ENSMUSG00000058729	-1.53166	-0.00449013	1.5307	0.000123155	TRUE	Lin9	red
ENSMUSG00000029486	-1.50975	0.398283	1.90686	2.88e-12	TRUE	Mrpl1	red
ENSMUSG00000040978	-1.49757	1.04895	2.52128	0.0030778	TRUE	Gm11992	blue
ENSMUSG00000090110	-1.49176	2.63391	4.22795	0.00156417	TRUE	Cmc4	blue
ENSMUSG00000089726	-1.48917	0.463987	1.9489	0.0114705	TRUE	Mir17hg	blue
ENSMUSG00000016409	-1.48457	0.0452161	1.52993	3.18e-07	TRUE	Nkap	blue
ENSMUSG00000048550	-1.48099	0.0847941	1.56123	9.03e-07	TRUE	Thnsl1	blue
ENSMUSG00000085684	-1.4786	-5.27297	-3.87575	0.000149874	TRUE	4930469K13Rik	blue
ENSMUSG00000025630	-1.47224	0.113324	1.58494	1.92e-15	TRUE	Hprt	blue
ENSMUSG00000043029	7.67269	1.04895	-6.42469	0.027833	FALSE	Trpv3	gray
ENSMUSG00000022876	7.67269	1.04895	-6.42469	0.027833	FALSE	Samsn1	gray
ENSMUSG00000025995	-1.47	0.168968	1.63619	7.07e-18	TRUE	Wdr75	blue
ENSMUSG00000097032	-1.46355	0.45834	1.9006	0.0106312	TRUE	4930539J05Rik	blue
ENSMUSG00000071072	-1.46222	0.258809	1.72041	2.13e-20	TRUE	Ptges3	blue
ENSMUSG00000025759	-1.45292	0.311983	1.76029	1.16e-05	TRUE	Mfsd8	blue
ENSMUSG00000113851	8.57961	2.04894	-6.30873	0.11024	FALSE	Gm48503	gray
ENSMUSG00000078921	8.76018	2.04894	-6.3084	0.101663	FALSE	Tgtp2	gray
ENSMUSG00000084303	5.67211	-0.536002	-6.29807	0.0701766	FALSE	Gm8216	gray
ENSMUSG00000097036	5.67211	-0.536002	-6.29807	0.0701766	FALSE	1110036E04Rik	gray
ENSMUSG00000027868	6.25741	0.0489542	-6.29455	0.029544	FALSE	Tbx15	gray
ENSMUSG00000090467	6.25741	0.048957	-6.28842	0.170471	FALSE	Gm4613	gray
ENSMUSG00000099773	6.25741	0.048957	-6.28842	0.170471	FALSE	Hmgb1-rs16	gray
ENSMUSG00000027848	-1.45214	0.293297	1.74501	6.81e-09	TRUE	Olfml3	blue
ENSMUSG00000091764	-1.44913	0.435972	1.87304	4.04e-05	TRUE	Zfp964	blue
ENSMUSG00000031290	-1.43975	0.182627	1.61872	1.69e-06	TRUE	Lrch2	blue
ENSMUSG00000041263	-1.43143	1.95584	3.41395	0.000946914	TRUE	Rusc1	blue
ENSMUSG00000090235	3.71575	-7.0374	-6.23268	0.0700611	FALSE	Gm16244	gray
ENSMUSG00000104010	7.48004	1.04895	-6.19003	0.0318654	FALSE	Gm37366	gray
ENSMUSG00000049410	7.25763	1.04895	-6.18942	0.0372079	FALSE	Zfp683	gray
ENSMUSG00000064346	-1.42416	0.919018	2.34066	0.000189711	TRUE	mt-Tw	blue
ENSMUSG00000028578	-1.42223	0.912627	2.34254	3.3e-12	TRUE	Caap1	blue
ENSMUSG00000075265	3.9084	-6.71546	-6.112	0.187291	FALSE	Tnk2os	gray
ENSMUSG00000017607	4.07832	-6.71546	-6.11164	0.178673	FALSE	Tns4	gray
ENSMUSG00000046352	-1.41351	-5.50563	-4.22915	0.00010301	TRUE	Gjb2	blue
ENSMUSG00000025787	-1.41351	3.04895	4.46452	0.000189462	TRUE	Tgm4	blue
ENSMUSG00000100876	-1.38704	1.63391	2.98963	0.0046614	TRUE	2810454H06Rik	blue
ENSMUSG00000061723	3.36784	-2.27296	-6.09067	0.037428	FALSE	Tnnt3	gray
ENSMUSG00000055184	-1.3862	0.492556	1.86607	0.000551239	TRUE	Fam72a	blue
ENSMUSG00000048617	7.25763	1.04894	-6.07815	0.377594	FALSE	Rtbdn	gray
ENSMUSG00000097296	4.60884	-1.53598	-6.05579	0.169055	FALSE	Gm26532	gray
ENSMUSG00000022518	4.60884	-1.53598	-6.05579	0.169055	FALSE	4930562C15Rik	gray
ENSMUSG00000105813	4.66329	-1.53598	-6.05405	0.16629	FALSE	Gm42928	gray
ENSMUSG00000032551	-1.38387	0.326483	1.71896	0.00025883	TRUE	1110059G10Rik	blue
ENSMUSG00000051435	-1.38335	0.692806	2.07262	0.00347711	TRUE	Fhad1	blue
ENSMUSG00000091415	-1.38109	0.463987	1.83388	0.0106892	TRUE	Ak9	blue
ENSMUSG00000042417	-1.36722	0.617233	1.97927	0.00106603	TRUE	Ccno	blue
ENSMUSG00000034317	-1.3646	0.228984	1.59121	3.77e-10	TRUE	Trim59	blue
ENSMUSG00000087236	6.25741	0.0489603	-5.959	0.619745	FALSE	Kif28	gray
ENSMUSG00000111171	6.25741	0.0489603	-5.959	0.619745	FALSE	Gm47815	gray
ENSMUSG00000117239	6.25741	0.0489603	-5.959	0.619745	FALSE	AC166110.3	gray
ENSMUSG00000026784	-1.36359	0.619698	1.9782	2e-07	TRUE	Pdss1	blue
ENSMUSG00000040495	0.908367	-3.536	-5.95418	0.0287539	FALSE	Chrm4	gray
ENSMUSG00000109887	5.67211	0.0489603	-5.95407	0.647357	FALSE	Gm28756	gray
ENSMUSG00000087008	5.67211	0.0489603	-5.95407	0.647357	FALSE	Gm5530	gray
ENSMUSG00000104340	5.67211	0.0489603	-5.95407	0.647357	FALSE	Gm10522	gray
ENSMUSG00000102629	5.67211	0.0489603	-5.95407	0.647357	FALSE	Gm29999	gray
ENSMUSG00000107287	5.67211	0.0489603	-5.95407	0.647357	FALSE	Gm43458	gray
ENSMUSG00000097137	5.67211	0.0489603	-5.95407	0.647357	FALSE	Gm26627	gray
ENSMUSG00000102632	5.67211	0.0489603	-5.95407	0.647357	FALSE	Gm37786	gray
ENSMUSG00000109190	5.67211	0.0489603	-5.95407	0.647357	FALSE	Gm44621	gray
ENSMUSG00000093862	5.67211	0.0489603	-5.95407	0.647357	FALSE	Gm5117	gray
ENSMUSG00000111324	5.67211	0.0489603	-5.95407	0.647357	FALSE	Gm31410	gray
ENSMUSG00000087434	5.67211	0.0489603	-5.95407	0.647357	FALSE	Rab11fip4os1	gray
ENSMUSG00000113572	0.908367	-8.30045	-5.954	0.0300963	FALSE	Gm7959	gray
ENSMUSG00000082515	0.908367	-7.88541	-5.95292	0.0498018	FALSE	Gm12902	gray
ENSMUSG00000049028	0.908367	-7.88541	-5.95292	0.0498018	FALSE	Olfr873	gray
ENSMUSG00000064339	-1.36219	0.367083	1.72791	3.04e-25	TRUE	mt-Rnr2	blue
ENSMUSG00000045350	2.86261	-7.52284	-5.92342	0.0165629	FALSE	Fam186a	gray
ENSMUSG00000031554	-1.36007	1.48952	2.82999	0.000642815	TRUE	Adam5	blue
ENSMUSG00000105556	2.67395	-7.52284	-5.91525	0.0196435	FALSE	Gm43080	gray
ENSMUSG00000078925	1.90838	-7.88541	-5.90025	0.0161303	FALSE	D030018L15Rik	gray
ENSMUSG00000030889	1.90838	-2.75839	-5.89763	0.0293627	FALSE	Vwa3a	gray
ENSMUSG00000108720	2.23031	-7.71549	-5.87533	0.0170388	FALSE	Gm44672	gray
ENSMUSG00000108626	7.67269	1.6339	-5.87434	0.228237	FALSE	Gm40457	gray
ENSMUSG00000087339	7.67269	1.6339	-5.87434	0.228237	FALSE	Gm11586	gray
ENSMUSG00000021997	2.23031	-2.75839	-5.87376	0.0202587	FALSE	Lrrc63	gray
ENSMUSG00000038179	2.23031	-2.53599	-5.87153	0.0366809	FALSE	Slamf7	gray
ENSMUSG00000026098	-1.35952	0.317652	1.67091	3.09e-06	TRUE	Pms1	blue
ENSMUSG00000042064	6.67257	0.633913	-5.85062	0.0874991	FALSE	Myo3b	gray
ENSMUSG00000022657	6.67257	0.633913	-5.85062	0.0874991	FALSE	Cd96	gray
ENSMUSG00000085541	6.25741	0.463989	-5.80157	0.0177764	FALSE	Gm16010	gray
ENSMUSG00000024293	-1.34485	0.159696	1.5067	3.74e-10	TRUE	Esco1	blue
ENSMUSG00000014232	-1.32889	0.295589	1.62263	4.05e-06	TRUE	Cluap1	blue
ENSMUSG00000032872	-1.32541	0.261494	1.59079	1.18e-05	TRUE	Cyb5r4	blue
ENSMUSG00000015656	-1.32179	0.205252	1.52836	8.47e-21	TRUE	Hspa8	blue
ENSMUSG00000045435	-1.31482	0.734076	2.04668	2.03e-10	TRUE	Tmem60	blue
ENSMUSG00000072761	-1.31397	2.50838	3.89581	0.00484454	TRUE	Gm6712	blue
ENSMUSG00000079555	-1.3135	0.26161	1.57097	6.66e-09	TRUE	Haus3	blue
ENSMUSG00000102278	5.67211	0.0489542	-5.64387	0.0447019	FALSE	Gm37145	gray
ENSMUSG00000097149	5.67211	0.0489542	-5.64387	0.0447019	FALSE	G630030J09Rik	gray
ENSMUSG00000113665	5.67211	0.0489542	-5.64387	0.0447019	FALSE	Gm47603	gray
ENSMUSG00000113800	5.67211	0.0489542	-5.64387	0.0447019	FALSE	2210039B01Rik	gray
ENSMUSG00000022362	5.67211	0.0489542	-5.64387	0.0447019	FALSE	Gm29394	gray
ENSMUSG00000110902	2.90839	-2.53599	-5.64253	0.0197381	FALSE	Gm33104	gray
ENSMUSG00000020462	-1.31299	0.341731	1.65623	4.24e-07	TRUE	Cfap36	blue
ENSMUSG00000099061	3.60884	-6.71546	-5.60157	0.202791	FALSE	Gm28050	gray
ENSMUSG00000078905	7.84263	2.04894	-5.56447	0.152457	FALSE	Gm14393	gray
ENSMUSG00000074867	-1.31197	0.195791	1.51275	0.00360379	TRUE	Zfp808	blue
ENSMUSG00000084166	4.15633	-6.30038	-5.54434	0.467822	FALSE	Gm6451	gray
ENSMUSG00000023873	-1.30917	0.569781	1.87161	0.00204046	TRUE	1700010I14Rik	blue
ENSMUSG00000014905	-1.30772	0.260233	1.56517	9e-13	TRUE	Dnajb9	blue
ENSMUSG00000033313	-1.30308	3.50838	4.86301	1.31e-06	TRUE	Fbxl8	blue
ENSMUSG00000024539	-1.29946	0.218874	1.51887	7.32e-11	TRUE	Ptpn2	blue
ENSMUSG00000026761	-1.29826	0.377003	1.67488	1.25e-10	TRUE	Orc4	blue
ENSMUSG00000019948	-1.28935	0.299645	1.58316	1.21e-08	TRUE	Actr6	blue
ENSMUSG00000027822	-1.28926	0.742618	2.02606	3.69e-11	TRUE	Slc33a1	blue
ENSMUSG00000021731	-1.28786	0.739621	2.0233	6.74e-13	TRUE	Mrps30	blue
ENSMUSG00000114544	5.67211	0.370879	-5.53704	0.0218618	FALSE	Gm49146	gray
ENSMUSG00000100235	-1.28422	4.29687	5.53509	0.000321321	TRUE	Gm28557	blue
ENSMUSG00000021243	-1.28164	0.510763	1.78819	1.18e-11	TRUE	Fcf1	blue
ENSMUSG00000062929	-1.28108	0.299757	1.58403	2.66e-13	TRUE	Cfl2	blue
ENSMUSG00000026021	-1.27586	0.578227	1.85129	1.21e-23	TRUE	Sumo1	blue
ENSMUSG00000041846	-1.269	0.29526	1.56512	1.34e-14	TRUE	Ppp4r3a	blue
ENSMUSG00000068823	-1.26631	0.29219	1.556	6.63e-22	TRUE	Csde1	blue
ENSMUSG00000015961	-1.26047	0.338178	1.5996	1.76e-15	TRUE	Adss	blue
ENSMUSG00000028986	-1.25264	0.305482	1.55783	2.73e-14	TRUE	Klhl7	blue
ENSMUSG00000106536	5.67211	0.0489528	-5.53665	0.0199443	FALSE	Gm42508	gray
ENSMUSG00000079737	-1.24912	0.701026	1.94116	0.000218388	TRUE	3110001I22Rik	blue
ENSMUSG00000034729	-1.24819	0.366139	1.61584	7.84e-06	TRUE	Mrps10	blue
ENSMUSG00000086430	5.67211	0.463989	-5.53658	0.0315671	FALSE	4930551O13Rik	gray
ENSMUSG00000086447	5.67211	0.463989	-5.53658	0.0315671	FALSE	Gm13522	gray
ENSMUSG00000116091	5.67211	0.463989	-5.53658	0.0315671	FALSE	Gm49479	gray
ENSMUSG00000014075	-1.24686	0.459882	1.69951	1.03e-06	TRUE	Tctex1d2	blue
ENSMUSG00000044337	-1.24582	0.318017	1.56101	7.52e-11	TRUE	Ackr3	blue
ENSMUSG00000103696	5.67211	0.68638	-5.53647	0.0179585	FALSE	Gm37531	gray
ENSMUSG00000003929	-1.24384	0.512196	1.7553	2.57e-08	TRUE	Zfp81	blue
ENSMUSG00000025287	-1.23415	0.34354	1.57687	1.02e-09	TRUE	Acot9	blue
ENSMUSG00000038729	5.67211	0.508382	-5.53635	0.0159145	FALSE	Akap2	gray
ENSMUSG00000101674	5.67211	0.311986	-5.53634	0.0175045	FALSE	4930444A19Rik	gray
ENSMUSG00000071073	-1.23176	0.477793	1.70182	0.00342729	TRUE	Lrrc73	blue
ENSMUSG00000035351	-1.22492	0.354575	1.57341	5.17e-08	TRUE	Nup37	blue
ENSMUSG00000053977	6.67257	1.04895	-5.50207	0.0555747	FALSE	Cd8a	gray
ENSMUSG00000044056	-1.22403	-4.41047	-3.26822	0.00598425	TRUE	Efcab9	blue
ENSMUSG00000114433	4.71575	-0.536002	-5.47841	0.112786	FALSE	Gm48488	gray
ENSMUSG00000027994	2.49335	-7.30045	-5.47257	0.0560297	FALSE	Mcub	gray
ENSMUSG00000097928	2.49335	-7.30045	-5.47257	0.0560297	FALSE	Gm26578	gray
ENSMUSG00000110357	-1.21711	3.37087	4.72126	0.00418887	TRUE	A030001D20Rik	blue
ENSMUSG00000086610	2.71574	-2.27296	-5.44525	0.0583983	FALSE	Gm15408	gray
ENSMUSG00000096446	2.71574	-7.0374	-5.43398	0.113764	FALSE	Gm8104	gray
ENSMUSG00000102605	5.67211	0.048957	-5.43194	0.205828	FALSE	Gm37264	gray
ENSMUSG00000108234	5.67211	0.048957	-5.43194	0.205828	FALSE	Gm44428	gray
ENSMUSG00000112736	5.67211	0.048957	-5.43194	0.205828	FALSE	Gm48718	gray
ENSMUSG00000078252	5.67211	0.048957	-5.43194	0.205828	FALSE	Krtap17-1	gray
ENSMUSG00000037263	5.67211	0.048957	-5.43194	0.205828	FALSE	Aldh3b3	gray
ENSMUSG00000001249	3.23032	-1.95103	-5.40635	0.104848	FALSE	Hpn	gray
ENSMUSG00000071267	-1.21625	0.351512	1.57319	0.0012706	TRUE	Zfp942	blue
ENSMUSG00000051504	6.25741	0.785916	-5.40376	0.0154805	FALSE	Siglech	gray
ENSMUSG00000037202	6.25741	0.785916	-5.40376	0.0154805	FALSE	Prf1	gray
ENSMUSG00000025939	-1.2059	0.357899	1.56209	4.21e-09	TRUE	Ube2w	blue
ENSMUSG00000117284	-1.2025	1.07361	2.27707	1.86e-07	TRUE	Gm7072	blue
ENSMUSG00000021135	6.25741	1.46399	-5.40337	0.0170686	FALSE	Slc10a1	gray
ENSMUSG00000023882	-1.20201	0.879024	2.06281	0.00082512	TRUE	Zfp54	blue
ENSMUSG00000108022	7.48004	1.6339	-5.38489	0.242069	FALSE	Gm7298	gray
ENSMUSG00000112975	7.48004	1.6339	-5.38489	0.242069	FALSE	Gm21297	gray
ENSMUSG00000115204	7.48004	1.6339	-5.38489	0.242069	FALSE	Gm36642	gray
ENSMUSG00000067341	7.48004	1.6339	-5.38489	0.242069	FALSE	H2-Eb2	gray
ENSMUSG00000102602	2.67172	-2.27296	-5.38324	0.0602272	FALSE	A930004J17Rik	gray
ENSMUSG00000095698	-1.19112	2.50838	3.78887	0.00626721	TRUE	Rhox2d	blue
ENSMUSG00000029409	-1.19111	-9.57345	-3.86256	0.00766411	TRUE	U90926	blue
ENSMUSG00000048450	2.1308	-7.52284	-5.35297	0.0318025	FALSE	Msx1	gray
ENSMUSG00000001865	-1.19111	3.74938	4.96057	0.00181701	TRUE	Cpa3	blue
ENSMUSG00000099032	-1.18912	0.539275	1.7277	2.2e-05	TRUE	Tcf24	blue
ENSMUSG00000085962	2.49337	-2.53599	-5.3373	0.0286128	FALSE	Gm16984	gray
ENSMUSG00000036766	-1.17346	0.436874	1.6048	8.08e-06	TRUE	Dner	blue
ENSMUSG00000095332	6.99456	1.04894	-5.31654	0.395599	FALSE	Gm9821	gray
ENSMUSG00000105691	6.67257	1.04894	-5.31428	0.418682	FALSE	Gm42876	gray
ENSMUSG00000106654	6.67257	1.04894	-5.31428	0.418682	FALSE	Gm2623	gray
ENSMUSG00000083116	0.323456	-8.71548	-5.30774	0.0152934	FALSE	Gm13410	gray
ENSMUSG00000001833	-1.16393	0.51028	1.67617	3.1e-21	TRUE	45176	blue
ENSMUSG00000040904	7.84263	2.37086	-5.24246	0.121827	FALSE	Gm21988	gray
ENSMUSG00000021807	-1.15721	0.350118	1.50947	1.35e-07	TRUE	Rtraf	blue
ENSMUSG00000109117	3.81529	-1.27297	-5.23353	0.0275519	FALSE	Gm18393	gray
ENSMUSG00000055333	6.99456	1.63391	-5.19958	0.0226997	FALSE	Fat2	gray
ENSMUSG00000086997	7.67269	2.04894	-5.19112	0.164037	FALSE	Gm12981	gray
ENSMUSG00000021932	-1.15449	0.479093	1.63102	9.51e-08	TRUE	Rnaseh2b	blue
ENSMUSG00000021492	6.67257	1.37087	-5.17572	0.03935	FALSE	F12	gray
ENSMUSG00000051705	-1.15025	0.807941	1.95484	9.38e-09	TRUE	Senp8	blue
ENSMUSG00000078650	1.90838	-2.53599	-5.15887	0.0478374	FALSE	G6pc	gray
ENSMUSG00000114014	2.23034	-7.30045	-5.13363	0.0667934	FALSE	Gm48350	gray
ENSMUSG00000027285	-1.14739	0.385984	1.53034	6.35e-09	TRUE	Haus2	blue
ENSMUSG00000027835	-1.13781	0.433501	1.56908	1.77e-11	TRUE	Pdcd10	blue
ENSMUSG00000109770	2.71574	-6.71546	-5.09341	0.246745	FALSE	Gm30085	gray
ENSMUSG00000098506	2.90839	-6.71546	-5.09333	0.238089	FALSE	Phf20-ps	gray
ENSMUSG00000116908	1.96286	-2.75839	-5.08751	0.0204371	FALSE	AC154232.2	gray
ENSMUSG00000058252	1.90841	-7.52284	-5.07444	0.0385678	FALSE	Tcp11x2	gray
ENSMUSG00000036309	-1.13455	0.566117	1.69864	1.07e-25	TRUE	Skp1a	blue
ENSMUSG00000047953	2.23033	-2.53599	-5.05885	0.0360231	FALSE	Gp5	gray
ENSMUSG00000115483	-1.1334	1.34441	2.48361	0.00018049	TRUE	Gm9732	blue
ENSMUSG00000092260	-1.11395	1.53438	2.62389	0.000236702	TRUE	Zfp963	blue
ENSMUSG00000087416	3.69501	-1.53598	-5.04536	0.230858	FALSE	Gm15906	gray
ENSMUSG00000015854	2.17145	-2.53599	-5.04338	0.0379234	FALSE	Cd5l	gray
ENSMUSG00000075574	2.49335	-7.0374	-5.04294	0.126475	FALSE	Defb48	gray
ENSMUSG00000054200	2.23031	-7.0374	-5.03692	0.143202	FALSE	Ffar4	gray
ENSMUSG00000046573	-1.10195	0.606945	1.70586	6.86e-05	TRUE	Lyrm4	blue
ENSMUSG00000000791	-1.09158	2.44127	3.52229	0.00241349	TRUE	Il12rb1	blue
ENSMUSG00000048087	2.07214	-7.30045	-5.01257	0.0743323	FALSE	Gm4737	gray
ENSMUSG00000110540	2.60885	-1.95103	-5.00168	0.141258	FALSE	Gm45743	gray
ENSMUSG00000068882	-1.09132	0.416805	1.50811	1.12e-18	TRUE	Ssb	blue
ENSMUSG00000015467	2.67395	-1.95103	-4.98691	0.137005	FALSE	Egfl8	gray
ENSMUSG00000048495	-1.07481	0.919666	1.99777	1.42e-06	TRUE	Tyw5	blue
ENSMUSG00000031837	-1.06357	1.16443	2.23899	0.000692173	TRUE	Necab2	blue
ENSMUSG00000030562	-1.05411	1.21887	2.28667	0.00522618	TRUE	Nox4	blue
ENSMUSG00000079043	-1.04349	1.04895	2.10574	5.46e-05	TRUE	Fastkd5	blue
ENSMUSG00000105358	5.67211	0.633913	-4.95601	0.142856	FALSE	Gm43099	gray
ENSMUSG00000006720	-1.03912	0.7188	1.74842	3.17e-06	TRUE	Zfp184	blue
ENSMUSG00000106990	-1.03764	2.95584	4.13829	0.000640183	TRUE	Gm42547	blue
ENSMUSG00000097657	1.32345	-7.71549	-4.90749	0.0336822	FALSE	Gm7389	gray
ENSMUSG00000105935	6.99456	1.6339	-4.8925	0.28026	FALSE	Gm43628	gray
ENSMUSG00000110613	6.99456	1.6339	-4.8925	0.28026	FALSE	Lncbate1	gray
ENSMUSG00000035601	-1.037	0.686379	1.73062	8.65e-06	TRUE	Trmt10b	blue
ENSMUSG00000027274	-1.03291	1.37088	2.41492	8.59e-07	TRUE	Mkks	blue
ENSMUSG00000052726	-1.03018	2.46398	3.4813	0.00228905	TRUE	Kcnt2	blue
ENSMUSG00000074981	1.71577	-2.75839	-4.84746	0.0265867	FALSE	Dcdc5	gray
ENSMUSG00000070372	-1.02267	1.02049	2.04126	1.16e-16	TRUE	Capza1	blue
ENSMUSG00000037640	-1.0204	0.655128	1.67915	1.92e-08	TRUE	Zfp60	blue
ENSMUSG00000087231	1.74972	-2.75839	-4.81387	0.0256752	FALSE	E230016M11Rik	gray
ENSMUSG00000031779	1.90841	-7.30045	-4.81094	0.0825265	FALSE	Ccl22	gray
ENSMUSG00000066554	5.64988	1.04894	-4.80401	0.590003	FALSE	Gm10167	gray
ENSMUSG00000040455	-1.01783	0.509949	1.5239	2.17e-08	TRUE	Usp45	blue
ENSMUSG00000020283	-0.999516	0.64537	1.64405	6.21e-13	TRUE	Pex13	blue
ENSMUSG00000050578	-0.0916022	-8.30045	-4.7624	0.0762053	FALSE	Mmp13	gray
ENSMUSG00000022187	-0.0916022	-3.27296	-4.76229	0.0865109	FALSE	Gm5546	gray
ENSMUSG00000047898	-0.0916022	-8.17492	-4.7619	0.0819296	FALSE	Ccr4	gray
ENSMUSG00000092009	-0.0916022	-7.88541	-4.76154	0.0973888	FALSE	Myh15	gray
ENSMUSG00000064994	-0.0916022	-2.95103	-4.761	0.103546	FALSE	Gm22422	gray
ENSMUSG00000086796	1.81531	-2.53599	-4.75373	0.0514069	FALSE	4932702P03Rik	gray
ENSMUSG00000115667	2.71574	-6.30038	-4.75205	0.540654	FALSE	Gm10389	gray
ENSMUSG00000054293	-0.998471	2.50838	3.65486	0.00928867	TRUE	P2ry10b	blue
ENSMUSG00000046085	1.75641	-2.53599	-4.74592	0.0540235	FALSE	4931422A03Rik	gray
ENSMUSG00000078787	3.49337	-5.71529	-4.74478	0.919814	FALSE	Cyp2t4	gray
ENSMUSG00000117328	3.60884	-5.71529	-4.74444	0.948649	FALSE	AC169675.1	gray
ENSMUSG00000031922	-0.997416	0.737005	1.737	6.97e-08	TRUE	Cep57	blue
ENSMUSG00000109206	1.49337	-7.52284	-4.69968	0.0555207	FALSE	Gm45137	gray
ENSMUSG00000043230	3.36783	-0.951018	-4.67939	0.558643	FALSE	Fam124b	gray
ENSMUSG00000097187	3.30073	-0.951018	-4.67899	0.592074	FALSE	Gm19426	gray
ENSMUSG00000060212	3.30073	-0.951018	-4.67899	0.592074	FALSE	Pcnx2	gray
ENSMUSG00000027518	0.645381	-7.88541	-4.65469	0.0492858	FALSE	1700021F07Rik	gray
ENSMUSG00000072707	1.49333	-2.27297	-4.63146	0.0414377	FALSE	Olfr31	gray
ENSMUSG00000083718	-0.992046	1.57946	2.59228	0.000233506	TRUE	Ccnb2-ps	blue
ENSMUSG00000049396	2.49335	-6.71546	-4.6181	0.259946	FALSE	Gemin4	gray
ENSMUSG00000085102	0.908408	-7.52284	-4.61767	0.0893482	FALSE	1700010K24Rik	gray
ENSMUSG00000110638	0.908408	-7.52284	-4.61767	0.0893482	FALSE	Gm45887	gray
ENSMUSG00000028176	2.23031	-1.95103	-4.61479	0.1687	FALSE	Lrrc7	gray
ENSMUSG00000030336	2.23031	-1.95103	-4.61479	0.1687	FALSE	Cd27	gray
ENSMUSG00000031257	2.23031	-6.71546	-4.61393	0.281632	FALSE	Nox1	gray
ENSMUSG00000111424	2.23031	-6.71546	-4.61393	0.281632	FALSE	Gm48478	gray
ENSMUSG00000045932	-0.979108	1.30529	2.29714	1.1e-05	TRUE	Ifit2	blue
ENSMUSG00000025024	-0.973013	0.692805	1.6621	6.34e-14	TRUE	Smndc1	blue
ENSMUSG00000042671	2.23033	-6.71546	-4.5833	0.308623	FALSE	Rgs8	gray
ENSMUSG00000087343	2.23033	-6.71546	-4.5833	0.308623	FALSE	1700021N21Rik	gray
ENSMUSG00000112096	-0.971287	1.53438	2.57233	0.0119987	TRUE	A430103D13Rik	blue
ENSMUSG00000026645	0.908414	-7.71549	-4.57686	0.0545206	FALSE	Olah	gray
ENSMUSG00000081896	5.67211	1.04895	-4.56503	0.107448	FALSE	Gm5389	gray
ENSMUSG00000082524	5.67211	1.04895	-4.56503	0.107448	FALSE	Gm6272	gray
ENSMUSG00000097997	-0.0915764	-3.536	-4.55531	0.0564559	FALSE	Gm27017	gray
ENSMUSG00000031130	6.25741	1.04894	-4.5514	0.450199	FALSE	Brs3	gray
ENSMUSG00000083303	6.25741	1.04894	-4.5514	0.450199	FALSE	Gm12110	gray
ENSMUSG00000069588	6.25741	1.04894	-4.5514	0.450199	FALSE	Gm11733	gray
ENSMUSG00000030745	2.49335	-1.536	-4.54567	0.0453203	FALSE	Il21r	gray
ENSMUSG00000090330	-0.969591	3.6339	4.84813	0.00157587	TRUE	9130221H12Rik	blue
ENSMUSG00000102929	2.71576	-1.53598	-4.54101	0.303037	FALSE	Gm37154	gray
ENSMUSG00000054203	5.67211	1.04894	-4.54068	0.498106	FALSE	Ifi205	gray
ENSMUSG00000083518	5.67211	1.04894	-4.54068	0.498106	FALSE	Gm9429	gray
ENSMUSG00000098310	5.67211	1.04894	-4.54068	0.498106	FALSE	Mir8118	gray
ENSMUSG00000111358	5.67211	1.04894	-4.54068	0.498106	FALSE	2900078I11Rik	gray
ENSMUSG00000112612	5.67211	1.04894	-4.54068	0.498106	FALSE	Gm7775	gray
ENSMUSG00000021986	5.67211	1.04894	-4.54068	0.498106	FALSE	Amer2	gray
ENSMUSG00000085991	5.67211	1.04894	-4.54068	0.498106	FALSE	Gm11479	gray
ENSMUSG00000070166	5.67211	1.04894	-4.54068	0.498106	FALSE	Gm25821	gray
ENSMUSG00000023945	5.67211	1.04894	-4.54068	0.498106	FALSE	Slc5a7	gray
ENSMUSG00000117262	5.67211	1.04894	-4.54068	0.498106	FALSE	CT010445.2	gray
ENSMUSG00000096979	3.36783	-0.95104	-4.53639	0.0986931	FALSE	Gm26880	gray
ENSMUSG00000034533	1.23035	-7.88541	-4.53253	0.0178037	FALSE	Scn10a	gray
ENSMUSG00000079507	-0.954076	3.95583	5.02588	0.000186166	TRUE	H2-Q1	blue
ENSMUSG00000026960	-0.950037	0.694976	1.64589	2.12e-13	TRUE	Arl6ip6	blue
ENSMUSG00000024173	6.25741	1.63391	-4.52496	0.0462657	FALSE	Tpsab1	gray
ENSMUSG00000039232	-0.94573	1.41152	2.37113	0.00492414	TRUE	Stx11	blue
ENSMUSG00000023892	-0.937072	0.727021	1.67234	0.00076464	TRUE	Zfp51	blue
ENSMUSG00000097316	1.10106	-7.88541	-4.50345	0.0209193	FALSE	Gm10516	gray
ENSMUSG00000090258	-0.935932	0.778301	1.71814	2.71e-05	TRUE	Churc1	blue
ENSMUSG00000028996	1.49333	-7.52284	-4.50076	0.0548635	FALSE	Rbp7	gray
ENSMUSG00000079173	1.49333	-7.52284	-4.50076	0.0548635	FALSE	Zan	gray
ENSMUSG00000047129	1.49333	-7.52284	-4.50076	0.0548635	FALSE	1700113H08Rik	gray
ENSMUSG00000116307	1.32345	-7.52284	-4.49804	0.0631583	FALSE	Gm49490	gray
ENSMUSG00000001891	-0.930424	0.634923	1.56288	1.31e-15	TRUE	Ugp2	blue
ENSMUSG00000044501	-0.929311	3.37087	4.45436	0.00691505	TRUE	Zfp758	blue
ENSMUSG00000000560	1.49337	-2.53599	-4.48175	0.0671425	FALSE	Gabra2	gray
ENSMUSG00000108954	1.49337	-2.53599	-4.48175	0.0671425	FALSE	Gm44901	gray
ENSMUSG00000025979	-0.926277	0.950768	1.8736	6.73e-17	TRUE	Mob4	blue
ENSMUSG00000042988	1.49338	-7.30045	-4.47319	0.107781	FALSE	Notum	gray
ENSMUSG00000020660	1.68602	-7.30045	-4.47308	0.0953232	FALSE	Pomc	gray
ENSMUSG00000050875	-0.918314	0.722139	1.64522	8.16e-05	TRUE	A730017C20Rik	blue
ENSMUSG00000016833	-0.911216	0.866085	1.77479	4.45e-07	TRUE	Mrps18c	blue
ENSMUSG00000033972	-0.901061	0.65467	1.54958	6.33e-05	TRUE	Zfp944	blue
ENSMUSG00000079343	4.04797	-0.366082	-4.46643	0.0534947	FALSE	C1s2	gray
ENSMUSG00000116718	1.54069	-7.30045	-4.46544	0.104614	FALSE	AC154378.1	gray
ENSMUSG00000040464	-0.899779	0.761147	1.6635	1.03e-05	TRUE	Gtpbp10	blue
ENSMUSG00000039860	1.53645	-2.53599	-4.46322	0.0648441	FALSE	Srrm3	gray
ENSMUSG00000089996	5.67211	1.74939	-4.42972	0.0417173	FALSE	Tmsb15b2	gray
ENSMUSG00000104670	5.67211	1.37088	-4.42963	0.0314615	FALSE	Gm9369	gray
ENSMUSG00000038528	5.67211	1.37088	-4.42963	0.0314615	FALSE	Mfsd4b5	gray
ENSMUSG00000109429	5.67211	1.18645	-4.42957	0.0292534	FALSE	Gm45223	gray
ENSMUSG00000115662	5.67211	1.20095	-4.42951	0.0265148	FALSE	Gm7232	gray
ENSMUSG00000114702	5.67211	1.04895	-4.42932	0.0349735	FALSE	Gm40828	gray
ENSMUSG00000084824	5.67211	1.04895	-4.42932	0.0349735	FALSE	Gm16344	gray
ENSMUSG00000108362	5.67211	1.04895	-4.42932	0.0293128	FALSE	Gm18561	gray
ENSMUSG00000082709	5.67211	0.896947	-4.42913	0.0244506	FALSE	Gm12362	gray
ENSMUSG00000080712	5.67211	0.905991	-4.42909	0.026689	FALSE	Hist3h2bb-ps	gray
ENSMUSG00000107306	5.67211	1.50838	-4.42908	0.0375959	FALSE	Gm42577	gray
ENSMUSG00000047613	-0.89475	1.25058	2.1556	1.72e-05	TRUE	A430005L14Rik	blue
ENSMUSG00000112759	1.90838	-2.06652	-4.40443	0.02146	FALSE	Gm47615	gray
ENSMUSG00000053347	-0.893852	0.974949	1.88357	0.000376147	TRUE	Zfp943	blue
ENSMUSG00000102323	2.49338	-1.7584	-4.40185	0.0182686	FALSE	Gm37790	gray
ENSMUSG00000045915	-0.889947	3.37087	4.48716	0.00738126	TRUE	Ccdc42	blue
ENSMUSG00000104710	6.25741	1.6339	-4.39841	0.348086	FALSE	Gm31243	gray
ENSMUSG00000097491	6.25741	1.6339	-4.39841	0.348086	FALSE	Gm2366	gray
ENSMUSG00000114536	6.25741	1.6339	-4.39841	0.348086	FALSE	Gm48837	gray
ENSMUSG00000002699	-0.884349	1.90693	2.77803	2.2e-07	TRUE	Lcp2	blue
ENSMUSG00000064141	-0.872942	1.27134	2.16955	0.00423547	TRUE	Zfp69	blue
ENSMUSG00000027399	-0.869185	8.13523	4.46055	0.0112053	TRUE	Il1a	blue
ENSMUSG00000103403	7.25763	2.6339	-4.34392	0.151877	FALSE	Gm37931	gray
ENSMUSG00000108391	0.323456	-7.88541	-4.33702	0.0715819	FALSE	Gm9768	gray
ENSMUSG00000064341	-0.868253	0.711459	1.57621	3.03e-17	TRUE	mt-Nd1	blue
ENSMUSG00000105677	1.14288	-7.71549	-4.32672	0.0386391	FALSE	Gm43328	gray
ENSMUSG00000044254	1.34138	-2.75839	-4.32402	0.03919	FALSE	Pcsk9	gray
ENSMUSG00000056383	-0.866767	0.692806	1.56069	0.0121422	TRUE	AI987944	blue
ENSMUSG00000029270	-0.859137	0.701026	1.56399	2.99e-05	TRUE	Fam69a	blue
ENSMUSG00000027667	-0.850575	0.814484	1.66301	1.06e-10	TRUE	Zfp639	blue
ENSMUSG00000009876	-0.850573	1.46399	2.31817	0.0017908	TRUE	Cox4i2	blue
ENSMUSG00000091102	2.23031	-1.68801	-4.31278	0.0222389	FALSE	5830462I19Rik	gray
ENSMUSG00000060149	-0.842223	2.31198	3.19457	0.000101337	TRUE	BC002059	blue
ENSMUSG00000024034	1.90838	-1.88965	-4.29949	0.018891	FALSE	Tmprss3	gray
ENSMUSG00000027485	0.908417	-3.12096	-4.29125	0.0177892	FALSE	Bpifb1	gray
ENSMUSG00000038646	-0.83005	0.686379	1.52566	0.000339732	TRUE	Rammet	blue
ENSMUSG00000028343	-0.829158	0.709111	1.53734	4.64e-17	TRUE	Erp44	blue
ENSMUSG00000085146	-0.828547	2.16442	3.04119	0.00914599	TRUE	Eif2c5	blue
ENSMUSG00000019813	-0.822766	0.703452	1.5217	5.22e-05	TRUE	Cep57l1	blue
ENSMUSG00000022014	1.06888	-2.95103	-4.26342	0.0273376	FALSE	Epsti1	gray
ENSMUSG00000077637	-0.676527	-8.80295	-4.25782	0.0691451	FALSE	Gm22771	gray
ENSMUSG00000061171	1.71576	-2.27297	-4.2545	0.015831	FALSE	Slc38a11	gray
ENSMUSG00000026315	3.9084	-0.272975	-4.25158	0.0208884	FALSE	Serpinb8	gray
ENSMUSG00000113209	1.49337	-7.0374	-4.24729	0.201198	FALSE	1700081N11Rik	gray
ENSMUSG00000087151	3.60884	-0.536002	-4.24547	0.192016	FALSE	Gm14022	gray
ENSMUSG00000062252	1.49333	-7.0374	-4.24508	0.201215	FALSE	Lhfpl5	gray
ENSMUSG00000081640	6.25741	1.8563	-4.23227	0.0418451	FALSE	Rplp0-ps1	gray
ENSMUSG00000079009	-0.819502	8.13523	4.42752	0.0120844	TRUE	Gm14139	blue
ENSMUSG00000022357	0.645381	-2.75839	-4.22827	0.0836468	FALSE	Klhl38	gray
ENSMUSG00000018733	-0.80465	0.95409	1.75767	3.6e-07	TRUE	Pex12	blue
ENSMUSG00000108291	0.715772	-7.71549	-4.22703	0.0621133	FALSE	Gm44292	gray
ENSMUSG00000026874	2.02389	-7.0374	-4.2267	0.160599	FALSE	Hc	gray
ENSMUSG00000020704	2.02389	-7.0374	-4.2267	0.160599	FALSE	Asic2	gray
ENSMUSG00000047751	-0.79829	0.886678	1.67609	0.000153861	TRUE	Utf1	blue
ENSMUSG00000033111	-0.795758	1.17448	1.97389	0.00404682	TRUE	3830406C13Rik	blue
ENSMUSG00000023132	1.90841	-1.95103	-4.22228	0.195671	FALSE	Gzma	gray
ENSMUSG00000026527	1.90841	-1.95103	-4.21787	0.195689	FALSE	Rgs7	gray
ENSMUSG00000090942	2.90839	-0.951045	-4.2081	0.0334549	FALSE	F830016B08Rik	gray
ENSMUSG00000113770	1.74492	-1.95103	-4.20506	0.210804	FALSE	1700019C18Rik	gray
ENSMUSG00000115219	-0.794196	2.37088	3.20981	0.00337127	TRUE	Eef1akmt4	blue
ENSMUSG00000075604	7.48004	3.21887	-4.19691	0.0150998	FALSE	Cyp11b1	gray
ENSMUSG00000001774	-0.789378	0.753493	1.54074	3.76e-12	TRUE	Chordc1	blue
ENSMUSG00000116262	2.8153	-1.27297	-4.19345	0.0663893	FALSE	Gm49544	gray
ENSMUSG00000097245	1.27099	-2.53599	-4.18929	0.0804092	FALSE	Gm5421	gray
ENSMUSG00000025981	-0.788673	0.887198	1.6756	2.58e-07	TRUE	Coq10b	blue
ENSMUSG00000027088	-0.788252	1.01628	1.80584	1.33e-08	TRUE	Phospho2	blue
ENSMUSG00000020326	-0.788162	0.805078	1.59474	7.33e-14	TRUE	Ccng1	blue
ENSMUSG00000036218	0.645384	-3.12096	-4.17003	0.0269111	FALSE	Pdzrn4	gray
ENSMUSG00000109314	1.90119	-1.95103	-4.16494	0.196555	FALSE	Gm44699	gray
ENSMUSG00000097680	1.17145	-7.30045	-4.15209	0.131832	FALSE	Gm26642	gray
ENSMUSG00000108053	1.34899	-7.30045	-4.15179	0.118049	FALSE	Gm43890	gray
ENSMUSG00000099757	1.32345	-7.30045	-4.15146	0.119952	FALSE	BE692007	gray
ENSMUSG00000112275	-0.786727	3.95583	4.9903	0.000304835	TRUE	Gm47078	blue
ENSMUSG00000032691	8.37315	4.04894	-4.13407	0.104973	FALSE	Nlrp3	gray
ENSMUSG00000099137	1.56049	-2.27296	-4.13077	0.123891	FALSE	Gm10603	gray
ENSMUSG00000038987	1.49338	-2.27296	-4.12989	0.129179	FALSE	Cfap157	gray
ENSMUSG00000042873	0.608858	-3.27296	-4.11727	0.0151149	FALSE	Lhfpl4	gray
ENSMUSG00000015653	-0.786463	3.63391	4.4542	1.33e-08	TRUE	Steap2	blue
ENSMUSG00000007021	-0.783458	2.55145	3.32562	0.00355307	TRUE	Syngr3	blue
ENSMUSG00000046999	0.571383	-3.27296	-4.10134	0.0160191	FALSE	1110032F04Rik	gray
ENSMUSG00000030291	-0.781615	0.730127	1.51266	1.38e-08	TRUE	Med21	blue
ENSMUSG00000087198	1.49337	-2.27297	-4.09669	0.0160575	FALSE	Gm13097	gray
ENSMUSG00000047230	1.90838	-6.71546	-4.09388	0.310369	FALSE	Cldn2	gray
ENSMUSG00000106680	1.90838	-6.71546	-4.09388	0.310369	FALSE	Gm43852	gray
ENSMUSG00000109051	1.90838	-6.71546	-4.09388	0.310369	FALSE	Gm44913	gray
ENSMUSG00000097472	1.90838	-6.71546	-4.09388	0.310369	FALSE	Gm26586	gray
ENSMUSG00000111000	1.90838	-6.71546	-4.09388	0.310369	FALSE	Gm47108	gray
ENSMUSG00000042851	-0.780654	0.790637	1.57704	3.72e-06	TRUE	Zc3h6	blue
ENSMUSG00000086813	1.49333	-6.71546	-4.08415	0.351142	FALSE	Gm13657	gray
ENSMUSG00000096922	1.49333	-6.71546	-4.08415	0.351142	FALSE	Gm17308	gray
ENSMUSG00000084174	1.49333	-6.71546	-4.08415	0.351142	FALSE	Sycn	gray
ENSMUSG00000071104	1.49333	-6.71546	-4.08415	0.351142	FALSE	Ccdc110	gray
ENSMUSG00000081303	1.49333	-6.71546	-4.08415	0.351142	FALSE	Gm16011	gray
ENSMUSG00000040782	-0.779091	1.34899	2.13416	1.15e-15	TRUE	Cop1	blue
ENSMUSG00000096753	1.95904	-6.71546	-4.07507	0.357535	FALSE	Fam181a	gray
ENSMUSG00000101603	1.71576	-6.71546	-4.07472	0.346606	FALSE	Gm28730	gray
ENSMUSG00000099033	1.90841	-6.71546	-4.07467	0.349392	FALSE	Mir7013	gray
ENSMUSG00000072573	1.90841	-6.71546	-4.07467	0.332625	FALSE	Gm10369	gray
ENSMUSG00000040340	1.90841	-6.71546	-4.07467	0.332625	FALSE	Tex45	gray
ENSMUSG00000084644	6.67257	2.04894	-4.07434	0.248885	FALSE	Gm24379	gray
ENSMUSG00000068243	6.67257	2.04894	-4.07434	0.248885	FALSE	Gm7079	gray
ENSMUSG00000085918	6.67257	2.04894	-4.07434	0.248885	FALSE	Gm13032	gray
ENSMUSG00000046413	6.67257	2.04894	-4.07434	0.248885	FALSE	Irx3os	gray
ENSMUSG00000053925	1.84702	-6.71546	-4.07417	0.368392	FALSE	Gm9929	gray
ENSMUSG00000044320	1.90842	-1.95104	-4.06012	0.0187099	FALSE	1700001O22Rik	gray
ENSMUSG00000110125	2.23031	-1.53598	-4.05659	0.323609	FALSE	Gm33148	gray
ENSMUSG00000027834	-0.778617	1.10374	1.87995	1.53e-10	TRUE	Serpini1	blue
ENSMUSG00000038059	-0.778424	0.896946	1.67966	0.00655801	TRUE	Smim3	blue
ENSMUSG00000072762	-0.776708	1.12695	1.92293	0.0139969	TRUE	4930522L14Rik	blue
ENSMUSG00000104150	1.90838	-1.53598	-4.0492	0.356258	FALSE	Gm44573	gray
ENSMUSG00000071335	1.90838	-1.53598	-4.0492	0.356258	FALSE	Mfsd4b3	gray
ENSMUSG00000092465	-0.31397	-8.52284	-4.04737	0.0296301	FALSE	Gm20472	gray
ENSMUSG00000003477	6.25741	2.04895	-4.0469	0.0402014	FALSE	Inmt	gray
ENSMUSG00000091613	6.25741	2.04895	-4.0469	0.0402014	FALSE	Gm17046	gray
ENSMUSG00000087700	0.645384	-7.88541	-4.04547	0.0360584	FALSE	Gm15283	gray
ENSMUSG00000027957	-0.775921	0.832138	1.6075	3.05e-05	TRUE	Slc35a3	blue
ENSMUSG00000030785	0.801502	-2.95103	-4.04244	0.0374135	FALSE	Cox6a2	gray
ENSMUSG00000112540	0.908417	-2.95103	-4.03745	0.0330456	FALSE	Gm47461	gray
ENSMUSG00000073067	2.36785	-1.53598	-4.03687	0.353006	FALSE	9130019P16Rik	gray
ENSMUSG00000100632	2.07833	-1.53598	-4.03615	0.356442	FALSE	9430060I03Rik	gray
ENSMUSG00000097448	2.23034	-1.53598	-4.03577	0.356634	FALSE	Platr22	gray
ENSMUSG00000106547	0.908418	-2.95103	-4.03404	0.0330495	FALSE	B230303O12Rik	gray
ENSMUSG00000068011	-0.769648	-8.96341	-4.03315	0.0257597	FALSE	Mkrn2os	gray
ENSMUSG00000019945	-0.769654	1.09731	1.8547	3.09e-05	TRUE	Cabcoco1	blue
ENSMUSG00000045534	0.756415	-2.95103	-4.02805	0.0394249	FALSE	Kcna5	gray
ENSMUSG00000056288	6.67257	2.37086	-4.00673	0.22051	FALSE	Gm11961	gray
ENSMUSG00000059657	6.67257	2.37086	-4.00673	0.22051	FALSE	Stfa2l1	gray
ENSMUSG00000041153	-0.769256	1.09678	1.86612	1.42e-10	TRUE	Osgin2	blue
ENSMUSG00000073633	-0.75826	1.00215	1.75394	5.11e-06	TRUE	Fbxo36	blue
ENSMUSG00000052428	-0.751366	0.863393	1.61357	1.22e-13	TRUE	Tmco1	blue
ENSMUSG00000051255	-0.751342	8.13523	4.35409	0.0134067	TRUE	Gm6563	blue
ENSMUSG00000031329	-0.732159	0.796762	1.52837	2.69e-06	TRUE	Tsx	blue
ENSMUSG00000026577	-0.7248	0.836973	1.55676	3.2e-09	TRUE	Blzf1	blue
ENSMUSG00000032258	-0.722126	1.17823	1.90384	0.00074375	TRUE	Lca5	blue
ENSMUSG00000085456	0.393846	-3.12096	-3.97307	0.0436601	FALSE	Gm15398	gray
ENSMUSG00000020622	0.908408	-2.53601	-3.97233	0.0437789	FALSE	Nt5c1b	gray
ENSMUSG00000066178	2.49337	-6.30038	-3.96093	0.611066	FALSE	6030445D17Rik	gray
ENSMUSG00000054412	2.49335	-6.30038	-3.96093	0.543025	FALSE	Gm4793	gray
ENSMUSG00000013353	2.49335	-6.30038	-3.96093	0.543025	FALSE	4931406B18Rik	gray
ENSMUSG00000083722	2.07833	-6.30038	-3.96085	0.639999	FALSE	Adgrd2-ps	gray
ENSMUSG00000104241	2.23033	-6.30038	-3.96061	0.629957	FALSE	Gm9442	gray
ENSMUSG00000105022	2.1308	-6.30038	-3.96012	0.660428	FALSE	Gm43537	gray
ENSMUSG00000080850	2.71576	-6.30038	-3.96004	0.593999	FALSE	Gm12439	gray
ENSMUSG00000070999	1.90838	-6.30038	-3.96	0.530116	FALSE	Ccin	gray
ENSMUSG00000059588	-0.722009	0.841853	1.55592	2.11e-05	TRUE	Calcrl	blue
ENSMUSG00000042451	3.36783	-0.536002	-3.93649	0.2148	FALSE	Mybph	gray
ENSMUSG00000110789	-1.09156	-8.80295	-3.93592	0.100012	FALSE	Gm33053	gray
ENSMUSG00000030800	-0.719611	-4.4746	-4.04259	0.00359779	TRUE	Prss8	blue
ENSMUSG00000108447	0.715772	-7.52284	-3.92447	0.102644	FALSE	Gm44567	gray
ENSMUSG00000085351	0.908367	-7.52284	-3.92436	0.0883097	FALSE	Gm12472	gray
ENSMUSG00000024749	0.908367	-7.52284	-3.92436	0.0883097	FALSE	Tmc1	gray
ENSMUSG00000066407	-0.717186	8.81329	4.99519	0.000266669	TRUE	Gm10263	blue
ENSMUSG00000048191	-0.0915768	-7.88541	-3.9223	0.105525	FALSE	Muc6	gray
ENSMUSG00000104708	-0.0915768	-7.71549	-3.92162	0.127553	FALSE	Gm42503	gray
ENSMUSG00000034639	-0.705227	1.29688	2.02614	0.01185	TRUE	Setmar	blue
ENSMUSG00000038086	0.908417	-2.53599	-3.90773	0.10688	FALSE	Hspb2	gray
ENSMUSG00000083796	5.67211	1.6339	-3.90021	0.411106	FALSE	Gm13369	gray
ENSMUSG00000065057	5.67211	1.6339	-3.90021	0.411106	FALSE	Gm25703	gray
ENSMUSG00000104669	5.67211	1.6339	-3.90021	0.411106	FALSE	Gm38411	gray
ENSMUSG00000107956	5.67211	1.6339	-3.90021	0.411106	FALSE	Speer9-ps1	gray
ENSMUSG00000035429	5.67211	1.6339	-3.90021	0.411106	FALSE	Ptprh	gray
ENSMUSG00000076802	5.67211	1.6339	-3.90021	0.411106	FALSE	Trav6n-6	gray
ENSMUSG00000070332	5.67211	1.6339	-3.90021	0.411106	FALSE	Trim80	gray
ENSMUSG00000035653	2.60885	-0.951018	-3.8997	0.65361	FALSE	Lrfn5	gray
ENSMUSG00000110087	2.49335	-0.951018	-3.89912	0.588356	FALSE	Gm45309	gray
ENSMUSG00000022824	2.49335	-0.951018	-3.89912	0.588356	FALSE	Muc13	gray
ENSMUSG00000024437	-0.702482	5.00313	5.78427	7.81e-09	TRUE	Gm8615	blue
ENSMUSG00000106674	-0.0915794	-8.41593	-3.88775	0.0221683	FALSE	Gm20005	gray
ENSMUSG00000116249	3.31781	-0.536009	-3.88347	0.0183332	FALSE	Gm49484	gray
ENSMUSG00000070287	0.36785	-3.27296	-3.88182	0.0217464	FALSE	Slc35g2	gray
ENSMUSG00000024136	-0.697302	-9.03741	-3.78258	0.00314699	TRUE	Dnase1l2	blue
ENSMUSG00000082935	-0.692755	0.959682	1.64347	0.000498922	TRUE	Gm7658	blue
ENSMUSG00000090000	-0.691934	0.974439	1.66159	1.76e-11	TRUE	Ier3ip1	blue
ENSMUSG00000022456	-0.684158	-3.06652	-2.43081	0.00707144	TRUE	45172	blue
ENSMUSG00000067925	0.888426	-2.53599	-3.8542	0.108697	FALSE	Rtl8a	gray
ENSMUSG00000020867	0.323456	-7.52284	-3.85222	0.138195	FALSE	Spata20	gray
ENSMUSG00000027444	-0.682429	0.934596	1.61804	3.88e-11	TRUE	8030411F24Rik	blue
ENSMUSG00000024614	-0.660949	0.945855	1.60428	2.09e-14	TRUE	Tmx3	blue
ENSMUSG00000104877	5.67211	1.63391	-3.84573	0.078864	FALSE	Gm42651	gray
ENSMUSG00000116270	1.28693	-2.27297	-3.84392	0.0150732	FALSE	Gm1600	gray
ENSMUSG00000073421	-0.659266	1.39378	2.05389	0.000168194	TRUE	H2-Ab1	blue
ENSMUSG00000059395	-0.652297	0.990055	1.63764	0.00702204	TRUE	Nkapl	blue
ENSMUSG00000024883	1.30697	-7.0374	-3.84128	0.226967	FALSE	Rin1	gray
ENSMUSG00000039519	-0.65167	1.45334	2.09889	2.71e-05	TRUE	Cyp7b1	blue
ENSMUSG00000044976	0.36785	-3.12096	-3.83374	0.036553	FALSE	Wdr72	gray
ENSMUSG00000009070	0.908416	-7.30045	-3.83194	0.154798	FALSE	Rsph14	gray
ENSMUSG00000101162	2.23031	-1.36608	-3.831	0.0410023	FALSE	Gm26728	gray
ENSMUSG00000087615	1.49333	-1.95103	-3.83027	0.235861	FALSE	Pnpla1os	gray
ENSMUSG00000020948	-0.641081	0.881322	1.51752	1.85e-08	TRUE	Klhl28	blue
ENSMUSG00000027765	-0.634109	1.15586	1.76492	0.00718695	TRUE	P2ry1	blue
ENSMUSG00000062028	1.60885	-1.95103	-3.82743	0.224058	FALSE	Irgc1	gray
ENSMUSG00000105412	0.908367	-7.30045	-3.82713	0.154833	FALSE	Gm43768	gray
ENSMUSG00000023484	0.801502	-7.30045	-3.82585	0.165081	FALSE	Prph	gray
ENSMUSG00000105746	1.63088	-1.95103	-3.81964	0.222442	FALSE	Gm43595	gray
ENSMUSG00000043300	-0.630948	1.74258	2.3733	1.26e-16	TRUE	B3galnt1	blue
ENSMUSG00000097039	0.384856	-3.12096	-3.81361	0.0357966	FALSE	Pvt1	gray
ENSMUSG00000052821	0.438933	-7.88541	-3.8074	0.0456594	FALSE	Cysltr1	gray
ENSMUSG00000035208	0.422992	-7.88541	-3.80714	0.0464861	FALSE	Slfn8	gray
ENSMUSG00000102416	0.645381	-7.52284	-3.80512	0.109035	FALSE	4933424G06Rik	gray
ENSMUSG00000049036	1.20387	-2.27296	-3.80152	0.154301	FALSE	Tmem121	gray
ENSMUSG00000032484	0.455906	-7.88541	-3.80126	0.0448038	FALSE	Ngp	gray
ENSMUSG00000096929	0.536449	-2.95103	-3.7972	0.0505163	FALSE	A330023F24Rik	gray
ENSMUSG00000111390	0.89027	-7.30045	-3.79568	0.156645	FALSE	Gm48796	gray
ENSMUSG00000003283	-0.623803	0.919666	1.5273	0.00378457	TRUE	Hck	blue
ENSMUSG00000055114	0.422992	-3.12096	-3.79195	0.0351314	FALSE	Anxa13	gray
ENSMUSG00000030307	3.36784	-0.366082	-3.79074	0.0951652	FALSE	Slc6a11	gray
ENSMUSG00000023795	-0.622096	2.04895	2.7406	0.00689107	TRUE	Pisd-ps2	blue
ENSMUSG00000115844	2.36784	-1.27297	-3.78556	0.0962861	FALSE	Gm49081	gray
ENSMUSG00000023963	-0.620402	0.890884	1.50055	0.000321406	TRUE	Cyp39a1	blue
ENSMUSG00000071252	-0.617141	1.24159	1.86704	1.6e-05	TRUE	2210408I21Rik	blue
ENSMUSG00000021390	-0.606627	1.06542	1.67291	3.03e-18	TRUE	Ogn	blue
ENSMUSG00000028563	-0.604958	1.03246	1.63719	1.04e-05	TRUE	Tm2d1	blue
ENSMUSG00000087484	2.62113	-0.95104	-3.77933	0.159534	FALSE	2900089D17Rik	gray
ENSMUSG00000028690	-0.601339	0.93972	1.53347	4.75e-05	TRUE	Mmachc	blue
ENSMUSG00000051703	1.01648	-2.27296	-3.77285	0.172759	FALSE	Tmem198	gray
ENSMUSG00000108777	1.13081	-2.27297	-3.77263	0.0337343	FALSE	Gm45081	gray
ENSMUSG00000103000	1.90838	-1.17344	-3.77226	0.0831295	FALSE	Gm37900	gray
ENSMUSG00000009292	1.90838	-1.17344	-3.77226	0.0831295	FALSE	Trpm2	gray
ENSMUSG00000021373	-0.598542	1.18645	1.77667	0.00716472	TRUE	Cap2	blue
ENSMUSG00000060962	0.0238957	-8.30045	-3.7644	0.0179343	FALSE	Dmkn	gray
ENSMUSG00000045288	0.0153336	-8.30045	-3.76064	0.0181876	FALSE	Ush1g	gray
ENSMUSG00000079227	-0.58908	3.95583	4.63051	0.000533379	TRUE	Ccr5	blue
ENSMUSG00000046694	-0.0915818	-8.30045	-3.75151	0.0215862	FALSE	Tent5b	gray
ENSMUSG00000049744	-0.586346	3.21887	3.86686	0.000427967	TRUE	Arhgap15	blue
ENSMUSG00000108802	1.63424	-1.95104	-3.74216	0.0276544	FALSE	Gm44769	gray
ENSMUSG00000078452	-0.586346	3.50837	4.35755	0.00662423	TRUE	Raet1d	blue
ENSMUSG00000089875	-0.571575	-4.34336	-3.83785	0.00127955	TRUE	Etohd2	blue
ENSMUSG00000039005	-0.570749	1.69281	2.25165	0.00306165	TRUE	Tlr4	blue
ENSMUSG00000073802	-0.568485	1.1767	1.73093	0.000348599	TRUE	Cdkn2b	blue
ENSMUSG00000023033	-0.554983	-2.1605	-1.65632	0.0135624	TRUE	Scn8a	blue
ENSMUSG00000109708	1.49333	-1.95104	-3.70468	0.0634428	FALSE	Gm45809	gray
ENSMUSG00000089796	6.25741	2.04894	-3.70179	0.293611	FALSE	Gm16575	gray
ENSMUSG00000079697	3.76639	0.048952	-3.70176	0.0244492	FALSE	Gm5751	gray
ENSMUSG00000022130	-0.55299	1.38598	1.95731	0.000100402	TRUE	Tgds	blue
ENSMUSG00000062345	-0.551013	2.21887	2.73907	0.00121073	TRUE	Serpinb2	blue
ENSMUSG00000021278	-0.551012	2.42746	2.98401	0.00357145	TRUE	Amn	blue
ENSMUSG00000021303	-0.55101	-4.12096	-3.84336	0.0116891	TRUE	Gng4	blue
ENSMUSG00000039963	-0.549688	0.990055	1.52664	0.00195917	TRUE	Ccdc40	blue
ENSMUSG00000039457	0.230347	-3.27296	-3.67403	0.0265562	FALSE	Ppl	gray
ENSMUSG00000107749	0.192211	-3.27296	-3.66657	0.0280559	FALSE	Gm44321	gray
ENSMUSG00000069727	-0.54089	1.07643	1.62349	0.000393561	TRUE	Zfp975	blue
ENSMUSG00000073843	0.493374	-7.52284	-3.64385	0.121632	FALSE	Gm12542	gray
ENSMUSG00000029378	0.493374	-7.52284	-3.64385	0.121632	FALSE	Areg	gray
ENSMUSG00000115370	0.493374	-7.52284	-3.64385	0.121632	FALSE	Gm15667	gray
ENSMUSG00000018169	1.41621	-2.12097	-3.64155	0.0199811	FALSE	Mfng	gray
ENSMUSG00000073775	-0.538681	-2.14745	-1.61505	0.00258133	TRUE	Kti12	blue
ENSMUSG00000021356	0.608858	-7.52284	-3.63755	0.111453	FALSE	Irf4	gray
ENSMUSG00000069919	-0.507293	1.47521	1.98056	3.41e-18	TRUE	Hba-a1	blue
ENSMUSG00000038637	-0.50662	-2.58332	-2.13013	0.00578063	TRUE	Lrrc56	blue
ENSMUSG00000020335	-0.506618	3.37087	4.06774	0.0138238	TRUE	Zfp354b	blue
ENSMUSG00000113811	1.90842	-1.536	-3.63337	0.0743466	FALSE	Gm47882	gray
ENSMUSG00000086695	0.715772	-2.53599	-3.6313	0.123715	FALSE	Gm15247	gray
ENSMUSG00000038763	0.715772	-2.53599	-3.6313	0.123715	FALSE	Alpk3	gray
ENSMUSG00000022237	0.756414	-2.53599	-3.62923	0.119996	FALSE	Ankrd33b	gray
ENSMUSG00000113601	3.07832	-0.436474	-3.62786	0.0213426	FALSE	Gm48735	gray
ENSMUSG00000086905	3.07832	-0.536002	-3.6278	0.245222	FALSE	Gm13716	gray
ENSMUSG00000086914	0.545848	-7.52284	-3.62632	0.116962	FALSE	Gm16124	gray
ENSMUSG00000009687	-0.500973	1.23154	1.72454	3.33e-05	TRUE	Fxyd5	blue
ENSMUSG00000030353	0.715773	-2.53599	-3.62089	0.123753	FALSE	Tead4	gray
ENSMUSG00000044279	0.847017	-2.53599	-3.62	0.112055	FALSE	Crb3	gray
ENSMUSG00000068226	1.78288	-1.7584	-3.61787	0.0442071	FALSE	Gm6723	gray
ENSMUSG00000104344	3.29447	-0.272975	-3.611	0.0452038	FALSE	Gm38077	gray
ENSMUSG00000097413	7.25763	3.37087	-3.59887	0.162105	FALSE	A830052D11Rik	gray
ENSMUSG00000085234	1.49333	-1.7584	-3.5918	0.054123	FALSE	Gm15614	gray
ENSMUSG00000041684	-0.499863	1.1814	1.67619	2.62e-08	TRUE	Bivm	blue
ENSMUSG00000039956	-0.482773	2.78591	3.32742	0.000661897	TRUE	Mrap	blue
ENSMUSG00000097246	2.23033	-1.27297	-3.58384	0.10759	FALSE	Gm26890	gray
ENSMUSG00000045378	-0.478603	-8.80295	-3.76801	0.00801383	TRUE	Pxt1	blue
ENSMUSG00000041423	-0.464625	2.17823	2.66298	4.98e-05	TRUE	Paqr6	blue
ENSMUSG00000106961	-1.09153	-3.75839	-3.56957	0.133351	FALSE	Gm43128	gray
ENSMUSG00000111947	-1.09153	-8.30045	-3.5688	0.152826	FALSE	Gm47438	gray
ENSMUSG00000027225	1.13081	-6.71546	-3.56549	0.423659	FALSE	Duoxa2	gray
ENSMUSG00000001672	1.49337	-6.71546	-3.56523	0.362121	FALSE	Marveld3	gray
ENSMUSG00000048022	1.23033	-6.71546	-3.56479	0.379293	FALSE	Tmem229a	gray
ENSMUSG00000096192	1.23033	-6.71546	-3.56479	0.379293	FALSE	Gm18856	gray
ENSMUSG00000103957	1.42299	-6.71546	-3.56473	0.41949	FALSE	Gm10766	gray
ENSMUSG00000102143	1.75641	-5.71529	-3.56298	0.780415	FALSE	Gm38057	gray
ENSMUSG00000112643	2.49337	-0.95104	-3.56223	0.172603	FALSE	Gm19688	gray
ENSMUSG00000097398	0.393846	-2.75839	-3.56169	0.097151	FALSE	Platr5	gray
ENSMUSG00000024228	-0.463551	1.28996	1.77976	0.00853248	TRUE	Nudt12	blue
ENSMUSG00000093405	3.49336	0.0489603	-3.56109	0.884731	FALSE	Gm20684	gray
ENSMUSG00000025461	3.07833	0.0489603	-3.56105	0.829035	FALSE	Cd163l1	gray
ENSMUSG00000046160	3.23032	0.0489603	-3.5609	0.875417	FALSE	Olig1	gray
ENSMUSG00000095609	3.81529	0.0489603	-3.56086	0.900263	FALSE	Gm21188	gray
ENSMUSG00000107171	3.60884	0.0489603	-3.56084	0.889863	FALSE	Gm42572	gray
ENSMUSG00000111082	0.0238966	-3.41047	-3.56054	0.0223802	FALSE	Gm30934	gray
ENSMUSG00000041954	1.71577	-5.71529	-3.56045	0.782671	FALSE	Tnfrsf18	gray
ENSMUSG00000079051	2.36784	-0.95104	-3.56034	0.186395	FALSE	Gm14025	gray
ENSMUSG00000086047	2.1308	-5.71529	-3.5587	0.819868	FALSE	9530046B11Rik	gray
ENSMUSG00000030365	2.71574	-5.71529	-3.55865	0.931433	FALSE	Clec2i	gray
ENSMUSG00000026580	2.90839	-5.71529	-3.55863	0.930572	FALSE	Selp	gray
ENSMUSG00000102055	1.90838	-5.71529	-3.55863	0.979227	FALSE	Gm28913	gray
ENSMUSG00000107937	2.30073	-5.71529	-3.55861	0.823034	FALSE	Gm44200	gray
ENSMUSG00000034107	2.49335	-5.71529	-3.55858	0.936842	FALSE	Ano7	gray
ENSMUSG00000092593	2.49335	-5.71529	-3.55858	0.936842	FALSE	Gm20492	gray
ENSMUSG00000055424	2.07833	-5.71529	-3.55854	0.842001	FALSE	Gm9970	gray
ENSMUSG00000107531	3.07832	-5.71529	-3.55854	0.932288	FALSE	E330037G11Rik	gray
ENSMUSG00000040694	2.23034	-5.71529	-3.5584	0.826159	FALSE	Apobec2	gray
ENSMUSG00000096924	2.23031	-5.71529	-3.5584	0.950442	FALSE	Gm26824	gray
ENSMUSG00000083939	2.19382	-5.71529	-3.55829	0.807396	FALSE	Gm14451	gray
ENSMUSG00000101450	2.78288	-5.71529	-3.55825	0.863464	FALSE	Gm28941	gray
ENSMUSG00000055963	-0.462838	1.31198	1.79728	0.00171836	TRUE	Triqk	blue
ENSMUSG00000054582	0.448987	-2.75839	-3.55406	0.0924682	FALSE	Pabpc1l	gray
ENSMUSG00000081094	-0.457577	8.39826	4.30208	0.00634349	TRUE	Rpl19-ps11	blue
ENSMUSG00000107812	0.295442	-2.95103	-3.55325	0.0656776	FALSE	Gm43935	gray
ENSMUSG00000048347	-0.676542	-3.95104	-3.55102	0.0147085	FALSE	Pcdhb18	gray
ENSMUSG00000018168	-0.454151	2.21887	2.65377	0.00529124	TRUE	Ikzf3	blue
ENSMUSG00000112489	-0.676527	-8.30045	-3.54567	0.113263	FALSE	9230116L04Rik	gray
ENSMUSG00000036022	-0.450573	1.27925	1.73986	8.98e-05	TRUE	Fam122b	blue
ENSMUSG00000068134	-0.449135	1.37088	1.81544	6.06e-06	TRUE	Zfp120	blue
ENSMUSG00000105490	1.49333	-1.53598	-3.53454	0.402284	FALSE	4933438B17Rik	gray
ENSMUSG00000111594	1.96731	-1.53598	-3.53226	0.396475	FALSE	Gm3365	gray
ENSMUSG00000040751	1.90841	-1.53598	-3.53184	0.389507	FALSE	Lat2	gray
ENSMUSG00000103272	1.49337	-1.53598	-3.53174	0.402869	FALSE	Gm37914	gray
ENSMUSG00000024511	-0.447725	2.95584	3.39015	9.3e-05	TRUE	Rab27b	blue
ENSMUSG00000053081	2.44447	-0.951045	-3.51339	0.0526611	FALSE	1700069B07Rik	gray
ENSMUSG00000049971	3.23034	-0.272975	-3.51061	0.0488171	FALSE	Glt1d1	gray
ENSMUSG00000091474	-0.444254	1.25706	1.71157	5.9e-05	TRUE	2610021A01Rik	blue
ENSMUSG00000099375	0.493374	-7.30045	-3.50804	0.197852	FALSE	Gm28187	gray
ENSMUSG00000113078	0.493374	-7.30045	-3.50804	0.197852	FALSE	Gm48734	gray
ENSMUSG00000047965	-0.442489	2.50838	2.97414	2.73e-05	TRUE	Rpl9-ps7	blue
ENSMUSG00000000673	0.545848	-7.30045	-3.50201	0.191949	FALSE	Haao	gray
ENSMUSG00000086740	0.686026	-7.30045	-3.49695	0.176842	FALSE	Gm17029	gray
ENSMUSG00000032878	0.58649	-7.30045	-3.49585	0.187488	FALSE	Ccdc85a	gray
ENSMUSG00000009487	0.908414	-2.27296	-3.49469	0.183952	FALSE	Otog	gray
ENSMUSG00000032034	0.756414	-2.27296	-3.49081	0.200983	FALSE	Kcnj5	gray
ENSMUSG00000102780	0.766399	-2.27296	-3.47771	0.199897	FALSE	Gm38253	gray
ENSMUSG00000054181	0.908418	-2.27296	-3.47487	0.18405	FALSE	A930012O16Rik	gray
ENSMUSG00000041710	1.42299	-1.95104	-3.47325	0.0369314	FALSE	Trpc5	gray
ENSMUSG00000117171	0.428425	-7.30045	-3.47209	0.205584	FALSE	AC126937.2	gray
ENSMUSG00000045826	2.90841	-0.536009	-3.46994	0.0331199	FALSE	Ptprcap	gray
ENSMUSG00000029608	6.67257	2.85629	-3.4673	0.209088	FALSE	Rph3a	gray
ENSMUSG00000035385	4.30072	0.785916	-3.46702	0.0906611	FALSE	Ccl2	gray
ENSMUSG00000085767	0.954221	-2.27296	-3.46657	0.179199	FALSE	Gm13563	gray
ENSMUSG00000022780	-0.769651	-8.71548	-3.4618	0.0219041	FALSE	Meltf	gray
ENSMUSG00000074280	0.908367	-7.0374	-3.46077	0.260826	FALSE	Gm6166	gray
ENSMUSG00000087057	0.908367	-7.0374	-3.46077	0.260826	FALSE	Gm11730	gray
ENSMUSG00000114309	0.908367	-7.0374	-3.46077	0.260826	FALSE	Gm48295	gray
ENSMUSG00000109127	1.04592	-7.0374	-3.45841	0.252479	FALSE	Gm31135	gray
ENSMUSG00000102570	1.18852	-7.0374	-3.45789	0.238833	FALSE	Gm37968	gray
ENSMUSG00000021263	0.959044	-7.0374	-3.45763	0.267812	FALSE	Degs2	gray
ENSMUSG00000071679	-0.435537	1.14848	1.5902	0.000288164	TRUE	Rtl4	blue
ENSMUSG00000056895	-0.413509	-2.37732	-2.00132	0.00645447	TRUE	Hist3h2ba	blue
ENSMUSG00000074595	-0.405916	1.28341	1.68937	1.99e-05	TRUE	Wfdc6a	blue
ENSMUSG00000032526	-0.404585	1.17606	1.58507	4.03e-05	TRUE	Ss18l2	blue
ENSMUSG00000046942	-0.394258	1.54775	1.95396	1.33e-05	TRUE	Mageb16	blue
ENSMUSG00000003198	-0.384779	1.23658	1.6391	0.00202315	TRUE	Zfp959	blue
ENSMUSG00000015451	-0.261507	-8.17492	-3.44206	0.0426596	FALSE	C4a	gray
ENSMUSG00000041481	-0.381088	4.07869	4.43681	3.06e-07	TRUE	Serpina3g	blue
ENSMUSG00000086451	1.19792	-1.95103	-3.43918	0.272739	FALSE	4933431K23Rik	gray
ENSMUSG00000015112	-0.380428	1.39087	1.76588	5.18e-09	TRUE	Slc25a13	blue
ENSMUSG00000108865	1.49338	-1.95103	-3.43824	0.23721	FALSE	Gm44617	gray
ENSMUSG00000084799	-0.309173	-8.17492	-3.43809	0.0454801	FALSE	Ino80dos	gray
ENSMUSG00000078919	-0.369738	-4.85793	-4.57767	1.62e-05	TRUE	Dpm1	blue
ENSMUSG00000086212	-0.632148	-8.62238	-3.43047	0.0211308	FALSE	Mkln1os	gray
ENSMUSG00000092083	2.15634	-1.17344	-3.42919	0.0379094	FALSE	Kcnb2	gray
ENSMUSG00000108420	-0.0915764	-7.71549	-3.41396	0.137394	FALSE	Gm45141	gray
ENSMUSG00000049928	-0.0915764	-7.71549	-3.41396	0.137394	FALSE	Glp2r	gray
ENSMUSG00000038879	-0.365147	1.23798	1.60034	0.0015363	TRUE	Nipal2	blue
ENSMUSG00000085111	-0.354611	-9.23904	-4.8361	0.00862128	TRUE	Ascl4	blue
ENSMUSG00000025804	-0.339509	1.42241	1.7602	0.0130742	TRUE	Ccr1	blue
ENSMUSG00000100975	-0.338675	1.20095	1.5546	0.0035811	TRUE	Gm28875	blue
ENSMUSG00000020475	1.09284	-2.12097	-3.38873	0.0328218	FALSE	Pgam2	gray
ENSMUSG00000102258	6.25741	2.37086	-3.38574	0.268886	FALSE	Gm38257	gray
ENSMUSG00000097081	6.25741	2.37086	-3.38574	0.268886	FALSE	Gm10425	gray
ENSMUSG00000022902	6.25741	2.37086	-3.38574	0.268886	FALSE	Stfa2	gray
ENSMUSG00000020020	-0.326047	-3.85794	-3.63385	0.00011543	TRUE	Usp44	blue
ENSMUSG00000112139	-0.413503	-7.88541	-3.38083	0.13414	FALSE	Gm47431	gray
ENSMUSG00000110702	-0.198496	-8.03742	-3.37596	0.0597058	FALSE	Gm45767	gray
ENSMUSG00000103376	0.0459221	-3.12096	-3.36587	0.0544827	FALSE	Gm37179	gray
ENSMUSG00000019803	-0.0915813	-3.12096	-3.3638	0.0641294	FALSE	Nr2e1	gray
ENSMUSG00000058331	-0.581908	-8.52284	-3.36156	0.0215931	FALSE	Zfp85	gray
ENSMUSG00000038963	0.393846	-7.52284	-3.35996	0.131043	FALSE	Slco4a1	gray
ENSMUSG00000018986	1.78288	-1.41048	-3.35902	0.0166817	FALSE	Slfn3	gray
ENSMUSG00000033063	-0.303085	-8.62238	-3.72619	0.00852732	TRUE	Cntnap3	blue
ENSMUSG00000021423	-0.301035	2.02218	2.31269	0.000905305	TRUE	Ly86	blue
ENSMUSG00000083674	-0.828543	-8.52284	-3.34817	0.0547973	FALSE	Zfp133-ps	gray
ENSMUSG00000103711	1.85031	-1.27297	-3.34764	0.145042	FALSE	Tstd1	gray
ENSMUSG00000103009	-0.300529	1.84542	2.13656	6.79e-05	TRUE	Gm4430	blue
ENSMUSG00000085881	0.422992	-2.53599	-3.34365	0.153512	FALSE	Gm15912	gray
ENSMUSG00000105107	0.410919	-2.53599	-3.3387	0.154877	FALSE	Gm43412	gray
ENSMUSG00000096992	-0.298031	-2.75841	-2.49291	0.00157679	TRUE	Gm26788	blue
ENSMUSG00000040536	-0.294399	1.61189	1.89336	9.26e-05	TRUE	Necab1	blue
ENSMUSG00000115090	6.67257	3.29687	-3.32893	0.0451139	FALSE	Gm49016	gray
ENSMUSG00000051486	-0.293216	1.42746	1.70743	0.0119245	TRUE	Pcdhb11	blue
ENSMUSG00000104910	5.67211	2.04894	-3.32454	0.367382	FALSE	Gm43331	gray
ENSMUSG00000109712	5.67211	2.04894	-3.32454	0.367382	FALSE	Gm8667	gray
ENSMUSG00000062464	5.67211	2.04894	-3.32454	0.367382	FALSE	Cyp4f37	gray
ENSMUSG00000060441	0.908367	-1.95105	-3.3233	0.0907357	FALSE	Trim5	gray
ENSMUSG00000117070	2.23031	-0.95104	-3.32106	0.202552	FALSE	CAAA01141682.2	gray
ENSMUSG00000104686	2.71574	-0.536002	-3.31929	0.288352	FALSE	Gm42815	gray
ENSMUSG00000096993	-1.09157	-8.71548	-3.31898	0.0706112	FALSE	Gm26787	gray
ENSMUSG00000059742	-0.287503	-2.7584	-2.53201	0.00915524	TRUE	Kcnh7	blue
ENSMUSG00000103103	-0.00411819	-2.95103	-3.31217	0.0896737	FALSE	4833445I07Rik	gray
ENSMUSG00000097233	0.0153336	-7.88541	-3.31152	0.0724858	FALSE	Gm17552	gray
ENSMUSG00000073069	-0.284227	2.53438	2.81687	0.000775717	TRUE	Mageb2	blue
ENSMUSG00000045994	0.11487	-7.71549	-3.3083	0.10314	FALSE	B3gat1	gray
ENSMUSG00000116056	-0.284226	3.74938	4.16707	0.00375884	TRUE	Gm4544	blue
ENSMUSG00000049241	0.270989	-2.75839	-3.30309	0.108366	FALSE	Hcar1	gray
ENSMUSG00000085403	0.323456	-2.75839	-3.30117	0.103466	FALSE	Gm13068	gray
ENSMUSG00000104814	-0.134017	-7.88541	-3.29541	0.0846866	FALSE	Gm42979	gray
ENSMUSG00000044005	-0.272154	1.92342	2.18677	0.000987919	TRUE	Gls2	blue
ENSMUSG00000079244	-0.381086	-8.17492	-3.29321	0.0550146	FALSE	Gm5622	gray
ENSMUSG00000070870	-0.272154	2.63391	2.89308	0.000244359	TRUE	Cryge	blue
ENSMUSG00000029436	-0.269675	-1.91041	-1.65736	0.000638998	TRUE	Mmp17	blue
ENSMUSG00000106887	0.146578	-7.71549	-3.28789	0.10034	FALSE	A930005G22Rik	gray
ENSMUSG00000061099	0.124147	-2.75839	-3.28296	0.123199	FALSE	Gapdhs	gray
ENSMUSG00000021203	-0.264914	1.54775	1.80332	0.000316477	TRUE	Otub2	blue
ENSMUSG00000070031	2.90839	-0.366082	-3.26508	0.137571	FALSE	Sp140	gray
ENSMUSG00000036062	-0.257941	-1.77048	-1.55009	0.00376531	TRUE	Phf24	blue
ENSMUSG00000025738	-0.805278	-3.85793	-3.26136	0.0196255	FALSE	Fbxl16	gray
ENSMUSG00000046295	-0.243585	-3.24873	-3.08337	8.59e-05	TRUE	Ankle1	blue
ENSMUSG00000052819	1.23033	-1.7584	-3.24956	0.0986173	FALSE	Best2	gray
ENSMUSG00000085421	1.23033	-1.7584	-3.24956	0.0986173	FALSE	4732490B19Rik	gray
ENSMUSG00000021728	-0.239566	1.55342	1.79267	2.74e-07	TRUE	Emb	blue
ENSMUSG00000104156	2.89027	-0.366082	-3.24191	0.139597	FALSE	Gm38102	gray
ENSMUSG00000113722	0.947946	-2.12097	-3.24009	0.0406437	FALSE	Snhg10	gray
ENSMUSG00000037386	-0.239516	-2.50125	-2.28442	0.000463681	TRUE	Rims2	blue
ENSMUSG00000104761	-0.354611	-3.12096	-3.21488	0.105927	FALSE	Gm43511	gray
ENSMUSG00000054247	-0.354611	-7.88541	-3.21452	0.121491	FALSE	Gm9939	gray
ENSMUSG00000106438	3.23032	0.0489528	-3.20916	0.107628	FALSE	Gm32051	gray
ENSMUSG00000092384	0.323456	-2.27297	-3.20478	0.11311	FALSE	Gm4189	gray
ENSMUSG00000053399	0.908408	-2.19898	-3.19174	0.0478886	FALSE	Adamts18	gray
ENSMUSG00000089704	3.67092	0.463989	-3.19152	0.16096	FALSE	Galnt2	gray
ENSMUSG00000084769	0.323456	-7.30045	-3.18943	0.218062	FALSE	Gm12061	gray
ENSMUSG00000074813	0.493381	-2.41047	-3.18735	0.0446942	FALSE	Gm14005	gray
ENSMUSG00000070282	-0.23914	-2.53601	-2.36684	0.00715812	TRUE	3000002C10Rik	blue
ENSMUSG00000052248	0.323457	-7.30045	-3.18542	0.218084	FALSE	Zeb2os	gray
ENSMUSG00000000792	-0.939576	-8.71548	-3.17982	0.0285204	FALSE	Slc5a5	gray
ENSMUSG00000026514	1.49333	-6.30038	-3.17515	0.558475	FALSE	Cnih3	gray
ENSMUSG00000106757	1.49333	-6.30038	-3.17515	0.558475	FALSE	Gm43482	gray
ENSMUSG00000097924	1.49333	-6.30038	-3.17515	0.558475	FALSE	A730020E08Rik	gray
ENSMUSG00000109427	1.49333	-6.30038	-3.17515	0.558475	FALSE	Gm45845	gray
ENSMUSG00000112712	1.49333	-6.30038	-3.17515	0.558475	FALSE	Gm18755	gray
ENSMUSG00000090039	1.49333	-6.30038	-3.17515	0.558475	FALSE	Gm15894	gray
ENSMUSG00000050087	1.49333	-6.30038	-3.17515	0.558475	FALSE	Cby3	gray
ENSMUSG00000098769	1.49333	-6.30038	-3.17515	0.558475	FALSE	Mir8103	gray
ENSMUSG00000046585	1.49333	-6.30038	-3.17515	0.558475	FALSE	Cfap58	gray
ENSMUSG00000063286	1.39384	-1.68801	-3.17388	0.0194297	FALSE	Gm8995	gray
ENSMUSG00000062210	-0.238252	1.42176	1.66905	6.65e-06	TRUE	Tnfaip8	blue
ENSMUSG00000038276	-0.31397	-7.71549	-3.17339	0.154965	FALSE	Asic3	gray
ENSMUSG00000114926	0.493381	-2.27296	-3.17284	0.233376	FALSE	Gm2379	gray
ENSMUSG00000029491	0.393846	-2.27296	-3.17184	0.246649	FALSE	Pde6b	gray
ENSMUSG00000103574	1.67395	-6.30038	-3.16867	0.724256	FALSE	Gm37116	gray
ENSMUSG00000108043	1.23033	-6.30038	-3.16849	0.678426	FALSE	Zim3	gray
ENSMUSG00000050830	1.23033	-6.30038	-3.16849	0.678426	FALSE	Vwc2	gray
ENSMUSG00000040413	1.23033	-6.30038	-3.16849	0.678426	FALSE	Timd2	gray
ENSMUSG00000036192	1.23033	-6.30038	-3.16849	0.678426	FALSE	Rorb	gray
ENSMUSG00000025040	-0.237094	1.43361	1.67036	3.85e-09	TRUE	Fundc1	blue
ENSMUSG00000092241	1.60886	-6.30038	-3.16841	0.741604	FALSE	Gm20522	gray
ENSMUSG00000031506	1.96731	-6.30038	-3.16824	0.695664	FALSE	Ptpn7	gray
ENSMUSG00000054362	1.34899	-6.30038	-3.16817	0.770513	FALSE	Lexm	gray
ENSMUSG00000112951	1.13081	-6.30038	-3.16809	0.744913	FALSE	Gm40881	gray
ENSMUSG00000113120	-0.235972	2.21887	2.47069	0.000146548	TRUE	E330035G20Rik	blue
ENSMUSG00000074457	-0.234417	1.55591	1.79601	0.000215138	TRUE	S100a16	blue
ENSMUSG00000100147	0.908367	-6.30038	-3.1648	0.61463	FALSE	1700047M11Rik	gray
ENSMUSG00000047586	0.908367	-6.30038	-3.1648	0.61463	FALSE	Nccrp1	gray
ENSMUSG00000098534	0.908367	-6.30038	-3.1648	0.61463	FALSE	Gm27167	gray
ENSMUSG00000100337	0.908367	-6.30038	-3.1648	0.61463	FALSE	Gm5066	gray
ENSMUSG00000116287	0.908367	-6.30038	-3.1648	0.61463	FALSE	Gm3924	gray
ENSMUSG00000085705	0.908367	-6.30038	-3.1648	0.61463	FALSE	Gm16046	gray
ENSMUSG00000042816	0.908367	-6.30038	-3.1648	0.61463	FALSE	Gpr151	gray
ENSMUSG00000087528	0.332916	-7.30045	-3.1635	0.217054	FALSE	9830144P21Rik	gray
ENSMUSG00000097960	1.75641	-1.36608	-3.16191	0.0352099	FALSE	A330074K22Rik	gray
ENSMUSG00000026994	-0.232063	1.53438	1.7853	0.00785977	TRUE	Galnt3	blue
ENSMUSG00000109587	0.908416	-2.03851	-3.15065	0.0239072	FALSE	Gm31105	gray
ENSMUSG00000086631	0.171455	-2.53601	-3.15055	0.070384	FALSE	Gm12784	gray
ENSMUSG00000049932	-0.211331	-2.17515	-1.96202	9.82e-33	TRUE	H2afx	blue
ENSMUSG00000085172	0.536449	-2.27296	-3.13923	0.228029	FALSE	Gm6542	gray
ENSMUSG00000110317	-0.199498	-8.80295	-3.98145	0.00282555	TRUE	Gm45250	blue
ENSMUSG00000047515	-0.198496	-4.19897	-4.30431	0.00233528	TRUE	BC049715	blue
ENSMUSG00000031340	-0.506618	-3.41047	-3.13069	0.0491656	FALSE	Gabre	gray
ENSMUSG00000013928	-0.998469	-8.52284	-3.12967	0.0562496	FALSE	Thap8	gray
ENSMUSG00000099561	1.90838	-0.951018	-3.12817	0.584498	FALSE	Gm28410	gray
ENSMUSG00000087049	1.90838	-0.951018	-3.12817	0.584498	FALSE	Bach2it1	gray
ENSMUSG00000089998	-0.179044	-8.80295	-4.00291	0.0026811	TRUE	Phtf1os	blue
ENSMUSG00000045410	-0.174938	1.33316	1.50698	1.46e-05	TRUE	Akr1e1	blue
ENSMUSG00000045730	-0.152982	8.51374	4.04138	0.00645377	TRUE	Adrb2	blue
ENSMUSG00000085269	2.0637	-0.951018	-3.11998	0.753713	FALSE	Gm15777	gray
ENSMUSG00000087164	2.02389	-0.951018	-3.11982	0.749825	FALSE	Nr5a1os	gray
ENSMUSG00000030134	1.81531	-0.951018	-3.11979	0.780441	FALSE	Rasgef1a	gray
ENSMUSG00000105655	2.17145	-0.951018	-3.11961	0.728838	FALSE	Gm42659	gray
ENSMUSG00000054426	-0.144049	1.59644	1.71884	0.00637639	TRUE	A930005H10Rik	blue
ENSMUSG00000040610	-0.091578	-2.75839	-3.11051	0.152552	FALSE	Tlx3	gray
ENSMUSG00000073478	-0.138887	-8.80295	-4.00375	0.0024232	TRUE	D730003I15Rik	blue
ENSMUSG00000033987	-0.138887	-2.68801	-2.64757	0.00826796	TRUE	Dnah17	blue
ENSMUSG00000002500	-1.76143	-9.41591	-3.09196	0.0184066	FALSE	Rpl3l	gray
ENSMUSG00000085389	2.36784	-0.68801	-3.08706	0.11219	FALSE	1700003M07Rik	gray
ENSMUSG00000072844	-0.135976	1.8563	1.98467	0.0114662	TRUE	G530011O06Rik	blue
ENSMUSG00000026546	-0.843653	-3.85793	-3.08491	0.0210903	FALSE	Cfap45	gray
ENSMUSG00000029352	-0.229083	-7.88541	-3.08482	0.0931715	FALSE	Crybb3	gray
ENSMUSG00000028860	-1.67654	-9.17491	-3.08446	0.0465268	FALSE	Sytl1	gray
ENSMUSG00000097174	-0.124372	-4.90523	-4.94361	2.94e-06	TRUE	Gm4890	blue
ENSMUSG00000045589	-1.32862	-4.19897	-3.08261	0.021309	FALSE	Frrs1l	gray
ENSMUSG00000107402	-0.123291	-2.38401	-2.33701	0.00432921	TRUE	4732416N19Rik	blue
ENSMUSG00000096926	2.07833	-0.95104	-3.07926	0.221743	FALSE	Gm26823	gray
ENSMUSG00000031896	-0.0915802	-2.95103	-3.07705	0.0978903	FALSE	Ctrl	gray
ENSMUSG00000035576	-0.0915764	-7.52284	-3.07682	0.185788	FALSE	L3mbtl1	gray
ENSMUSG00000103317	0.493374	-7.0374	-3.07612	0.311259	FALSE	Gm38359	gray
ENSMUSG00000049353	0.493374	-7.0374	-3.07612	0.311259	FALSE	Rd3	gray
ENSMUSG00000044556	0.493374	-7.0374	-3.07612	0.311259	FALSE	Tex38	gray
ENSMUSG00000031919	0.493374	-7.0374	-3.07612	0.311259	FALSE	Tmed6	gray
ENSMUSG00000020420	-0.121956	3.21887	3.4011	0.000109636	TRUE	Zfp607a	blue
ENSMUSG00000105368	0.393846	-7.0374	-3.07372	0.335028	FALSE	Gm43759	gray
ENSMUSG00000085376	0.58649	-7.0374	-3.07366	0.308887	FALSE	Gm14508	gray
ENSMUSG00000058028	-0.16197	-2.95103	-3.07353	0.104955	FALSE	Zscan5b	gray
ENSMUSG00000051456	1.90838	-0.62912	-3.07076	0.110513	FALSE	Hspb3	gray
ENSMUSG00000091864	5.67211	2.37086	-3.07009	0.351173	FALSE	Gm17102	gray
ENSMUSG00000043085	1.49338	-1.41048	-3.06618	0.0153082	FALSE	Tmem82	gray
ENSMUSG00000085755	0.323457	-2.53599	-3.06612	0.164852	FALSE	Gm13496	gray
ENSMUSG00000113559	-0.0916022	-7.52284	-3.06581	0.185887	FALSE	Gm40987	gray
ENSMUSG00000116624	-0.0916022	-7.52284	-3.06581	0.185887	FALSE	AC154654.1	gray
ENSMUSG00000104432	0.230347	-2.53599	-3.06289	0.176076	FALSE	A430027C01Rik	gray
ENSMUSG00000036251	0.908408	-6.71546	-3.0572	0.416021	FALSE	Trpm8	gray
ENSMUSG00000108443	0.908408	-6.71546	-3.0572	0.416021	FALSE	Gm44510	gray
ENSMUSG00000109390	1.15634	-1.95103	-3.05672	0.277623	FALSE	Gm45718	gray
ENSMUSG00000020990	1.15634	-1.95103	-3.05672	0.277623	FALSE	Cdkl1	gray
ENSMUSG00000097133	0.950238	-6.71546	-3.05625	0.491114	FALSE	Gm26628	gray
ENSMUSG00000106205	1.13081	-6.71546	-3.05613	0.460477	FALSE	C230096K16Rik	gray
ENSMUSG00000089797	1.13081	-6.71546	-3.05613	0.453579	FALSE	Gm16118	gray
ENSMUSG00000045362	0.908416	-6.71546	-3.056	0.465708	FALSE	Tnfrsf26	gray
ENSMUSG00000085636	0.908414	-6.71546	-3.056	0.445013	FALSE	Gm11769	gray
ENSMUSG00000039452	1.06042	-1.95103	-3.05595	0.290794	FALSE	Snx22	gray
ENSMUSG00000104569	1.07834	-6.71546	-3.05582	0.446115	FALSE	Gm43054	gray
ENSMUSG00000027859	1.04592	-6.71546	-3.05562	0.459134	FALSE	Ngf	gray
ENSMUSG00000029360	1.04592	-6.71546	-3.05562	0.459134	FALSE	Gm9754	gray
ENSMUSG00000006235	1.18853	-6.71546	-3.05528	0.456167	FALSE	Epor	gray
ENSMUSG00000034919	0.493374	-6.71546	-3.05471	0.467472	FALSE	Ttc22	gray
ENSMUSG00000055413	0.493374	-6.71546	-3.05471	0.467472	FALSE	H2-Q5	gray
ENSMUSG00000097845	0.908367	-6.71546	-3.0524	0.416083	FALSE	A230020J21Rik	gray
ENSMUSG00000047819	0.908367	-6.71546	-3.0524	0.416083	FALSE	Tigd4	gray
ENSMUSG00000107246	0.908367	-6.71546	-3.0524	0.416083	FALSE	Gm42560	gray
ENSMUSG00000087639	0.908367	-6.71546	-3.0524	0.416083	FALSE	Gm15512	gray
ENSMUSG00000072621	0.908367	-6.71546	-3.0524	0.416083	FALSE	Slfn10-ps	gray
ENSMUSG00000062563	-0.118054	2.16443	2.31413	0.00265663	TRUE	Cys1	blue
ENSMUSG00000020469	1.17145	-1.7584	-3.05124	0.0162525	FALSE	Myl7	gray
ENSMUSG00000113165	1.39384	-1.53601	-3.04894	0.0345561	FALSE	Gm47863	gray
ENSMUSG00000045515	4.95279	6.39818	-3.04643	0.70684	FALSE	Pou3f3	gray
ENSMUSG00000073448	0.149426	-2.53599	-3.04218	0.186418	FALSE	Gm10509	gray
ENSMUSG00000109005	-0.313973	-7.71549	-3.04146	0.14906	FALSE	Gm45221	gray
ENSMUSG00000098332	-0.117578	2.71191	2.89004	0.00379144	TRUE	2310009A05Rik	blue
ENSMUSG00000022510	-0.815947	-8.41593	-3.03604	0.0447867	FALSE	Trp63	gray
ENSMUSG00000103238	3.9084	0.785916	-3.03381	0.130043	FALSE	Gm36527	gray
ENSMUSG00000058357	-0.0916022	-6.44289	-8.34641	0.0141314	TRUE	Gm6612	blue
ENSMUSG00000112163	0.286931	-2.53601	-3.03171	0.032837	FALSE	Gm8188	gray
ENSMUSG00000083856	1.23033	-1.53598	-3.02923	0.43374	FALSE	Gm13886	gray
ENSMUSG00000102854	1.23033	-1.53598	-3.02923	0.43374	FALSE	C130023A14Rik	gray
ENSMUSG00000025453	1.32345	-1.53598	-3.02738	0.479197	FALSE	Nnt	gray
ENSMUSG00000106022	1.28693	-1.53598	-3.02716	0.479412	FALSE	Gm42929	gray
ENSMUSG00000031147	1.42299	-1.53598	-3.02678	0.468313	FALSE	Magix	gray
ENSMUSG00000039742	0.908367	-1.53598	-3.02009	0.474816	FALSE	Fam71f1	gray
ENSMUSG00000052629	0.908367	-1.53598	-3.02009	0.474816	FALSE	Gm9885	gray
ENSMUSG00000067919	-0.133402	-2.75839	-3.01772	0.153001	FALSE	Rex2	gray
ENSMUSG00000069763	-0.0915824	1.8563	1.96872	0.00022698	TRUE	Tmem100	blue
ENSMUSG00000115383	-1.09157	-8.41593	-3.01426	0.110259	FALSE	Gm49216	gray
ENSMUSG00000057396	-0.0915823	1.92342	2.05718	0.0119934	TRUE	Zfp759	blue
ENSMUSG00000037014	2.23034	-0.536002	-3.00467	0.355509	FALSE	Sstr4	gray
ENSMUSG00000109459	-0.413503	-7.52284	-3.00228	0.234158	FALSE	Gm39526	gray
ENSMUSG00000030769	1.90841	-0.951049	-2.99703	0.0297428	FALSE	Slc5a11	gray
ENSMUSG00000038607	2.71576	-0.143694	-2.99482	0.0211794	FALSE	Gng10	gray
ENSMUSG00000052392	1.99588	-0.951045	-2.98256	0.0881096	FALSE	Acot4	gray
ENSMUSG00000034416	1.64538	-1.27297	-2.97475	0.169246	FALSE	Pkd1l2	gray
ENSMUSG00000006567	-0.0915819	-2.27298	-2.24315	0.000982134	TRUE	Atp7b	blue
ENSMUSG00000082895	1.49337	-1.27297	-2.97247	0.189334	FALSE	Rpsa-ps9	gray
ENSMUSG00000038224	3.36783	0.370879	-2.97209	0.0965908	FALSE	Serpinf2	gray
ENSMUSG00000032514	-0.0915817	-2.99544	-2.96864	0.000522696	TRUE	Ttc21a	blue
ENSMUSG00000036469	-0.0915815	2.8563	3.004	0.0133335	TRUE	44986	blue
ENSMUSG00000064177	3.23034	0.271343	-2.96676	0.0267273	FALSE	Ghrl	gray
ENSMUSG00000020435	-0.0681231	-1.89447	-1.88094	0.00208352	TRUE	Osbp2	blue
ENSMUSG00000086273	-1.16958	-3.95104	-2.96511	0.0404748	FALSE	Rbm46os	gray
ENSMUSG00000098050	5.58083	6.81327	-2.96476	0.540485	FALSE	Gm5345	gray
ENSMUSG00000078861	-0.0491469	9.85767	5.2945	2.24e-07	TRUE	Zfp931	blue
ENSMUSG00000039556	1.05728	-1.7584	-2.95585	0.100183	FALSE	Ppp1r3f	gray
ENSMUSG00000020224	-0.0478614	-2.10756	-2.06909	2.75e-07	TRUE	Llph	blue
ENSMUSG00000054320	-0.042672	-3.95104	-4.00468	0.00243277	TRUE	Lrrc36	blue
ENSMUSG00000062704	1.17145	-1.536	-2.94237	0.147897	FALSE	9430002A10Rik	gray
ENSMUSG00000097885	0.346539	-2.41047	-2.93951	0.0394821	FALSE	5031434O11Rik	gray
ENSMUSG00000024211	2.23031	-0.68801	-2.9373	0.127533	FALSE	Grm8	gray
ENSMUSG00000040405	-0.939577	-3.75839	-2.93422	0.0345138	FALSE	Havcr1	gray
ENSMUSG00000001901	-0.0326878	-3.38401	-3.44602	3.46e-05	TRUE	Kcnh6	blue
ENSMUSG00000085873	2.90841	0.048957	-2.92794	0.501409	FALSE	Ttc39aos1	gray
ENSMUSG00000056900	-0.0254929	-1.57254	-1.59368	0.00969166	TRUE	Usp13	blue
ENSMUSG00000070777	-0.67654	-8.03742	-2.92409	0.117458	FALSE	Ceacam20	gray
ENSMUSG00000073940	-0.0242072	2.10784	2.15142	0.00555995	TRUE	Hbb-bt	blue
ENSMUSG00000048281	-0.00832684	1.74939	1.78034	0.01369	TRUE	Dleu7	blue
ENSMUSG00000065738	2.71574	-0.156076	-2.91964	0.0178006	FALSE	Gm24494	gray
ENSMUSG00000042581	0.0102977	1.81448	1.7979	0.0100905	TRUE	Thsd7b	blue
ENSMUSG00000042320	0.0153331	8.81329	4.20616	0.00197573	TRUE	Prox2	blue
ENSMUSG00000052316	2.60885	-0.272975	-2.91496	0.0995216	FALSE	Lrrc15	gray
ENSMUSG00000092116	0.0396622	9.45714	4.66432	2.17e-05	TRUE	Gm10320	blue
ENSMUSG00000033446	0.0402075	2.00004	1.978	8.68e-05	TRUE	Lpar6	blue
ENSMUSG00000040229	0.052808	3.12424	3.05796	2.09e-05	TRUE	Gpr34	blue
ENSMUSG00000005950	2.49337	-0.366082	-2.90752	0.188699	FALSE	P2rx5	gray
ENSMUSG00000084790	0.0604228	-8.52284	-4.09741	0.010461	TRUE	Gm15879	blue
ENSMUSG00000058441	-0.0915806	-2.7584	-2.89957	0.0310924	FALSE	Panx2	gray
ENSMUSG00000061728	1.56738	-1.27297	-2.89779	0.0213968	FALSE	Btnl7-ps	gray
ENSMUSG00000031391	0.0604228	-2.29209	-2.35116	0.0117775	TRUE	L1cam	blue
ENSMUSG00000025464	0.0612263	-1.77887	-1.86588	4.87e-05	TRUE	Paox	blue
ENSMUSG00000005087	0.0674071	1.74939	1.67743	0.000444849	TRUE	Cd44	blue
ENSMUSG00000023826	0.0758746	-1.41818	-1.51747	0.0073857	TRUE	Prkn	blue
ENSMUSG00000097944	-0.198497	-2.95104	-2.89061	0.0153104	FALSE	A130014A01Rik	gray
ENSMUSG00000022483	0.0783432	-3.47461	-3.71907	0.000373228	TRUE	Col2a1	blue
ENSMUSG00000102692	-0.354611	-7.52284	-2.8898	0.226171	FALSE	Dchs2	gray
ENSMUSG00000053541	3.71575	0.785916	-2.88949	0.154107	FALSE	Gm4759	gray
ENSMUSG00000030413	-0.898929	-8.03742	-2.87692	0.160319	FALSE	Pglyrp1	gray
ENSMUSG00000097738	-0.898929	-8.03742	-2.87692	0.160319	FALSE	4930445N18Rik	gray
ENSMUSG00000064262	0.0783438	-2.65148	-2.87612	0.027427	FALSE	Gimap8	gray
ENSMUSG00000029320	-0.769648	-3.27296	-2.87591	0.122035	FALSE	1700016H13Rik	gray
ENSMUSG00000094122	-1.6765	-3.65148	-2.8756	0.225755	FALSE	Rpl31-ps9	gray
ENSMUSG00000067455	0.323456	-2.73675	-2.87536	0.0323636	FALSE	Hist1h4j	gray
ENSMUSG00000030209	-1.6765	-3.536	-2.87525	0.239814	FALSE	Grin2b	gray
ENSMUSG00000036960	1.78288	-0.951047	-2.87449	0.0544999	FALSE	Clca2	gray
ENSMUSG00000026934	-0.55101	-7.88541	-2.87249	0.13033	FALSE	Lhx3	gray
ENSMUSG00000113406	-0.828544	-8.30045	-2.869	0.069953	FALSE	Gm7762	gray
ENSMUSG00000109695	-0.828544	-8.30045	-2.869	0.069953	FALSE	Gm31166	gray
ENSMUSG00000114851	-1.09158	-3.65148	-2.86755	0.0728069	FALSE	Gm46409	gray
ENSMUSG00000110279	-0.091578	-7.30045	-2.86495	0.274302	FALSE	Gm45552	gray
ENSMUSG00000020963	-0.091578	-7.30045	-2.86495	0.274302	FALSE	Tshr	gray
ENSMUSG00000108132	-0.0915764	-7.30045	-2.86494	0.274305	FALSE	Gm44175	gray
ENSMUSG00000049565	-0.0915768	-7.30045	-2.86494	0.274311	FALSE	Aknad1	gray
ENSMUSG00000106032	0.0604228	-7.30045	-2.86451	0.252867	FALSE	Gm42463	gray
ENSMUSG00000049202	0.0604228	-7.30045	-2.86451	0.252867	FALSE	4930515G13Rik	gray
ENSMUSG00000050493	2.49335	-0.398509	-2.8628	0.040187	FALSE	Fam167b	gray
ENSMUSG00000061482	2.49335	-0.314496	-2.86212	0.037582	FALSE	Hist1h4d	gray
ENSMUSG00000004609	0.080184	2.2554	2.17008	3.74e-05	TRUE	Cd33	blue
ENSMUSG00000032649	0.0824475	8.51374	3.82342	0.0101548	TRUE	Colgalt2	blue
ENSMUSG00000097664	0.0153344	-7.30045	-2.8587	0.258921	FALSE	Gm26765	gray
ENSMUSG00000102526	-1.99847	-4.41047	-2.8566	0.0944106	FALSE	Gm37785	gray
ENSMUSG00000084791	-0.0916022	-7.30045	-2.85593	0.274418	FALSE	Gm13667	gray
ENSMUSG00000085262	-0.0916022	-7.30045	-2.85593	0.274418	FALSE	Gm11574	gray
ENSMUSG00000116813	-0.0916022	-7.30045	-2.85593	0.274418	FALSE	AC140300.3	gray
ENSMUSG00000058159	-0.0916022	-7.30045	-2.85593	0.274418	FALSE	T2	gray
ENSMUSG00000064344	-0.0916022	-7.30045	-2.85593	0.274418	FALSE	mt-Tm	gray
ENSMUSG00000097559	3.28693	0.463989	-2.85585	0.213344	FALSE	D430018E03Rik	gray
ENSMUSG00000113894	0.171455	-2.27296	-2.85085	0.278388	FALSE	Gm48838	gray
ENSMUSG00000048827	1.64538	-1.08855	-2.84873	0.015421	FALSE	Pkd1l3	gray
ENSMUSG00000063087	0.0835045	-3.536	-3.84982	0.01262	TRUE	Gm10125	blue
ENSMUSG00000042379	0.0948314	2.78591	2.72189	0.00497491	TRUE	Esm1	blue
ENSMUSG00000031374	0.249455	-2.27296	-2.84254	0.267005	FALSE	Zfp92	gray
ENSMUSG00000111877	-0.179045	-7.30045	-2.84073	0.287631	FALSE	Gm6477	gray
ENSMUSG00000087385	0.0991012	-4.37731	-4.48175	3.5e-08	TRUE	Frg2f1	blue
ENSMUSG00000022321	0.104815	2.00831	1.89009	0.0040948	TRUE	Cdh10	blue
ENSMUSG00000073436	-0.223686	-7.30045	-2.83673	0.294543	FALSE	Eme2	gray
ENSMUSG00000097380	1.64538	-0.95104	-2.83239	0.284506	FALSE	Gm26816	gray
ENSMUSG00000074357	1.23035	-1.53601	-2.82989	0.0450233	FALSE	AA386476	gray
ENSMUSG00000073771	0.106357	1.99085	1.87643	0.000581046	TRUE	Btbd19	blue
ENSMUSG00000086748	-0.385313	-2.95103	-2.82481	0.130113	FALSE	Gm13261	gray
ENSMUSG00000106665	0.122543	-3.95104	-4.19902	0.00159053	TRUE	Gm43389	blue
ENSMUSG00000050195	0.125229	1.737	1.60023	0.000842674	TRUE	Scd4	blue
ENSMUSG00000020182	0.130811	-2.34337	-2.57166	0.00575305	TRUE	Ddc	blue
ENSMUSG00000003282	0.137899	-1.44581	-1.61102	0.0123775	TRUE	Plag1	blue
ENSMUSG00000116632	0.139031	-2.47461	-2.64367	0.00258571	TRUE	AC126457.1	blue
ENSMUSG00000085782	-1.09156	-7.88541	-2.80778	0.236669	FALSE	Gm15624	gray
ENSMUSG00000027961	-0.754545	-8.17492	-2.80587	0.0799998	FALSE	Lrrc39	gray
ENSMUSG00000021596	-0.676543	-3.34336	-2.80281	0.0150475	FALSE	Mctp1	gray
ENSMUSG00000097378	-0.354614	-7.71549	-2.79416	0.154096	FALSE	B230208H11Rik	gray
ENSMUSG00000035678	-0.217111	-7.52284	-2.78985	0.202566	FALSE	Tnfsf9	gray
ENSMUSG00000025175	-0.0915764	-2.53599	-2.78523	0.219444	FALSE	Fn3k	gray
ENSMUSG00000050541	2.8153	0.0489514	-2.78394	0.0482208	FALSE	Adra1b	gray
ENSMUSG00000027297	-0.00911894	-2.53599	-2.77604	0.207697	FALSE	Ltk	gray
ENSMUSG00000083899	0.27423	-2.41047	-2.77392	0.0445398	FALSE	Gm12346	gray
ENSMUSG00000051184	-0.398243	-2.75839	-2.76993	0.189099	FALSE	Zfp524	gray
ENSMUSG00000043832	0.149426	3.90693	3.7326	7.29e-05	TRUE	Clec4a3	blue
ENSMUSG00000086877	-0.525985	-7.71549	-2.76805	0.177134	FALSE	A230072C01Rik	gray
ENSMUSG00000106430	-0.13465	-2.53599	-2.76678	0.225949	FALSE	Gm42460	gray
ENSMUSG00000072852	3.23032	0.496409	-2.76477	0.0221829	FALSE	2310040G07Rik	gray
ENSMUSG00000033967	-0.606151	-3.12096	-2.75622	0.121234	FALSE	Rnf225	gray
ENSMUSG00000097308	0.156346	-3.85793	-4.27177	0.00254392	TRUE	Gm6410	blue
ENSMUSG00000112532	0.159957	3.74938	3.76176	0.00944973	TRUE	Gm36283	blue
ENSMUSG00000097974	-1.80207	-9.1078	-2.74633	0.0313525	FALSE	Gm10605	gray
ENSMUSG00000110245	3.99586	1.04894	-2.74493	0.768486	FALSE	Gm20100	gray
ENSMUSG00000084826	6.25741	3.37087	-2.74427	0.299178	FALSE	AI847159	gray
ENSMUSG00000087146	-1.84365	-9.17491	-2.74371	0.0291249	FALSE	Gm15205	gray
ENSMUSG00000045326	-1.79201	-8.88541	-2.74277	0.114431	FALSE	Fndc7	gray
ENSMUSG00000101523	0.160804	4.04894	4.11125	0.00231274	TRUE	Gm10031	blue
ENSMUSG00000097967	2.23031	-0.173441	-2.73636	0.1188	FALSE	Gm27002	gray
ENSMUSG00000112550	2.36785	-0.366082	-2.73448	0.206896	FALSE	Gm6627	gray
ENSMUSG00000026564	0.645381	-1.7584	-2.73236	0.162571	FALSE	Dusp27	gray
ENSMUSG00000073591	0.167804	2.09957	1.94226	0.00648005	TRUE	Pcdhb22	blue
ENSMUSG00000002020	0.170874	-1.80874	-1.98478	1.6e-15	TRUE	Ltbp2	blue
ENSMUSG00000036353	0.184052	2.59327	2.38948	0.000813473	TRUE	P2ry12	blue
ENSMUSG00000025498	0.188526	-1.61156	-1.82463	5.78e-05	TRUE	Irf7	blue
ENSMUSG00000044471	0.130813	-2.36608	-2.72818	0.0596535	FALSE	Lncpint	gray
ENSMUSG00000068959	0.195299	-2.07658	-2.32061	5.2e-05	TRUE	Zfp619	blue
ENSMUSG00000108049	0.197926	-8.62238	-4.49648	0.00532222	TRUE	Gm44168	blue
ENSMUSG00000054196	0.200184	-1.42236	-1.64878	0.00230201	TRUE	Cthrc1	blue
ENSMUSG00000037492	0.206098	-2.7584	-3.13254	0.0138221	TRUE	Zmat4	blue
ENSMUSG00000082292	0.207979	-2.88965	-3.31524	0.00340365	TRUE	Gm12250	blue
ENSMUSG00000111394	1.06001	-1.536	-2.71946	0.163229	FALSE	AC160637.1	gray
ENSMUSG00000107608	2.71576	0.0489542	-2.71799	0.29752	FALSE	Gm43863	gray
ENSMUSG00000058952	0.217586	3.21887	3.06554	6.01e-05	TRUE	Cfi	blue
ENSMUSG00000052305	0.218235	3.02623	2.81557	4.72e-07	TRUE	Hbb-bs	blue
ENSMUSG00000091363	2.23031	-0.536002	-2.70961	0.355467	FALSE	Gm7701	gray
ENSMUSG00000080938	5.67211	2.6339	-2.70509	0.351308	FALSE	Gm6062	gray
ENSMUSG00000086322	5.67211	2.6339	-2.70509	0.351308	FALSE	E130218I03Rik	gray
ENSMUSG00000114483	5.67211	2.6339	-2.70509	0.351308	FALSE	Gm49144	gray
ENSMUSG00000069236	5.67211	2.6339	-2.70509	0.351308	FALSE	Gm7251	gray
ENSMUSG00000085568	1.19792	-1.41048	-2.70301	0.0263219	FALSE	Gm14858	gray
ENSMUSG00000097534	1.32345	-1.27297	-2.70261	0.0361134	FALSE	Gm16675	gray
ENSMUSG00000026986	0.230346	3.13641	2.93477	0.000134107	TRUE	Hnmt	blue
ENSMUSG00000038246	0.230347	-3.12097	-3.64137	0.00906578	TRUE	Fam50b	blue
ENSMUSG00000098447	-0.769651	-8.03742	-2.69871	0.113085	FALSE	Gm27184	gray
ENSMUSG00000074653	-0.0915768	-2.27297	-2.69784	0.163528	FALSE	Lrrc31	gray
ENSMUSG00000072259	-0.0915768	-2.12097	-2.69739	0.183532	FALSE	Gm5592	gray
ENSMUSG00000109383	1.96731	-0.536002	-2.69462	0.396612	FALSE	Gm36584	gray
ENSMUSG00000000686	2.07833	-0.536009	-2.69388	0.0988658	FALSE	Abhd15	gray
ENSMUSG00000112805	1.49333	-0.728656	-2.69376	0.128497	FALSE	Gm34574	gray
ENSMUSG00000065505	1.49333	-1.07983	-2.69361	0.0990911	FALSE	Mir148a	gray
ENSMUSG00000064380	1.49333	-1.01758	-2.69343	0.104378	FALSE	Gm26448	gray
ENSMUSG00000050138	-0.0915773	-7.0374	-2.69311	0.394655	FALSE	Kcnk12	gray
ENSMUSG00000086815	-0.0915768	-7.0374	-2.69171	0.394679	FALSE	3110082J24Rik	gray
ENSMUSG00000109199	-0.0915768	-7.0374	-2.69171	0.394679	FALSE	Gm44996	gray
ENSMUSG00000109841	-0.0915768	-7.0374	-2.69171	0.394679	FALSE	E330011O21Rik	gray
ENSMUSG00000024517	-0.0915768	-7.0374	-2.69171	0.394679	FALSE	Grp	gray
ENSMUSG00000041323	0.23338	2.26194	2.05405	0.000230301	TRUE	Ak7	blue
ENSMUSG00000114253	0.230347	-7.0374	-2.68976	0.374748	FALSE	Gm47798	gray
ENSMUSG00000073716	0.230346	-7.0374	-2.68976	0.375422	FALSE	Gm13241	gray
ENSMUSG00000074593	0.908417	-1.62912	-2.68947	0.0209145	FALSE	Spint5	gray
ENSMUSG00000097027	0.374082	-7.0374	-2.68937	0.351576	FALSE	Gm26559	gray
ENSMUSG00000109718	0.130813	-7.0374	-2.68907	0.379288	FALSE	Trim61	gray
ENSMUSG00000106035	0.300736	-7.0374	-2.68886	0.363069	FALSE	Gm43545	gray
ENSMUSG00000115049	0.470913	-7.0374	-2.68865	0.336967	FALSE	Gm49172	gray
ENSMUSG00000045034	0.27615	-2.53601	-2.89135	0.00520674	TRUE	Ankrd34b	blue
ENSMUSG00000051008	-0.743655	-7.88541	-2.68605	0.159239	FALSE	4930412M03Rik	gray
ENSMUSG00000051367	0.280387	3.44126	3.20836	0.00194328	TRUE	Six1	blue
ENSMUSG00000079243	3.49336	0.633913	-2.68522	0.37999	FALSE	Xirp1	gray
ENSMUSG00000071648	0.281876	5.00313	4.76003	3.46e-06	TRUE	Rom1	blue
ENSMUSG00000103224	-0.0916022	-7.0374	-2.6833	0.394805	FALSE	Gm2077	gray
ENSMUSG00000114807	-0.0916022	-7.0374	-2.6833	0.394805	FALSE	Gm32090	gray
ENSMUSG00000114859	-0.0916022	-7.0374	-2.6833	0.394805	FALSE	Gm47735	gray
ENSMUSG00000115276	-0.783459	-3.12096	-2.68033	0.136092	FALSE	9930017N22Rik	gray
ENSMUSG00000109780	0.600296	-1.95103	-2.67493	0.360795	FALSE	Gm45447	gray
ENSMUSG00000068806	0.323457	-1.95103	-2.6744	0.396582	FALSE	Olfr1259	gray
ENSMUSG00000042846	1.49337	-0.951048	-2.67427	0.0943569	FALSE	Lrrtm3	gray
ENSMUSG00000069379	0.635399	-1.95103	-2.67378	0.356243	FALSE	Gm4950	gray
ENSMUSG00000072419	0.493381	-1.95103	-2.67138	0.360683	FALSE	Dppa2	gray
ENSMUSG00000104388	0.323456	-1.95103	-2.67019	0.386075	FALSE	Gm37033	gray
ENSMUSG00000083579	0.323456	-1.95103	-2.67019	0.386075	FALSE	Gm15538	gray
ENSMUSG00000039838	1.32345	-1.12097	-2.66564	0.0878745	FALSE	Slc45a1	gray
ENSMUSG00000002032	0.303826	-1.21408	-1.52201	0.00744958	TRUE	Tmem25	blue
ENSMUSG00000043923	0.307882	-1.31783	-1.6473	4.07e-05	TRUE	Ccdc84	blue
ENSMUSG00000034738	0.311774	3.74938	3.55383	0.0126944	TRUE	Nostrin	blue
ENSMUSG00000102117	1.23033	-1.17344	-2.65288	0.1455	FALSE	Rpsa-ps1	gray
ENSMUSG00000100164	0.317223	-1.28447	-1.63476	0.00191951	TRUE	2610306M01Rik	blue
ENSMUSG00000047181	0.323455	-1.61402	-1.94265	6.33e-05	TRUE	Samd14	blue
ENSMUSG00000027983	0.344517	-1.27298	-1.64903	0.00615423	TRUE	Cyp2u1	blue
ENSMUSG00000112110	1.64538	-0.951047	-2.64254	0.0577048	FALSE	AC158605.1	gray
ENSMUSG00000018381	1.62462	-0.951047	-2.64191	0.0595947	FALSE	Abi3	gray
ENSMUSG00000032936	0.35345	-1.14983	-1.51654	0.00021859	TRUE	Camkv	blue
ENSMUSG00000093622	0.99588	-1.53601	-2.63727	0.06467	FALSE	Gm20703	gray
ENSMUSG00000087331	2.8153	0.241596	-2.62862	0.0331615	FALSE	1810021B22Rik	gray
ENSMUSG00000063611	1.90842	-0.68801	-2.62696	0.170366	FALSE	Gm10134	gray
ENSMUSG00000078816	0.355878	-2.27298	-2.72542	0.00832096	TRUE	Prkcg	blue
ENSMUSG00000038060	0.362136	-1.29897	-1.6878	0.0113354	TRUE	Dlec1	blue
ENSMUSG00000020734	0.377903	2.40884	2.04052	1.52e-05	TRUE	Grin2c	blue
ENSMUSG00000041571	0.381465	1.91145	1.5448	0.000386888	TRUE	Selenow	blue
ENSMUSG00000102697	2.23033	-0.173441	-2.61868	0.0807343	FALSE	Pcdhac2	gray
ENSMUSG00000049670	0.384855	2.6928	2.32063	9.9e-05	TRUE	Morn4	blue
ENSMUSG00000079654	3.36783	0.826557	-2.61287	0.037383	FALSE	Prrt4	gray
ENSMUSG00000041642	0.389284	-1.20246	-1.59195	1.4e-11	TRUE	Kif21b	blue
ENSMUSG00000110010	-0.79785	-7.88541	-2.59956	0.160125	FALSE	Gm45629	gray
ENSMUSG00000029736	-1.88513	-9.17491	-2.59946	0.0350627	FALSE	Nobox	gray
ENSMUSG00000043243	0.393845	-1.44581	-1.8745	0.00460795	TRUE	Fam129c	blue
ENSMUSG00000023439	-1.89892	-8.62238	-2.59626	0.230098	FALSE	Gnb3	gray
ENSMUSG00000106383	0.393845	-8.30045	-4.19408	0.00963755	TRUE	E330034L11Rik	blue
ENSMUSG00000113077	0.908408	-1.536	-2.59526	0.185508	FALSE	Gm49379	gray
ENSMUSG00000038751	0.393846	-3.75839	-4.59087	0.00877204	TRUE	Ptk6	blue
ENSMUSG00000022408	0.399404	2.30134	1.89313	0.000199045	TRUE	Fam83f	blue
ENSMUSG00000110945	0.399666	-1.32956	-1.74673	0.000389294	TRUE	Gm9856	blue
ENSMUSG00000114524	1.60885	-0.951045	-2.58578	0.133311	FALSE	Gm48357	gray
ENSMUSG00000062393	0.399806	-2.09789	-2.54338	0.000356046	TRUE	Dgkk	blue
ENSMUSG00000079610	0.41321	-1.7584	-2.19615	0.000512107	TRUE	Ankrd39	blue
ENSMUSG00000029522	0.422991	-8.52284	-4.39881	0.0029785	TRUE	Pla2g1b	blue
ENSMUSG00000044393	0.422992	-2.85794	-3.40973	0.000505663	TRUE	Dsg2	blue
ENSMUSG00000110378	1.13081	-1.27297	-2.56882	0.24495	FALSE	Gm45242	gray
ENSMUSG00000025739	1.78288	-0.758401	-2.56598	0.0817714	FALSE	Gng13	gray
ENSMUSG00000114771	0.355878	-2.12097	-2.56142	0.0912652	FALSE	Gm49064	gray
ENSMUSG00000104918	0.341378	-2.12097	-2.55734	0.0929823	FALSE	Gm42944	gray
ENSMUSG00000108905	1.15634	-1.27297	-2.55614	0.240747	FALSE	Gm44618	gray
ENSMUSG00000087595	1.07834	-1.27297	-2.55512	0.254024	FALSE	1810012K08Rik	gray
ENSMUSG00000029195	-0.50661	-7.30045	-2.5529	0.340562	FALSE	Klb	gray
ENSMUSG00000025505	0.426884	-1.47998	-1.90773	2.94e-11	TRUE	Tmem80	blue
ENSMUSG00000050397	-0.413503	-7.30045	-2.55045	0.324812	FALSE	Foxl2	gray
ENSMUSG00000090397	-0.676542	-3.03851	-2.54979	0.0454901	FALSE	Gm17096	gray
ENSMUSG00000004359	2.23034	-0.272975	-2.54802	0.148347	FALSE	Spic	gray
ENSMUSG00000108490	-1.50661	-3.41047	-2.54738	0.225336	FALSE	1700110I07Rik	gray
ENSMUSG00000105095	0.756415	-6.71546	-2.54691	0.515369	FALSE	8430422M14Rik	gray
ENSMUSG00000095836	0.539184	-6.71546	-2.54682	0.557806	FALSE	Gm21960	gray
ENSMUSG00000107620	0.323456	-6.71546	-2.54674	0.499698	FALSE	Gm44256	gray
ENSMUSG00000022494	0.323456	-6.71546	-2.54674	0.499698	FALSE	Shisa9	gray
ENSMUSG00000048153	-0.0915797	-7.30045	-2.54662	0.277289	FALSE	Olfr49	gray
ENSMUSG00000019880	0.295442	-6.71546	-2.5466	0.593222	FALSE	Rspo3	gray
ENSMUSG00000025219	0.493381	-6.71546	-2.54659	0.556072	FALSE	Fgf8	gray
ENSMUSG00000084159	0.630884	-6.71546	-2.54628	0.541229	FALSE	Gm12696	gray
ENSMUSG00000115373	0.230348	-6.71546	-2.54628	0.546365	FALSE	Gm49194	gray
ENSMUSG00000102752	0.429764	-1.72866	-2.20379	0.00447283	TRUE	Gm7694	blue
ENSMUSG00000023393	0.608858	-6.71546	-2.54617	0.533273	FALSE	Slc17a9	gray
ENSMUSG00000033508	0.608858	-6.71546	-2.54617	0.533273	FALSE	Asprv1	gray
ENSMUSG00000097890	0.600296	-6.71546	-2.54612	0.54292	FALSE	4930547M16Rik	gray
ENSMUSG00000034384	2.80654	0.271343	-2.54608	0.0558632	FALSE	Barhl2	gray
ENSMUSG00000039492	0.775151	-6.71546	-2.546	0.517618	FALSE	Ccdc27	gray
ENSMUSG00000097159	0.171455	-6.71546	-2.54598	0.575277	FALSE	Gm26517	gray
ENSMUSG00000037336	-0.217111	-7.30045	-2.54561	0.298083	FALSE	Mfsd2b	gray
ENSMUSG00000054409	0.438933	-8.41593	-4.35259	0.0062841	TRUE	Tmem74	blue
ENSMUSG00000027870	0.442754	2.11504	1.68219	0.000463404	TRUE	Hao2	blue
ENSMUSG00000103183	0.397803	-2.06652	-2.53647	0.0317216	FALSE	Gm37090	gray
ENSMUSG00000071984	0.455906	-1.62912	-2.14296	0.00184698	TRUE	Fndc1	blue
ENSMUSG00000061816	2.49335	0.048957	-2.5312	0.536289	FALSE	Myl1	gray
ENSMUSG00000031991	2.49335	0.048957	-2.5312	0.536289	FALSE	Spata19	gray
ENSMUSG00000040138	-0.577006	-2.75839	-2.53034	0.216763	FALSE	Ndp	gray
ENSMUSG00000022613	0.455906	3.8563	3.35698	0.00267222	TRUE	Miox	blue
ENSMUSG00000045613	-0.0915802	-2.27296	-2.52878	0.319711	FALSE	Chrm2	gray
ENSMUSG00000105509	0.459828	-1.82552	-2.30703	0.00472315	TRUE	C130013H08Rik	blue
ENSMUSG00000021898	-0.551012	-2.75839	-2.5266	0.212583	FALSE	Asb14	gray
ENSMUSG00000106944	-0.0916022	-2.27296	-2.52558	0.319759	FALSE	Gm43843	gray
ENSMUSG00000060180	0.467845	-1.22407	-1.72001	0.00998954	TRUE	Myh13	blue
ENSMUSG00000086697	0.815308	-1.53598	-2.52328	0.561094	FALSE	4933427G23Rik	gray
ENSMUSG00000079638	0.801502	-1.53598	-2.52321	0.559708	FALSE	Rhox2b	gray
ENSMUSG00000030359	0.756414	-1.53598	-2.52298	0.552661	FALSE	Pzp	gray
ENSMUSG00000021815	-0.0244671	-2.27296	-2.52291	0.308849	FALSE	Mss51	gray
ENSMUSG00000097236	0.738493	-1.53598	-2.5229	0.576192	FALSE	4831440E17Rik	gray
ENSMUSG00000028071	0.908417	-1.53598	-2.52274	0.538488	FALSE	Sh2d2a	gray
ENSMUSG00000085154	0.908417	-1.53598	-2.52274	0.538488	FALSE	C130046K22Rik	gray
ENSMUSG00000108064	0.908417	-1.53598	-2.52274	0.531159	FALSE	Gm44423	gray
ENSMUSG00000097827	0.696914	-1.53598	-2.52269	0.586848	FALSE	5330439K02Rik	gray
ENSMUSG00000089670	0.493381	-1.53598	-2.52267	0.57177	FALSE	Gm16581	gray
ENSMUSG00000044626	2.23033	-0.214082	-2.52034	0.0978241	FALSE	Liph	gray
ENSMUSG00000062116	0.469729	2.09334	1.61706	0.00107287	TRUE	Zfp954	blue
ENSMUSG00000024402	-0.50661	-7.52284	-2.51726	0.245453	FALSE	Lta	gray
ENSMUSG00000050896	0.472319	-3.536	-4.28005	0.00612345	TRUE	Rtn4rl2	blue
ENSMUSG00000027273	0.493374	-1.53598	-2.51666	0.531583	FALSE	Snap25	gray
ENSMUSG00000109341	0.493374	-1.53598	-2.51666	0.531583	FALSE	Gm30873	gray
ENSMUSG00000110058	0.493374	-1.53598	-2.51666	0.531583	FALSE	Gm5907	gray
ENSMUSG00000067356	0.645381	-1.53601	-2.51597	0.154172	FALSE	B430203G13Rik	gray
ENSMUSG00000104063	0.478734	2.27134	1.77625	0.00582938	TRUE	Pcdhgb7	blue
ENSMUSG00000085615	0.48392	-2.15268	-2.69971	0.00146362	TRUE	A330035P11Rik	blue
ENSMUSG00000042985	1.0697	-1.41048	-2.51444	0.034189	FALSE	Upk3b	gray
ENSMUSG00000048200	0.49338	-1.13162	-1.63851	0.00484574	TRUE	Cracr2b	blue
ENSMUSG00000060019	0.0102977	-2.27296	-2.51358	0.30339	FALSE	Gm10073	gray
ENSMUSG00000055210	-0.470091	-7.52284	-2.51039	0.239752	FALSE	Foxd2	gray
ENSMUSG00000086533	2.36785	0.048957	-2.50882	0.614535	FALSE	Mypopos	gray
ENSMUSG00000110706	2.49335	0.0489542	-2.50624	0.336168	FALSE	Gm45709	gray
ENSMUSG00000081605	2.49335	0.0489542	-2.50624	0.336168	FALSE	Gm15953	gray
ENSMUSG00000075391	-0.413503	-2.53599	-2.50561	0.270367	FALSE	Gm13443	gray
ENSMUSG00000051627	2.49335	0.0719757	-2.50445	0.0659668	FALSE	Hist1h1e	gray
ENSMUSG00000006154	-0.229083	-2.53599	-2.50186	0.240287	FALSE	Eps8l1	gray
ENSMUSG00000052642	-0.339508	-2.53599	-2.49727	0.258054	FALSE	4930504O13Rik	gray
ENSMUSG00000079235	0.49338	-1.4291	-1.95621	0.00102119	TRUE	Ccdc13	blue
ENSMUSG00000079471	-0.371688	-2.53599	-2.49698	0.263395	FALSE	Mymx	gray
ENSMUSG00000041287	0.493381	-8.96341	-4.98738	0.000664101	TRUE	Sox15	blue
ENSMUSG00000109284	1.57138	-0.825517	-2.4906	0.0280003	FALSE	B230311B06Rik	gray
ENSMUSG00000082064	1.71576	-0.536011	-2.48901	0.107605	FALSE	Rpl5-ps2	gray
ENSMUSG00000030823	0.511759	-1.14899	-1.69518	0.00347903	TRUE	9130019O22Rik	blue
ENSMUSG00000020067	0.525089	-1.46562	-2.01155	0.0136984	TRUE	Mypn	blue
ENSMUSG00000024451	0.53078	-1.24651	-1.79088	2.58e-06	TRUE	Arap3	blue
ENSMUSG00000060470	1.78288	-0.68801	-2.48569	0.189874	FALSE	Adgrg3	gray
ENSMUSG00000033998	0.531854	-1.1008	-1.65478	0.00238369	TRUE	Kcnk1	blue
ENSMUSG00000031971	0.532112	-1.05797	-1.59996	0.0115824	TRUE	Ccsap	blue
ENSMUSG00000002257	0.637116	-1.7584	-2.48132	0.0224947	FALSE	Def6	gray
ENSMUSG00000062074	1.71577	-0.68801	-2.48115	0.201038	FALSE	Wisp3	gray
ENSMUSG00000104016	0.230348	-2.23116	-2.47909	0.058018	FALSE	Gm37362	gray
ENSMUSG00000030882	0.632783	-1.7584	-2.47375	0.022734	FALSE	Dnhd1	gray
ENSMUSG00000020870	-0.939573	-7.71549	-2.47366	0.25648	FALSE	Cdc34b	gray
ENSMUSG00000097131	0.549337	-8.41593	-4.4653	0.00408378	TRUE	D230017M19Rik	blue
ENSMUSG00000081775	5.67211	2.85629	-2.46863	0.361193	FALSE	Gm12420	gray
ENSMUSG00000002104	0.552274	-1.84413	-2.47192	0.0045358	TRUE	Rapsn	blue
ENSMUSG00000065676	1.90838	-0.549688	-2.45709	0.0916594	FALSE	Snord42b	gray
ENSMUSG00000074852	-1.09158	-3.34336	-2.45634	0.0418282	FALSE	Hpse2	gray
ENSMUSG00000026344	1.36785	-0.951045	-2.45571	0.169939	FALSE	Lypd1	gray
ENSMUSG00000045625	0.908414	-1.17344	-2.45479	0.187011	FALSE	Pigz	gray
ENSMUSG00000024379	0.908414	-1.17344	-2.45479	0.187011	FALSE	Tslp	gray
ENSMUSG00000055567	0.422992	-1.82551	-2.45468	0.0874636	FALSE	Unc80	gray
ENSMUSG00000027713	1.18852	-1.17344	-2.45446	0.128774	FALSE	1810062G17Rik	gray
ENSMUSG00000090206	1.90841	-0.436474	-2.45265	0.109728	FALSE	Tepp	gray
ENSMUSG00000018126	0.256342	-2.06652	-2.45155	0.0511154	FALSE	Baiap2l2	gray
ENSMUSG00000002033	1.90841	-0.481564	-2.45139	0.0218503	FALSE	Cd3g	gray
ENSMUSG00000036211	0.493374	-1.85794	-2.45106	0.115925	FALSE	Hist1h1t	gray
ENSMUSG00000002006	0.557797	-1.19616	-1.76279	5.47e-05	TRUE	Pdzd4	blue
ENSMUSG00000073538	3.07832	0.633913	-2.44671	0.141548	FALSE	E330020D12Rik	gray
ENSMUSG00000106087	-0.0915794	-2.43648	-2.44569	0.0286434	FALSE	Gm43609	gray
ENSMUSG00000038677	0.573039	-1.44896	-2.03542	1.69e-10	TRUE	Scube3	blue
ENSMUSG00000057751	0.573998	-1.71518	-2.29776	4.84e-16	TRUE	Megf6	blue
ENSMUSG00000053226	0.575842	3.11934	2.57164	0.000215163	TRUE	Dand5	blue
ENSMUSG00000023011	0.583578	-1.60313	-2.21512	0.0001	TRUE	Faim2	blue
ENSMUSG00000097275	0.0783438	-2.27297	-2.4297	0.0889387	FALSE	Gm26648	gray
ENSMUSG00000050967	0.00795481	-2.27297	-2.42837	0.0978581	FALSE	Creg2	gray
ENSMUSG00000006411	3.27765	0.826557	-2.42828	0.0197669	FALSE	Nectin4	gray
ENSMUSG00000044646	0.592233	-0.951051	-1.55588	0.000138863	TRUE	Zbtb7c	blue
ENSMUSG00000055305	0.593685	-1.05797	-1.66438	0.00877365	TRUE	Zfp93	blue
ENSMUSG00000026640	0.596033	-1.10129	-1.71272	3.13e-05	TRUE	Plxna2	blue
ENSMUSG00000109857	0.130811	-2.12097	-2.41895	0.120785	FALSE	Gm32817	gray
ENSMUSG00000022309	0.747953	-1.53601	-2.41883	0.0928972	FALSE	Angpt1	gray
ENSMUSG00000014773	0.596474	-8.30045	-4.40384	0.0067381	TRUE	Dll1	blue
ENSMUSG00000069713	-1.84901	-4.12096	-2.41615	0.0595729	FALSE	4933406P04Rik	gray
ENSMUSG00000083816	0.153531	-2.12097	-2.41576	0.117514	FALSE	Gm13033	gray
ENSMUSG00000116838	0.596474	4.1364	3.75856	0.00449952	TRUE	AC165953.1	blue
ENSMUSG00000008307	0.600296	-1.68801	-2.33653	0.00625957	TRUE	1700109H08Rik	blue
ENSMUSG00000073607	0.600296	-2.53601	-3.29233	0.00315704	TRUE	Gm10548	blue
ENSMUSG00000108094	-0.676537	-2.75839	-2.40398	0.241317	FALSE	Gm31108	gray
ENSMUSG00000108832	-0.676537	-2.75839	-2.40398	0.241317	FALSE	Gm44832	gray
ENSMUSG00000043192	1.23034	-1.1575	-2.40338	0.0269847	FALSE	Gm1840	gray
ENSMUSG00000029917	-0.676537	-7.30045	-2.40217	0.378355	FALSE	C130060K24Rik	gray
ENSMUSG00000114442	1.85595	-0.536011	-2.39668	0.0396571	FALSE	F630042J09Rik	gray
ENSMUSG00000050174	0.603563	-1.95105	-2.61656	0.0102573	TRUE	Nudt6	blue
ENSMUSG00000034645	0.604411	-1.55986	-2.1693	5.4e-10	TRUE	Zyg11a	blue
ENSMUSG00000117049	-1.31396	-3.12096	-2.39224	0.261645	FALSE	CT009755.1	gray
ENSMUSG00000097917	2.36784	0.0489514	-2.39218	0.095076	FALSE	Gm26839	gray
ENSMUSG00000058385	2.07833	-0.25061	-2.39087	0.0502584	FALSE	Hist1h2bg	gray
ENSMUSG00000085828	-0.869185	-2.95103	-2.38721	0.20437	FALSE	Gm15612	gray
ENSMUSG00000108923	1.87189	-0.536002	-2.38164	0.412461	FALSE	4933431C10Rik	gray
ENSMUSG00000078519	-1.46081	-3.65148	-2.38067	0.0997439	FALSE	2310026L22Rik	gray
ENSMUSG00000030996	-1.99847	-4.12096	-2.3796	0.1387	FALSE	Art1	gray
ENSMUSG00000037217	-1.16958	-3.41048	-2.37928	0.0325918	FALSE	Syn1	gray
ENSMUSG00000073116	3.71575	5.81307	-2.37817	0.894137	FALSE	Gm10471	gray
ENSMUSG00000089396	3.49336	5.81307	-2.37782	0.908233	FALSE	Gm23027	gray
ENSMUSG00000005980	0.605855	-2.65148	-3.3342	0.00925034	TRUE	Dnase1	blue
ENSMUSG00000113679	3.23032	5.81307	-2.37754	0.925016	FALSE	Gm10432	gray
ENSMUSG00000064364	3.23032	5.81307	-2.37754	0.925016	FALSE	mt-Th	gray
ENSMUSG00000107603	-6.44079	-2.75839	-2.37734	0.393389	FALSE	Gm43921	gray
ENSMUSG00000029368	3.9528	5.81307	-2.3773	0.879197	FALSE	Alb	gray
ENSMUSG00000032028	0.645384	-1.53601	-2.37702	0.0549772	FALSE	Nxpe2	gray
ENSMUSG00000090307	2.49337	0.0489603	-2.37687	0.816159	FALSE	1700071M16Rik	gray
ENSMUSG00000109585	0.493381	-6.30038	-2.37656	0.8836	FALSE	Gm45358	gray
ENSMUSG00000096351	0.493374	-6.30038	-2.37656	0.682044	FALSE	Samd11	gray
ENSMUSG00000059027	1.07834	-6.30038	-2.37651	0.776398	FALSE	9630013D21Rik	gray
ENSMUSG00000097479	0.673953	-6.30038	-2.3765	0.865888	FALSE	Gm26582	gray
ENSMUSG00000093424	0.645384	-6.30038	-2.37641	0.850593	FALSE	6330562C20Rik	gray
ENSMUSG00000018543	0.645381	-6.30038	-2.37641	0.777601	FALSE	1700001P01Rik	gray
ENSMUSG00000097358	0.808882	-6.30038	-2.3763	0.853767	FALSE	Gm26773	gray
ENSMUSG00000085631	0.801502	-6.30038	-2.37628	0.838326	FALSE	9630028H03Rik	gray
ENSMUSG00000090399	2.96731	0.633913	-2.37624	0.468837	FALSE	Gm38399	gray
ENSMUSG00000106241	1.17145	-6.30038	-2.37619	0.779984	FALSE	Gm43143	gray
ENSMUSG00000086453	0.756414	-6.30038	-2.37615	0.826283	FALSE	Gm11457	gray
ENSMUSG00000113965	1.15634	-6.30038	-2.37615	0.797337	FALSE	A730091E23Rik	gray
ENSMUSG00000110993	1.90841	0.0489603	-2.37609	0.850353	FALSE	Gm47963	gray
ENSMUSG00000047343	0.715773	-6.30038	-2.37602	0.854084	FALSE	Mettl21c	gray
ENSMUSG00000027559	0.715772	-6.30038	-2.37602	0.811408	FALSE	Car3	gray
ENSMUSG00000082860	0.908417	-6.30038	-2.376	0.828982	FALSE	Gm13204	gray
ENSMUSG00000040016	0.908417	-6.30038	-2.376	0.818815	FALSE	Ptger3	gray
ENSMUSG00000028794	0.908408	-6.30038	-2.376	0.683366	FALSE	A3galt2	gray
ENSMUSG00000059303	0.908408	-6.30038	-2.376	0.683366	FALSE	Olfr836	gray
ENSMUSG00000025333	0.908367	-5.71529	-2.37562	0.851633	FALSE	Gpr143	gray
ENSMUSG00000093637	0.908367	-5.71529	-2.37562	0.851633	FALSE	Gm20636	gray
ENSMUSG00000108143	0.908367	-5.71529	-2.37562	0.851633	FALSE	Gm44414	gray
ENSMUSG00000085327	0.908367	-5.71529	-2.37562	0.851633	FALSE	Gm16104	gray
ENSMUSG00000087330	0.908367	-5.71529	-2.37562	0.851633	FALSE	Bloodlinc	gray
ENSMUSG00000114094	0.908367	-5.71529	-2.37562	0.851633	FALSE	Gm48375	gray
ENSMUSG00000103047	0.908367	-5.71529	-2.37562	0.851633	FALSE	Gm37310	gray
ENSMUSG00000116131	0.908367	-5.71529	-2.37562	0.851633	FALSE	Gm49506	gray
ENSMUSG00000024485	0.908367	-5.71529	-2.37562	0.851633	FALSE	Slc4a9	gray
ENSMUSG00000002459	1.49337	-5.71529	-2.37519	0.794951	FALSE	Rgs20	gray
ENSMUSG00000114715	1.49337	-5.71529	-2.37519	0.794951	FALSE	Gm34471	gray
ENSMUSG00000074782	1.58649	-5.71529	-2.37498	0.789786	FALSE	4833422C13Rik	gray
ENSMUSG00000078249	0.612593	-2.32956	-2.96298	0.000213034	TRUE	Hmga1b	blue
ENSMUSG00000101501	1.36785	-5.71529	-2.37494	0.80196	FALSE	Rps27a-ps1	gray
ENSMUSG00000020722	1.13081	-5.71529	-2.37487	0.815306	FALSE	Cacng1	gray
ENSMUSG00000097410	1.49338	-5.71529	-2.37479	0.794956	FALSE	Gm26668	gray
ENSMUSG00000048188	1.07834	-5.71529	-2.37476	0.818281	FALSE	Gm8181	gray
ENSMUSG00000029847	1.23034	-5.71529	-2.37467	0.809686	FALSE	Slc23a4	gray
ENSMUSG00000085427	0.908417	-5.71529	-2.37442	0.827966	FALSE	6430710C18Rik	gray
ENSMUSG00000030330	1.04592	-5.71529	-2.3743	0.820129	FALSE	Ing4	gray
ENSMUSG00000026180	0.645381	-5.71529	-2.3743	0.843096	FALSE	Cxcr2	gray
ENSMUSG00000105748	0.645381	-5.71529	-2.3743	0.843096	FALSE	Gm43088	gray
ENSMUSG00000096014	0.645381	-5.71529	-2.3743	0.843096	FALSE	Sox1	gray
ENSMUSG00000009075	0.645381	-5.71529	-2.3743	0.843096	FALSE	Cabp7	gray
ENSMUSG00000071561	0.645381	-5.71529	-2.3743	0.843096	FALSE	BC100530	gray
ENSMUSG00000018238	1.23034	-5.71529	-2.37427	0.809692	FALSE	Gdf9	gray
ENSMUSG00000020907	0.756414	-5.71529	-2.37412	0.836692	FALSE	Rcvrn	gray
ENSMUSG00000113459	0.756414	-5.71529	-2.37412	0.836692	FALSE	Gm30655	gray
ENSMUSG00000105603	2.71574	0.0489603	-2.37411	0.870953	FALSE	Gm32996	gray
ENSMUSG00000086287	2.71574	0.0489603	-2.37411	0.870953	FALSE	Gm15972	gray
ENSMUSG00000081817	2.90841	0.0489603	-2.37409	0.817682	FALSE	Gm13590	gray
ENSMUSG00000086056	1.90838	0.0489603	-2.37409	0.922919	FALSE	Gm4846	gray
ENSMUSG00000008932	1.90838	0.0489603	-2.37409	0.922919	FALSE	Slc1a7	gray
ENSMUSG00000060508	1.90838	0.0489603	-2.37409	0.922919	FALSE	Nlrp9b	gray
ENSMUSG00000086386	1.90838	0.0489603	-2.37409	0.922919	FALSE	Gm12108	gray
ENSMUSG00000081187	0.715772	-5.71529	-2.37404	0.839035	FALSE	3110067C02Rik	gray
ENSMUSG00000112954	0.715772	-5.71529	-2.37404	0.839035	FALSE	AC122556.1	gray
ENSMUSG00000001225	0.908417	-5.71529	-2.37402	0.827972	FALSE	Slc26a3	gray
ENSMUSG00000100558	0.908417	-5.71529	-2.37402	0.827972	FALSE	1700025F24Rik	gray
ENSMUSG00000029720	2.8153	0.0489603	-2.37391	0.811698	FALSE	Gm20605	gray
ENSMUSG00000107813	-0.0916022	-1.82551	-2.37384	0.157628	FALSE	Gm44434	gray
ENSMUSG00000028327	-0.0916022	-2.21408	-2.37382	0.135916	FALSE	Stra6l	gray
ENSMUSG00000106968	0.801502	-5.71529	-2.37381	0.834103	FALSE	C78283	gray
ENSMUSG00000090026	0.801502	-5.71529	-2.37381	0.834103	FALSE	Gm15996	gray
ENSMUSG00000074489	-0.0916022	-1.95105	-2.37369	0.149645	FALSE	Bglap3	gray
ENSMUSG00000108456	0.738493	-5.71529	-2.37368	0.83773	FALSE	4732496C06Rik	gray
ENSMUSG00000091735	0.686025	-5.71529	-2.37358	0.840757	FALSE	Gpr62	gray
ENSMUSG00000097726	-0.0916022	-2.08522	-2.37356	0.137082	FALSE	9530036O11Rik	gray
ENSMUSG00000090019	0.673953	-5.71529	-2.37355	0.841454	FALSE	Gimap1	gray
ENSMUSG00000030587	0.673953	-5.71529	-2.37355	0.841454	FALSE	2200002D01Rik	gray
ENSMUSG00000024334	-0.0916022	-1.87705	-2.37354	0.153804	FALSE	H2-Oa	gray
ENSMUSG00000036760	-0.0916022	-1.66726	-2.37352	0.165859	FALSE	Kcnk9	gray
ENSMUSG00000093739	1.4559	-5.71529	-2.37352	0.797061	FALSE	Gm20692	gray
ENSMUSG00000031492	-1.09153	-2.85793	-2.37351	0.207365	FALSE	Chrnb3	gray
ENSMUSG00000075576	1.03395	-5.71529	-2.37347	0.820821	FALSE	Gm12359	gray
ENSMUSG00000106904	0.608858	-5.71529	-2.37342	0.845221	FALSE	Gm43029	gray
ENSMUSG00000106237	1.41538	-5.71529	-2.37303	0.799328	FALSE	Gm8066	gray
ENSMUSG00000092528	-6.44079	-2.95104	-2.37295	0.370091	FALSE	Nlrp1c-ps	gray
ENSMUSG00000022296	0.571383	-5.71529	-2.37295	0.847399	FALSE	Baalc	gray
ENSMUSG00000116439	0.571383	-5.71529	-2.37295	0.847399	FALSE	Gm49528	gray
ENSMUSG00000097855	1.95904	-0.366082	-2.37292	0.275981	FALSE	A930007I19Rik	gray
ENSMUSG00000064065	1.49338	-0.799045	-2.37284	0.0732248	FALSE	Ipcef1	gray
ENSMUSG00000000690	0.552274	-5.71529	-2.37251	0.848514	FALSE	Hoxb6	gray
ENSMUSG00000078887	0.725554	-5.71529	-2.37245	0.838493	FALSE	Gm6710	gray
ENSMUSG00000068617	0.521395	-5.71529	-2.37245	0.850308	FALSE	Efcab1	gray
ENSMUSG00000049649	1.71576	-5.71529	-2.37243	0.832588	FALSE	Gpr3	gray
ENSMUSG00000117263	1.71576	-5.71529	-2.37243	0.832588	FALSE	AC132460.3	gray
ENSMUSG00000086913	0.908408	-5.71529	-2.37242	0.840248	FALSE	Gm14019	gray
ENSMUSG00000056824	0.908408	-5.71529	-2.37242	0.840248	FALSE	Zfp663	gray
ENSMUSG00000050089	0.908408	-5.71529	-2.37242	0.840248	FALSE	Akap4	gray
ENSMUSG00000105429	0.908408	-5.71529	-2.37242	0.840248	FALSE	Gm43692	gray
ENSMUSG00000105636	1.90841	-5.71529	-2.37242	0.836763	FALSE	Gm43625	gray
ENSMUSG00000112670	1.49333	-5.71529	-2.37239	0.962998	FALSE	Gm18042	gray
ENSMUSG00000114612	1.49333	-5.71529	-2.37239	0.962998	FALSE	Gm47550	gray
ENSMUSG00000090129	1.49333	-5.71529	-2.37239	0.962998	FALSE	Olfr287	gray
ENSMUSG00000115448	1.49333	-5.71529	-2.37239	0.962998	FALSE	Gm21178	gray
ENSMUSG00000024871	0.66049	-5.71529	-2.37232	0.84225	FALSE	Doc2g	gray
ENSMUSG00000082964	1.23033	-5.71529	-2.37226	0.831922	FALSE	Rpl13-ps5	gray
ENSMUSG00000082746	1.23033	-5.71529	-2.37226	0.831922	FALSE	Rps12-ps1	gray
ENSMUSG00000100629	0.822688	-5.71529	-2.37225	0.832909	FALSE	Gm28192	gray
ENSMUSG00000070719	0.81112	-5.71529	-2.37223	0.833573	FALSE	Pla2g4d	gray
ENSMUSG00000091223	1.99588	-5.71529	-2.37219	0.80097	FALSE	Gm8775	gray
ENSMUSG00000104784	1.98642	-5.71529	-2.37218	0.788316	FALSE	Gm42984	gray
ENSMUSG00000108238	-5.85563	-2.36608	-2.37215	0.253335	FALSE	Gm43984	gray
ENSMUSG00000106099	1.574	-5.71529	-2.37215	0.790517	FALSE	Gm42664	gray
ENSMUSG00000040310	0.677092	-5.71529	-2.37196	0.841296	FALSE	Alx4	gray
ENSMUSG00000085312	-5.85563	-2.27297	-2.37194	0.258492	FALSE	Gm12763	gray
ENSMUSG00000097194	1.60885	-0.758401	-2.37155	0.103253	FALSE	9330175E14Rik	gray
ENSMUSG00000095524	1.2012	-5.71529	-2.3714	0.811376	FALSE	Gm15682	gray
ENSMUSG00000112598	0.614687	-1.18552	-1.84145	0.00243349	TRUE	Gm40552	blue
ENSMUSG00000044716	0.614687	-1.07658	-1.69918	0.0137059	TRUE	Dok7	blue
ENSMUSG00000030838	3.15634	0.856305	-2.36837	0.0208541	FALSE	Ush1c	gray
ENSMUSG00000040663	1.13974	-1.17344	-2.36709	0.0162084	FALSE	Clcf1	gray
ENSMUSG00000047250	0.618911	-2.17344	-2.90063	0.0124648	TRUE	Ptgs1	blue
ENSMUSG00000097173	0.908367	-1.27297	-2.36614	0.284775	FALSE	Gm26829	gray
ENSMUSG00000033044	0.908367	-1.27297	-2.36614	0.284775	FALSE	Dhrs7c	gray
ENSMUSG00000061897	-0.348881	-2.61401	-2.36605	0.0208277	FALSE	Gm14292	gray
ENSMUSG00000099764	1.06126	-5.71529	-2.36552	0.819383	FALSE	Rps10-ps2	gray
ENSMUSG00000055994	0.618911	-4.12096	-5.10606	0.000252168	TRUE	Nod2	blue
ENSMUSG00000098789	2.90839	0.463989	-2.36339	0.277326	FALSE	Jmjd7	gray
ENSMUSG00000090628	2.90839	0.463989	-2.36339	0.277326	FALSE	Gm17083	gray
ENSMUSG00000079550	-0.939576	-2.95103	-2.36248	0.212262	FALSE	Mpp4	gray
ENSMUSG00000102496	-0.984666	-7.88541	-2.36137	0.188651	FALSE	Gm36989	gray
ENSMUSG00000027514	0.847017	-1.27297	-2.3606	0.296583	FALSE	Zbp1	gray
ENSMUSG00000026834	1.23035	-1.08855	-2.35996	0.0368868	FALSE	Acvr1c	gray
ENSMUSG00000087475	-1.41349	-8.03742	-2.35748	0.262853	FALSE	4933406I18Rik	gray
ENSMUSG00000087390	0.618911	-8.41593	-4.50207	0.00354258	TRUE	Gm7598	blue
ENSMUSG00000061126	1.90841	-0.313619	-2.34999	0.0974846	FALSE	Cyp4f39	gray
ENSMUSG00000038608	0.622113	-1.76464	-2.42019	6.34e-07	TRUE	Dock10	blue
ENSMUSG00000095953	1.49338	-0.781124	-2.34784	0.0372328	FALSE	6030469F06Rik	gray
ENSMUSG00000019689	0.629263	-0.864339	-1.50884	0.000109493	TRUE	Fmc1	blue
ENSMUSG00000086995	0.908408	-1.17344	-2.34375	0.192017	FALSE	Gm13544	gray
ENSMUSG00000097404	1.18853	-0.95104	-2.34374	0.364621	FALSE	Gm10814	gray
ENSMUSG00000087502	1.25237	-0.951018	-2.33995	0.863143	FALSE	Gm16091	gray
ENSMUSG00000041293	1.04592	-0.951018	-2.33993	0.86447	FALSE	Adgrf1	gray
ENSMUSG00000100931	1.23033	-0.951018	-2.33988	0.736343	FALSE	Gm28085	gray
ENSMUSG00000020950	1.23033	-0.951018	-2.33988	0.736343	FALSE	Foxg1	gray
ENSMUSG00000035370	1.41092	-0.951018	-2.33983	0.839737	FALSE	Gm49322	gray
ENSMUSG00000081953	1.57138	-0.951018	-2.33971	0.806259	FALSE	Gm12435	gray
ENSMUSG00000053964	1.35772	-0.951018	-2.33967	0.857929	FALSE	Lgals4	gray
ENSMUSG00000115398	1.11487	-0.951018	-2.33954	0.883168	FALSE	Gm534	gray
ENSMUSG00000111264	-0.622094	-2.7584	-2.33732	0.0937896	FALSE	E030022I16Rik	gray
ENSMUSG00000031822	0.62964	-0.886921	-1.51747	1.61e-09	TRUE	Gse1	blue
ENSMUSG00000097354	0.630884	-2.27298	-3.01748	0.00168799	TRUE	2310001H17Rik	blue
ENSMUSG00000073144	0.634243	-3.34336	-4.07518	0.000106676	TRUE	4930599N23Rik	blue
ENSMUSG00000098286	1.78288	-0.366086	-2.33432	0.0962984	FALSE	Mir8091	gray
ENSMUSG00000097548	0.908367	-0.951018	-2.33351	0.687224	FALSE	Gm26748	gray
ENSMUSG00000046733	0.36785	-1.7584	-2.32922	0.19848	FALSE	Gprc5a	gray
ENSMUSG00000101387	0.634243	-0.857941	-1.52472	0.0104421	TRUE	Pced1c-ps	blue
ENSMUSG00000090877	0.644558	-1.14899	-1.80302	0.000914136	TRUE	Hspa1b	blue
ENSMUSG00000047384	0.344517	-1.7584	-2.32587	0.202802	FALSE	A730013G03Rik	gray
ENSMUSG00000110052	0.645384	-2.08855	-2.82912	0.0027795	TRUE	1700020G03Rik	blue
ENSMUSG00000024575	0.645384	-8.62238	-4.78114	0.00101383	TRUE	Pde6a	blue
ENSMUSG00000022504	0.645384	-3.95104	-4.91964	0.000775642	TRUE	Ciita	blue
ENSMUSG00000093178	3.07832	0.768368	-2.31793	0.0370131	FALSE	Snord87	gray
ENSMUSG00000030519	0.654661	-0.89728	-1.57459	0.000691386	TRUE	Apba2	blue
ENSMUSG00000041729	0.656438	-1.04727	-1.72105	0.000243511	TRUE	Coro2b	blue
ENSMUSG00000081443	0.661778	-0.846081	-1.52665	0.00274178	TRUE	Gm3880	blue
ENSMUSG00000047143	0.0339494	-2.17344	-2.30972	0.045511	FALSE	Dmrta2	gray
ENSMUSG00000064252	1.85183	-0.436474	-2.30747	0.0938597	FALSE	Olfr329-ps	gray
ENSMUSG00000096145	0.670258	-1.35986	-2.04512	1.34e-05	TRUE	Vkorc1	blue
ENSMUSG00000086502	0.673952	-1.66726	-2.37779	0.00240093	TRUE	B130055M24Rik	blue
ENSMUSG00000021539	5.67211	3.04894	-2.30654	0.376948	FALSE	Lect2	gray
ENSMUSG00000104719	0.0604228	-7.0374	-2.30569	0.399458	FALSE	4933437G19Rik	gray
ENSMUSG00000103708	-0.354611	-7.0374	-2.3056	0.460665	FALSE	Gm33222	gray
ENSMUSG00000078117	-0.354611	-7.0374	-2.3056	0.460665	FALSE	Gm16485	gray
ENSMUSG00000086544	0.00795481	-7.0374	-2.30538	0.41304	FALSE	Chn1os3	gray
ENSMUSG00000103039	-0.00411887	-7.0374	-2.30531	0.417054	FALSE	Gm37123	gray
ENSMUSG00000085658	-0.413503	-7.0374	-2.30525	0.459305	FALSE	Gm15704	gray
ENSMUSG00000092286	-0.413503	-7.0374	-2.30525	0.459305	FALSE	Dtnbos	gray
ENSMUSG00000038602	-0.261504	-7.0374	-2.30496	0.457814	FALSE	Slc35f1	gray
ENSMUSG00000112790	-0.091581	-7.0374	-2.30478	0.43273	FALSE	Gm33378	gray
ENSMUSG00000097146	0.756414	-1.45355	-2.30326	0.0622561	FALSE	Gm4211	gray
ENSMUSG00000093910	1.86261	-0.436474	-2.30198	0.0924199	FALSE	Zfp853	gray
ENSMUSG00000090576	2.34137	0.0489504	-2.29897	0.0178221	FALSE	Gm17055	gray
ENSMUSG00000099843	0.686026	-4.0385	-5.03315	0.000197311	TRUE	Gm7160	blue
ENSMUSG00000021097	0.688636	-1.00633	-1.70744	1.31e-05	TRUE	Clmn	blue
ENSMUSG00000045231	1.12141	-1.12097	-2.29388	0.0796501	FALSE	BC106179	gray
ENSMUSG00000109244	0.207979	-1.95103	-2.29285	0.429589	FALSE	Gm44751	gray
ENSMUSG00000080902	0.310516	-1.95103	-2.29226	0.413598	FALSE	Ywhaq-ps3	gray
ENSMUSG00000112545	0.298365	-1.95103	-2.29219	0.41512	FALSE	1300014J16Rik	gray
ENSMUSG00000110598	0.295442	-1.95103	-2.29217	0.413443	FALSE	Gm45854	gray
ENSMUSG00000107802	0.0604228	-1.95103	-2.29196	0.452808	FALSE	1700126G02Rik	gray
ENSMUSG00000099181	-1.09153	-7.71549	-2.29031	0.270537	FALSE	Mir6905	gray
ENSMUSG00000075425	-0.0915768	-1.95103	-2.28985	0.453197	FALSE	Gm13547	gray
ENSMUSG00000038057	-1.45836	-8.30045	-2.28855	0.137288	FALSE	Dbil5	gray
ENSMUSG00000108452	3.13549	0.785916	-2.28628	0.249187	FALSE	4930413G21Rik	gray
ENSMUSG00000094772	-0.676527	-2.75839	-2.28542	0.233366	FALSE	Rpl29-ps2	gray
ENSMUSG00000050211	-0.0915805	-2.19898	-2.28486	0.0470534	FALSE	Pla2g4e	gray
ENSMUSG00000064348	0.688851	-0.892157	-1.59085	0.000812115	TRUE	mt-Tn	blue
ENSMUSG00000115808	4.36783	6.39818	-2.28358	0.774366	FALSE	Gm18949	gray
ENSMUSG00000086735	2.23031	0.048951	-2.28019	0.140485	FALSE	Gm13977	gray
ENSMUSG00000030450	0.699471	2.51927	1.81293	4.64e-05	TRUE	Oca2	blue
ENSMUSG00000068196	0.703099	-1.27298	-1.9879	0.0117792	TRUE	Col8a1	blue
ENSMUSG00000030098	0.703598	-2.86666	-3.62408	2.24e-09	TRUE	Grip2	blue
ENSMUSG00000018339	0.711207	-1.65149	-2.39378	0.00102273	TRUE	Gpx3	blue
ENSMUSG00000002007	2.02389	-0.240556	-2.27375	0.0182359	FALSE	Srpk3	gray
ENSMUSG00000097219	0.908408	-1.54969	-2.27356	0.0830579	FALSE	Gm26551	gray
ENSMUSG00000062585	1.67395	-0.536011	-2.27291	0.0567338	FALSE	Cnr2	gray
ENSMUSG00000097587	0.99088	-1.21408	-2.26685	0.0387677	FALSE	4930578M01Rik	gray
ENSMUSG00000073647	0.13081	-1.95104	-2.26598	0.17384	FALSE	Gm10557	gray
ENSMUSG00000042757	0.715772	-0.7954	-1.52469	0.0006362	TRUE	Tmem108	blue
ENSMUSG00000113662	1.46641	-0.758401	-2.25885	0.124151	FALSE	Gm35558	gray
ENSMUSG00000084885	0.715773	-2.45355	-3.40174	0.00651933	TRUE	3010001F23Rik	blue
ENSMUSG00000036196	-2.13598	-4.34336	-2.25182	0.0170333	FALSE	Slc26a8	gray
ENSMUSG00000097820	0.720791	-2.88965	-3.69663	8.5e-05	TRUE	E530011L22Rik	blue
ENSMUSG00000034881	0.725553	-0.801304	-1.54041	0.000264736	TRUE	Tbxa2r	blue
ENSMUSG00000115680	0.727846	2.97495	2.23771	0.0097284	TRUE	Gm35167	blue
ENSMUSG00000057818	1.71576	-0.366086	-2.24038	0.137259	FALSE	1600029O15Rik	gray
ENSMUSG00000115762	0.493381	-1.53601	-2.23985	0.145382	FALSE	Gm34907	gray
ENSMUSG00000062906	0.736236	-0.994119	-1.74382	3.85e-05	TRUE	Hdac10	blue
ENSMUSG00000087336	-0.898929	-2.75839	-2.23565	0.2836	FALSE	Gm15860	gray
ENSMUSG00000020826	0.171454	-1.95105	-2.23501	0.0585777	FALSE	Nos2	gray
ENSMUSG00000116038	-0.676527	-7.30045	-2.234	0.370692	FALSE	CT010583.1	gray
ENSMUSG00000075318	0.737146	-1.17344	-1.93395	0.0109879	TRUE	Scn2a	blue
ENSMUSG00000083894	-0.676527	-2.53599	-2.22991	0.317748	FALSE	Gm11489	gray
ENSMUSG00000027971	-0.506615	-7.30045	-2.22819	0.352185	FALSE	Ndst4	gray
ENSMUSG00000032502	-0.506615	-7.30045	-2.22819	0.352185	FALSE	Stac	gray
ENSMUSG00000043670	-0.313974	-7.30045	-2.22813	0.312344	FALSE	Diras1	gray
ENSMUSG00000103649	-0.377886	-7.30045	-2.22769	0.322513	FALSE	Gm37768	gray
ENSMUSG00000111942	0.740523	-8.17492	-4.47149	0.00968123	TRUE	Gm5182	blue
ENSMUSG00000030364	-0.898936	-7.52284	-2.22642	0.313813	FALSE	Clec2h	gray
ENSMUSG00000110587	-1.50661	-8.03742	-2.22634	0.274555	FALSE	Gm7344	gray
ENSMUSG00000072487	-0.284224	-2.27297	-2.22449	0.165338	FALSE	Mroh5	gray
ENSMUSG00000107352	-0.792021	-7.52284	-2.22407	0.294075	FALSE	Gm43660	gray
ENSMUSG00000114415	-1.89892	-8.30045	-2.22343	0.301619	FALSE	Gm41030	gray
ENSMUSG00000050919	0.756415	-1.1466	-1.93808	0.000216397	TRUE	Zfp366	blue
ENSMUSG00000050272	0.756415	-8.17492	-4.32295	0.00941048	TRUE	Dscam	blue
ENSMUSG00000108383	-0.261506	-2.27296	-2.2199	0.350589	FALSE	Gm6567	gray
ENSMUSG00000029074	1.15634	-0.951049	-2.21944	0.0279386	FALSE	Ttll10	gray
ENSMUSG00000032818	0.908416	-1.12097	-2.21777	0.141871	FALSE	Loxhd1	gray
ENSMUSG00000026175	2.23033	0.048951	-2.21718	0.0995491	FALSE	Vil1	gray
ENSMUSG00000065521	0.908367	-1.19313	-2.21562	0.13149	FALSE	Mir296	gray
ENSMUSG00000106743	0.908367	-0.588479	-2.21561	0.192119	FALSE	Gm42847	gray
ENSMUSG00000102289	0.908367	-1.36608	-2.21556	0.139049	FALSE	Gm31258	gray
ENSMUSG00000086866	0.908367	-1.53601	-2.2155	0.10548	FALSE	4930512H18Rik	gray
ENSMUSG00000086942	0.908367	-1.53601	-2.2155	0.114148	FALSE	Gm15489	gray
ENSMUSG00000049191	-0.00411913	-2.17344	-2.21539	0.0491513	FALSE	Rtl5	gray
ENSMUSG00000029923	0.756415	-2.53601	-3.44553	0.0113697	TRUE	Rab19	blue
ENSMUSG00000079685	0.761192	2.64985	1.87785	0.00014787	TRUE	Ulbp1	blue
ENSMUSG00000068587	0.602315	-1.53601	-2.20965	0.113717	FALSE	Mgam	gray
ENSMUSG00000079419	0.766399	2.527	1.73878	0.00927647	TRUE	Ms4a6c	blue
ENSMUSG00000108543	2.07833	-0.0885531	-2.20501	0.0789191	FALSE	Gm44735	gray
ENSMUSG00000030834	0.0396631	-2.06652	-2.20457	0.0637466	FALSE	Abcc6	gray
ENSMUSG00000115810	0.766399	-1.88965	-2.71424	0.00202614	TRUE	Gm49066	blue
ENSMUSG00000021719	0.610336	-1.53601	-2.20154	0.054593	FALSE	Rgs7bp	gray
ENSMUSG00000087480	0.756414	-1.27297	-2.20061	0.124073	FALSE	Gm15910	gray
ENSMUSG00000067764	-2.1985	-9.03741	-2.19867	0.0775733	FALSE	Xlr5c	gray
ENSMUSG00000112203	-2.1422	-8.96341	-2.19803	0.113428	FALSE	Gm49167	gray
ENSMUSG00000043286	1.8015	-0.366086	-2.1975	0.075328	FALSE	Pnpla1	gray
ENSMUSG00000053080	0.767936	-0.734239	-1.51109	9.96e-05	TRUE	2700081O15Rik	blue
ENSMUSG00000107419	2.71574	0.463989	-2.19467	0.315033	FALSE	Gm38839	gray
ENSMUSG00000084796	1.49337	-0.68801	-2.18891	0.241612	FALSE	Mir142hg	gray
ENSMUSG00000006575	0.779135	-4.27297	-5.16422	1.77e-05	TRUE	Rundc3a	blue
ENSMUSG00000037005	0.782887	2.527	1.74012	0.011249	TRUE	Xpnpep2	blue
ENSMUSG00000045934	0.787111	-1.79905	-2.62367	0.000101921	TRUE	Mtmr11	blue
ENSMUSG00000051747	0.789119	-0.883937	-1.6787	9.25e-06	TRUE	Ttn	blue
ENSMUSG00000036995	0.795473	-0.99996	-1.80462	3.69e-05	TRUE	Asap3	blue
ENSMUSG00000085886	2.00795	-0.143694	-2.18154	0.0651963	FALSE	D030047H15Rik	gray
ENSMUSG00000035864	0.283927	-1.82551	-2.17921	0.0851222	FALSE	Syt1	gray
ENSMUSG00000111088	0.801503	-3.34336	-4.27189	0.000108131	TRUE	9430081H08Rik	blue
ENSMUSG00000059412	1.32345	-0.758404	-2.17416	0.0255459	FALSE	Fxyd2	gray
ENSMUSG00000016356	0.81326	-1.38715	-2.23667	7.17e-05	TRUE	Col20a1	blue
ENSMUSG00000057286	0.81727	-1.66726	-2.53002	0.00128892	TRUE	St6galnac2	blue
ENSMUSG00000052353	0.823301	-0.777403	-1.60771	3.4e-07	TRUE	Cemip	blue
ENSMUSG00000026904	-2.04578	-3.95104	-2.16813	0.138727	FALSE	Slc4a10	gray
ENSMUSG00000040280	0.592916	-1.53601	-2.1678	0.028149	FALSE	Ndufa4l2	gray
ENSMUSG00000085105	1.23034	-0.844134	-2.16588	0.0519994	FALSE	Gm12758	gray
ENSMUSG00000084845	1.61624	-0.536009	-2.16416	0.167933	FALSE	Tmem240	gray
ENSMUSG00000019775	0.829346	2.72702	1.95105	0.0104762	TRUE	Rgs17	blue
ENSMUSG00000035279	0.834417	-0.711863	-1.54384	0.00019976	TRUE	Ssc5d	blue
ENSMUSG00000114535	1.49338	-0.629122	-2.16022	0.0240832	FALSE	Gm47246	gray
ENSMUSG00000082305	0.834417	-8.30045	-4.62319	0.00435579	TRUE	Gm2420	blue
ENSMUSG00000029830	0.323456	-1.66726	-2.1561	0.148646	FALSE	Svopl	gray
ENSMUSG00000002100	0.839155	-0.838576	-1.71037	0.00440971	TRUE	Mybpc3	blue
ENSMUSG00000071341	0.843252	-0.985816	-1.83025	1.46e-06	TRUE	Egr4	blue
ENSMUSG00000026686	1.71577	-0.436474	-2.15006	0.113859	FALSE	Lmx1a	gray
ENSMUSG00000042474	-0.0916022	-2.12097	-2.14982	0.156883	FALSE	Fcmr	gray
ENSMUSG00000049285	0.845224	-1.0055	-1.88107	0.00398487	TRUE	Mblac1	blue
ENSMUSG00000087362	0.847017	9.20561	3.67885	0.00226085	TRUE	Gm13710	blue
ENSMUSG00000117255	0.727845	-1.36608	-2.14002	0.144034	FALSE	AC140278.1	gray
ENSMUSG00000079363	0.849524	-1.78563	-2.65799	2.06e-06	TRUE	Gbp4	blue
ENSMUSG00000032338	0.85595	-1.21408	-2.13959	0.0516602	FALSE	Hcn4	gray
ENSMUSG00000086826	0.851834	-8.17492	-4.52849	0.00806084	TRUE	Gm11739	blue
ENSMUSG00000040714	0.860589	-0.682855	-1.56504	0.000778883	TRUE	Klc3	blue
ENSMUSG00000051390	0.862836	-1.39162	-2.25644	2.41e-10	TRUE	Zbtb22	blue
ENSMUSG00000081683	0.864023	-0.902141	-1.79142	0.00103179	TRUE	Fzd10	blue
ENSMUSG00000107698	-1.09158	-2.95103	-2.12306	0.240242	FALSE	Gm44430	gray
ENSMUSG00000097177	0.295442	-1.72866	-2.12084	0.0276959	FALSE	9330159M07Rik	gray
ENSMUSG00000037636	1.57827	-0.536012	-2.11961	0.026569	FALSE	Slc25a43	gray
ENSMUSG00000026875	0.865349	-1.009	-1.888	1.74e-05	TRUE	Traf1	blue
ENSMUSG00000066278	0.869943	-0.64203	-1.5174	6.81e-09	TRUE	Vps37b	blue
ENSMUSG00000071392	1.39384	-0.629121	-2.11902	0.0475183	FALSE	Ect2l	gray
ENSMUSG00000037679	0.873189	-1.01685	-1.89863	2.43e-09	TRUE	Inf2	blue
ENSMUSG00000008658	0.99588	-0.95104	-2.11304	0.402684	FALSE	Rbfox1	gray
ENSMUSG00000072809	0.493381	-1.53601	-2.11113	0.131576	FALSE	9330160F10Rik	gray
ENSMUSG00000025202	0.876709	-1.19898	-2.10074	0.00946773	TRUE	Scd3	blue
ENSMUSG00000030382	2.23031	0.048957	-2.10601	0.575876	FALSE	Slc27a5	gray
ENSMUSG00000110524	2.23031	0.048957	-2.10601	0.575876	FALSE	Gm39228	gray
ENSMUSG00000087269	0.886391	-0.644948	-1.54702	0.00396079	TRUE	D330023K18Rik	blue
ENSMUSG00000054457	-1.09157	-7.52284	-2.10512	0.368926	FALSE	9430021M05Rik	gray
ENSMUSG00000097084	0.847017	-1.17344	-2.10454	0.0379318	FALSE	Foxl1	gray
ENSMUSG00000035681	0.891929	-1.82552	-2.72416	1.38e-06	TRUE	Kcnc2	blue
ENSMUSG00000042672	-0.454148	-2.27297	-2.09956	0.146412	FALSE	Dcst1	gray
ENSMUSG00000029212	0.841304	-1.17344	-2.09756	0.188637	FALSE	Gabrb1	gray
ENSMUSG00000081402	1.49333	-0.536002	-2.0967	0.478916	FALSE	Gm15455	gray
ENSMUSG00000058396	0.28693	-1.68801	-2.09594	0.12138	FALSE	Gpr182	gray
ENSMUSG00000026837	0.893763	-0.740834	-1.63567	2.69e-24	TRUE	Col5a1	blue
ENSMUSG00000031325	-2.09154	-8.30045	-2.09372	0.342464	FALSE	4930519F16Rik	gray
ENSMUSG00000040775	-2.09154	-8.30045	-2.09372	0.342464	FALSE	Gm9772	gray
ENSMUSG00000115148	2.28693	0.048957	-2.09128	0.623676	FALSE	Gm49125	gray
ENSMUSG00000114638	2.23034	0.048957	-2.091	0.628674	FALSE	Gm31834	gray
ENSMUSG00000079186	0.895478	2.95584	2.09378	0.000305046	TRUE	Gzmc	blue
[truncated: 17,525 more rows]
