# Supplementary material for: N6-methyladenosine writer METTL16-mediated alternative splicing and translation control are essential for murine spermatogenesis
Source: Genome Biol. 2024 Jul 19;25:193. doi: 10.1186/s13059-024-03332-5 (PMC11264951; doi:10.1186/s13059-024-03332-5)
Supplement: Supplementary file 6 — Additional file 6: Table S5. RIP-seq of METTL16 binding targets using spermatogenic cells from P10 testis. [file 13059_2024_3332_MOESM6_ESM.xlsx]

## Sheet: m16_peaks_anno
Supplementary Table S5. RIP-seq of METTL16 binding targets using spermatogenic cells from P10 testis.
GeneName	Chr	Start	End	PeakID	Length	Strand	FoldEnrichment	Pvalue	FDR	Score	Region	GeneID	Transcript	BioType
Tcea1	1	4858501	4891991	peak_1	33491	+	2.18	5.01187e-11	9.54993e-10	2.18	cds	ENSMUSG00000033813	ENSMUST00000081551	protein_coding
Obsl1	1	75497099	75498163	peak_353	1065	-	2.54	7.94328e-38	3.98107e-36	2.54	cds	ENSMUSG00000026211	ENSMUST00000155084	protein_coding
Atg9a	1	75183014	75184563	peak_352	1550	-	8.01	0.00676083	0.057544	8.01	cds	ENSMUSG00000033124	ENSMUST00000040689	protein_coding
Ccdc108	1	74903205	74903446	peak_351	242	-	6.71	3.98107e-11	7.76247e-10	6.71	cds	ENSMUSG00000047021	ENSMUST00000094844	protein_coding
Zfp142	1	74578122	74579490	peak_350	1369	-	2.34	2.39883e-08	4.0738e-07	2.34	cds	ENSMUSG00000026135	ENSMUST00000027315	protein_coding
Zfp142	1	74572387	74573553	peak_349	1167	-	10.4	0.00104713	0.0107152	10.4	cds	ENSMUSG00000026135	ENSMUST00000027315	protein_coding
Zfp142	1	74571488	74572148	peak_348	661	-	2.67	3.16228e-11	7.24436e-10	2.67	cds	ENSMUSG00000026135	ENSMUST00000027315	protein_coding
Usp37	1	74453923	74456159	peak_347	2237	-	1.83	3.16228e-12	7.94328e-11	1.83	cds	ENSMUSG00000033364	ENSMUST00000044260	protein_coding
Usp37	1	74450518	74453834	peak_346	3317	-	1.78	1.25893e-12	3.16228e-11	1.78	cds	ENSMUSG00000033364	ENSMUST00000044260	protein_coding
Aamp	1	74283166	74283959	peak_345	794	-	1.33	0.000194984	0.00223872	1.33	cds	ENSMUSG00000006299	ENSMUST00000187046	protein_coding
Tns1	1	73914308	73914489	peak_344	182	-	1.81	8.51138e-05	0.00102329	1.81	utr3	ENSMUSG00000055322	ENSMUST00000185331	protein_coding
Tns1	1	73911519	73911790	peak_343	272	-	3.07	0.000301995	0.00338844	3.07	utr3	ENSMUSG00000055322	ENSMUST00000187584	protein_coding
Fn1	1	71645558	71649242	peak_342	3685	-	2.02	3.98107e-13	7.94328e-12	2.02	cds	ENSMUSG00000026193	ENSMUST00000186129	protein_coding
Obsl1	1	75503447	75503796	peak_354	350	-	2.62	1.99526e-18	5.01187e-17	2.62	cds	ENSMUSG00000026211	ENSMUST00000155084	protein_coding
Fn1	1	71590830	71593128	peak_340	2299	-	1.26	0.0030903	0.0288403	1.26	cds	ENSMUSG00000026193	ENSMUST00000188674	protein_coding
Ino80d	1	63085982	63086372	peak_338	391	-	2.89	1.99526e-23	6.30957e-22	2.89	cds	ENSMUSG00000040865	ENSMUST00000165066	protein_coding
Ino80d	1	63062097	63074521	peak_337	12425	-	2.96	4.36516e-06	6.16595e-05	2.96	cds	ENSMUSG00000040865	ENSMUST00000165066	protein_coding
Als2	1	59209004	59209065	peak_336	62	-	2.67	0.0177828	0.135831	2.67	cds	ENSMUSG00000026024	ENSMUST00000163058	protein_coding
Als2	1	59183866	59185498	peak_335	1633	-	2.26	0.000102329	0.00120226	2.26	cds	ENSMUSG00000026024	ENSMUST00000163058	protein_coding
Als2	1	59175036	59179156	peak_334	4121	-	2.49	1e-11	2.0893e-10	2.49	cds	ENSMUSG00000026024	ENSMUST00000163058	protein_coding
Trak2	1	58915814	58921745	peak_333	5932	-	1.88	0.00060256	0.00630957	1.88	cds	ENSMUSG00000026028	ENSMUST00000027186	protein_coding
Trak2	1	58909997	58911654	peak_332	1658	-	3.31	1.34896e-06	1.99526e-05	3.31	cds	ENSMUSG00000026028	ENSMUST00000027186	protein_coding
Trak2	1	58903318	58903528	peak_331	211	-	1.86	4.67735e-05	0.00057544	1.86	cds	ENSMUSG00000026028	ENSMUST00000027186	protein_coding
Clk1	1	58419729	58424066	peak_330	4338	-	2.01	3.98107e-42	2.51189e-40	2.01	cds	ENSMUSG00000026034	ENSMUST00000148330	nonsense_mediated_decay
Sf3b1	1	55014493	55016456	peak_329	1964	-	1.52	2.39883e-07	3.71535e-06	1.52	cds	ENSMUSG00000025982	ENSMUST00000191303	nonsense_mediated_decay
Sf3b1	1	55006354	55007690	peak_328	1337	-	1.5	1.31826e-07	2.0893e-06	1.5	cds	ENSMUSG00000025982	ENSMUST00000027127	protein_coding
Sf3b1	1	55005867	55006295	peak_327	429	-	1.33	0.00891251	0.074131	1.33	cds	ENSMUSG00000025982	ENSMUST00000027127	protein_coding
Sf3b1	1	54998086	54999694	peak_326	1609	-	1.61	3.01995e-07	4.67735e-06	1.61	cds	ENSMUSG00000025982	ENSMUST00000027127	protein_coding
Plekhm3	1	64921740	64921801	peak_339	62	-	4.01	0.0251189	0.18197	4.01	cds	ENSMUSG00000051344	ENSMUST00000097713	protein_coding
Sf3b1	1	54994388	54996922	peak_325	2535	-	1.87	2.18776e-09	3.98107e-08	1.87	cds	ENSMUSG00000025982	ENSMUST00000027127	protein_coding
Wdfy1	1	79713943	79714944	peak_355	1002	-	2.3	0.047863	0.311172	2.3	cds	ENSMUSG00000073643	ENSMUST00000113513	protein_coding
Trip12	1	84782910	84793606	peak_357	10697	-	1.67	6.30957e-12	1.38038e-10	1.67	cds	ENSMUSG00000026219	ENSMUST00000027421	protein_coding
Srgap2	1	131355599	131411841	peak_385	56243	-	2.71	7.94328e-23	2.51189e-21	2.71	cds	ENSMUSG00000026425	ENSMUST00000185596	protein_coding
Srgap2	1	131296395	131296456	peak_384	62	-	4.54	0.0123027	0.0977237	4.54	cds	ENSMUSG00000026425	ENSMUST00000187042	protein_coding
Zranb3	1	127976476	127976537	peak_383	62	-	2.94	0.0416869	0.275423	2.94	cds	ENSMUSG00000036086	ENSMUST00000086614	protein_coding
Zranb3	1	127955019	127956640	peak_382	1622	-	3.07	0.0134896	0.10666	3.07	cds	ENSMUSG00000036086	ENSMUST00000086614	protein_coding
Nckap5	1	126492919	126695694	peak_381	202776	-	8.55	0.00316228	0.0295121	8.55	cds	ENSMUSG00000049690	ENSMUST00000112583	protein_coding
Nckap5	1	126110228	126492680	peak_380	382453	-	2.8	1.25893e-53	7.94328e-52	2.8	cds	ENSMUSG00000049690	ENSMUST00000057846	protein_coding
Nckap5	1	125981595	126024845	peak_379	43251	-	3.38	1.14815e-10	2.29087e-09	3.38	cds	ENSMUSG00000049690	ENSMUST00000161954	protein_coding
Ddx18	1	121565980	121567959	peak_378	1980	-	1.82	2.81838e-10	5.49541e-09	1.82	cds	ENSMUSG00000001674	ENSMUST00000001724	protein_coding
Gli2	1	118848440	118853361	peak_377	4922	-	4.01	0.00263027	0.0245471	4.01	cds	ENSMUSG00000048402	ENSMUST00000162607	protein_coding
Pign	1	105646717	105648132	peak_376	1416	-	2.85	0.0338844	0.232809	2.85	cds	ENSMUSG00000056536	ENSMUST00000070699	protein_coding
Ppip5k2	1	97707694	97711567	peak_375	3874	-	2.55	6.60693e-08	1.07152e-06	2.55	cds	ENSMUSG00000040648	ENSMUST00000171129	protein_coding
Hdlbp	1	93430253	93438374	peak_374	8122	-	2.15	1.58489e-27	6.30957e-26	2.15	cds	ENSMUSG00000034088	ENSMUST00000186164	protein_coding
Hdlbp	1	93423804	93429463	peak_373	5660	-	2.11	7.94328e-24	2.51189e-22	2.11	cds	ENSMUSG00000034088	ENSMUST00000186164	protein_coding
Trip12	1	84742310	84743964	peak_356	1655	-	2	3.98107e-32	1.58489e-30	2	cds	ENSMUSG00000026219	ENSMUST00000027421	protein_coding
Hdlbp	1	93414847	93420237	peak_372	5391	-	2.79	6.30957e-11	1.23027e-09	2.79	cds	ENSMUSG00000034088	ENSMUST00000186164	protein_coding
Kif1a	1	93056211	93062549	peak_370	6339	-	1.86	8.91251e-05	0.00107152	1.86	cds	ENSMUSG00000014602	ENSMUST00000086819	protein_coding
Hdac4	1	91996146	92030010	peak_369	33865	-	2.6	1.7378e-07	2.75423e-06	2.6	cds	ENSMUSG00000026313	ENSMUST00000008995	protein_coding
Hdac4	1	91987580	91996088	peak_368	8509	-	3.34	0.00707946	0.060256	3.34	cds	ENSMUSG00000026313	ENSMUST00000008995	protein_coding
Hdac4	1	91972818	91982034	peak_367	9217	-	4.04	7.94328e-12	1.51356e-10	4.04	cds	ENSMUSG00000026313	ENSMUST00000008995	protein_coding
Per2	1	91444771	91459174	peak_366	14404	-	4.27	1.47911e-08	2.51189e-07	4.27	cds	ENSMUSG00000055866	ENSMUST00000069620	protein_coding
Per2	1	91429544	91430830	peak_365	1287	-	2.4	0.0363078	0.247172	2.4	cds	ENSMUSG00000055866	ENSMUST00000069620	protein_coding
Per2	1	91419399	91419459	peak_363	61	-	1.81	0.0229087	0.166341	1.81	cds	ENSMUSG00000055866	ENSMUST00000069620	protein_coding
Hjurp	1	88267994	88277394	peak_362	9401	-	1.42	5.88844e-08	9.77237e-07	1.42	cds	ENSMUSG00000044783	ENSMUST00000054674	protein_coding
Hjurp	1	88265959	88266437	peak_361	479	-	1.74	3.71535e-06	5.24807e-05	1.74	cds	ENSMUSG00000044783	ENSMUST00000054674	protein_coding
Ncl	1	86358190	86358654	peak_360	465	-	2.08	1e-124	1e-122	2.08	cds	ENSMUSG00000026234	ENSMUST00000027438	protein_coding
Ncl	1	86356384	86357388	peak_359	1005	-	3.85	0	0	3.85	cds	ENSMUSG00000026234	ENSMUST00000027438	protein_coding
Trip12	1	84793874	84795777	peak_358	1904	-	1.74	1e-17	3.16228e-16	1.74	cds	ENSMUSG00000026219	ENSMUST00000185909	nonsense_mediated_decay
Hdlbp	1	93412452	93413908	peak_371	1457	-	1.76	2.51189e-11	5.62341e-10	1.76	cds	ENSMUSG00000034088	ENSMUST00000186164	protein_coding
Gm36955	1	54518787	54518847	peak_324	61	-	5.79	0.000107152	0.00128825	5.79	npExon	ENSMUSG00000104136	ENSMUST00000194316	TEC
Gtf3c3	1	54430538	54438911	peak_323	8374	-	2.58	5.01187e-13	1.25893e-11	2.58	cds	ENSMUSG00000041303	ENSMUST00000041638	protein_coding
Hecw2	1	53831510	53831571	peak_322	62	-	2.56	0.00794328	0.0660693	2.56	cds	ENSMUSG00000042807	ENSMUST00000087659	protein_coding
Gm26788	1	34166151	34166449	peak_288	299	-	6.22	1.99526e-75	1.58489e-73	6.22	npExon	ENSMUSG00000096992	ENSMUST00000181692	antisense
Zfp451	1	33776398	33776639	peak_287	242	-	1.62	0.000645654	0.00691831	1.62	cds	ENSMUSG00000042197	ENSMUST00000019861	protein_coding
Phf3	1	30829928	30830079	peak_286	152	-	2.26	0.000338844	0.00371535	2.26	cds	ENSMUSG00000048874	ENSMUST00000088310	protein_coding
Phf3	1	30813084	30820094	peak_285	7011	-	2.96	3.98107e-35	1.99526e-33	2.96	cds	ENSMUSG00000048874	ENSMUST00000088310	protein_coding
Phf3	1	30805726	30805967	peak_284	242	-	2.29	0.00954993	0.0794328	2.29	cds	ENSMUSG00000048874	ENSMUST00000088310	protein_coding
Phf3	1	30805576	30805667	peak_283	92	-	3.27	0.00831764	0.0707946	3.27	cds	ENSMUSG00000048874	ENSMUST00000088310	protein_coding
Phf3	1	30804797	30805008	peak_282	212	-	1.82	0.000131826	0.00154882	1.82	cds	ENSMUSG00000048874	ENSMUST00000088310	protein_coding
Phf3	1	30803777	30804258	peak_281	482	-	5.92	0	0	5.92	cds	ENSMUSG00000048874	ENSMUST00000088310	protein_coding
Fam135a	1	24028402	24028673	peak_280	272	-	2.23	1.86209e-09	3.38844e-08	2.23	cds	ENSMUSG00000026153	ENSMUST00000187752	protein_coding
Rims1	1	22596537	22726994	peak_279	130458	-	4.94	0.00707946	0.060256	4.94	cds	ENSMUSG00000041670	ENSMUST00000081544	protein_coding
Rims1	1	22533401	22533582	peak_278	182	-	2.67	0.0398107	0.264241	2.67	cds	ENSMUSG00000041670	ENSMUST00000097808	protein_coding
Mcm3	1	20803591	20810076	peak_277	6486	-	2.13	3.16228e-59	2.51189e-57	2.13	cds	ENSMUSG00000041859	ENSMUST00000053266	protein_coding
Jph1	1	17092033	17097381	peak_276	5349	-	3.61	0.025704	0.185353	3.61	cds	ENSMUSG00000042686	ENSMUST00000038382	protein_coding
Gm26788	1	34166715	34166805	peak_289	91	-	10.4	0.00104713	0.0107152	10.4	npExon	ENSMUSG00000096992	ENSMUST00000181692	antisense
Ncoa2	1	13186764	13190121	peak_275	3358	-	1.6	0.00030903	0.00346737	1.6	cds	ENSMUSG00000005886	ENSMUST00000006037	protein_coding
Arfgef1	1	10232370	10232520	peak_273	151	-	1.99	0.000501187	0.00537032	1.99	cds	ENSMUSG00000067851	ENSMUST00000131556	protein_coding
Arfgef1	1	10138528	10138679	peak_272	152	-	9.35	0.00239883	0.0229087	9.35	utr3	ENSMUSG00000067851	ENSMUST00000088615	protein_coding
Plxna2	1	194620034	194620095	peak_271	62	+	6.94	0.0151356	0.116681	6.94	utr5	ENSMUSG00000026640	ENSMUST00000027952	protein_coding
Nek2	1	191827168	191829400	peak_270	2233	+	2.1	9.33254e-09	1.62181e-07	2.1	cds	ENSMUSG00000026622	ENSMUST00000027931	protein_coding
Gm37422	1	189882770	189882980	peak_269	211	+	8.28	0.00128825	0.0128825	8.28	npExon	ENSMUSG00000104435	ENSMUST00000193794	antisense
Ptpn14	1	189854951	189856726	peak_268	1776	+	2.52	0.00123027	0.0125893	2.52	cds	ENSMUSG00000026604	ENSMUST00000097442	protein_coding
Ptpn14	1	189851294	189851415	peak_267	122	+	2.54	0.0199526	0.149968	2.54	cds	ENSMUSG00000026604	ENSMUST00000097442	protein_coding
Ush2a	1	188821716	188821867	peak_266	152	+	7.48	0.01	0.0831764	7.48	cds	ENSMUSG00000026609	ENSMUST00000060479	protein_coding
Ush2a	1	188784775	188797937	peak_265	13163	+	12	0.000288403	0.00323594	12	cds	ENSMUSG00000026609	ENSMUST00000060479	protein_coding
Ush2a	1	188743589	188743650	peak_264	62	+	5.88	0.0331131	0.228034	5.88	cds	ENSMUSG00000026609	ENSMUST00000060479	protein_coding
Gpatch2	1	187341568	187348409	peak_263	6842	+	4.41	0.0147911	0.11508	4.41	cds	ENSMUSG00000039210	ENSMUST00000065573	protein_coding
Gpatch2	1	187215905	187230785	peak_262	14881	+	2.62	7.94328e-32	3.98107e-30	2.62	cds	ENSMUSG00000039210	ENSMUST00000065573	protein_coding
Eprs	1	185415926	185424339	peak_261	8414	+	2.83	1e-33	5.01187e-32	2.83	cds	ENSMUSG00000026615	ENSMUST00000046514	protein_coding
Arfgef1	1	10232579	10232670	peak_274	92	-	5.61	0.0011749	0.0120226	5.61	utr5	ENSMUSG00000067851	ENSMUST00000131556	protein_coding
Gm26788	1	34166922	34178271	peak_290	11350	-	10.8	3.98107e-87	3.98107e-85	10.8	npExon	ENSMUSG00000096992	ENSMUST00000181692	antisense
A930005N03Rik	1	34270712	34271128	peak_291	417	-	7.74	1e-167	1e-164	7.74	npExon	ENSMUSG00000103001	ENSMUST00000194920	TEC
Gm38336	1	34810198	34810259	peak_292	62	-	4.67	0.0102329	0.0831764	4.67	npExon	ENSMUSG00000104002	ENSMUST00000193040	antisense
Aff3	1	38535632	38627132	peak_321	91501	-	1.71	4.67735e-06	6.60693e-05	1.71	cds	ENSMUSG00000037138	ENSMUST00000212668	protein_coding
Aff3	1	38341797	38534914	peak_320	193118	-	1.81	0.0229087	0.166341	1.81	cds	ENSMUSG00000037138	ENSMUST00000039827	protein_coding
Aff3	1	38218414	38320128	peak_319	101715	-	2.23	0.0147911	0.115345	2.23	cds	ENSMUSG00000037138	ENSMUST00000039827	protein_coding
Aff3	1	38210350	38210591	peak_318	242	-	4.77	5.62341e-07	8.51138e-06	4.77	cds	ENSMUSG00000037138	ENSMUST00000039827	protein_coding
Rev1	1	38129501	38129681	peak_317	181	-	1.28	0.0057544	0.0501187	1.28	utr5	ENSMUSG00000026082	ENSMUST00000195383	protein_coding
Rev1	1	38108441	38128298	peak_316	19858	-	1.43	0.000354813	0.00389045	1.43	cds	ENSMUSG00000026082	ENSMUST00000195383	protein_coding
Rev1	1	38071387	38074355	peak_315	2969	-	7.21	0.0102329	0.0831764	7.21	cds	ENSMUSG00000026082	ENSMUST00000027251	protein_coding
Rev1	1	38059262	38063143	peak_314	3882	-	3.74	0.00263027	0.0245471	3.74	cds	ENSMUSG00000026082	ENSMUST00000027251	protein_coding
Rev1	1	38056278	38056399	peak_313	122	-	3.54	0.00436516	0.0389045	3.54	cds	ENSMUSG00000026082	ENSMUST00000027251	protein_coding
Txndc9	1	37986386	37986477	peak_311	92	-	5.61	0.0301995	0.210863	5.61	utr3	ENSMUSG00000058407	ENSMUST00000162031	protein_coding
Tsga10	1	37835251	37835428	peak_310	178	-	3.2	0.00707946	0.060256	3.2	cds	ENSMUSG00000060771	ENSMUST00000193669	protein_coding
Gm43213	1	37488424	37488485	peak_309	62	-	4.41	0.0147911	0.11508	4.41	npExon	ENSMUSG00000087233	ENSMUST00000151866	processed_pseudogene
Tmem131	1	36939308	36939459	peak_308	152	-	1.74	0.000707946	0.0074131	1.74	cds	ENSMUSG00000026116	ENSMUST00000027290	protein_coding
Tmem131	1	36799365	36808847	peak_306	9483	-	3.07	1.99526e-22	6.30957e-21	3.07	cds	ENSMUSG00000026116	ENSMUST00000027290	protein_coding
Sema4c	1	36549949	36550099	peak_305	151	-	3.56	0.0131826	0.105196	3.56	cds	ENSMUSG00000026121	ENSMUST00000191642	protein_coding
Ankrd23	1	36533993	36539328	peak_304	5336	-	5.61	7.24436e-08	1.1749e-06	5.61	cds	ENSMUSG00000067653	ENSMUST00000054665	protein_coding
Gm42417	1	36532146	36532386	peak_303	241	-	8.01	0.00676083	0.057544	8.01	cds	ENSMUSG00000109510	ENSMUST00000191849	protein_coding
Ankrd23	1	36534015	36536521	peak_302	2507	-	2.8	4.67735e-08	7.76247e-07	2.8	cds	ENSMUSG00000067653	ENSMUST00000054665	protein_coding
Gm42417	1	36532315	36532586	peak_301	272	-	3.61	0.042658	0.279898	3.61	cds	ENSMUSG00000109510	ENSMUST00000191849	protein_coding
Kansl3	1	36348671	36353790	peak_300	5120	-	2.35	3.16228e-12	6.30957e-11	2.35	cds	ENSMUSG00000010453	ENSMUST00000185912	protein_coding
Kansl3	1	36337074	36337225	peak_299	152	-	1.68	0.000776247	0.00812831	1.68	utr3	ENSMUSG00000010453	ENSMUST00000185912	protein_coding
Kansl3	1	36336118	36336328	peak_298	211	-	1.57	0.00229087	0.0218776	1.57	utr3	ENSMUSG00000010453	ENSMUST00000185912	protein_coding
Uggt1	1	36244154	36244215	peak_297	62	-	5.88	0.0331131	0.228034	5.88	utr5	ENSMUSG00000037470	ENSMUST00000046875	protein_coding
Uggt1	1	36209987	36210048	peak_296	62	-	1.39	0.0020893	0.0204174	1.39	cds	ENSMUSG00000037470	ENSMUST00000046875	protein_coding
Uggt1	1	36182539	36184410	peak_295	1872	-	1.69	0.000239883	0.00275423	1.69	cds	ENSMUSG00000037470	ENSMUST00000173166	nonsense_mediated_decay
Uggt1	1	36173475	36174079	peak_294	605	-	1.65	0.0144544	0.11298	1.65	cds	ENSMUSG00000037470	ENSMUST00000046875	protein_coding
Uggt1	1	36158109	36161683	peak_293	3575	-	2.17	0.00134896	0.0134896	2.17	cds	ENSMUSG00000037470	ENSMUST00000046875	protein_coding
Nfasc	1	132566995	132567056	peak_386	62	-	5.88	0.0331131	0.228034	5.88	utr3	ENSMUSG00000026442	ENSMUST00000094569	protein_coding
Eprs	1	185414448	185415807	peak_260	1360	+	1.36	0.0107152	0.0870964	1.36	cds	ENSMUSG00000026615	ENSMUST00000046514	protein_coding
Nfasc	1	132570529	132576304	peak_387	5776	-	8.01	0.00676083	0.057544	8.01	cds	ENSMUSG00000026442	ENSMUST00000186389	protein_coding
Nfasc	1	132608471	132610457	peak_389	1987	-	14.7	3.38844e-05	0.000436516	14.7	cds	ENSMUSG00000026442	ENSMUST00000094569	protein_coding
Cep170	1	176780266	176782272	peak_483	2007	-	2.99	0.00724436	0.0616595	2.99	cds	ENSMUSG00000057335	ENSMUST00000057037	protein_coding
Cep170	1	176774716	176774837	peak_482	122	-	1.69	0.00346737	0.0316228	1.69	cds	ENSMUSG00000057335	ENSMUST00000194371	protein_coding
Cep170	1	176769763	176774657	peak_481	4895	-	1.95	0.00512861	0.0457088	1.95	cds	ENSMUSG00000057335	ENSMUST00000057037	protein_coding
Cep170	1	176756730	176756971	peak_480	242	-	1.97	2.51189e-13	6.30957e-12	1.97	cds	ENSMUSG00000057335	ENSMUST00000057037	protein_coding
Vangl2	1	172003770	172003861	peak_479	92	-	3.56	0.0131826	0.105196	3.56	utr3	ENSMUSG00000026556	ENSMUST00000111263	protein_coding
Nuf2	1	169498795	169507312	peak_478	8518	-	3.23	3.98107e-30	1.58489e-28	3.23	cds	ENSMUSG00000026683	ENSMUST00000028000	protein_coding
Pou2f1	1	165895000	165897665	peak_477	2666	-	1.88	7.24436e-05	0.000870964	1.88	cds	ENSMUSG00000026565	ENSMUST00000069609	protein_coding
Dcaf6	1	165460314	165460435	peak_476	122	-	6.41	0.0223872	0.163682	6.41	utr5	ENSMUSG00000026571	ENSMUST00000027856	protein_coding
Dcaf6	1	165390449	165399656	peak_475	9208	-	1.51	8.31764e-05	0.001	1.51	cds	ENSMUSG00000026571	ENSMUST00000027856	protein_coding
Dcaf6	1	165351183	165351244	peak_474	62	-	1.74	0.000141254	0.00165959	1.74	cds	ENSMUSG00000026571	ENSMUST00000194869	protein_coding
Dcaf6	1	165350913	165351064	peak_473	152	-	1.8	6.16595e-05	0.000758578	1.8	cds	ENSMUSG00000026571	ENSMUST00000027856	protein_coding
Prrc2c	1	162718815	162731294	peak_472	12480	-	3.21	1e-133	1e-131	3.21	cds	ENSMUSG00000040225	ENSMUST00000182149	protein_coding
Prrc2c	1	162709038	162716309	peak_471	7272	-	5.71	0	0	5.71	cds	ENSMUSG00000040225	ENSMUST00000028016	protein_coding
Hnrnpu	1	178330299	178331894	peak_484	1596	-	2.06	1.99526e-63	1.58489e-61	2.06	cds	ENSMUSG00000039630	ENSMUST00000161769	nonsense_mediated_decay
Prrc2c	1	162704798	162707861	peak_470	3064	-	3.38	1e-184	1e-181	3.38	cds	ENSMUSG00000040225	ENSMUST00000028016	protein_coding
Prrc2c	1	162697539	162702282	peak_468	4744	-	3.35	1e-112	1e-110	3.35	cds	ENSMUSG00000040225	ENSMUST00000028016	protein_coding
Prrc2c	1	162692908	162696322	peak_467	3415	-	2.41	3.38844e-10	6.60693e-09	2.41	cds	ENSMUSG00000040225	ENSMUST00000028016	protein_coding
Prrc2c	1	162692437	162692849	peak_466	413	-	2.87	1.58489e-25	6.30957e-24	2.87	cds	ENSMUSG00000040225	ENSMUST00000028016	protein_coding
Prrc2c	1	162684157	162688137	peak_465	3981	-	1.74	0.00338844	0.030903	1.74	cds	ENSMUSG00000040225	ENSMUST00000028016	protein_coding
Prrc2c	1	162673390	162674103	peak_464	714	-	2.03	2.81838e-08	4.7863e-07	2.03	cds	ENSMUSG00000040225	ENSMUST00000028016	protein_coding
Rabgap1l	1	160672697	160700746	peak_462	28050	-	1.76	0.00223872	0.0218776	1.76	cds	ENSMUSG00000026721	ENSMUST00000028049	protein_coding
Rabgap1l	1	160236698	160247552	peak_461	10855	-	2.13	2.29087e-08	3.89045e-07	2.13	cds	ENSMUSG00000026721	ENSMUST00000028052	protein_coding
Cacybp	1	160203504	160203685	peak_460	182	-	1.48	4.36516e-06	6.0256e-05	1.48	cds	ENSMUSG00000014226	ENSMUST00000014370	protein_coding
Rasal2	1	157140848	157157053	peak_459	16206	-	2.93	2.51189e-28	1e-26	2.93	cds	ENSMUSG00000070565	ENSMUST00000132699	protein_coding
Axdnd1	1	156335436	156339066	peak_458	3631	-	13.9	1.1749e-05	0.000158489	13.9	cds	ENSMUSG00000026601	ENSMUST00000213088	protein_coding
Axdnd1	1	156330678	156335348	peak_457	4671	-	8.81	0.00151356	0.0151356	8.81	cds	ENSMUSG00000026601	ENSMUST00000213088	protein_coding
Cep350	1	155961169	155973225	peak_456	12057	-	9.35	1.99526e-11	4.16869e-10	9.35	cds	ENSMUSG00000033671	ENSMUST00000138762	protein_coding
Prrc2c	1	162704439	162704680	peak_469	242	-	2.42	5.01187e-82	5.01187e-80	2.42	cds	ENSMUSG00000040225	ENSMUST00000028016	protein_coding
Cep350	1	155953616	155958620	peak_455	5005	-	3.2	3.16228e-15	7.94328e-14	3.2	cds	ENSMUSG00000033671	ENSMUST00000124495	protein_coding
Hnrnpu	1	178336073	178337557	peak_485	1485	-	3.09	0	0	3.09	cds	ENSMUSG00000039630	ENSMUST00000161769	nonsense_mediated_decay
Ahctf1	1	179753519	179753729	peak_487	211	-	3.49	3.98107e-13	7.94328e-12	3.49	cds	ENSMUSG00000026491	ENSMUST00000027768	protein_coding
Mia3	1	183358771	183358920	peak_8630	150	-	8.01	0.00676083	0.057544	8.01	cds	ENSMUSG00000056050	ENSMUST00000194543	protein_coding
Atp2b4	1	133740097	133753135	peak_8629	13039	-	2.27	0.0147911	0.114551	2.27	cds	ENSMUSG00000026463	ENSMUST00000112264	protein_coding
Atp2b4	1	133735073	133739306	peak_8628	4234	-	2.82	1.25893e-19	3.98107e-18	2.82	cds	ENSMUSG00000026463	ENSMUST00000112264	protein_coding
Atp2b4	1	133719410	133726561	peak_8627	7152	-	3.65	0.00389045	0.0346737	3.65	cds	ENSMUSG00000026463	ENSMUST00000112264	protein_coding
Diexf	1	193128394	193130092	peak_511	1699	-	1.56	0.00131826	0.0131826	1.56	cds	ENSMUSG00000016181	ENSMUST00000195291	nonsense_mediated_decay
Syt14	1	192983990	192984111	peak_509	122	-	2.71	9.33254e-06	0.000125893	2.71	cds	ENSMUSG00000016200	ENSMUST00000215093	protein_coding
Syt14	1	192980374	192980495	peak_508	122	-	2.85	0.00524807	0.0467735	2.85	cds	ENSMUSG00000016200	ENSMUST00000215093	protein_coding
Atf3	1	191177263	191177354	peak_507	92	-	2.05	4.7863e-10	9.12011e-09	2.05	cds	ENSMUSG00000026628	ENSMUST00000195117	protein_coding
Atf3	1	191171461	191172456	peak_506	996	-	2.3	1.99526e-12	3.98107e-11	2.3	cds	ENSMUSG00000026628	ENSMUST00000195117	protein_coding
Rps6kc1	1	190800392	190800482	peak_505	91	-	3.03	0.00288403	0.0269153	3.03	cds	ENSMUSG00000089872	ENSMUST00000061611	protein_coding
Cenpf	1	189662019	189688086	peak_504	26068	-	6.08	1e-259	1e-256	6.08	cds	ENSMUSG00000026605	ENSMUST00000171929	protein_coding
Cenpf	1	189659165	189659796	peak_503	632	-	5.85	1e-185	1e-182	5.85	cds	ENSMUSG00000026605	ENSMUST00000165962	protein_coding
Ahctf1	1	179752650	179753430	peak_486	781	-	2.23	1.38038e-07	2.23872e-06	2.23	cds	ENSMUSG00000026491	ENSMUST00000027768	protein_coding
Cenpf	1	189657635	189658776	peak_502	1142	-	5.59	1e-141	1e-139	5.59	cds	ENSMUSG00000026605	ENSMUST00000171929	protein_coding
Cenpf	1	189654793	189656646	peak_500	1854	-	3.74	1.25893e-22	3.98107e-21	3.74	cds	ENSMUSG00000026605	ENSMUST00000171929	protein_coding
Cenpf	1	189652904	189654375	peak_499	1472	-	6.57	1e-160	1e-158	6.57	cds	ENSMUSG00000026605	ENSMUST00000171929	protein_coding
Cenpf	1	189642705	189652605	peak_498	9901	-	6.27	1e-133	1e-130	6.27	cds	ENSMUSG00000026605	ENSMUST00000171929	protein_coding
Kctd3	1	188972259	188972589	peak_497	331	-	3.13	5.01187e-37	2.51189e-35	3.13	cds	ENSMUSG00000026608	ENSMUST00000085678	protein_coding
Rrp15	1	186739793	186749358	peak_496	9566	-	2.44	1.99526e-19	6.30957e-18	2.44	cds	ENSMUSG00000001305	ENSMUST00000001339	protein_coding
Rrp15	1	186721358	186736251	peak_495	14894	-	4.56	1e-23	3.16228e-22	4.56	cds	ENSMUSG00000001305	ENSMUST00000001339	protein_coding
Mark1	1	184907230	184912499	peak_494	5270	-	2.9	3.89045e-05	0.000489779	2.9	cds	ENSMUSG00000026620	ENSMUST00000027929	protein_coding
Mia3	1	183330869	183338278	peak_493	7410	-	5.01	1e-113	1e-110	5.01	cds	ENSMUSG00000056050	ENSMUST00000069922	protein_coding
Fbxo28	1	182316921	182317041	peak_492	121	-	1.87	0.000724436	0.00758578	1.87	cds	ENSMUSG00000047539	ENSMUST00000051431	protein_coding
Enah	1	181922451	181956407	peak_491	33957	-	2.61	1e-157	1e-155	2.61	cds	ENSMUSG00000022995	ENSMUST00000177811	protein_coding
Enah	1	181913349	181919467	peak_490	6119	-	2.59	1.99526e-45	1e-43	2.59	cds	ENSMUSG00000022995	ENSMUST00000111030	protein_coding
Nvl	1	181130741	181134872	peak_489	4132	-	2.53	1.31826e-06	1.94984e-05	2.53	cds	ENSMUSG00000026516	ENSMUST00000027797	protein_coding
Ahctf1	1	179777726	179780904	peak_488	3179	-	2.06	7.94328e-05	0.000977237	2.06	cds	ENSMUSG00000026491	ENSMUST00000027768	protein_coding
Cenpf	1	189656825	189657156	peak_501	332	-	5.8	3.16228e-72	2.51189e-70	5.8	cds	ENSMUSG00000026605	ENSMUST00000171929	protein_coding
Cep350	1	155928996	155953227	peak_453	24232	-	9.72	1e-175	1e-172	9.72	cds	ENSMUSG00000033671	ENSMUST00000138762	protein_coding
Cep350	1	155928697	155928877	peak_452	181	-	5.65	8.12831e-09	1.41254e-07	5.65	cds	ENSMUSG00000033671	ENSMUST00000138762	protein_coding
Cep350	1	155922350	155928578	peak_451	6229	-	7.01	1e-23	3.16228e-22	7.01	cds	ENSMUSG00000033671	ENSMUST00000138762	protein_coding
Nav1	1	135467656	135469906	peak_417	2251	-	4.92	3.98107e-26	1.58489e-24	4.92	cds	ENSMUSG00000009418	ENSMUST00000067414	protein_coding
Nav1	1	135454799	135463764	peak_416	8966	-	3.15	1.8197e-09	3.31131e-08	3.15	cds	ENSMUSG00000009418	ENSMUST00000040599	protein_coding
Ppp1r12b	1	134955522	134955852	peak_415	331	-	2.54	3.63078e-07	5.62341e-06	2.54	cds	ENSMUSG00000073557	ENSMUST00000112163	protein_coding
Ppp1r12b	1	134766045	134902408	peak_414	136364	-	5.33	1e-42	5.01187e-41	5.33	cds	ENSMUSG00000073557	ENSMUST00000168381	protein_coding
Ppp1r12b	1	134759147	134759477	peak_413	331	-	2.36	2.23872e-10	4.36516e-09	2.36	utr3	ENSMUSG00000073557	ENSMUST00000045665	protein_coding
Ppp1r12b	1	134755166	134755227	peak_412	62	-	5.34	0.00851138	0.0707946	5.34	utr3	ENSMUSG00000073557	ENSMUST00000045665	protein_coding
Tmem183a	1	134360911	134361670	peak_411	760	-	1.83	0.000645654	0.00676083	1.83	cds	ENSMUSG00000042305	ENSMUST00000185903	protein_coding
Ppfia4	1	134324135	134332450	peak_410	8316	-	11.8	7.94328e-42	3.98107e-40	11.8	cds	ENSMUSG00000026458	ENSMUST00000189361	protein_coding
Ppfia4	1	134318037	134323031	peak_409	4995	-	4.94	2.29087e-05	0.000295121	4.94	cds	ENSMUSG00000026458	ENSMUST00000189361	protein_coding
Ppfia4	1	134313629	134317828	peak_408	4200	-	19.5	6.76083e-07	1.02329e-05	19.5	cds	ENSMUSG00000026458	ENSMUST00000189361	protein_coding
Ppfia4	1	134312103	134312580	peak_407	478	-	7.74	0.00812831	0.0691831	7.74	cds	ENSMUSG00000026458	ENSMUST00000189361	protein_coding
Ppfia4	1	134299434	134309707	peak_406	10274	-	5.07	6.45654e-10	1.23027e-08	5.07	cds	ENSMUSG00000026458	ENSMUST00000189361	protein_coding
Gm38394	1	133659265	133659566	peak_405	302	-	3.34	1.25893e-13	3.16228e-12	3.34	cds	ENSMUSG00000094410	ENSMUST00000186476	nonsense_mediated_decay
Nav1	1	135469995	135470559	peak_418	565	-	1.89	0.00223872	0.0213796	1.89	cds	ENSMUSG00000009418	ENSMUST00000067414	protein_coding
Gm38394	1	133658426	133658607	peak_404	182	-	1.94	2.34423e-06	3.31131e-05	1.94	cds	ENSMUSG00000094410	ENSMUST00000186476	nonsense_mediated_decay
Gm38394	1	133658441	133658592	peak_402	152	-	1.9	5.37032e-06	7.4131e-05	1.9	cds	ENSMUSG00000094410	ENSMUST00000186476	nonsense_mediated_decay
Zc3h11a	1	133638914	133640643	peak_401	1730	-	1.78	0.000794328	0.00831764	1.78	cds	ENSMUSG00000102976	ENSMUST00000191896	protein_coding
Zc3h11a	1	133627014	133638546	peak_400	11533	-	2.2	2.51189e-24	7.94328e-23	2.2	cds	ENSMUSG00000102976	ENSMUST00000191896	protein_coding
Zc3h11a	1	133623120	133626925	peak_399	3806	-	2.1	1.14815e-10	2.29087e-09	2.1	cds	ENSMUSG00000102976	ENSMUST00000191896	protein_coding
Zc3h11a	1	133621527	133621767	peak_398	241	-	2	0.000457088	0.00489779	2	cds	ENSMUSG00000102976	ENSMUST00000191896	protein_coding
Zc3h11a	1	133638910	133640638	peak_397	1729	-	1.86	0.000295121	0.00331131	1.86	cds	ENSMUSG00000102976	ENSMUST00000191896	protein_coding
Zc3h11a	1	133627013	133638543	peak_396	11531	-	2.26	1e-24	3.16228e-23	2.26	cds	ENSMUSG00000102976	ENSMUST00000191896	protein_coding
Zc3h11a	1	133623122	133626925	peak_395	3804	-	2.12	1.14815e-10	2.29087e-09	2.12	cds	ENSMUSG00000102976	ENSMUST00000191896	protein_coding
Zc3h11a	1	133621531	133621741	peak_394	211	-	1.71	0.000416869	0.00446684	1.71	cds	ENSMUSG00000102976	ENSMUST00000191896	protein_coding
Snrpe	1	133609992	133610053	peak_393	62	-	3.03	0.0354813	0.242103	3.03	utr5	ENSMUSG00000090553	ENSMUST00000164574	protein_coding
Sox13	1	133382960	133383140	peak_392	181	-	10.9	0.000537032	0.0057544	10.9	utr3	ENSMUSG00000070643	ENSMUST00000144386	protein_coding
Mdm4	1	132994539	132996638	peak_391	2100	-	1.4	0.0020893	0.0204174	1.4	cds	ENSMUSG00000054387	ENSMUST00000067398	protein_coding
Nfasc	1	132611665	132619471	peak_390	7807	-	8.28	0.00549541	0.047863	8.28	cds	ENSMUSG00000026442	ENSMUST00000094569	protein_coding
Gm38394	1	133659250	133659581	peak_403	332	-	3.09	1e-13	2.51189e-12	3.09	cds	ENSMUSG00000094410	ENSMUST00000186476	nonsense_mediated_decay
Nav1	1	135472265	135472781	peak_419	517	-	2.85	5.01187e-12	1.1749e-10	2.85	cds	ENSMUSG00000009418	ENSMUST00000067414	protein_coding
Nav1	1	135532377	135532438	peak_420	62	-	1.61	0.0107152	0.0870964	1.61	cds	ENSMUSG00000009418	ENSMUST00000067414	protein_coding
Nav1	1	135584564	135584745	peak_421	182	-	2.73	9.33254e-05	0.00112202	2.73	cds	ENSMUSG00000009418	ENSMUST00000067414	protein_coding
Cep350	1	155863503	155915510	peak_450	52008	-	10.3	1e-106	1e-103	10.3	cds	ENSMUSG00000033671	ENSMUST00000138762	protein_coding
Cep350	1	155862424	155863444	peak_449	1021	-	5.56	6.30957e-24	1.99526e-22	5.56	cds	ENSMUSG00000033671	ENSMUST00000138762	protein_coding
Cep350	1	155860298	155862005	peak_448	1708	-	7.92	3.98107e-53	3.16228e-51	7.92	cds	ENSMUSG00000033671	ENSMUST00000138762	protein_coding
Cep350	1	155848590	155860209	peak_447	11620	-	4.27	6.30957e-22	1.99526e-20	4.27	cds	ENSMUSG00000033671	ENSMUST00000138762	protein_coding
Cep350	1	155847691	155847812	peak_446	122	-	2.52	0.00912011	0.0758578	2.52	utr3	ENSMUSG00000033671	ENSMUST00000138762	protein_coding
BC034090	1	155225486	155225667	peak_445	182	-	3.2	0.00154882	0.0154882	3.2	cds	ENSMUSG00000033722	ENSMUST00000186156	protein_coding
Ier5	1	155098950	155099041	peak_444	92	-	4.81	0.0251189	0.18197	4.81	cds	ENSMUSG00000056708	ENSMUST00000055322	protein_coding
Cacna1e	1	154472133	154472283	peak_443	151	-	6.41	0.0223872	0.163682	6.41	cds	ENSMUSG00000004110	ENSMUST00000187541	protein_coding
Cacna1e	1	154469016	154471396	peak_442	2381	-	8.81	0.00363078	0.0331131	8.81	cds	ENSMUSG00000004110	ENSMUST00000187541	protein_coding
Lamc1	1	153221402	153241923	peak_441	20522	-	4.81	3.16228e-52	1.99526e-50	4.81	cds	ENSMUSG00000026478	ENSMUST00000027752	protein_coding
Smg7	1	152846210	152848991	peak_440	2782	-	2.48	1e-24	3.98107e-23	2.48	cds	ENSMUSG00000042772	ENSMUST00000073441	protein_coding
Smg7	1	152838040	152838280	peak_439	241	-	3.64	5.01187e-14	1.25893e-12	3.64	utr3	ENSMUSG00000042772	ENSMUST00000043560	protein_coding
Rgl1	1	152521334	152528301	peak_438	6968	-	1.94	1.09648e-06	1.62181e-05	1.94	cds	ENSMUSG00000026482	ENSMUST00000027760	protein_coding
Hmcn1	1	150749002	150750699	peak_437	1698	-	4.54	0.0123027	0.0977237	4.54	cds	ENSMUSG00000066842	ENSMUST00000074783	protein_coding
Hmcn1	1	150722389	150722510	peak_436	122	-	5.47	0.00331131	0.030903	5.47	cds	ENSMUSG00000066842	ENSMUST00000074783	protein_coding
Hmcn1	1	150694840	150697537	peak_435	2698	-	7.48	0.01	0.0831764	7.48	cds	ENSMUSG00000066842	ENSMUST00000074783	protein_coding
Hmcn1	1	150667902	150669485	peak_434	1584	-	10.9	0.000676083	0.00724436	10.9	cds	ENSMUSG00000066842	ENSMUST00000074783	protein_coding
Hmcn1	1	150649752	150652647	peak_433	2896	-	3.47	0.000234423	0.00269153	3.47	cds	ENSMUSG00000066842	ENSMUST00000074783	protein_coding
Hmcn1	1	150631310	150632465	peak_431	1156	-	6.68	0.018197	0.138357	6.68	cds	ENSMUSG00000066842	ENSMUST00000074783	protein_coding
Hmcn1	1	150603882	150604167	peak_430	286	-	8.01	0.00676083	0.057544	8.01	cds	ENSMUSG00000066842	ENSMUST00000074783	protein_coding
Hmcn1	1	150598885	150599564	peak_429	680	-	7.61	0.000144544	0.00169824	7.61	cds	ENSMUSG00000066842	ENSMUST00000074783	protein_coding
Hmcn1	1	150598320	150598381	peak_428	62	-	3.12	0.0301995	0.211836	3.12	cds	ENSMUSG00000066842	ENSMUST00000074783	protein_coding
Cdc73	1	143671407	143702713	peak_427	31307	-	1.98	1e-11	1.90546e-10	1.98	cds	ENSMUSG00000026361	ENSMUST00000159794	nonsense_mediated_decay
Cdc73	1	143669997	143671348	peak_426	1352	-	1.65	0.00060256	0.00645654	1.65	cds	ENSMUSG00000026361	ENSMUST00000018337	protein_coding
Camsap2	1	136345474	136345684	peak_425	211	-	3.42	0.00131826	0.0131826	3.42	utr5	ENSMUSG00000041570	ENSMUST00000192001	protein_coding
Camsap2	1	136280813	136281983	peak_424	1171	-	4.94	1e-193	1e-191	4.94	cds	ENSMUSG00000041570	ENSMUST00000048309	protein_coding
Camsap2	1	136274867	136280454	peak_423	5588	-	4.73	1e-257	1e-254	4.73	cds	ENSMUSG00000041570	ENSMUST00000194808	protein_coding
Nav1	1	135585133	135585344	peak_422	212	-	2.46	0.00338844	0.030903	2.46	cds	ENSMUSG00000009418	ENSMUST00000067414	protein_coding
Nfasc	1	132602189	132605116	peak_388	2928	-	4.94	0.00398107	0.0363078	4.94	cds	ENSMUSG00000026442	ENSMUST00000094569	protein_coding
Eprs	1	185397197	185407732	peak_259	10536	+	3.68	1.58489e-26	6.30957e-25	3.68	cds	ENSMUSG00000026615	ENSMUST00000046514	protein_coding
Cep350	1	155953346	155953557	peak_454	212	-	3.44	1.58489e-13	3.98107e-12	3.44	cds	ENSMUSG00000033671	ENSMUST00000124495	protein_coding
Eprs	1	185379597	185381869	peak_257	2273	+	1.78	1.58489e-17	5.01187e-16	1.78	cds	ENSMUSG00000026615	ENSMUST00000046514	protein_coding
Speg	1	75431719	75431930	peak_93	212	+	3.13	0.000549541	0.00588844	3.13	utr3	ENSMUSG00000026207	ENSMUST00000087122	protein_coding
Ankzf1	1	75198037	75198636	peak_92	600	+	4.47	2.51189e-24	7.94328e-23	4.47	cds	ENSMUSG00000026199	ENSMUST00000152233	protein_coding
Ankzf1	1	75196555	75197799	peak_91	1245	+	2.52	1.07152e-09	1.99526e-08	2.52	cds	ENSMUSG00000026199	ENSMUST00000152233	protein_coding
Plcd4	1	74557782	74560379	peak_90	2598	+	12.3	0.000234423	0.00269153	12.3	cds	ENSMUSG00000026173	ENSMUST00000067916	protein_coding
Rufy4	1	74132974	74133064	peak_89	91	+	1.96	0.0162181	0.125603	1.96	cds	ENSMUSG00000061815	ENSMUST00000127134	protein_coding
Rufy4	1	74132765	74132915	peak_88	151	+	5.74	0.00229087	0.0218776	5.74	cds	ENSMUSG00000061815	ENSMUST00000127134	protein_coding
Rufy4	1	74127666	74127879	peak_87	214	+	5.88	0.0331131	0.228034	5.88	cds	ENSMUSG00000061815	ENSMUST00000127134	protein_coding
Map2	1	66416360	66416511	peak_86	152	+	6.68	0.00831764	0.0707946	6.68	cds	ENSMUSG00000015222	ENSMUST00000114013	protein_coding
Map2	1	66415415	66416075	peak_85	661	+	13.4	0.0001	0.00120226	13.4	cds	ENSMUSG00000015222	ENSMUST00000114013	protein_coding
Map2	1	66414187	66414307	peak_84	121	+	8.55	0.00446684	0.0398107	8.55	cds	ENSMUSG00000015222	ENSMUST00000114013	protein_coding
Map2	1	66413378	66413588	peak_83	211	+	11.8	0.000363078	0.00398107	11.8	cds	ENSMUSG00000015222	ENSMUST00000145419	protein_coding
Map2	1	66413108	66413259	peak_82	152	+	7.74	0.00812831	0.0691831	7.74	cds	ENSMUSG00000015222	ENSMUST00000145419	protein_coding
Tmem198	1	75485555	75485675	peak_95	121	+	6.54	0.000707946	0.0074131	6.54	utr3	ENSMUSG00000051703	ENSMUST00000050899	protein_coding
Pikfyve	1	65255128	65256556	peak_79	1429	+	1.84	0.000616595	0.00660693	1.84	cds	ENSMUSG00000025949	ENSMUST00000097707	protein_coding
Pikfyve	1	65246721	65246782	peak_78	62	+	8.55	0.00446684	0.0398107	8.55	cds	ENSMUSG00000025949	ENSMUST00000097707	protein_coding
Adam23	1	63564201	63567915	peak_77	3715	+	3.69	0.000169824	0.00194984	3.69	cds	ENSMUSG00000025964	ENSMUST00000114103	protein_coding
Adam23	1	63515627	63534335	peak_76	18709	+	3.15	0.00446684	0.040738	3.15	cds	ENSMUSG00000025964	ENSMUST00000114103	protein_coding
Zdbf2	1	63309656	63309957	peak_75	302	+	10.9	0.000676083	0.00724436	10.9	cds	ENSMUSG00000027520	ENSMUST00000114132	protein_coding
Zdbf2	1	63308156	63308307	peak_74	152	+	1.97	0.000223872	0.00251189	1.97	cds	ENSMUSG00000027520	ENSMUST00000114132	protein_coding
Zdbf2	1	63306056	63306327	peak_73	272	+	3.34	1.99526e-12	3.98107e-11	3.34	cds	ENSMUSG00000027520	ENSMUST00000114132	protein_coding
Zdbf2	1	63303987	63304168	peak_72	182	+	2.67	0.00954993	0.0794328	2.67	cds	ENSMUSG00000027520	ENSMUST00000114132	protein_coding
Zdbf2	1	63303327	63303808	peak_71	482	+	3.55	3.16228e-36	1.58489e-34	3.55	cds	ENSMUSG00000027520	ENSMUST00000114132	protein_coding
Zdbf2	1	63303087	63303238	peak_70	152	+	6.68	2.18776e-06	3.16228e-05	6.68	cds	ENSMUSG00000027520	ENSMUST00000114132	protein_coding
Nrp2	1	62703974	62704185	peak_69	212	+	4.67	0.0030903	0.0288403	4.67	utr5	ENSMUSG00000025969	ENSMUST00000027112	protein_coding
Pard3b	1	62637578	62637639	peak_68	62	+	2.85	0.0489779	0.312608	2.85	cds	ENSMUSG00000052062	ENSMUST00000094906	protein_coding
Pard3b	1	62344965	62479516	peak_67	134552	+	2.8	1.99526e-18	5.01187e-17	2.8	cds	ENSMUSG00000052062	ENSMUST00000094906	protein_coding
Pikfyve	1	65264416	65268750	peak_80	4335	+	3.19	2.51189e-17	6.30957e-16	3.19	cds	ENSMUSG00000025949	ENSMUST00000097707	protein_coding
Pard3b	1	62198701	62198762	peak_66	62	+	3.87	0.0301995	0.210863	3.87	cds	ENSMUSG00000052062	ENSMUST00000094906	protein_coding
Stk11ip	1	75528924	75529493	peak_96	570	+	2.56	1e-35	5.01187e-34	2.56	cds	ENSMUSG00000026213	ENSMUST00000113553	protein_coding
Slc4a3	1	75548411	75549711	peak_98	1301	+	5.86	2.51189e-26	1e-24	5.86	cds	ENSMUSG00000006576	ENSMUST00000124341	protein_coding
Traf3ip1	1	91518301	91525908	peak_126	7608	+	2.57	1.54882e-10	3.0903e-09	2.57	cds	ENSMUSG00000034292	ENSMUST00000189341	protein_coding
Traf3ip1	1	91499579	91511429	peak_125	11851	+	4.18	1e-129	1e-127	4.18	cds	ENSMUSG00000034292	ENSMUST00000189341	protein_coding
Lrrfip1	1	91122472	91123131	peak_124	660	+	5.34	0.0040738	0.0363078	5.34	cds	ENSMUSG00000026305	ENSMUST00000068167	protein_coding
Lrrfip1	1	91115017	91115858	peak_123	842	+	5.45	1.99526e-95	2.51189e-93	5.45	cds	ENSMUSG00000026305	ENSMUST00000097649	protein_coding
Lrrfip1	1	91110441	91114838	peak_122	4398	+	3.2	3.16228e-17	7.94328e-16	3.2	cds	ENSMUSG00000026305	ENSMUST00000097649	protein_coding
Lrrfip1	1	91100595	91108670	peak_121	8076	+	2.98	1e-20	3.16228e-19	2.98	cds	ENSMUSG00000026305	ENSMUST00000189617	protein_coding
Lrrfip1	1	91053616	91076954	peak_120	23339	+	1.9	0.00331131	0.0301995	1.9	cds	ENSMUSG00000026305	ENSMUST00000068167	protein_coding
Agap1	1	89581484	89627806	peak_119	46323	+	4.41	0.000331131	0.00363078	4.41	cds	ENSMUSG00000055013	ENSMUST00000212721	protein_coding
Agap1	1	89455344	89455465	peak_118	122	+	4.54	0.00831764	0.0707946	4.54	cds	ENSMUSG00000055013	ENSMUST00000190096	protein_coding
Mroh2a	1	88260100	88260311	peak_117	212	+	3.12	0.0144544	0.114288	3.12	utr3	ENSMUSG00000079429	ENSMUST00000113130	protein_coding
Dgkd	1	87941449	87942513	peak_116	1065	+	2.67	0.0338844	0.232809	2.67	cds	ENSMUSG00000070738	ENSMUST00000190061	protein_coding
Dgkd	1	87935404	87936777	peak_115	1374	+	1.53	0.000114815	0.00134896	1.53	cds	ENSMUSG00000070738	ENSMUST00000185260	protein_coding
Atg16l1	1	87786333	87789407	peak_114	3075	+	1.87	0.0316228	0.21928	1.87	cds	ENSMUSG00000026289	ENSMUST00000113186	protein_coding
Slc4a3	1	75547987	75548322	peak_97	336	+	3.68	3.16228e-19	7.94328e-18	3.68	cds	ENSMUSG00000006576	ENSMUST00000124341	protein_coding
Atg16l1	1	87765396	87767014	peak_113	1619	+	1.68	0.00060256	0.00645654	1.68	cds	ENSMUSG00000026289	ENSMUST00000113186	protein_coding
Gigyf2	1	87420341	87440817	peak_111	20477	+	7.5	0	0	7.5	cds	ENSMUSG00000048000	ENSMUST00000027475	protein_coding
Gigyf2	1	87386624	87416835	peak_110	30212	+	3.68	1e-120	1e-118	3.68	cds	ENSMUSG00000048000	ENSMUST00000027475	protein_coding
Gigyf2	1	87378992	87386505	peak_109	7514	+	4.43	7.94328e-56	5.01187e-54	4.43	cds	ENSMUSG00000048000	ENSMUST00000027475	protein_coding
Gigyf2	1	87365265	87374073	peak_108	8809	+	2.9	3.16228e-31	1.25893e-29	2.9	cds	ENSMUSG00000048000	ENSMUST00000027475	protein_coding
Gm38142	1	86829505	86829655	peak_107	151	+	12.8	1.07152e-05	0.000144544	12.8	npExon	ENSMUSG00000102383	ENSMUST00000194093	TEC
Gm29055	1	86775807	86775928	peak_106	122	+	6.68	2.0893e-05	0.000269153	6.68	npExon	ENSMUSG00000100768	ENSMUST00000186337	sense_intronic
Dis3l2	1	86744746	86745437	peak_105	692	+	2.03	1.99526e-06	2.88403e-05	2.03	cds	ENSMUSG00000053333	ENSMUST00000168237	protein_coding
Ptma	1	86529238	86530026	peak_104	789	+	1.89	0	0	1.89	cds	ENSMUSG00000026238	ENSMUST00000188533	protein_coding
Ptma	1	86526874	86529179	peak_103	2306	+	5.17	1e-139	1e-136	5.17	cds	ENSMUSG00000026238	ENSMUST00000188699	protein_coding
Utp14b	1	78665782	78665993	peak_102	212	+	2.58	7.94328e-11	1.58489e-09	2.58	cds	ENSMUSG00000079470	ENSMUST00000053760	protein_coding
Utp14b	1	78665033	78665724	peak_101	692	+	3.67	2.51189e-46	1.25893e-44	3.67	cds	ENSMUSG00000079470	ENSMUST00000053760	protein_coding
Utp14b	1	78664373	78664674	peak_100	302	+	3.46	1.99526e-12	3.98107e-11	3.46	cds	ENSMUSG00000079470	ENSMUST00000053760	protein_coding
Slc4a3	1	75550040	75550892	peak_99	853	+	8.01	1.58489e-29	6.30957e-28	8.01	cds	ENSMUSG00000006576	ENSMUST00000124341	protein_coding
Gigyf2	1	87450225	87450496	peak_112	272	+	14.4	4.2658e-05	0.000524807	14.4	utr3	ENSMUSG00000048000	ENSMUST00000027475	protein_coding
Pard3b	1	61639332	61768038	peak_65	128707	+	1.95	0.00630957	0.0549541	1.95	cds	ENSMUSG00000052062	ENSMUST00000094906	protein_coding
Pard3b	1	61639213	61639274	peak_64	62	+	2.44	0.0074131	0.0630957	2.44	cds	ENSMUSG00000052062	ENSMUST00000094906	protein_coding
Nbeal1	1	60277125	60277997	peak_63	873	+	4.21	1.58489e-17	5.01187e-16	4.21	cds	ENSMUSG00000073664	ENSMUST00000160834	protein_coding
Dst	1	34238867	34307612	peak_28	68746	+	6.88	0	0	6.88	cds	ENSMUSG00000026131	ENSMUST00000183034	protein_coding
Dst	1	34238447	34238808	peak_27	362	+	4.81	0.00218776	0.0213796	4.81	cds	ENSMUSG00000026131	ENSMUST00000194192	protein_coding
Dst	1	34194637	34236739	peak_26	42103	+	5.94	0	0	5.94	cds	ENSMUSG00000026131	ENSMUST00000115104	protein_coding
Dst	1	34193243	34194164	peak_25	922	+	3.93	8.51138e-07	1.25893e-05	3.93	cds	ENSMUSG00000026131	ENSMUST00000115104	protein_coding
Dst	1	34192913	34193154	peak_24	242	+	3.26	7.76247e-07	1.1749e-05	3.26	cds	ENSMUSG00000026131	ENSMUST00000115104	protein_coding
Dst	1	34190545	34192794	peak_23	2250	+	5.84	1e-162	1e-160	5.84	cds	ENSMUSG00000026131	ENSMUST00000115104	protein_coding
Dst	1	34188986	34190456	peak_22	1471	+	4	1.99526e-21	6.30957e-20	4	cds	ENSMUSG00000026131	ENSMUST00000115104	protein_coding
Dst	1	34188326	34188897	peak_21	572	+	4.04	6.30957e-14	1.58489e-12	4.04	cds	ENSMUSG00000026131	ENSMUST00000115104	protein_coding
Dst	1	34183861	34188117	peak_20	4257	+	5.52	0	0	5.52	cds	ENSMUSG00000026131	ENSMUST00000115104	protein_coding
Dst	1	34180497	34181314	peak_19	818	+	4.54	0.0123027	0.0977237	4.54	cds	ENSMUSG00000026131	ENSMUST00000183302	protein_coding
Dst	1	34163931	34180228	peak_18	16298	+	21.4	0	0	21.4	cds	ENSMUSG00000026131	ENSMUST00000183302	protein_coding
Dst	1	34160626	34163217	peak_17	2592	+	2.6	1.58489e-16	3.98107e-15	2.6	cds	ENSMUSG00000026131	ENSMUST00000115104	protein_coding
Dst	1	34154550	34160444	peak_16	5895	+	4.13	1.99526e-52	1.25893e-50	4.13	cds	ENSMUSG00000026131	ENSMUST00000115104	protein_coding
Arid5a	1	36318144	36319328	peak_29	1185	+	4.81	2.51189e-11	4.67735e-10	4.81	cds	ENSMUSG00000037447	ENSMUST00000115029	protein_coding
Dst	1	33908404	34135297	peak_15	226894	+	8.16	3.16228e-45	1.99526e-43	8.16	cds	ENSMUSG00000026131	ENSMUST00000182314	protein_coding
Cspp1	1	10133167	10136019	peak_13	2853	+	5.47	0.00131826	0.0131826	5.47	cds	ENSMUSG00000056763	ENSMUST00000186294	protein_coding
Cspp1	1	10088171	10127529	peak_12	39359	+	7.01	1e-128	1e-125	7.01	cds	ENSMUSG00000056763	ENSMUST00000071087	protein_coding
Cspp1	1	10068311	10085864	peak_11	17554	+	12.8	1.25893e-11	2.75423e-10	12.8	cds	ENSMUSG00000056763	ENSMUST00000186294	protein_coding
Cspp1	1	10065418	10066783	peak_10	1366	+	2.75	3.98107e-14	7.94328e-13	2.75	cds	ENSMUSG00000056763	ENSMUST00000119714	protein_coding
Cspp1	1	10040236	10046517	peak_9	6282	+	2.07	0.00660693	0.0562341	2.07	cds	ENSMUSG00000056763	ENSMUST00000119714	protein_coding
Cspp1	1	10039849	10040177	peak_8	329	+	1.77	0.0040738	0.0371535	1.77	utr5	ENSMUSG00000056763	ENSMUST00000118263	protein_coding
Rrs1	1	9546238	9546535	peak_7	298	+	1.48	0.0001	0.00120226	1.48	cds	ENSMUSG00000061024	ENSMUST00000072079	protein_coding
Rrs1	1	9545852	9545942	peak_6	91	+	2.03	0.0199526	0.149968	2.03	cds	ENSMUSG00000061024	ENSMUST00000072079	protein_coding
Pcmtd1	1	7169592	7169652	peak_5	61	+	1.23	0.030903	0.215774	1.23	cds	ENSMUSG00000051285	ENSMUST00000061280	protein_coding
Rb1cc1	1	6249939	6250090	peak_4	152	+	1.55	0.00275423	0.025704	1.55	cds	ENSMUSG00000025907	ENSMUST00000162257	nonsense_mediated_decay
Rb1cc1	1	6249102	6249342	peak_3	241	+	2.42	2.5704e-10	5.01187e-09	2.42	cds	ENSMUSG00000025907	ENSMUST00000162257	nonsense_mediated_decay
Eprs	1	185385013	185396095	peak_258	11083	+	2.1	1.58489e-20	5.01187e-19	2.1	cds	ENSMUSG00000026615	ENSMUST00000046514	protein_coding
Terf1	1	15833474	15838227	peak_14	4754	+	1.69	7.4131e-06	0.000102329	1.69	cds	ENSMUSG00000025925	ENSMUST00000188371	protein_coding
Arid5a	1	36320345	36320676	peak_30	332	+	3.62	1.12202e-06	1.65959e-05	3.62	utr3	ENSMUSG00000037447	ENSMUST00000137906	protein_coding
Fer1l5	1	36421807	36422047	peak_31	241	+	4.9	0.000933254	0.00954993	4.9	cds	ENSMUSG00000037432	ENSMUST00000179162	protein_coding
Eif5b	1	37998099	38018969	peak_32	20871	+	4.34	1e-123	1e-121	4.34	cds	ENSMUSG00000026083	ENSMUST00000027252	protein_coding
Nbeal1	1	60237202	60238678	peak_62	1477	+	6.41	0.0223872	0.163682	6.41	cds	ENSMUSG00000073664	ENSMUST00000160834	protein_coding
Nop58	1	59710517	59711316	peak_61	800	+	1.83	6.30957e-13	1.25893e-11	1.83	cds	ENSMUSG00000026020	ENSMUST00000187837	protein_coding
Gm973	1	59630265	59634155	peak_60	3891	+	5.34	1e-24	3.98107e-23	5.34	cds	ENSMUSG00000047361	ENSMUST00000114243	protein_coding
Gm973	1	59627604	59628257	peak_59	654	+	4.41	0.000457088	0.00501187	4.41	cds	ENSMUSG00000047361	ENSMUST00000114243	protein_coding
Gm973	1	59625116	59627516	peak_58	2401	+	3.94	0.000398107	0.00436516	3.94	cds	ENSMUSG00000047361	ENSMUST00000114243	protein_coding
Aox1	1	58078444	58078504	peak_57	61	+	3.87	0.0186209	0.139637	3.87	cds	ENSMUSG00000063558	ENSMUST00000001027	protein_coding
Sgol2a	1	58017965	58024852	peak_56	6888	+	2.63	5.49541e-06	7.58578e-05	2.63	cds	ENSMUSG00000026039	ENSMUST00000027202	protein_coding
Sgol2a	1	58015840	58016111	peak_55	272	+	2.88	1.99526e-17	6.30957e-16	2.88	cds	ENSMUSG00000026039	ENSMUST00000027202	protein_coding
Ccdc150	1	54356760	54368010	peak_54	11251	+	7.74	7.24436e-08	1.1749e-06	7.74	cds	ENSMUSG00000025983	ENSMUST00000027128	protein_coding
Ccdc150	1	54329496	54355728	peak_53	26233	+	9.08	1.54882e-05	0.000204174	9.08	cds	ENSMUSG00000025983	ENSMUST00000027128	protein_coding
Ccdc150	1	54290811	54301017	peak_52	10207	+	10.4	0.00104713	0.0107152	10.4	cds	ENSMUSG00000025983	ENSMUST00000160472	nonsense_mediated_decay
Dnah7b	1	46243336	46243397	peak_50	62	+	8.01	0.00676083	0.057544	8.01	cds	ENSMUSG00000041144	ENSMUST00000069293	protein_coding
Dnah7b	1	46242049	46242229	peak_49	181	+	8.01	0.00676083	0.057544	8.01	cds	ENSMUSG00000041144	ENSMUST00000069293	protein_coding
Dnah7b	1	46236743	46236804	peak_48	62	+	5.07	0.00588844	0.0512861	5.07	cds	ENSMUSG00000041144	ENSMUST00000069293	protein_coding
Dnah7b	1	46207638	46211374	peak_47	3737	+	6.68	0.018197	0.138357	6.68	cds	ENSMUSG00000041144	ENSMUST00000069293	protein_coding
Dnah7b	1	46175401	46177361	peak_46	1961	+	4.9	0.000933254	0.00954993	4.9	cds	ENSMUSG00000041144	ENSMUST00000069293	protein_coding
Dnah7b	1	46134573	46139506	peak_45	4934	+	2.95	2.88403e-08	4.89779e-07	2.95	cds	ENSMUSG00000041144	ENSMUST00000069293	protein_coding
Dnah7b	1	46126824	46134514	peak_44	7691	+	6.14	6.91831e-10	1.28825e-08	6.14	cds	ENSMUSG00000041144	ENSMUST00000069293	protein_coding
Ercc5	1	44167054	44167293	peak_42	240	+	2.33	0.000128825	0.00151356	2.33	cds	ENSMUSG00000026048	ENSMUST00000027214	protein_coding
Tpp2	1	43992372	43999695	peak_41	7324	+	1.63	0.0218776	0.161436	1.63	cds	ENSMUSG00000041763	ENSMUST00000190207	protein_coding
Map4k4	1	40024932	40025203	peak_40	272	+	2.01	1.65959e-09	3.01995e-08	2.01	utr3	ENSMUSG00000026074	ENSMUST00000168431	protein_coding
Map4k4	1	40014545	40017137	peak_39	2593	+	1.85	4.89779e-05	0.00060256	1.85	cds	ENSMUSG00000026074	ENSMUST00000168431	protein_coding
Map4k4	1	40007455	40010647	peak_38	3193	+	2.26	1.58489e-15	3.98107e-14	2.26	cds	ENSMUSG00000026074	ENSMUST00000193682	protein_coding
Map4k4	1	40003910	40006757	peak_37	2848	+	2.01	0.00060256	0.00630957	2.01	cds	ENSMUSG00000026074	ENSMUST00000163854	protein_coding
Map4k4	1	39986671	40000707	peak_36	14037	+	3.35	0	0	3.35	cds	ENSMUSG00000026074	ENSMUST00000195259	protein_coding
Map4k4	1	39901002	39980604	peak_35	79603	+	2.88	3.16228e-18	7.94328e-17	2.88	cds	ENSMUSG00000026074	ENSMUST00000163854	protein_coding
Eif5b	1	38055188	38055249	peak_34	62	+	3.61	0.042658	0.279898	3.61	utr3	ENSMUSG00000026083	ENSMUST00000027252	protein_coding
Gm37048	1	91977455	91977546	peak_127	92	+	3.47	0.00169824	0.0169824	3.47	npExon	ENSMUSG00000103101	ENSMUST00000194827	TEC
Rnpepl1	1	92918111	92918947	peak_128	837	+	7.21	0.0123027	0.0977237	7.21	cds	ENSMUSG00000026269	ENSMUST00000179837	protein_coding
Eif5b	1	38019088	38037282	peak_33	18195	+	5.89	0	0	5.89	cds	ENSMUSG00000026083	ENSMUST00000027252	protein_coding
Sned1	1	93281687	93282740	peak_130	1054	+	19	1.04713e-06	1.54882e-05	19	cds	ENSMUSG00000047793	ENSMUST00000062202	protein_coding
Cdc42bpa	1	180109214	180117675	peak_223	8462	+	2.13	2.51189e-12	6.30957e-11	2.13	cds	ENSMUSG00000026490	ENSMUST00000145181	protein_coding
Cdc42bpa	1	180074637	180101201	peak_222	26565	+	3.95	1e-64	7.94328e-63	3.95	cds	ENSMUSG00000026490	ENSMUST00000097453	protein_coding
Cdc42bpa	1	180065101	180067266	peak_221	2166	+	1.76	0.00131826	0.0131826	1.76	cds	ENSMUSG00000026490	ENSMUST00000097450	protein_coding
Gm10518	1	179803405	179803465	peak_220	61	+	1.92	0.0323594	0.22182	1.92	cds	ENSMUSG00000073486	ENSMUST00000097454	protein_coding
Cnst	1	179610222	179610433	peak_219	212	+	3	1.58489e-09	2.88403e-08	3	cds	ENSMUSG00000038949	ENSMUST00000040706	protein_coding
Cnst	1	179609862	179610043	peak_218	182	+	13.6	8.12831e-05	0.000977237	13.6	cds	ENSMUSG00000038949	ENSMUST00000040706	protein_coding
Sdccag8	1	176877997	176946124	peak_217	68128	+	2.15	8.70964e-05	0.00104713	2.15	cds	ENSMUSG00000026504	ENSMUST00000027785	protein_coding
Sdccag8	1	176862126	176874648	peak_216	12523	+	2.37	0.00977237	0.0812831	2.37	cds	ENSMUSG00000026504	ENSMUST00000027785	protein_coding
Sdccag8	1	176845347	176862008	peak_215	16662	+	2.32	1e-10	1.94984e-09	2.32	cds	ENSMUSG00000026504	ENSMUST00000123409	nonsense_mediated_decay
Spta1	1	174240364	174241081	peak_214	718	+	3.56	0.0131826	0.105196	3.56	cds	ENSMUSG00000026532	ENSMUST00000027817	protein_coding
Spta1	1	174230635	174230755	peak_213	121	+	6.28	0.00104713	0.0107152	6.28	cds	ENSMUSG00000026532	ENSMUST00000027817	protein_coding
Spta1	1	174217559	174224430	peak_212	6872	+	3.69	2.0893e-07	3.31131e-06	3.69	cds	ENSMUSG00000026532	ENSMUST00000027817	protein_coding
Spta1	1	174214237	174215522	peak_211	1286	+	1.99	0.0288403	0.201837	1.99	cds	ENSMUSG00000026532	ENSMUST00000027817	protein_coding
Parp1	1	180569238	180579154	peak_224	9917	+	2.02	1e-20	2.51189e-19	2.02	cds	ENSMUSG00000026496	ENSMUST00000027777	protein_coding
Spta1	1	174205294	174208495	peak_210	3202	+	3.94	0.00158489	0.0154882	3.94	cds	ENSMUSG00000026532	ENSMUST00000027817	protein_coding
Spta1	1	174178736	174181034	peak_208	2299	+	2.09	0.00128825	0.0128825	2.09	cds	ENSMUSG00000026532	ENSMUST00000027817	protein_coding
Spta1	1	174172895	174174440	peak_207	1546	+	2.73	0.000223872	0.0025704	2.73	cds	ENSMUSG00000026532	ENSMUST00000027817	protein_coding
Cfap45	1	172538513	172540555	peak_206	2043	+	3.25	0.00131826	0.0131826	3.25	cds	ENSMUSG00000026546	ENSMUST00000160303	protein_coding
Cfap45	1	172532682	172537678	peak_205	4997	+	2.47	0.000213796	0.00245471	2.47	cds	ENSMUSG00000026546	ENSMUST00000085894	protein_coding
Cfap45	1	172532167	172532593	peak_204	427	+	3.65	0.0112202	0.0912011	3.65	cds	ENSMUSG00000026546	ENSMUST00000085894	protein_coding
Pfdn2	1	171356592	171357847	peak_203	1256	+	1.87	1.99526e-24	7.94328e-23	1.87	cds	ENSMUSG00000006412	ENSMUST00000135941	protein_coding
Gpr161	1	165321874	165321965	peak_202	92	+	6.14	0.0275423	0.193642	6.14	utr3	ENSMUSG00000040836	ENSMUST00000111450	protein_coding
Ccdc181	1	164280502	164287519	peak_201	7018	+	2.21	3.98107e-16	1e-14	2.21	cds	ENSMUSG00000026578	ENSMUST00000027867	protein_coding
Rc3h1	1	160906537	160929982	peak_200	23446	+	2.27	0.00295121	0.0275423	2.27	utr5	ENSMUSG00000040423	ENSMUST00000161609	protein_coding
4930523C07Rik	1	160075251	160075431	peak_199	181	+	6.68	0.0131826	0.104954	6.68	cds	ENSMUSG00000090394	ENSMUST00000097513	protein_coding
Abl2	1	156640608	156641139	peak_198	532	+	2.34	0.00707946	0.060256	2.34	cds	ENSMUSG00000026596	ENSMUST00000166172	protein_coding
Abl2	1	156629996	156630057	peak_197	62	+	1.28	0.0229087	0.165577	1.28	cds	ENSMUSG00000026596	ENSMUST00000027888	protein_coding
Gm37622	1	155233073	155233131	peak_196	59	+	5.34	0.0040738	0.0363078	5.34	npExon	ENSMUSG00000103670	ENSMUST00000192162	antisense
Spta1	1	174190171	174197739	peak_209	7569	+	9.61	0.00134896	0.0134896	9.61	cds	ENSMUSG00000026532	ENSMUST00000027817	protein_coding
Parp1	1	180579242	180582768	peak_225	3527	+	1.64	2.51189e-30	1e-28	1.64	cds	ENSMUSG00000026496	ENSMUST00000027777	protein_coding
Parp1	1	180588002	180588409	peak_226	408	+	1.36	0.000138038	0.00162181	1.36	cds	ENSMUSG00000026496	ENSMUST00000027777	protein_coding
Parp1	1	180589543	180591257	peak_227	1715	+	1.56	3.0903e-07	4.89779e-06	1.56	cds	ENSMUSG00000026496	ENSMUST00000027777	protein_coding
Taf1a	1	183400798	183402736	peak_256	1939	+	2.75	0.00380189	0.0346737	2.75	cds	ENSMUSG00000072258	ENSMUST00000192076	protein_coding
Sned1	1	93265103	93265381	peak_129	279	+	9.35	0.00239883	0.0229087	9.35	cds	ENSMUSG00000047793	ENSMUST00000062202	protein_coding
Taf1a	1	183395993	183396054	peak_255	62	+	2.14	0.017378	0.132434	2.14	cds	ENSMUSG00000072258	ENSMUST00000192076	protein_coding
Aida	1	183323052	183323143	peak_254	92	+	5.88	0.0331131	0.228034	5.88	utr3	ENSMUSG00000042901	ENSMUST00000193625	protein_coding
Trp53bp2	1	182455763	182461745	peak_253	5983	+	2.69	3.98107e-15	1e-13	2.69	cds	ENSMUSG00000026510	ENSMUST00000117245	protein_coding
Trp53bp2	1	182448413	182448623	peak_252	211	+	4.27	0.00331131	0.030903	4.27	cds	ENSMUSG00000026510	ENSMUST00000117245	protein_coding
Trp53bp2	1	182444430	182444718	peak_251	289	+	2.72	0.00831764	0.0691831	2.72	cds	ENSMUSG00000026510	ENSMUST00000117245	protein_coding
Trp53bp2	1	182442758	182444341	peak_250	1584	+	7.21	0.00954993	0.0776247	7.21	cds	ENSMUSG00000026510	ENSMUST00000117245	protein_coding
Trp53bp2	1	182442214	182442274	peak_249	61	+	2.84	0.000169824	0.00194984	2.84	cds	ENSMUSG00000026510	ENSMUST00000117245	protein_coding
Trp53bp2	1	182436960	182441677	peak_248	4718	+	2.37	7.94328e-16	1.99526e-14	2.37	cds	ENSMUSG00000026510	ENSMUST00000117245	protein_coding
Dnah14	1	181791835	181792016	peak_247	182	+	10.9	0.000676083	0.00724436	10.9	cds	ENSMUSG00000047369	ENSMUST00000208001	protein_coding
Dnah14	1	181766378	181769759	peak_246	3382	+	20.6	2.75423e-07	4.36516e-06	20.6	cds	ENSMUSG00000047369	ENSMUST00000208001	protein_coding
Dnah14	1	181757360	181763932	peak_245	6573	+	15.2	2.23872e-05	0.000288403	15.2	cds	ENSMUSG00000047369	ENSMUST00000208001	protein_coding
Dnah14	1	181752532	181755313	peak_244	2782	+	7.48	0.01	0.0831764	7.48	cds	ENSMUSG00000047369	ENSMUST00000208001	protein_coding
Dnah14	1	181738941	181747199	peak_243	8259	+	17.6	1e-21	3.16228e-20	17.6	cds	ENSMUSG00000047369	ENSMUST00000208001	protein_coding
Dnah14	1	181725427	181736207	peak_242	10781	+	13.9	2.88403e-06	4.0738e-05	13.9	cds	ENSMUSG00000047369	ENSMUST00000208001	protein_coding
Dnah14	1	181706774	181709082	peak_241	2309	+	7.88	9.77237e-05	0.00114815	7.88	cds	ENSMUSG00000047369	ENSMUST00000208001	protein_coding
Dnah14	1	181690221	181702471	peak_240	12251	+	19	1.04713e-06	1.54882e-05	19	cds	ENSMUSG00000047369	ENSMUST00000208001	protein_coding
Dnah14	1	181628432	181632511	peak_238	4080	+	8.81	0.00363078	0.0331131	8.81	cds	ENSMUSG00000047369	ENSMUST00000208001	protein_coding
Dnah14	1	181628134	181628225	peak_237	92	+	10.7	0.000831764	0.00870964	10.7	cds	ENSMUSG00000047369	ENSMUST00000208001	protein_coding
Dnah14	1	181626979	181628015	peak_236	1037	+	10.4	0.00104713	0.0107152	10.4	cds	ENSMUSG00000047369	ENSMUST00000208001	protein_coding
Dnah14	1	181616750	181621826	peak_235	5077	+	3.74	0.0218776	0.161436	3.74	cds	ENSMUSG00000047369	ENSMUST00000208001	protein_coding
Dnah14	1	181615900	181616051	peak_234	152	+	3.12	0.0301995	0.211836	3.12	cds	ENSMUSG00000047369	ENSMUST00000208001	protein_coding
Dnah14	1	181576558	181593541	peak_233	16984	+	17.6	1.99526e-11	3.80189e-10	17.6	cds	ENSMUSG00000047369	ENSMUST00000208001	protein_coding
Sde2	1	180862473	180866150	peak_231	3678	+	2.08	2.04174e-05	0.000263027	2.08	cds	ENSMUSG00000038806	ENSMUST00000038091	protein_coding
Acbd3	1	180746909	180752230	peak_230	5322	+	2.05	6.76083e-09	1.20226e-07	2.05	cds	ENSMUSG00000026499	ENSMUST00000027780	protein_coding
Acbd3	1	180734377	180738523	peak_229	4147	+	2.93	1e-217	1e-214	2.93	cds	ENSMUSG00000026499	ENSMUST00000027780	protein_coding
Acbd3	1	180726162	180726312	peak_228	151	+	2.47	5.01187e-11	1e-09	2.47	cds	ENSMUSG00000026499	ENSMUST00000027780	protein_coding
Rnasel	1	153754077	153754228	peak_195	152	+	2.63	0.0109648	0.0891251	2.63	cds	ENSMUSG00000066800	ENSMUST00000182722	protein_coding
Shcbp1l	1	153435779	153437594	peak_194	1816	+	2.77	1.47911e-06	2.18776e-05	2.77	cds	ENSMUSG00000042708	ENSMUST00000136614	nonsense_mediated_decay
Dnah14	1	181666470	181680749	peak_239	14280	+	19.5	7.94328e-11	1.44544e-09	19.5	cds	ENSMUSG00000047369	ENSMUST00000208001	protein_coding
Trmt1l	1	151448323	151448473	peak_192	151	+	11.5	0.000446684	0.00489779	11.5	cds	ENSMUSG00000053286	ENSMUST00000065625	protein_coding
Syt2	1	134747609	134747700	peak_159	92	+	9.61	0.00194984	0.0186209	9.61	cds	ENSMUSG00000026452	ENSMUST00000188842	protein_coding
Syt2	1	134745846	134747550	peak_158	1705	+	20.8	1.54882e-07	2.45471e-06	20.8	cds	ENSMUSG00000026452	ENSMUST00000188842	protein_coding
Syt2	1	134741920	134743604	peak_157	1685	+	2.4	0.00213796	0.0204174	2.4	cds	ENSMUSG00000026452	ENSMUST00000188842	protein_coding
Kdm5b	1	134593363	134595850	peak_156	2488	+	1.4	5.01187e-13	1e-11	1.4	cds	ENSMUSG00000042207	ENSMUST00000112198	protein_coding
Plekha6	1	133300231	133300442	peak_155	212	+	1.95	2.95121e-05	0.000371535	1.95	utr3	ENSMUSG00000041757	ENSMUST00000105082	protein_coding
Pik3c2b	1	133092321	133093763	peak_154	1443	+	4.9	0.000933254	0.00954993	4.9	cds	ENSMUSG00000026447	ENSMUST00000077730	protein_coding
Pik3c2b	1	133071671	133074550	peak_153	2880	+	8.01	0.00676083	0.057544	8.01	cds	ENSMUSG00000026447	ENSMUST00000077730	protein_coding
Rbbp5	1	132496836	132496957	peak_152	122	+	2.31	4.46684e-05	0.000562341	2.31	cds	ENSMUSG00000026439	ENSMUST00000027700	protein_coding
Rbbp5	1	132494902	132496254	peak_151	1353	+	1.54	0.0107152	0.0870964	1.54	cds	ENSMUSG00000026439	ENSMUST00000027700	protein_coding
Nucks1	1	131910563	131931230	peak_150	20668	+	4.72	1e-131	1e-128	4.72	cds	ENSMUSG00000026434	ENSMUST00000062264	protein_coding
Ubxn4	1	128258957	128266378	peak_148	7422	+	2.8	3.16228e-62	2.51189e-60	2.8	cds	ENSMUSG00000026353	ENSMUST00000027592	protein_coding
R3hdm1	1	128235138	128235621	peak_147	484	+	1.77	0.0199526	0.150314	1.77	cds	ENSMUSG00000056211	ENSMUST00000036288	protein_coding
R3hdm1	1	128175129	128182067	peak_146	6939	+	2.44	1.25893e-40	6.30957e-39	2.44	cds	ENSMUSG00000056211	ENSMUST00000187900	protein_coding
R3hdm1	1	128153255	128162822	peak_145	9568	+	2.63	0.000263027	0.00295121	2.63	cds	ENSMUSG00000056211	ENSMUST00000188381	protein_coding
Rab3gap1	1	127930726	127930935	peak_144	210	+	2.09	3.16228e-16	7.94328e-15	2.09	cds	ENSMUSG00000036104	ENSMUST00000212506	protein_coding
Ccnt2	1	127803209	127803270	peak_143	62	+	3.54	0.00436516	0.0389045	3.54	cds	ENSMUSG00000026349	ENSMUST00000027587	protein_coding
Ccnt2	1	127802700	127803091	peak_142	392	+	3.6	1.58489e-29	6.30957e-28	3.6	cds	ENSMUSG00000026349	ENSMUST00000027587	protein_coding
Ccdc93	1	121448223	121491194	peak_140	42972	+	3.9	6.30957e-21	1.99526e-19	3.9	cds	ENSMUSG00000026339	ENSMUST00000112621	protein_coding
Clasp1	1	118543115	118543236	peak_139	122	+	1.58	0.0120226	0.0977237	1.58	cds	ENSMUSG00000064302	ENSMUST00000191823	protein_coding
Phlpp1	1	106392812	106393203	peak_138	392	+	5.88	0.00977237	0.0812831	5.88	cds	ENSMUSG00000044340	ENSMUST00000061047	protein_coding
Phlpp1	1	106173158	106173308	peak_137	151	+	7.74	0.00104713	0.0107152	7.74	cds	ENSMUSG00000044340	ENSMUST00000061047	protein_coding
Zcchc2	1	106000974	106006020	peak_136	5047	+	3.81	0.00218776	0.0213796	3.81	cds	ENSMUSG00000038866	ENSMUST00000118196	protein_coding
2310035C23Rik	1	105664539	105678218	peak_135	13680	+	1.72	0.00234423	0.0223872	1.72	cds	ENSMUSG00000026319	ENSMUST00000190501	protein_coding
Gin1	1	97778081	97782958	peak_134	4878	+	6.41	0.000870964	0.00891251	6.41	cds	ENSMUSG00000026333	ENSMUST00000112844	protein_coding
Ing5	1	93818288	93818349	peak_133	62	+	1.87	0.0131826	0.105196	1.87	cds	ENSMUSG00000026283	ENSMUST00000190476	protein_coding
Shcbp1l	1	153425490	153428643	peak_193	3154	+	3.42	1.8197e-06	2.63027e-05	3.42	cds	ENSMUSG00000042708	ENSMUST00000136614	nonsense_mediated_decay
Sned1	1	93297286	93297407	peak_131	122	+	3.27	0.00831764	0.0707946	3.27	utr3	ENSMUSG00000047793	ENSMUST00000062202	protein_coding
Ing5	1	93811940	93812756	peak_132	817	+	2.83	3.23594e-09	5.7544e-08	2.83	cds	ENSMUSG00000026283	ENSMUST00000190476	protein_coding
Gm28892	1	134834440	134834531	peak_160	92	+	2.62	0.020893	0.153815	2.62	npExon	ENSMUSG00000101168	ENSMUST00000188123	antisense
Gm28892	1	134835772	134837743	peak_161	1972	+	3.24	6.30957e-11	1.23027e-09	3.24	npExon	ENSMUSG00000101168	ENSMUST00000188123	antisense
Ccdc93	1	121492927	121497036	peak_141	4110	+	1.68	0.00977237	0.0812831	1.68	cds	ENSMUSG00000026339	ENSMUST00000112621	protein_coding
Tpr	1	150409998	150412963	peak_185	2966	+	5.13	1.25893e-72	1.25893e-70	5.13	cds	ENSMUSG00000006005	ENSMUST00000124973	protein_coding
Ivns1abp	1	151360023	151360143	peak_190	121	+	1.48	0.00812831	0.0676083	1.48	cds	ENSMUSG00000023150	ENSMUST00000097543	protein_coding
Ivns1abp	1	151356074	151356165	peak_189	92	+	2.9	0.00213796	0.0204174	2.9	cds	ENSMUSG00000023150	ENSMUST00000097543	protein_coding
Ivns1abp	1	151354082	151355329	peak_188	1248	+	2.02	1.99526e-20	6.30957e-19	2.02	cds	ENSMUSG00000023150	ENSMUST00000111887	protein_coding
Tpr	1	150446151	150449233	peak_187	3083	+	1.94	5.01187e-17	1.25893e-15	1.94	cds	ENSMUSG00000006005	ENSMUST00000124484	protein_coding
Tpr	1	150414514	150443401	peak_186	28888	+	5.7	0	0	5.7	cds	ENSMUSG00000006005	ENSMUST00000124973	protein_coding
Tpr	1	150393551	150409224	peak_184	15674	+	5.08	1e-148	1e-146	5.08	cds	ENSMUSG00000006005	ENSMUST00000124973	protein_coding
Aspm	1	139491557	139491648	peak_183	92	+	2.12	0.00194984	0.0186209	2.12	cds	ENSMUSG00000033952	ENSMUST00000053364	protein_coding
Aspm	1	139479785	139480056	peak_182	272	+	3.34	2.51189e-11	4.89779e-10	3.34	cds	ENSMUSG00000033952	ENSMUST00000053364	protein_coding
Aspm	1	139470437	139470676	peak_181	240	+	4.21	0.000776247	0.00812831	4.21	cds	ENSMUSG00000033952	ENSMUST00000053364	protein_coding
Gm28892	1	134837921	134838161	peak_162	241	+	4.18	2.69153e-07	4.16869e-06	4.18	npExon	ENSMUSG00000101168	ENSMUST00000188123	antisense
Zbtb41	1	139431985	139437500	peak_179	5516	+	4.14	0.0131826	0.105196	4.14	cds	ENSMUSG00000033964	ENSMUST00000039867	protein_coding
Zbtb41	1	139423822	139424243	peak_178	422	+	2.23	7.94328e-16	1.99526e-14	2.23	cds	ENSMUSG00000033964	ENSMUST00000199011	nonsense_mediated_decay
Zbtb41	1	139423312	139423373	peak_177	62	+	3.74	0.0363078	0.242661	3.74	cds	ENSMUSG00000033964	ENSMUST00000039867	protein_coding
Kif14	1	136527413	136527653	peak_176	241	+	3.61	0.00446684	0.040738	3.61	cds	ENSMUSG00000041498	ENSMUST00000047817	protein_coding
Aspm	1	139457779	139458410	peak_180	632	+	2.87	1e-15	2.51189e-14	2.87	cds	ENSMUSG00000033952	ENSMUST00000053364	protein_coding
Ivns1abp	1	151361523	151361763	peak_191	241	+	2.83	3.98107e-16	1e-14	2.83	cds	ENSMUSG00000023150	ENSMUST00000190872	protein_coding
Lmod1	1	135325045	135364342	peak_163	39298	+	3.15	2.51189e-41	1.58489e-39	3.15	cds	ENSMUSG00000048096	ENSMUST00000059352	protein_coding
Gm4793	1	135585129	135585338	peak_164	210	+	2.46	0.00389045	0.0354813	2.46	npExon	ENSMUSG00000054412	ENSMUST00000067468	antisense
Tnnt2	1	135840869	135851361	peak_165	10493	+	3.3	6.30957e-39	3.16228e-37	3.3	cds	ENSMUSG00000026414	ENSMUST00000189355	protein_coding
Kif14	1	136516345	136526837	peak_175	10493	+	23.5	2.45471e-08	4.16869e-07	23.5	cds	ENSMUSG00000041498	ENSMUST00000047817	protein_coding
Kif21b	1	136172203	136172887	peak_167	685	+	10.4	0.00104713	0.0107152	10.4	cds	ENSMUSG00000041642	ENSMUST00000130864	nonsense_mediated_decay
Kif21b	1	136175629	136175690	peak_168	62	+	3.03	0.0354813	0.242103	3.03	utr3	ENSMUSG00000041642	ENSMUST00000075164	protein_coding
Kif21b	1	136145282	136161446	peak_166	16165	+	7.72	1e-153	1e-151	7.72	cds	ENSMUSG00000041642	ENSMUST00000130864	nonsense_mediated_decay
Kif14	1	136479143	136482997	peak_170	3855	+	2.84	2.23872e-07	3.46737e-06	2.84	cds	ENSMUSG00000041498	ENSMUST00000047817	protein_coding
Kif14	1	136486317	136494643	peak_171	8327	+	3.64	2.51189e-29	1e-27	3.64	cds	ENSMUSG00000041498	ENSMUST00000047817	protein_coding
Kif14	1	136495856	136500092	peak_172	4237	+	4.67	1e-54	7.94328e-53	4.67	cds	ENSMUSG00000041498	ENSMUST00000047817	protein_coding
Kif14	1	136502713	136510198	peak_173	7486	+	3.53	0.00144544	0.0144544	3.53	cds	ENSMUSG00000041498	ENSMUST00000047817	protein_coding
Kif14	1	136515895	136515956	peak_174	62	+	8.55	0.00446684	0.0398107	8.55	cds	ENSMUSG00000041498	ENSMUST00000047817	protein_coding
Kif14	1	136468084	136468922	peak_169	839	+	4.63	6.30957e-19	1.58489e-17	4.63	cds	ENSMUSG00000041498	ENSMUST00000201676	nonsense_mediated_decay
Ttn	2	76765983	76766044	peak_1037	62	-	2.83	0.0114815	0.0912011	2.83	cds	ENSMUSG00000051747	ENSMUST00000099981	protein_coding
Ttn	2	76764486	76764801	peak_1036	316	-	9.35	0.00128825	0.0128825	9.35	cds	ENSMUSG00000051747	ENSMUST00000099981	protein_coding
Ttn	2	76766583	76766884	peak_1038	302	-	15.5	1.25893e-24	3.98107e-23	15.5	cds	ENSMUSG00000051747	ENSMUST00000099981	protein_coding
Ttn	2	76767483	76767904	peak_1039	422	-	17.6	6.45654e-10	1.23027e-08	17.6	cds	ENSMUSG00000051747	ENSMUST00000099981	protein_coding
Ttn	2	76769310	76769604	peak_1040	295	-	5.16	0.000537032	0.0057544	5.16	cds	ENSMUSG00000051747	ENSMUST00000099981	protein_coding
Ttn	2	76769693	76769990	peak_1041	298	-	6.28	0.00104713	0.0107152	6.28	cds	ENSMUSG00000051747	ENSMUST00000099981	protein_coding
Ttn	2	76770531	76770923	peak_1042	393	-	12.6	1.14815e-06	1.69824e-05	12.6	cds	ENSMUSG00000051747	ENSMUST00000099981	protein_coding
Ttn	2	76774523	76775879	peak_1043	1357	-	35	1e-23	3.98107e-22	35	cds	ENSMUSG00000051747	ENSMUST00000099981	protein_coding
Ttn	2	76710634	76711055	peak_1010	422	-	26.7	1.69824e-09	3.0903e-08	26.7	cds	ENSMUSG00000051747	ENSMUST00000099981	protein_coding
Ttn	2	76711264	76711685	peak_1011	422	-	18.4	1.62181e-06	2.34423e-05	18.4	cds	ENSMUSG00000051747	ENSMUST00000099981	protein_coding
Ttn	2	76776812	76778163	peak_1045	1352	-	40.3	1.58489e-14	3.98107e-13	40.3	cds	ENSMUSG00000051747	ENSMUST00000099981	protein_coding
Ttn	2	76778375	76779516	peak_1046	1142	-	26.2	2.63027e-09	4.7863e-08	26.2	cds	ENSMUSG00000051747	ENSMUST00000099981	protein_coding
Ttn	2	76779574	76781701	peak_1047	2128	-	26.7	5.01187e-18	1.58489e-16	26.7	cds	ENSMUSG00000051747	ENSMUST00000099981	protein_coding
Ttn	2	76781845	76781996	peak_1048	152	-	7.39	2.51189e-06	3.54813e-05	7.39	cds	ENSMUSG00000051747	ENSMUST00000099981	protein_coding
Ttn	2	76784374	76784927	peak_1049	554	-	89.5	1e-32	3.98107e-31	89.5	cds	ENSMUSG00000051747	ENSMUST00000099981	protein_coding
Ttn	2	76785293	76785782	peak_1050	490	-	15.2	2.23872e-05	0.000288403	15.2	cds	ENSMUSG00000051747	ENSMUST00000099981	protein_coding
Ttn	2	76786241	76787090	peak_1051	850	-	32.8	1e-11	2.04174e-10	32.8	cds	ENSMUSG00000051747	ENSMUST00000099981	protein_coding
Ttn	2	76762700	76763421	peak_1035	722	-	23.5	2.45471e-08	4.16869e-07	23.5	cds	ENSMUSG00000051747	ENSMUST00000099981	protein_coding
Ttn	2	76787179	76788413	peak_1052	1235	-	16.6	7.4131e-06	0.000102329	16.6	cds	ENSMUSG00000051747	ENSMUST00000099981	protein_coding
Ttn	2	76789010	76790844	peak_1053	1835	-	46.2	5.01187e-22	1.58489e-20	46.2	cds	ENSMUSG00000051747	ENSMUST00000111846	protein_coding
Ttn	2	76775998	76776430	peak_1044	433	-	7.08	5.7544e-10	1.07152e-08	7.08	cds	ENSMUSG00000051747	ENSMUST00000099981	protein_coding
Ttn	2	76759990	76760051	peak_1034	62	-	10.4	0.00104713	0.0107152	10.4	cds	ENSMUSG00000051747	ENSMUST00000099981	protein_coding
Ttn	2	76718558	76718955	peak_1020	398	-	9.35	0.00239883	0.0229087	9.35	cds	ENSMUSG00000051747	ENSMUST00000099981	protein_coding
Ttn	2	76754874	76755368	peak_1032	495	-	16.3	1.04713e-06	1.54882e-05	16.3	cds	ENSMUSG00000051747	ENSMUST00000099981	protein_coding
Ttn	2	76712734	76712825	peak_1012	92	-	6.41	0.0223872	0.163682	6.41	cds	ENSMUSG00000051747	ENSMUST00000099981	protein_coding
Ttn	2	76791157	76792815	peak_1054	1659	-	50.7	2.51189e-18	7.94328e-17	50.7	cds	ENSMUSG00000051747	ENSMUST00000099981	protein_coding
Ttn	2	76713664	76713754	peak_1013	91	-	5.43	0.00030903	0.00338844	5.43	cds	ENSMUSG00000051747	ENSMUST00000099981	protein_coding
Ttn	2	76714769	76714860	peak_1014	92	-	9.88	0.00158489	0.0154882	9.88	cds	ENSMUSG00000051747	ENSMUST00000099981	protein_coding
Ttn	2	76715920	76716071	peak_1015	152	-	5.61	0.00275423	0.025704	5.61	cds	ENSMUSG00000051747	ENSMUST00000099981	protein_coding
Ttn	2	76716793	76716854	peak_1016	62	-	11.2	0.000549541	0.00588844	11.2	cds	ENSMUSG00000051747	ENSMUST00000099981	protein_coding
Ttn	2	76716913	76716974	peak_1017	62	-	2.23	0.0380189	0.257632	2.23	cds	ENSMUSG00000051747	ENSMUST00000099981	protein_coding
Ttn	2	76717307	76717680	peak_1018	374	-	12.8	0.000144544	0.00169824	12.8	cds	ENSMUSG00000051747	ENSMUST00000099981	protein_coding
Ttn	2	76717889	76718349	peak_1019	461	-	8.55	0.00194984	0.0186209	8.55	cds	ENSMUSG00000051747	ENSMUST00000099981	protein_coding
Ttn	2	76755972	76756749	peak_1033	778	-	19	1.04713e-06	1.54882e-05	19	cds	ENSMUSG00000051747	ENSMUST00000099981	protein_coding
Ttn	2	76721389	76721714	peak_1021	326	-	12.6	0.000190546	0.00218776	12.6	cds	ENSMUSG00000051747	ENSMUST00000099981	protein_coding
Ttn	2	76726411	76726622	peak_1023	212	-	16.6	7.4131e-06	0.000102329	16.6	cds	ENSMUSG00000051747	ENSMUST00000099981	protein_coding
Ttn	2	76726681	76726951	peak_1024	271	-	3.65	0.00436516	0.0389045	3.65	cds	ENSMUSG00000051747	ENSMUST00000099981	protein_coding
Ttn	2	76729576	76729847	peak_1025	272	-	7.08	2.51189e-06	3.54813e-05	7.08	cds	ENSMUSG00000051747	ENSMUST00000099981	protein_coding
Ttn	2	76730056	76730267	peak_1026	212	-	10.7	1.04713e-06	1.54882e-05	10.7	cds	ENSMUSG00000051747	ENSMUST00000099981	protein_coding
Ttn	2	76731181	76731396	peak_1027	216	-	7.74	0.00812831	0.0691831	7.74	cds	ENSMUSG00000051747	ENSMUST00000099981	protein_coding
Ttn	2	76732120	76732380	peak_1028	261	-	3.74	0.0239883	0.17378	3.74	cds	ENSMUSG00000051747	ENSMUST00000099981	protein_coding
Ttn	2	76739117	76739328	peak_1029	212	-	17.1	4.7863e-06	6.76083e-05	17.1	cds	ENSMUSG00000051747	ENSMUST00000099981	protein_coding
Ttn	2	76752075	76752286	peak_1030	212	-	18.2	1.99526e-06	2.88403e-05	18.2	cds	ENSMUSG00000051747	ENSMUST00000099981	protein_coding
Ttn	2	76753418	76753700	peak_1031	283	-	7.88	9.77237e-05	0.00114815	7.88	cds	ENSMUSG00000051747	ENSMUST00000099981	protein_coding
Ttn	2	76725301	76725452	peak_1022	152	-	13.1	0.00011749	0.00141254	13.1	cds	ENSMUSG00000051747	ENSMUST00000099981	protein_coding
Ttn	2	76794239	76794646	peak_1055	408	-	10.9	0.000676083	0.00724436	10.9	cds	ENSMUSG00000051747	ENSMUST00000099981	protein_coding
Ttn	2	76934153	76937588	peak_1085	3436	-	28	5.49541e-10	1.04713e-08	28	cds	ENSMUSG00000051747	ENSMUST00000099981	protein_coding
Ttn	2	76795576	76798208	peak_1057	2633	-	36.1	1.58489e-52	1.25893e-50	36.1	cds	ENSMUSG00000051747	ENSMUST00000099981	protein_coding
Ttn	2	76906382	76907398	peak_1083	1017	-	25.4	5.12861e-09	9.12011e-08	25.4	cds	ENSMUSG00000051747	ENSMUST00000099981	protein_coding
Ttn	2	76927251	76932198	peak_1084	4948	-	5.34	0.0123027	0.0977237	5.34	cds	ENSMUSG00000051747	ENSMUST00000099981	protein_coding
Ttn	2	76937707	76938877	peak_1086	1171	-	11.5	2.69153e-06	3.80189e-05	11.5	cds	ENSMUSG00000051747	ENSMUST00000099981	protein_coding
Ttn	2	76938936	76941999	peak_1087	3064	-	53.7	7.94328e-23	2.51189e-21	53.7	cds	ENSMUSG00000051747	ENSMUST00000099981	protein_coding
Ttn	2	76942977	76943449	peak_1088	473	-	8.81	1.69824e-07	2.69153e-06	8.81	cds	ENSMUSG00000051747	ENSMUST00000099981	protein_coding
Ttn	2	76944141	76944428	peak_1089	288	-	14.2	5.24807e-05	0.000645654	14.2	cds	ENSMUSG00000051747	ENSMUST00000099981	protein_coding
Ttn	2	76944577	76945628	peak_1090	1052	-	59.8	3.98107e-42	2.51189e-40	59.8	cds	ENSMUSG00000051747	ENSMUST00000099981	protein_coding
Ttn	2	76945687	76946828	peak_1091	1142	-	39.3	3.98107e-14	1e-12	39.3	cds	ENSMUSG00000051747	ENSMUST00000099981	protein_coding
Ttn	2	76948034	76951982	peak_1092	3949	-	25.4	1.25893e-13	3.16228e-12	25.4	cds	ENSMUSG00000051747	ENSMUST00000111846	protein_coding
Ttn	2	76952782	76964556	peak_1093	11775	-	19.1	3.98107e-13	1e-11	19.1	cds	ENSMUSG00000051747	ENSMUST00000099981	protein_coding
Ttn	2	76965911	76977250	peak_1094	11340	-	15.3	5.01187e-44	3.16228e-42	15.3	cds	ENSMUSG00000051747	ENSMUST00000111882	protein_coding
Ccdc141	2	77015172	77023464	peak_1095	8293	-	3.41	6.16595e-07	9.33254e-06	3.41	cds	ENSMUSG00000044033	ENSMUST00000049544	protein_coding
Ccdc141	2	77042575	77044783	peak_1096	2209	-	2.19	0.0011749	0.0120226	2.19	cds	ENSMUSG00000044033	ENSMUST00000049544	protein_coding
Ccdc141	2	77049665	77054753	peak_1097	5089	-	4.23	1.99526e-14	5.01187e-13	4.23	cds	ENSMUSG00000044033	ENSMUST00000049544	protein_coding
Ccdc141	2	77059613	77074858	peak_1098	15246	-	2.99	0.00724436	0.0616595	2.99	cds	ENSMUSG00000044033	ENSMUST00000049544	protein_coding
Ccdc141	2	77089098	77124138	peak_1099	35041	-	3.93	2.5704e-07	3.98107e-06	3.93	cds	ENSMUSG00000044033	ENSMUST00000049544	protein_coding
Ccdc141	2	77132313	77162101	peak_1100	29789	-	5.34	0.00489779	0.0436516	5.34	cds	ENSMUSG00000044033	ENSMUST00000049544	protein_coding
Sestd1	2	77206272	77212484	peak_1101	6213	-	1.38	0.0154882	0.120781	1.38	cds	ENSMUSG00000042272	ENSMUST00000102660	protein_coding
Ttn	2	76709584	76709885	peak_1009	302	-	12.3	0.000234423	0.00269153	12.3	cds	ENSMUSG00000051747	ENSMUST00000099981	protein_coding
Cwc22	2	77896124	77903848	peak_1102	7725	-	2.7	1.99526e-28	7.94328e-27	2.7	cds	ENSMUSG00000027014	ENSMUST00000111818	protein_coding
Cwc22	2	77908123	77921077	peak_1103	12955	-	3.07	5.88844e-06	8.12831e-05	3.07	cds	ENSMUSG00000027014	ENSMUST00000111818	protein_coding
Ttn	2	76903185	76903366	peak_1082	182	-	11.2	0.000398107	0.00436516	11.2	cds	ENSMUSG00000051747	ENSMUST00000099981	protein_coding
Ttn	2	76795160	76795487	peak_1056	328	-	11.5	0.000446684	0.00489779	11.5	cds	ENSMUSG00000051747	ENSMUST00000099981	protein_coding
Ttn	2	76901577	76901916	peak_1081	340	-	5.39	1.31826e-07	2.13796e-06	5.39	cds	ENSMUSG00000051747	ENSMUST00000099981	protein_coding
Ttn	2	76899318	76899600	peak_1079	283	-	16	1.14815e-05	0.000154882	16	cds	ENSMUSG00000051747	ENSMUST00000099981	protein_coding
Ttn	2	76798715	76800562	peak_1058	1848	-	15.2	7.94328e-12	1.58489e-10	15.2	cds	ENSMUSG00000051747	ENSMUST00000099981	protein_coding
Ttn	2	76802331	76810345	peak_1059	8015	-	15.8	5.01187e-15	1.25893e-13	15.8	cds	ENSMUSG00000051747	ENSMUST00000099981	protein_coding
Ttn	2	76810404	76810676	peak_1060	273	-	5.61	0.00275423	0.025704	5.61	cds	ENSMUSG00000051747	ENSMUST00000099981	protein_coding
Ttn	2	76810962	76812242	peak_1061	1281	-	39	1.99526e-14	5.01187e-13	39	cds	ENSMUSG00000051747	ENSMUST00000099981	protein_coding
Ttn	2	76812492	76828722	peak_1062	16231	-	45.9	7.94328e-64	6.30957e-62	45.9	cds	ENSMUSG00000051747	ENSMUST00000099981	protein_coding
Ttn	2	76828920	76873933	peak_1063	45014	-	41.4	1e-126	1e-124	41.4	cds	ENSMUSG00000051747	ENSMUST00000155365	protein_coding
Ttn	2	76875804	76876927	peak_1064	1124	-	12.3	6.60693e-05	0.000794328	12.3	cds	ENSMUSG00000051747	ENSMUST00000099981	protein_coding
Ttn	2	76878741	76878892	peak_1065	152	-	3.92	0.00676083	0.057544	3.92	cds	ENSMUSG00000051747	ENSMUST00000099981	protein_coding
Ttn	2	76879236	76880407	peak_1066	1172	-	11.8	0.000363078	0.00398107	11.8	cds	ENSMUSG00000051747	ENSMUST00000099981	protein_coding
Ttn	2	76880496	76883969	peak_1067	3474	-	32.8	1e-11	2.04174e-10	32.8	cds	ENSMUSG00000051747	ENSMUST00000099981	protein_coding
Ttn	2	76884984	76885319	peak_1068	336	-	4.36	1.90546e-05	0.000251189	4.36	cds	ENSMUSG00000051747	ENSMUST00000099981	protein_coding
Ttn	2	76885561	76885712	peak_1069	152	-	9.08	0.00186209	0.018197	9.08	cds	ENSMUSG00000051747	ENSMUST00000099981	protein_coding
Ttn	2	76886435	76886586	peak_1070	152	-	6.94	0.0151356	0.116681	6.94	cds	ENSMUSG00000051747	ENSMUST00000099981	protein_coding
Ttn	2	76886843	76887124	peak_1071	282	-	11.8	0.000363078	0.00398107	11.8	cds	ENSMUSG00000051747	ENSMUST00000099981	protein_coding
Ttn	2	76887213	76887814	peak_1072	602	-	9.08	0.00295121	0.0275423	9.08	cds	ENSMUSG00000051747	ENSMUST00000099981	protein_coding
Ttn	2	76889727	76889938	peak_1073	212	-	16.8	2.95121e-06	4.16869e-05	16.8	cds	ENSMUSG00000051747	ENSMUST00000099981	protein_coding
Ttn	2	76891585	76892912	peak_1074	1328	-	24.6	1e-08	1.7378e-07	24.6	cds	ENSMUSG00000051747	ENSMUST00000099981	protein_coding
Ttn	2	76893001	76894356	peak_1075	1356	-	10.7	0.000831764	0.00870964	10.7	cds	ENSMUSG00000051747	ENSMUST00000099981	protein_coding
Ttn	2	76895274	76895768	peak_1076	495	-	14.7	3.38844e-05	0.000436516	14.7	cds	ENSMUSG00000051747	ENSMUST00000099981	protein_coding
Ttn	2	76896476	76896757	peak_1077	282	-	16.6	7.4131e-06	0.000102329	16.6	cds	ENSMUSG00000051747	ENSMUST00000099981	protein_coding
Ttn	2	76898633	76898898	peak_1078	266	-	12.6	0.000190546	0.00218776	12.6	cds	ENSMUSG00000051747	ENSMUST00000099981	protein_coding
Ttn	2	76900039	76900190	peak_1080	152	-	8.01	0.00676083	0.057544	8.01	cds	ENSMUSG00000051747	ENSMUST00000099981	protein_coding
Ttn	2	76709134	76709495	peak_1008	362	-	5.74	0.00229087	0.0218776	5.74	cds	ENSMUSG00000051747	ENSMUST00000099981	protein_coding
Gtf3c4	2	28833800	28833981	peak_945	182	-	2.01	5.01187e-06	7.07946e-05	2.01	cds	ENSMUSG00000035666	ENSMUST00000037117	protein_coding
Cir1	2	73306330	73312434	peak_1006	6105	-	2.99	6.30957e-24	1.99526e-22	2.99	cds	ENSMUSG00000041777	ENSMUST00000058615	protein_coding
Vav2	2	27267269	27268185	peak_935	917	-	1.54	0.0169824	0.128825	1.54	cds	ENSMUSG00000009621	ENSMUST00000056176	protein_coding
Vav2	2	27268994	27271808	peak_936	2815	-	3.29	0.00112202	0.0112202	3.29	cds	ENSMUSG00000009621	ENSMUST00000056176	protein_coding
Vav2	2	27281939	27285729	peak_937	3791	-	4.67	0.00141254	0.0141254	4.67	cds	ENSMUSG00000009621	ENSMUST00000056176	protein_coding
Vav2	2	27286460	27288632	peak_938	2173	-	1.49	0.00371535	0.0338844	1.49	cds	ENSMUSG00000009621	ENSMUST00000056176	protein_coding
Vav2	2	27288690	27296185	peak_939	7496	-	2.09	4.16869e-07	6.45654e-06	2.09	cds	ENSMUSG00000009621	ENSMUST00000056176	protein_coding
Vav2	2	27297717	27386559	peak_940	88843	-	3.1	1.58489e-11	3.0903e-10	3.1	cds	ENSMUSG00000009621	ENSMUST00000056176	protein_coding
Vav2	2	27426614	27427033	peak_941	420	-	3.53	7.94328e-31	3.16228e-29	3.53	utr5	ENSMUSG00000009621	ENSMUST00000056176	protein_coding
Brd3	2	27448414	27459780	peak_942	11367	-	4.92	0	0	4.92	cds	ENSMUSG00000026918	ENSMUST00000077737	protein_coding
Brd3	2	27462455	27463491	peak_943	1037	-	2.24	0.00223872	0.0213796	2.24	cds	ENSMUSG00000026918	ENSMUST00000077737	protein_coding
Rexo4	2	26960616	26964268	peak_934	3653	-	2.1	2.45471e-08	4.16869e-07	2.1	cds	ENSMUSG00000052406	ENSMUST00000136710	protein_coding
Gtf3c4	2	28826669	28826760	peak_944	92	-	3.38	0.0186209	0.139637	3.38	cds	ENSMUSG00000035666	ENSMUST00000037117	protein_coding
Spout1	2	30177480	30178420	peak_947	941	-	1.98	3.01995e-07	4.67735e-06	1.98	cds	ENSMUSG00000039660	ENSMUST00000100220	protein_coding
Asb6	2	30824289	30824409	peak_948	121	-	7.74	0.00812831	0.0691831	7.74	cds	ENSMUSG00000039483	ENSMUST00000041726	protein_coding
BC005624	2	30973241	30981882	peak_949	8642	-	4.07	5.01187e-41	3.16228e-39	4.07	cds	ENSMUSG00000026851	ENSMUST00000028205	protein_coding
Fnbp1	2	31033058	31053030	peak_950	19973	-	3.07	2.51189e-20	7.94328e-19	3.07	cds	ENSMUSG00000075415	ENSMUST00000113564	protein_coding
Fnbp1	2	31055532	31141799	peak_951	86268	-	2.76	5.01187e-18	1.58489e-16	2.76	cds	ENSMUSG00000075415	ENSMUST00000100208	protein_coding
Dnm1	2	32328033	32333112	peak_952	5080	-	2.76	0.0436516	0.285759	2.76	cds	ENSMUSG00000026825	ENSMUST00000201433	protein_coding
Slc25a25	2	32421813	32421873	peak_953	61	-	6.14	0.0275423	0.193642	6.14	utr5	ENSMUSG00000026819	ENSMUST00000153886	protein_coding
Cdk9	2	32712216	32712784	peak_954	569	-	2.22	5.37032e-05	0.000676083	2.22	cds	ENSMUSG00000009555	ENSMUST00000009699	protein_coding
Cfap157	2	32780708	32781416	peak_955	709	-	7.48	0.01	0.0831764	7.48	cds	ENSMUSG00000038987	ENSMUST00000102813	protein_coding
Trub2	2	29786534	29787519	peak_946	986	-	4.41	0.0147911	0.11508	4.41	cds	ENSMUSG00000039826	ENSMUST00000048044	protein_coding
Surf1	2	26916320	26916470	peak_933	151	-	5.61	0.00275423	0.025704	5.61	cds	ENSMUSG00000015790	ENSMUST00000167661	nonsense_mediated_decay
Surf6	2	26892305	26899821	peak_932	7517	-	5.77	3.16228e-35	1.58489e-33	5.77	cds	ENSMUSG00000036160	ENSMUST00000047632	protein_coding
Notch1	2	26464934	26465435	peak_931	502	-	2.12	1.02329e-05	0.000138038	2.12	cds	ENSMUSG00000026923	ENSMUST00000028288	protein_coding
Ehmt1	2	24847982	24884349	peak_911	36368	-	3.25	1.58489e-82	1.58489e-80	3.25	cds	ENSMUSG00000036893	ENSMUST00000152161	protein_coding
Cwc22	2	77929325	77940327	peak_1104	11003	-	3.18	5.01187e-42	2.51189e-40	3.18	cds	ENSMUSG00000027014	ENSMUST00000111824	protein_coding
Ehmt1	2	24884437	24919614	peak_912	35178	-	1.96	3.16228e-28	1.25893e-26	1.96	cds	ENSMUSG00000036893	ENSMUST00000150379	protein_coding
Ndor1	2	25245657	25245748	peak_913	92	-	6.14	0.0275423	0.193642	6.14	utr3	ENSMUSG00000006471	ENSMUST00000100329	protein_coding
Rabl6	2	25583854	25586934	peak_915	3081	-	3.82	3.98107e-84	3.98107e-82	3.82	cds	ENSMUSG00000015087	ENSMUST00000058137	protein_coding
Rabl6	2	25592836	25596451	peak_916	3616	-	2.37	0.0158489	0.121899	2.37	cds	ENSMUSG00000015087	ENSMUST00000058137	protein_coding
Rabl6	2	25596510	25608162	peak_917	11653	-	1.64	3.63078e-06	5.12861e-05	1.64	cds	ENSMUSG00000015087	ENSMUST00000058137	protein_coding
Camsap1	2	25929951	25930012	peak_918	62	-	1.8	0.00954993	0.0794328	1.8	cds	ENSMUSG00000026933	ENSMUST00000183461	protein_coding
Camsap1	2	25935856	25938146	peak_919	2291	-	3.57	1e-134	1e-131	3.57	cds	ENSMUSG00000026933	ENSMUST00000091268	protein_coding
Camsap1	2	25938654	25939554	peak_920	901	-	3.3	2.51189e-22	7.94328e-21	3.3	cds	ENSMUSG00000026933	ENSMUST00000134882	protein_coding
Camsap1	2	25939792	25939853	peak_921	62	-	1.48	0.0263027	0.188365	1.48	cds	ENSMUSG00000026933	ENSMUST00000134882	protein_coding
Camsap1	2	25939942	25940033	peak_922	92	-	1.33	0.00794328	0.0676083	1.33	cds	ENSMUSG00000026933	ENSMUST00000134882	protein_coding
Snapc4	2	26362794	26363740	peak_923	947	-	3.29	0.000245471	0.00275423	3.29	cds	ENSMUSG00000036281	ENSMUST00000114115	protein_coding
Snapc4	2	26365574	26365634	peak_924	61	-	5.61	0.040738	0.267301	5.61	cds	ENSMUSG00000036281	ENSMUST00000114115	protein_coding
Snapc4	2	26368275	26369184	peak_925	910	-	2.23	0.018197	0.137721	2.23	cds	ENSMUSG00000036281	ENSMUST00000114115	protein_coding
Snapc4	2	26369303	26380653	peak_926	11351	-	7.69	1.58489e-57	1.25893e-55	7.69	cds	ENSMUSG00000036281	ENSMUST00000035427	protein_coding
Sdccag3	2	26385537	26386037	peak_927	501	-	1.89	2.18776e-05	0.000281838	1.89	cds	ENSMUSG00000026927	ENSMUST00000114100	protein_coding
Sdccag3	2	26387085	26387659	peak_928	575	-	3.44	3.0903e-09	5.49541e-08	3.44	cds	ENSMUSG00000026927	ENSMUST00000114100	protein_coding
Inpp5e	2	26397471	26397561	peak_929	91	-	9.35	0.00239883	0.0229087	9.35	utr3	ENSMUSG00000026925	ENSMUST00000114090	protein_coding
Inpp5e	2	26408573	26408633	peak_930	61	-	7.21	0.0123027	0.0977237	7.21	cds	ENSMUSG00000026925	ENSMUST00000114090	protein_coding
Cfap157	2	32781474	32781595	peak_956	122	-	6.94	0.0151356	0.116681	6.94	cds	ENSMUSG00000038987	ENSMUST00000102813	protein_coding
Lrsam1	2	32928672	32955225	peak_957	26554	-	9.61	1e-29	3.98107e-28	9.61	cds	ENSMUSG00000026792	ENSMUST00000028132	protein_coding
Rc3h2	2	37375363	37377201	peak_958	1839	-	2.29	1e-16	2.51189e-15	2.29	cds	ENSMUSG00000075376	ENSMUST00000100143	protein_coding
Rc3h2	2	37378431	37381873	peak_959	3443	-	1.82	0.000147911	0.00169824	1.82	cds	ENSMUSG00000075376	ENSMUST00000100143	protein_coding
Neb	2	52281644	52288808	peak_985	7165	-	21	1.58489e-22	6.30957e-21	21	cds	ENSMUSG00000026950	ENSMUST00000075301	protein_coding
Neb	2	52289673	52308567	peak_986	18895	-	23.1	1.25893e-52	7.94328e-51	23.1	cds	ENSMUSG00000026950	ENSMUST00000075301	protein_coding
Neb	2	52308719	52338621	peak_987	29903	-	10.7	1.58489e-76	1.58489e-74	10.7	cds	ENSMUSG00000026950	ENSMUST00000209712	protein_coding
Prpf40a	2	53139168	53142000	peak_988	2833	-	2.46	3.98107e-20	1.25893e-18	2.46	cds	ENSMUSG00000061136	ENSMUST00000076313	protein_coding
Prpf40a	2	53145256	53145832	peak_989	577	-	2.52	3.16228e-17	7.94328e-16	2.52	cds	ENSMUSG00000061136	ENSMUST00000076313	protein_coding
Prpf40a	2	53146189	53152472	peak_990	6284	-	2.56	3.98107e-37	1.99526e-35	2.56	cds	ENSMUSG00000061136	ENSMUST00000076313	protein_coding
Prpf40a	2	53152531	53153055	peak_991	525	-	2.47	1.58489e-17	5.01187e-16	2.47	cds	ENSMUSG00000061136	ENSMUST00000076313	protein_coding
Prpf40a	2	53156919	53159593	peak_992	2675	-	1.72	0.00020893	0.00239883	1.72	cds	ENSMUSG00000061136	ENSMUST00000076313	protein_coding
Nr4a2	2	57108176	57108297	peak_993	122	-	6.14	0.0131826	0.105196	6.14	cds	ENSMUSG00000026826	ENSMUST00000112629	protein_coding
Nr4a2	2	57111920	57112341	peak_994	422	-	20.8	1e-13	1.99526e-12	20.8	cds	ENSMUSG00000026826	ENSMUST00000112629	protein_coding
Baz2b	2	59901815	59901935	peak_995	121	-	1.63	0.0131826	0.103753	1.63	cds	ENSMUSG00000026987	ENSMUST00000112550	protein_coding
Baz2b	2	59907517	59912808	peak_996	5292	-	2.12	1.23027e-07	1.94984e-06	2.12	cds	ENSMUSG00000026987	ENSMUST00000112550	protein_coding
Baz2b	2	59913819	59913969	peak_997	151	-	4.94	0.00707946	0.060256	4.94	cds	ENSMUSG00000026987	ENSMUST00000112550	protein_coding
Baz2b	2	59914028	59923684	peak_998	9657	-	5.7	1e-164	1e-162	5.7	cds	ENSMUSG00000026987	ENSMUST00000112550	protein_coding
Baz2b	2	59926021	59962614	peak_999	36594	-	8.15	1.58489e-97	1.99526e-95	8.15	cds	ENSMUSG00000026987	ENSMUST00000112550	protein_coding
Baz2b	2	59968878	59977552	peak_1000	8675	-	3.14	1e-102	1.99526e-100	3.14	cds	ENSMUSG00000026987	ENSMUST00000112550	protein_coding
Cobll1	2	65099110	65102087	peak_1001	2978	-	2.87	4.46684e-06	6.30957e-05	2.87	cds	ENSMUSG00000034903	ENSMUST00000112431	protein_coding
Lrp2	2	69451277	69453805	peak_1002	2529	-	7.74	0.00812831	0.0691831	7.74	cds	ENSMUSG00000027070	ENSMUST00000080953	protein_coding
Ccdc173	2	69776170	69787250	peak_1003	11081	-	4.64	2.51189e-13	5.01187e-12	4.64	cds	ENSMUSG00000070883	ENSMUST00000094942	protein_coding
Tlk1	2	70742182	70745946	peak_1004	3765	-	1.34	0.00724436	0.0616595	1.34	cds	ENSMUSG00000041997	ENSMUST00000038584	protein_coding
Cir1	2	73284291	73284738	peak_1005	448	-	4.12	2.51189e-30	1.25893e-28	4.12	cds	ENSMUSG00000041777	ENSMUST00000058615	protein_coding
Neb	2	52258731	52281585	peak_984	22855	-	22.7	2.51189e-14	6.30957e-13	22.7	cds	ENSMUSG00000026950	ENSMUST00000075301	protein_coding
Ttn	2	76707079	76707260	peak_1007	182	-	12.6	0.000190546	0.00218776	12.6	cds	ENSMUSG00000051747	ENSMUST00000099981	protein_coding
Neb	2	52256699	52257815	peak_983	1117	-	16.3	7.58578e-08	1.23027e-06	16.3	cds	ENSMUSG00000026950	ENSMUST00000075301	protein_coding
Neb	2	52226514	52236910	peak_981	10397	-	45.4	1e-28	3.98107e-27	45.4	cds	ENSMUSG00000026950	ENSMUST00000036934	protein_coding
Rc3h2	2	37389727	37389818	peak_960	92	-	2.02	0.00138038	0.0138038	2.02	cds	ENSMUSG00000075376	ENSMUST00000100143	protein_coding
Dennd1a	2	37800957	37801077	peak_961	121	-	6.14	0.0251189	0.18197	6.14	cds	ENSMUSG00000035392	ENSMUST00000102787	protein_coding
Dennd1a	2	37844781	37844841	peak_962	61	-	1.94	0.000645654	0.00691831	1.94	cds	ENSMUSG00000035392	ENSMUST00000102787	protein_coding
Nr6a1	2	38742946	38760295	peak_963	17350	-	1.97	0.000616595	0.00660693	1.97	cds	ENSMUSG00000063972	ENSMUST00000168098	protein_coding
Golga1	2	39023457	39034156	peak_964	10700	-	2.91	7.94328e-11	1.44544e-09	2.91	cds	ENSMUSG00000026754	ENSMUST00000112850	protein_coding
Golga1	2	39039127	39063326	peak_965	24200	-	3.15	9.54993e-07	1.44544e-05	3.15	cds	ENSMUSG00000026754	ENSMUST00000153914	nonsense_mediated_decay
Zeb2	2	44988574	44989024	peak_966	451	-	2.61	2.51189e-23	7.94328e-22	2.61	cds	ENSMUSG00000026872	ENSMUST00000028229	protein_coding
Rnd3	2	51132051	51132142	peak_967	92	-	2.25	0.0234423	0.171396	2.25	utr3	ENSMUSG00000017144	ENSMUST00000154545	protein_coding
Neb	2	52160669	52161382	peak_968	714	-	1.85	0.0120226	0.0954993	1.85	cds	ENSMUSG00000026950	ENSMUST00000028320	protein_coding
Neb	2	52163004	52164683	peak_969	1680	-	4.13	2.69153e-10	5.24807e-09	4.13	cds	ENSMUSG00000026950	ENSMUST00000028320	protein_coding
Neb	2	52169122	52175122	peak_970	6001	-	3.48	3.16228e-11	6.60693e-10	3.48	cds	ENSMUSG00000026950	ENSMUST00000028320	protein_coding
Neb	2	52175376	52176790	peak_971	1415	-	2.97	0.000346737	0.00389045	2.97	cds	ENSMUSG00000026950	ENSMUST00000028320	protein_coding
Neb	2	52179509	52186057	peak_972	6549	-	11.8	7.24436e-08	1.1749e-06	11.8	cds	ENSMUSG00000026950	ENSMUST00000028320	protein_coding
Neb	2	52189897	52193199	peak_973	3303	-	17.6	3.71535e-09	6.76083e-08	17.6	cds	ENSMUSG00000026950	ENSMUST00000028320	protein_coding
Neb	2	52194402	52201435	peak_974	7034	-	11.4	3.98107e-22	1.25893e-20	11.4	cds	ENSMUSG00000026950	ENSMUST00000028320	protein_coding
Neb	2	52201494	52207697	peak_975	6204	-	16	7.94328e-17	1.99526e-15	16	cds	ENSMUSG00000026950	ENSMUST00000028320	protein_coding
Neb	2	52210599	52210899	peak_976	301	-	2.94	0.0338844	0.232809	2.94	cds	ENSMUSG00000026950	ENSMUST00000028320	protein_coding
Neb	2	52212682	52212968	peak_977	287	-	2.87	0.0213796	0.159588	2.87	cds	ENSMUSG00000026950	ENSMUST00000028320	protein_coding
Neb	2	52219216	52219397	peak_978	182	-	10.7	0.000831764	0.00870964	10.7	cds	ENSMUSG00000026950	ENSMUST00000028320	protein_coding
Neb	2	52221750	52223184	peak_979	1435	-	22.4	4.67735e-10	8.91251e-09	22.4	cds	ENSMUSG00000026950	ENSMUST00000139672	protein_coding
Neb	2	52224528	52225626	peak_980	1099	-	18.2	1.99526e-06	2.88403e-05	18.2	cds	ENSMUSG00000026950	ENSMUST00000139672	protein_coding
Neb	2	52236969	52256293	peak_982	19325	-	30.6	7.94328e-21	2.51189e-19	30.6	cds	ENSMUSG00000026950	ENSMUST00000036934	protein_coding
Ptprj	2	90459706	90460588	peak_1105	883	-	4.27	0.0134896	0.10666	4.27	cds	ENSMUSG00000025314	ENSMUST00000111493	protein_coding
Chd6	2	160948925	160949106	peak_1233	182	-	3.2	0.00446684	0.0398107	3.2	utr3	ENSMUSG00000057133	ENSMUST00000039782	protein_coding
Madd	2	91143664	91146907	peak_1107	3244	-	7.48	0.01	0.0831764	7.48	cds	ENSMUSG00000040687	ENSMUST00000111371	protein_coding
D630003M21Rik	2	158217098	158217249	peak_1232	152	-	5.88	0.0213796	0.156675	5.88	cds	ENSMUSG00000037813	ENSMUST00000103121	protein_coding
Chd6	2	160949374	160949555	peak_1234	182	-	2.48	0.00057544	0.00616595	2.48	cds	ENSMUSG00000057133	ENSMUST00000039782	protein_coding
Chd6	2	160949914	160956109	peak_1235	6196	-	5.43	0.00030903	0.00338844	5.43	cds	ENSMUSG00000057133	ENSMUST00000039782	protein_coding
Chd6	2	160957121	160960231	peak_1236	3111	-	3.02	5.01187e-21	1.58489e-19	3.02	cds	ENSMUSG00000057133	ENSMUST00000039782	protein_coding
Chd6	2	160960410	160965540	peak_1237	5131	-	2.97	7.94328e-18	1.99526e-16	2.97	cds	ENSMUSG00000057133	ENSMUST00000039782	protein_coding
Chd6	2	160965599	160965809	peak_1238	211	-	2.97	1e-14	2.51189e-13	2.97	cds	ENSMUSG00000057133	ENSMUST00000039782	protein_coding
Chd6	2	160966048	160966199	peak_1239	152	-	1.93	0.000281838	0.00316228	1.93	cds	ENSMUSG00000057133	ENSMUST00000039782	protein_coding
Chd6	2	160966617	160966708	peak_1240	92	-	2.26	0.00213796	0.0204174	2.26	cds	ENSMUSG00000057133	ENSMUST00000039782	protein_coding
Chd6	2	160967844	160983112	peak_1241	15269	-	4.71	1.99526e-50	1.25893e-48	4.71	cds	ENSMUSG00000057133	ENSMUST00000039782	protein_coding
Soga1	2	157078476	157078626	peak_1231	151	-	2.32	9.33254e-05	0.00112202	2.32	cds	ENSMUSG00000055485	ENSMUST00000069098	protein_coding
Chd6	2	160983171	161008379	peak_1242	25209	-	3.31	1e-41	6.30957e-40	3.31	cds	ENSMUSG00000057133	ENSMUST00000039782	protein_coding
Chd6	2	161014240	161052905	peak_1244	38666	-	4.95	0	0	4.95	cds	ENSMUSG00000057133	ENSMUST00000039782	protein_coding
Fitm2	2	163468346	163468496	peak_1245	151	-	6.14	0.0275423	0.193642	6.14	utr3	ENSMUSG00000048486	ENSMUST00000109418	protein_coding
Zfp335	2	164896161	164898083	peak_1246	1923	-	3.01	0.00134896	0.0134896	3.01	cds	ENSMUSG00000039834	ENSMUST00000041361	protein_coding
Zfp335	2	164902384	164907807	peak_1247	5424	-	11.2	7.94328e-18	1.99526e-16	11.2	cds	ENSMUSG00000039834	ENSMUST00000183830	nonsense_mediated_decay
Zfp335	2	164909245	164911517	peak_1248	2273	-	5.1	2.51189e-11	5.49541e-10	5.1	cds	ENSMUSG00000039834	ENSMUST00000183830	nonsense_mediated_decay
Zfp334	2	165380281	165380432	peak_1249	152	-	5.7	0.00017378	0.00199526	5.7	cds	ENSMUSG00000017667	ENSMUST00000103084	protein_coding
Zfp334	2	165381060	165381210	peak_1250	151	-	7.48	0.01	0.0831764	7.48	cds	ENSMUSG00000017667	ENSMUST00000103084	protein_coding
Zmynd8	2	165792919	165807538	peak_1251	14620	-	3.03	1.41254e-10	2.81838e-09	3.03	cds	ENSMUSG00000039671	ENSMUST00000018050	protein_coding
Zmynd8	2	165807806	165827213	peak_1252	19408	-	3.69	1.58489e-38	7.94328e-37	3.69	cds	ENSMUSG00000039671	ENSMUST00000177633	protein_coding
Chd6	2	161008498	161014181	peak_1243	5684	-	2.2	0.00194984	0.0186209	2.2	cds	ENSMUSG00000057133	ENSMUST00000039782	protein_coding
Soga1	2	157040979	157053523	peak_1230	12545	-	1.6	0.00128825	0.0131826	1.6	cds	ENSMUSG00000055485	ENSMUST00000069098	protein_coding
Soga1	2	157018399	157018460	peak_1229	62	-	2.74	0.0295121	0.206063	2.74	cds	ENSMUSG00000055485	ENSMUST00000069098	protein_coding
Rbm39	2	156162876	156174902	peak_1228	12027	-	2.71	1e-180	1e-178	2.71	cds	ENSMUSG00000027620	ENSMUST00000146297	protein_coding
Rrbp1	2	143988590	143988889	peak_1207	300	-	2.81	2.51189e-26	1e-24	2.81	cds	ENSMUSG00000027422	ENSMUST00000037875	protein_coding
Dzank1	2	144476085	144479103	peak_1208	3019	-	7.48	0.01	0.0831764	7.48	cds	ENSMUSG00000037259	ENSMUST00000081982	protein_coding
Dzank1	2	144481662	144482148	peak_1209	487	-	7.48	0.01	0.0831764	7.48	cds	ENSMUSG00000037259	ENSMUST00000081982	protein_coding
Crnkl1	2	145918461	145920686	peak_1210	2226	-	4.41	1.58489e-27	6.30957e-26	4.41	cds	ENSMUSG00000001767	ENSMUST00000001818	protein_coding
Crnkl1	2	145925679	145931300	peak_1211	5622	-	2.66	1.8197e-09	3.31131e-08	2.66	cds	ENSMUSG00000001767	ENSMUST00000001818	protein_coding
Crnkl1	2	145932324	145934627	peak_1212	2304	-	2.03	7.94328e-11	1.47911e-09	2.03	cds	ENSMUSG00000001767	ENSMUST00000001818	protein_coding
Ralgapa2	2	146412837	146424721	peak_1213	11885	-	2.11	3.98107e-06	5.49541e-05	2.11	cds	ENSMUSG00000037110	ENSMUST00000131824	protein_coding
Ralgapa2	2	146431961	146434835	peak_1214	2875	-	3.41	0.0060256	0.0524807	3.41	cds	ENSMUSG00000037110	ENSMUST00000131824	protein_coding
Ninl	2	150934728	150934909	peak_1215	182	-	2.6	0.000758578	0.00794328	2.6	utr3	ENSMUSG00000068115	ENSMUST00000109896	protein_coding
Ninl	2	150935238	150949668	peak_1216	14431	-	4.36	1e-103	1e-100	4.36	cds	ENSMUSG00000068115	ENSMUST00000109896	protein_coding
Ninl	2	150949847	150969998	peak_1217	20152	-	4.39	1.99526e-64	1.99526e-62	4.39	cds	ENSMUSG00000068115	ENSMUST00000109896	protein_coding
Ninl	2	150980024	151009274	peak_1218	29251	-	1.86	3.71535e-05	0.000467735	1.86	cds	ENSMUSG00000068115	ENSMUST00000109896	protein_coding
Snph	2	151594437	151594498	peak_1219	62	-	7.74	0.00812831	0.0691831	7.74	cds	ENSMUSG00000027457	ENSMUST00000109875	protein_coding
Sox12	2	152397205	152397326	peak_1220	122	-	2.88	7.94328e-42	3.98107e-40	2.88	cds	ENSMUSG00000051817	ENSMUST00000182625	protein_coding
Eif2s2	2	154877761	154887712	peak_1221	9952	-	2.62	1.99526e-20	6.30957e-19	2.62	cds	ENSMUSG00000074656	ENSMUST00000099173	protein_coding
Eif2s2	2	154887800	154892251	peak_1222	4452	-	2.76	1e-107	1e-105	2.76	cds	ENSMUSG00000074656	ENSMUST00000099173	protein_coding
Ncoa6	2	155395754	155402728	peak_1223	6975	-	2.34	0.0112202	0.0912011	2.34	cds	ENSMUSG00000038369	ENSMUST00000043126	protein_coding
Ncoa6	2	155411534	155414909	peak_1224	3376	-	2.54	6.91831e-06	9.54993e-05	2.54	cds	ENSMUSG00000038369	ENSMUST00000043126	protein_coding
Ncoa6	2	155437900	155437961	peak_1225	62	-	1.46	0.0275423	0.193642	1.46	cds	ENSMUSG00000038369	ENSMUST00000109669	protein_coding
Fer1l4	2	156019828	156019948	peak_1226	121	-	8.55	0.00446684	0.0398107	8.55	cds	ENSMUSG00000013338	ENSMUST00000109611	protein_coding
Rbm39	2	156158468	156161622	peak_1227	3155	-	1.72	2.39883e-07	3.71535e-06	1.72	cds	ENSMUSG00000027620	ENSMUST00000148794	protein_coding
Zmynd8	2	165828378	165833387	peak_1253	5010	-	1.75	0.000524807	0.00562341	1.75	cds	ENSMUSG00000039671	ENSMUST00000099084	protein_coding
Rrbp1	2	143947902	143974534	peak_1206	26633	-	3.17	1e-117	1e-115	3.17	cds	ENSMUSG00000027422	ENSMUST00000016072	protein_coding
Prex1	2	166588960	166589051	peak_1254	92	-	2.56	0.00794328	0.0660693	2.56	cds	ENSMUSG00000039621	ENSMUST00000036719	protein_coding
Stau1	2	166953234	166963520	peak_1256	10287	-	1.95	5.01187e-16	1.25893e-14	1.95	cds	ENSMUSG00000039536	ENSMUST00000184390	nonsense_mediated_decay
Dido1	2	180661262	180661532	peak_1282	271	-	2.8	0.000851138	0.00891251	2.8	cds	ENSMUSG00000038914	ENSMUST00000087517	protein_coding
Dido1	2	180661831	180662312	peak_1283	482	-	2.55	5.01187e-21	1.58489e-19	2.55	cds	ENSMUSG00000038914	ENSMUST00000087517	protein_coding
Dido1	2	180685165	180689600	peak_1284	4436	-	2.55	1.58489e-18	5.01187e-17	2.55	cds	ENSMUSG00000038914	ENSMUST00000103055	protein_coding
Helz2	2	181230618	181231053	peak_1285	436	-	10.9	0.000588844	0.00616595	10.9	cds	ENSMUSG00000027580	ENSMUST00000108831	protein_coding
Helz2	2	181234378	181234589	peak_1286	212	-	3.2	0.00151356	0.0151356	3.2	cds	ENSMUSG00000027580	ENSMUST00000108831	protein_coding
Helz2	2	181234797	181235038	peak_1287	242	-	6.54	0.000707946	0.0074131	6.54	cds	ENSMUSG00000027580	ENSMUST00000108831	protein_coding
Helz2	2	181239507	181239628	peak_1288	122	-	6.94	0.0151356	0.116681	6.94	cds	ENSMUSG00000027580	ENSMUST00000108831	protein_coding
Gmeb2	2	181253637	181253878	peak_1289	242	-	4.09	5.49541e-05	0.000676083	4.09	cds	ENSMUSG00000038705	ENSMUST00000049032	protein_coding
Zfp512b	2	181584045	181584196	peak_1290	152	-	10.1	0.00128825	0.0128825	10.1	utr3	ENSMUSG00000000823	ENSMUST00000128553	protein_coding
Dido1	2	180659372	180660003	peak_1281	632	-	3.98	6.30957e-84	7.94328e-82	3.98	cds	ENSMUSG00000038914	ENSMUST00000087517	protein_coding
Zfp512b	2	181587839	181588011	peak_1291	173	-	10.9	1.58489e-11	3.38844e-10	10.9	cds	ENSMUSG00000000823	ENSMUST00000128553	protein_coding
Sox12	2	152397225	152397376	peak_8638	152	-	2.81	1.25893e-39	6.30957e-38	2.81	cds	ENSMUSG00000051817	ENSMUST00000182625	protein_coding
Sptbn5	2	120076641	120076838	peak_8637	198	-	5.88	0.0331131	0.228034	5.88	cds	ENSMUSG00000074899	ENSMUST00000134935	protein_coding
Sptbn5	2	120066973	120070473	peak_8636	3501	-	19.8	1.99526e-19	6.30957e-18	19.8	cds	ENSMUSG00000074899	ENSMUST00000110756	protein_coding
Sptbn5	2	120063731	120066386	peak_8635	2656	-	33.4	6.30957e-12	1.31826e-10	33.4	cds	ENSMUSG00000074899	ENSMUST00000110756	protein_coding
Sptbn5	2	120062174	120062712	peak_8634	539	-	9.35	0.00239883	0.0229087	9.35	cds	ENSMUSG00000074899	ENSMUST00000110756	protein_coding
Sptbn5	2	120061734	120062085	peak_8633	352	-	5.34	0.0489779	0.312608	5.34	cds	ENSMUSG00000074899	ENSMUST00000110756	protein_coding
Sptbn5	2	120060834	120061378	peak_8632	545	-	6.41	0.0223872	0.163682	6.41	cds	ENSMUSG00000074899	ENSMUST00000125737	protein_coding
Sptbn5	2	120059365	120059690	peak_8631	326	-	12	0.000288403	0.00323594	12	cds	ENSMUSG00000074899	ENSMUST00000125737	protein_coding
Ehmt1	2	24838800	24840729	peak_910	1930	-	2.21	6.30957e-17	1.99526e-15	2.21	cds	ENSMUSG00000036893	ENSMUST00000147147	protein_coding
Zfp512b	2	181590589	181590927	peak_1292	339	-	3.47	0.00169824	0.0169824	3.47	cds	ENSMUSG00000000823	ENSMUST00000108789	protein_coding
Lama5	2	180195922	180197373	peak_1279	1452	-	10.7	0.000831764	0.00870964	10.7	cds	ENSMUSG00000015647	ENSMUST00000015791	protein_coding
Lama5	2	180194546	180195233	peak_1278	688	-	12.3	2.23872e-05	0.000288403	12.3	cds	ENSMUSG00000015647	ENSMUST00000015791	protein_coding
Znfx1	2	167042645	167047630	peak_1257	4986	-	2.58	3.16228e-54	2.51189e-52	2.58	cds	ENSMUSG00000039501	ENSMUST00000048988	protein_coding
Nfatc2	2	168535074	168536247	peak_1258	1174	-	1.74	0.0199526	0.148594	1.74	cds	ENSMUSG00000027544	ENSMUST00000137451	protein_coding
Zfp64	2	168955316	168955377	peak_1259	62	-	6.14	0.0275423	0.193642	6.14	utr5	ENSMUSG00000027551	ENSMUST00000109162	protein_coding
Bcas1	2	170349343	170366388	peak_1260	17046	-	13.6	8.12831e-05	0.000977237	13.6	cds	ENSMUSG00000013523	ENSMUST00000154650	protein_coding
Ctcfl	2	173106161	173107857	peak_1261	1697	-	15.2	2.23872e-05	0.000288403	15.2	cds	ENSMUSG00000070495	ENSMUST00000094287	protein_coding
Ctcfl	2	173117314	173118530	peak_1262	1217	-	4.73	5.62341e-09	1e-07	4.73	cds	ENSMUSG00000070495	ENSMUST00000094287	protein_coding
Nespas	2	174284802	174284893	peak_1263	92	-	11.8	0.000363078	0.00398107	11.8	npExon	ENSMUSG00000086537	ENSMUST00000143738	antisense
Sycp2	2	178346398	178355019	peak_1264	8622	-	6.41	2.51189e-34	1.25893e-32	6.41	cds	ENSMUSG00000060445	ENSMUST00000081134	protein_coding
Sycp2	2	178355077	178360385	peak_1265	5309	-	3.84	1.25893e-11	2.39883e-10	3.84	cds	ENSMUSG00000060445	ENSMUST00000081134	protein_coding
Sycp2	2	178364860	178374742	peak_1266	9883	-	10.8	5.01187e-16	1.58489e-14	10.8	cds	ENSMUSG00000060445	ENSMUST00000081134	protein_coding
Sycp2	2	178374971	178383500	peak_1267	8530	-	9.78	3.16228e-56	2.51189e-54	9.78	cds	ENSMUSG00000060445	ENSMUST00000081134	protein_coding
Sycp2	2	178389456	178394973	peak_1268	5518	-	5.49	1.7378e-08	2.95121e-07	5.49	cds	ENSMUSG00000060445	ENSMUST00000081134	protein_coding
Taf4	2	179913523	179926305	peak_1269	12783	-	9.35	1.25893e-14	3.16228e-13	9.35	cds	ENSMUSG00000039117	ENSMUST00000041618	protein_coding
Lama5	2	180176974	180177503	peak_1270	530	-	8.15	1.23027e-10	2.39883e-09	8.15	cds	ENSMUSG00000015647	ENSMUST00000015791	protein_coding
Lama5	2	180179641	180179902	peak_1271	262	-	9.88	0.00158489	0.0154882	9.88	cds	ENSMUSG00000015647	ENSMUST00000015791	protein_coding
Lama5	2	180180329	180181138	peak_1272	810	-	5.46	5.01187e-11	1.04713e-09	5.46	cds	ENSMUSG00000015647	ENSMUST00000015791	protein_coding
Lama5	2	180181256	180185732	peak_1273	4477	-	4.99	2.51189e-12	5.01187e-11	4.99	cds	ENSMUSG00000015647	ENSMUST00000015791	protein_coding
Lama5	2	180185871	180186647	peak_1274	777	-	4.54	0.0060256	0.0524807	4.54	cds	ENSMUSG00000015647	ENSMUST00000015791	protein_coding
Lama5	2	180186945	180187230	peak_1275	286	-	6.94	0.0151356	0.116681	6.94	cds	ENSMUSG00000015647	ENSMUST00000015791	protein_coding
Lama5	2	180188341	180189407	peak_1276	1067	-	7.21	0.0123027	0.0977237	7.21	cds	ENSMUSG00000015647	ENSMUST00000015791	protein_coding
Lama5	2	180190212	180191000	peak_1277	789	-	9.88	0.00158489	0.0154882	9.88	cds	ENSMUSG00000015647	ENSMUST00000015791	protein_coding
Prex1	2	166601744	166613257	peak_1255	11514	-	2.78	7.94328e-11	1.69824e-09	2.78	cds	ENSMUSG00000039621	ENSMUST00000036719	protein_coding
Kif16b	2	142758872	142837540	peak_1205	78669	-	1.91	0.0165959	0.126474	1.91	cds	ENSMUSG00000038844	ENSMUST00000043589	protein_coding
Kif16b	2	142712368	142740935	peak_1204	28568	-	3.91	7.94328e-36	3.98107e-34	3.91	cds	ENSMUSG00000038844	ENSMUST00000043589	protein_coding
Kif16b	2	142711829	142712159	peak_1203	331	-	2.77	7.94328e-21	2.51189e-19	2.77	cds	ENSMUSG00000038844	ENSMUST00000043589	protein_coding
Ino80	2	119373401	119373461	peak_1133	61	-	3.36	0.00239883	0.0229087	3.36	utr3	ENSMUSG00000034154	ENSMUST00000049920	protein_coding
Ino80	2	119379634	119402725	peak_1134	23092	-	8.97	1e-139	1e-137	8.97	cds	ENSMUSG00000034154	ENSMUST00000049920	protein_coding
Ino80	2	119412469	119418343	peak_1135	5875	-	2.82	2.5704e-05	0.000323594	2.82	cds	ENSMUSG00000034154	ENSMUST00000110808	protein_coding
Ino80	2	119442546	119477477	peak_1136	34932	-	5.02	5.01187e-92	5.01187e-90	5.02	cds	ENSMUSG00000034154	ENSMUST00000110808	protein_coding
Rpap1	2	119778120	119778181	peak_1137	62	-	1.62	3.71535e-05	0.000467735	1.62	cds	ENSMUSG00000034032	ENSMUST00000184294	nonsense_mediated_decay
Sptbn5	2	120046216	120046414	peak_1138	199	-	3.87	0.0301995	0.210863	3.87	cds	ENSMUSG00000074899	ENSMUST00000156159	protein_coding
Sptbn5	2	120046503	120046744	peak_1139	242	-	2.85	0.0489779	0.312608	2.85	cds	ENSMUSG00000074899	ENSMUST00000156159	protein_coding
Sptbn5	2	120048754	120051573	peak_1140	2820	-	8.37	6.30957e-13	1.25893e-11	8.37	cds	ENSMUSG00000074899	ENSMUST00000156159	protein_coding
Sptbn5	2	120051784	120055377	peak_1141	3594	-	10.1	0.00128825	0.0128825	10.1	cds	ENSMUSG00000074899	ENSMUST00000156159	protein_coding
Arhgap11a	2	113833767	113833858	peak_1132	92	-	1.83	0.00416869	0.0380189	1.83	cds	ENSMUSG00000041219	ENSMUST00000102545	protein_coding
Sptbn5	2	120055556	120056118	peak_1142	563	-	11.2	0.000549541	0.00588844	11.2	cds	ENSMUSG00000074899	ENSMUST00000156159	protein_coding
Cdan1	2	120721009	120723753	peak_1144	2745	-	3.69	0.000891251	0.00912011	3.69	cds	ENSMUSG00000027284	ENSMUST00000110701	protein_coding
Cdan1	2	120726025	120726194	peak_1146	170	-	8.81	0.00363078	0.0331131	8.81	cds	ENSMUSG00000027284	ENSMUST00000110701	protein_coding
Cdan1	2	120729540	120730305	peak_1147	766	-	10.1	0.00128825	0.0128825	10.1	cds	ENSMUSG00000027284	ENSMUST00000110701	protein_coding
Cdan1	2	120730709	120730978	peak_1148	270	-	13.9	6.45654e-05	0.000794328	13.9	cds	ENSMUSG00000027284	ENSMUST00000110701	protein_coding
Cdan1	2	120731187	120731488	peak_1149	302	-	6.41	0.0223872	0.163682	6.41	cds	ENSMUSG00000027284	ENSMUST00000110700	protein_coding
Ubr1	2	120906934	120909481	peak_1150	2548	-	1.43	0.0147911	0.114815	1.43	cds	ENSMUSG00000027272	ENSMUST00000028728	protein_coding
Zscan29	2	121166653	121170049	peak_1151	3397	-	17.9	2.51189e-06	3.54813e-05	17.9	cds	ENSMUSG00000050619	ENSMUST00000146243	protein_coding
Trp53bp1	2	121194957	121195078	peak_1152	122	-	8.28	0.00549541	0.047863	8.28	utr3	ENSMUSG00000043909	ENSMUST00000110648	protein_coding
Sptbn5	2	120056177	120057231	peak_1143	1055	-	3.41	0.0060256	0.0524807	3.41	cds	ENSMUSG00000074899	ENSMUST00000156159	protein_coding
Ryr3	2	112833664	112833755	peak_1131	92	-	6.41	0.0223872	0.163682	6.41	cds	ENSMUSG00000057378	ENSMUST00000208290	protein_coding
Ryr3	2	112825799	112826705	peak_1130	907	-	10.7	0.00047863	0.00512861	10.7	cds	ENSMUSG00000057378	ENSMUST00000208290	protein_coding
Ryr3	2	112668106	112672281	peak_1129	4176	-	11.5	5.49541e-06	7.58578e-05	11.5	cds	ENSMUSG00000057378	ENSMUST00000208290	protein_coding
Madd	2	91166939	91167090	peak_1108	152	-	2.34	0.047863	0.311172	2.34	cds	ENSMUSG00000040687	ENSMUST00000111371	protein_coding
Zfp408	2	91647832	91649493	peak_1109	1662	-	9.61	3.23594e-06	4.57088e-05	9.61	cds	ENSMUSG00000075040	ENSMUST00000145582	nonsense_mediated_decay
Dgkz	2	91934225	91935925	peak_1110	1701	-	3.06	0.000223872	0.00251189	3.06	cds	ENSMUSG00000040479	ENSMUST00000028667	protein_coding
Dgkz	2	91944763	91944824	peak_1111	62	-	1.59	0.0316228	0.221309	1.59	cds	ENSMUSG00000040479	ENSMUST00000028667	protein_coding
Dgkz	2	91963386	91963507	peak_1112	122	-	4.14	0.0213796	0.156675	4.14	cds	ENSMUSG00000040479	ENSMUST00000028667	protein_coding
Creb3l1	2	91991138	91991199	peak_1113	62	-	2.94	0.0416869	0.275423	2.94	cds	ENSMUSG00000027230	ENSMUST00000028663	protein_coding
Prdm11	2	92975439	92975650	peak_1114	212	-	8.01	0.00229087	0.0218776	8.01	cds	ENSMUSG00000075028	ENSMUST00000111274	protein_coding
Prdm11	2	92986315	92986406	peak_1115	92	-	4.41	0.0147911	0.11508	4.41	cds	ENSMUSG00000075028	ENSMUST00000111272	protein_coding
Ttc17	2	94330628	94342772	peak_1116	12145	-	2.17	6.30957e-06	8.70964e-05	2.17	cds	ENSMUSG00000027194	ENSMUST00000094801	protein_coding
Ttc17	2	94358843	94358934	peak_1117	92	-	2.94	0.0416869	0.275423	2.94	cds	ENSMUSG00000027194	ENSMUST00000094801	protein_coding
Ttc17	2	94371843	94374613	peak_1118	2771	-	2.19	0.00162181	0.0162181	2.19	cds	ENSMUSG00000027194	ENSMUST00000094801	protein_coding
Trim44	2	102400156	102400664	peak_1119	509	-	2.28	1e-38	5.01187e-37	2.28	cds	ENSMUSG00000027189	ENSMUST00000102573	protein_coding
Nat10	2	103721733	103726742	peak_1120	5010	-	3.04	3.98107e-43	2.51189e-41	3.04	cds	ENSMUSG00000027185	ENSMUST00000028608	protein_coding
Nat10	2	103730614	103732202	peak_1121	1589	-	2.83	0.00537032	0.0467735	2.83	cds	ENSMUSG00000027185	ENSMUST00000028608	protein_coding
Nat10	2	103748205	103748265	peak_1122	61	-	2.27	0.0338844	0.230144	2.27	cds	ENSMUSG00000027185	ENSMUST00000028608	protein_coding
Caprin1	2	103783007	103796842	peak_1123	13836	-	1.47	3.54813e-06	5.01187e-05	1.47	cds	ENSMUSG00000027184	ENSMUST00000111147	protein_coding
D430041D05Rik	2	104201188	104201309	peak_1124	122	-	5.47	0.00331131	0.030903	5.47	cds	ENSMUSG00000068373	ENSMUST00000141159	protein_coding
D430041D05Rik	2	104205190	104221161	peak_1125	15972	-	3.29	7.58578e-05	0.000933254	3.29	cds	ENSMUSG00000068373	ENSMUST00000141159	protein_coding
D430041D05Rik	2	104255267	104255418	peak_1126	152	-	2.94	0.0186209	0.139316	2.94	cds	ENSMUSG00000068373	ENSMUST00000149466	protein_coding
Qser1	2	104786901	104787022	peak_1127	122	-	2.79	6.16595e-08	1.02329e-06	2.79	cds	ENSMUSG00000074994	ENSMUST00000117237	protein_coding
Ryr3	2	112649349	112652695	peak_1128	3347	-	15.5	8.51138e-07	1.25893e-05	15.5	cds	ENSMUSG00000057378	ENSMUST00000208290	protein_coding
Trp53bp1	2	121204495	121207873	peak_1153	3379	-	2.29	1.99526e-13	5.01187e-12	2.29	cds	ENSMUSG00000043909	ENSMUST00000154426	nonsense_mediated_decay
Trp53bp1	2	121208367	121221171	peak_1154	12805	-	5.07	3.16228e-29	1.25893e-27	5.07	cds	ENSMUSG00000043909	ENSMUST00000110648	protein_coding
Trp53bp1	2	121227836	121228597	peak_1155	762	-	5.99	7.94328e-18	2.51189e-16	5.99	cds	ENSMUSG00000043909	ENSMUST00000142400	protein_coding
Trp53bp1	2	121235611	121236692	peak_1156	1082	-	3.56	5.01187e-36	2.51189e-34	3.56	cds	ENSMUSG00000043909	ENSMUST00000131245	protein_coding
Gabpb1	2	126630254	126630315	peak_1182	62	-	6.68	0.018197	0.138357	6.68	cds	ENSMUSG00000027361	ENSMUST00000103227	protein_coding
Trpm7	2	126814715	126816894	peak_1183	2180	-	2.84	1.7378e-08	2.95121e-07	2.84	cds	ENSMUSG00000027365	ENSMUST00000103224	protein_coding
Trpm7	2	126825459	126825718	peak_1184	260	-	3.2	0.000562341	0.0060256	3.2	cds	ENSMUSG00000027365	ENSMUST00000103224	protein_coding
Trpm7	2	126826941	126829098	peak_1185	2158	-	3.83	0.0030903	0.0288403	3.83	cds	ENSMUSG00000027365	ENSMUST00000103224	protein_coding
Trpm7	2	126829217	126830235	peak_1186	1019	-	3.09	1.54882e-05	0.000204174	3.09	cds	ENSMUSG00000027365	ENSMUST00000103224	protein_coding
Trpm7	2	126844331	126846231	peak_1187	1901	-	1.97	3.01995e-08	5.12861e-07	1.97	cds	ENSMUSG00000027365	ENSMUST00000103224	protein_coding
Trpm7	2	126858449	126876170	peak_1188	17722	-	1.82	9.77237e-09	1.69824e-07	1.82	cds	ENSMUSG00000027365	ENSMUST00000103224	protein_coding
Ncaph	2	127124840	127125675	peak_1189	836	-	2.87	4.46684e-06	6.16595e-05	2.87	cds	ENSMUSG00000034906	ENSMUST00000110387	protein_coding
Nphp1	2	127777370	127779141	peak_1190	1772	-	1.37	1.02329e-06	1.51356e-05	1.37	cds	ENSMUSG00000027378	ENSMUST00000028857	protein_coding
Zc3h8	2	128931295	128933271	peak_1191	1977	-	2.12	0.000281838	0.00316228	2.12	cds	ENSMUSG00000027387	ENSMUST00000028866	protein_coding
Zc3h8	2	128935485	128943870	peak_1192	8386	-	3.27	0.00831764	0.0707946	3.27	cds	ENSMUSG00000027387	ENSMUST00000028866	protein_coding
Lzts3	2	130635053	130635114	peak_1193	62	-	5.74	0.00229087	0.0218776	5.74	cds	ENSMUSG00000037703	ENSMUST00000110260	protein_coding
Lzts3	2	130635810	130635901	peak_1194	92	-	3.18	9.12011e-05	0.00109648	3.18	cds	ENSMUSG00000037703	ENSMUST00000110260	protein_coding
Ddrgk1	2	130654680	130663530	peak_1195	8851	-	3.04	6.30957e-76	6.30957e-74	3.04	cds	ENSMUSG00000068290	ENSMUST00000089559	protein_coding
Trmt6	2	132808244	132808943	peak_1196	700	-	3.84	1e-45	6.30957e-44	3.84	cds	ENSMUSG00000037376	ENSMUST00000039554	protein_coding
Tmx4	2	134598554	134598615	peak_1197	62	-	2.37	1.77828e-05	0.000229087	2.37	cds	ENSMUSG00000034723	ENSMUST00000038228	protein_coding
Tmx4	2	134598674	134600933	peak_1198	2260	-	1.57	1.99526e-12	3.98107e-11	1.57	cds	ENSMUSG00000034723	ENSMUST00000038228	protein_coding
Esf1	2	140123639	140129234	peak_1199	5596	-	2.36	1.1749e-10	2.29087e-09	2.36	cds	ENSMUSG00000045624	ENSMUST00000046030	protein_coding
Esf1	2	140148844	140157075	peak_1200	8232	-	2.98	2.51189e-55	1.99526e-53	2.98	cds	ENSMUSG00000045624	ENSMUST00000046030	protein_coding
Esf1	2	140164340	140167858	peak_1201	3519	-	3.27	1e-92	1e-90	3.27	cds	ENSMUSG00000045624	ENSMUST00000046030	protein_coding
Kif16b	2	142704026	142707307	peak_1202	3282	-	3.87	0.0301995	0.210863	3.87	cds	ENSMUSG00000038844	ENSMUST00000043589	protein_coding
Secisbp2l	2	125757261	125757448	peak_1181	188	-	1.71	0.0154882	0.120504	1.71	cds	ENSMUSG00000035093	ENSMUST00000053699	protein_coding
Madd	2	91137479	91137570	peak_1106	92	-	3.03	0.0354813	0.242103	3.03	utr3	ENSMUSG00000040687	ENSMUST00000066473	protein_coding
Secisbp2l	2	125740370	125740760	peak_1180	391	-	2.48	1.99526e-14	5.01187e-13	2.48	cds	ENSMUSG00000035093	ENSMUST00000053699	protein_coding
Cep152	2	125602854	125614408	peak_1178	11555	-	8.68	1.58489e-25	5.01187e-24	8.68	cds	ENSMUSG00000068394	ENSMUST00000089776	protein_coding
Trp53bp1	2	121259254	121270300	peak_1157	11047	-	1.62	0.000512861	0.00549541	1.62	cds	ENSMUSG00000043909	ENSMUST00000131245	protein_coding
Ppip5k1	2	121311968	121312029	peak_1158	62	-	3.12	0.0301995	0.211836	3.12	cds	ENSMUSG00000033526	ENSMUST00000110628	protein_coding
Ppip5k1	2	121334471	121336476	peak_1159	2006	-	4.81	0.00158489	0.0154882	4.81	cds	ENSMUSG00000033526	ENSMUST00000155568	protein_coding
Ppip5k1	2	121342766	121343144	peak_1160	379	-	2.38	1.34896e-05	0.000177828	2.38	cds	ENSMUSG00000033526	ENSMUST00000110628	protein_coding
Ppip5k1	2	121347379	121349228	peak_1161	1850	-	3.56	0.000416869	0.00457088	3.56	cds	ENSMUSG00000033526	ENSMUST00000110625	protein_coding
Ppip5k1	2	121350547	121350728	peak_1162	182	-	2.24	6.45654e-07	9.77237e-06	2.24	cds	ENSMUSG00000033526	ENSMUST00000134796	protein_coding
Catsper2	2	121397668	121399466	peak_1163	1799	-	5.11	5.88844e-09	1.02329e-07	5.11	cds	ENSMUSG00000033486	ENSMUST00000038073	protein_coding
Mfap1b	2	121466765	121467035	peak_1164	271	-	2.34	0.0338844	0.230144	2.34	cds	ENSMUSG00000048222	ENSMUST00000056732	protein_coding
Mfap1b	2	121467094	121470253	peak_1165	3160	-	3.2	1.44544e-10	2.81838e-09	3.2	cds	ENSMUSG00000048222	ENSMUST00000056732	protein_coding
Mfap1a	2	121499366	121502412	peak_1166	3047	-	12.3	7.94328e-05	0.000954993	12.3	cds	ENSMUSG00000068479	ENSMUST00000089926	protein_coding
Mfap1a	2	121502591	121502652	peak_1167	62	-	2.27	0.0338844	0.230144	2.27	cds	ENSMUSG00000068479	ENSMUST00000089926	protein_coding
Spg11	2	122065389	122065570	peak_1168	182	-	3.87	0.00186209	0.018197	3.87	cds	ENSMUSG00000033396	ENSMUST00000036450	protein_coding
Spg11	2	122072924	122074513	peak_1169	1590	-	6.41	0.0223872	0.163682	6.41	cds	ENSMUSG00000033396	ENSMUST00000036450	protein_coding
Spg11	2	122108469	122108737	peak_1170	269	-	8.01	0.00676083	0.057544	8.01	cds	ENSMUSG00000033396	ENSMUST00000036450	protein_coding
Myef2	2	125095728	125098487	peak_1171	2760	-	1.75	1.41254e-10	2.81838e-09	1.75	cds	ENSMUSG00000027201	ENSMUST00000089825	protein_coding
Myef2	2	125116820	125123422	peak_1172	6603	-	1.58	6.76083e-05	0.000831764	1.58	cds	ENSMUSG00000027201	ENSMUST00000067780	protein_coding
Fbn1	2	125505567	125505628	peak_1173	62	-	1.3	0.0446684	0.290402	1.3	cds	ENSMUSG00000027204	ENSMUST00000028633	protein_coding
Cep152	2	125563625	125563686	peak_1174	62	-	3.61	0.042658	0.279898	3.61	cds	ENSMUSG00000068394	ENSMUST00000089776	protein_coding
Cep152	2	125564193	125564373	peak_1175	181	-	2.67	0.000144544	0.00169824	2.67	cds	ENSMUSG00000068394	ENSMUST00000089776	protein_coding
Cep152	2	125566273	125576740	peak_1176	10468	-	4.33	1e-17	2.51189e-16	4.33	cds	ENSMUSG00000068394	ENSMUST00000089776	protein_coding
Cep152	2	125579556	125601207	peak_1177	21652	-	8.39	1.25893e-93	1.58489e-91	8.39	cds	ENSMUSG00000068394	ENSMUST00000089776	protein_coding
Cep152	2	125618527	125625023	peak_1179	6497	-	7.48	1.09648e-07	1.77828e-06	7.48	cds	ENSMUSG00000068394	ENSMUST00000089776	protein_coding
Ehmt1	2	24815796	24836446	peak_909	20651	-	2.67	0.000851138	0.00870964	2.67	cds	ENSMUSG00000036893	ENSMUST00000152636	nonsense_mediated_decay
Pla2g4b	2	120035018	120035837	peak_730	820	+	15.5	1.77828e-05	0.000234423	15.5	cds	ENSMUSG00000098488	ENSMUST00000126150	protein_coding
Cacna1b	2	24677921	24685807	peak_907	7887	-	9.88	3.98107e-20	1.25893e-18	9.88	cds	ENSMUSG00000004113	ENSMUST00000102939	protein_coding
Ssb	2	69868795	69869904	peak_637	1110	+	1.59	3.98107e-18	1.25893e-16	1.59	cds	ENSMUSG00000068882	ENSMUST00000166411	protein_coding
Ssb	2	69870566	69871190	peak_638	625	+	2.27	1e-174	1e-172	2.27	cds	ENSMUSG00000068882	ENSMUST00000166411	protein_coding
Ubr3	2	69897395	69897545	peak_639	151	+	2.91	0.000107152	0.00128825	2.91	cds	ENSMUSG00000044308	ENSMUST00000131553	protein_coding
Ubr3	2	69988894	69991513	peak_640	2620	+	1.47	0.00199526	0.0190546	1.47	cds	ENSMUSG00000044308	ENSMUST00000152610	protein_coding
Dync1i2	2	71235947	71247043	peak_641	11097	+	1.93	4.89779e-07	7.4131e-06	1.93	cds	ENSMUSG00000027012	ENSMUST00000112144	protein_coding
Cdca7	2	72481725	72481845	peak_642	121	+	1.58	0.000363078	0.0040738	1.58	cds	ENSMUSG00000055612	ENSMUST00000102691	protein_coding
Cdca7	2	72482473	72483960	peak_643	1488	+	1.58	3.63078e-10	6.91831e-09	1.58	cds	ENSMUSG00000055612	ENSMUST00000102691	protein_coding
Hoxd10	2	74692548	74692668	peak_644	121	+	8.28	0.00549541	0.047863	8.28	cds	ENSMUSG00000050368	ENSMUST00000061745	protein_coding
Gm13938	2	76780937	76785170	peak_645	4234	+	7.74	0.00134896	0.0134896	7.74	npExon	ENSMUSG00000086354	ENSMUST00000156809	antisense
Ppig	2	69749819	69750059	peak_636	241	+	1.75	1.25893e-65	1e-63	1.75	cds	ENSMUSG00000042133	ENSMUST00000090858	protein_coding
Ssfa2	2	79635411	79642132	peak_646	6722	+	3.47	5.01187e-19	1.58489e-17	3.47	cds	ENSMUSG00000027007	ENSMUST00000111785	protein_coding
Ssfa2	2	79657148	79657537	peak_648	390	+	2.85	1.41254e-06	2.0893e-05	2.85	cds	ENSMUSG00000027007	ENSMUST00000111785	protein_coding
Ssfa2	2	79662536	79670801	peak_649	8266	+	6.54	0.000323594	0.00354813	6.54	cds	ENSMUSG00000027007	ENSMUST00000111785	protein_coding
Zc3h15	2	83644523	83657126	peak_650	12604	+	2.03	6.30957e-36	3.16228e-34	2.03	cds	ENSMUSG00000027091	ENSMUST00000081591	protein_coding
Zc3h15	2	83660226	83664028	peak_651	3803	+	3.17	2.51189e-25	7.94328e-24	3.17	cds	ENSMUSG00000027091	ENSMUST00000081591	protein_coding
Btbd18	2	84666536	84666686	peak_652	151	+	9.08	0.00295121	0.0275423	9.08	cds	ENSMUSG00000086598	ENSMUST00000133437	protein_coding
Btbd18	2	84666924	84667015	peak_653	92	+	1.47	0.0251189	0.18239	1.47	cds	ENSMUSG00000086598	ENSMUST00000133437	protein_coding
Med19	2	84685437	84686932	peak_654	1496	+	2.74	1.58489e-27	6.30957e-26	2.74	cds	ENSMUSG00000027080	ENSMUST00000102645	protein_coding
Ssrp1	2	85042311	85045421	peak_655	3111	+	1.73	3.16228e-42	1.58489e-40	1.73	cds	ENSMUSG00000027067	ENSMUST00000130729	protein_coding
Tnks1bp1	2	85052398	85052549	peak_656	152	+	3.1	0.00524807	0.0467735	3.1	cds	ENSMUSG00000033955	ENSMUST00000111605	protein_coding
Ssfa2	2	79644585	79644915	peak_647	331	+	2.48	3.16228e-13	7.94328e-12	2.48	cds	ENSMUSG00000027007	ENSMUST00000111785	protein_coding
Gm37666	2	69013939	69014149	peak_635	211	+	3.36	0.00239883	0.0229087	3.36	npExon	ENSMUSG00000103546	ENSMUST00000194110	TEC
Pkp4	2	59347997	59352268	peak_634	4272	+	4.22	0.000158489	0.0018197	4.22	cds	ENSMUSG00000026991	ENSMUST00000112577	protein_coding
Pkp4	2	59337649	59338905	peak_633	1257	+	2.11	2.95121e-05	0.000371535	2.11	cds	ENSMUSG00000026991	ENSMUST00000168631	protein_coding
Cntrl	2	35130720	35132992	peak_612	2273	+	3.79	0.000107152	0.00128825	3.79	utr3	ENSMUSG00000057110	ENSMUST00000028235	protein_coding
Cntrl	2	35133051	35147568	peak_613	14518	+	9.13	1e-159	1e-157	9.13	cds	ENSMUSG00000057110	ENSMUST00000113033	protein_coding
Cntrl	2	35147657	35176161	peak_614	28505	+	7.29	1e-170	1e-168	7.29	cds	ENSMUSG00000057110	ENSMUST00000156933	protein_coding
Dab2ip	2	35715289	35715350	peak_615	62	+	4.81	0.00851138	0.0707946	4.81	cds	ENSMUSG00000026883	ENSMUST00000124098	protein_coding
Dab2ip	2	35720634	35727452	peak_616	6819	+	3.01	1.58489e-81	1.58489e-79	3.01	cds	ENSMUSG00000026883	ENSMUST00000156669	protein_coding
Gpr21	2	37492054	37532581	peak_617	40528	+	2.14	1.07152e-07	1.7378e-06	2.14	cds	ENSMUSG00000053164	ENSMUST00000065441	protein_coding
Rabgap1	2	37543116	37543297	peak_618	182	+	1.87	1.09648e-05	0.000147911	1.87	cds	ENSMUSG00000035437	ENSMUST00000066055	protein_coding
Rabgap1	2	37544945	37563494	peak_619	18550	+	2.09	1.58489e-20	5.01187e-19	2.09	cds	ENSMUSG00000035437	ENSMUST00000112920	protein_coding
Mbd5	2	49099802	49118735	peak_620	18934	+	1.77	0.00371535	0.0338844	1.77	utr5	ENSMUSG00000036792	ENSMUST00000112754	protein_coding
Mbd5	2	49231764	49231825	peak_621	62	+	3.74	0.0363078	0.242661	3.74	utr5	ENSMUSG00000036792	ENSMUST00000112745	protein_coding
Mbd5	2	49278889	49279100	peak_622	212	+	16	1.02329e-07	1.65959e-06	16	cds	ENSMUSG00000036792	ENSMUST00000112754	protein_coding
Epc2	2	49451724	49488695	peak_623	36972	+	2.31	1.77828e-05	0.000229087	2.31	cds	ENSMUSG00000069495	ENSMUST00000092123	protein_coding
Epc2	2	49522648	49528939	peak_624	6292	+	1.6	0.00281838	0.0263027	1.6	cds	ENSMUSG00000069495	ENSMUST00000092123	protein_coding
Kif5c	2	49700589	49757513	peak_625	56925	+	4.52	7.94328e-45	5.01187e-43	4.52	cds	ENSMUSG00000026764	ENSMUST00000028102	protein_coding
Rif1	2	52109262	52109996	peak_626	735	+	1.8	5.01187e-12	1.02329e-10	1.8	cds	ENSMUSG00000036202	ENSMUST00000112693	protein_coding
Rif1	2	52110264	52111403	peak_627	1140	+	5.16	7.94328e-88	7.94328e-86	5.16	cds	ENSMUSG00000036202	ENSMUST00000112693	protein_coding
Rif1	2	52111612	52112810	peak_628	1199	+	3.68	2.51189e-93	3.16228e-91	3.68	cds	ENSMUSG00000036202	ENSMUST00000112693	protein_coding
Fmnl2	2	53101475	53107488	peak_629	6014	+	4.8	3.16228e-36	1.58489e-34	4.8	cds	ENSMUSG00000036053	ENSMUST00000050719	protein_coding
Fmnl2	2	53114144	53116844	peak_630	2701	+	2.87	0.00114815	0.011749	2.87	cds	ENSMUSG00000036053	ENSMUST00000050719	protein_coding
Fmnl2	2	53118253	53122604	peak_631	4352	+	5.01	8.91251e-05	0.00107152	5.01	cds	ENSMUSG00000036053	ENSMUST00000050719	protein_coding
Cacna1b	2	24706258	24730724	peak_908	24467	-	13.1	6.30957e-14	1.58489e-12	13.1	cds	ENSMUSG00000004113	ENSMUST00000100348	protein_coding
Tnks1bp1	2	85062064	85063531	peak_657	1468	+	2.15	1.58489e-19	5.01187e-18	2.15	cds	ENSMUSG00000033955	ENSMUST00000048400	protein_coding
Tnks1bp1	2	85071818	85072111	peak_658	294	+	4.09	0.0047863	0.042658	4.09	cds	ENSMUSG00000033955	ENSMUST00000048400	protein_coding
Fnbp4	2	90745548	90768598	peak_659	23051	+	6.45	0	0	6.45	cds	ENSMUSG00000008200	ENSMUST00000013759	protein_coding
Fnbp4	2	90776040	90779677	peak_660	3638	+	7.64	1e-100	1.25893e-98	7.64	cds	ENSMUSG00000008200	ENSMUST00000013759	protein_coding
Fmn1	2	113525904	113563305	peak_686	37402	+	8.28	0.00549541	0.047863	8.28	cds	ENSMUSG00000044042	ENSMUST00000081349	protein_coding
Fmn1	2	113693040	113709422	peak_687	16383	+	2.94	0.000295121	0.00323594	2.94	cds	ENSMUSG00000044042	ENSMUST00000081349	protein_coding
Spred1	2	117121582	117121643	peak_688	62	+	5.88	0.0331131	0.228034	5.88	utr5	ENSMUSG00000027351	ENSMUST00000028829	protein_coding
Thbs1	2	118112974	118113455	peak_689	482	+	3.99	5.01187e-25	1.99526e-23	3.99	cds	ENSMUSG00000040152	ENSMUST00000039559	protein_coding
Thbs1	2	118114708	118115862	peak_690	1155	+	3.26	1e-17	2.51189e-16	3.26	cds	ENSMUSG00000040152	ENSMUST00000039559	protein_coding
Thbs1	2	118123399	118123490	peak_691	92	+	4.99	0.000776247	0.00812831	4.99	cds	ENSMUSG00000040152	ENSMUST00000039559	protein_coding
Eif2ak4	2	118408390	118412361	peak_692	3972	+	1.95	3.16228e-13	7.94328e-12	1.95	cds	ENSMUSG00000005102	ENSMUST00000110872	protein_coding
Eif2ak4	2	118420718	118422019	peak_693	1302	+	2	0.00074131	0.00776247	2	cds	ENSMUSG00000005102	ENSMUST00000005233	protein_coding
Eif2ak4	2	118422438	118426565	peak_694	4128	+	2.46	0.0316228	0.2208	2.46	cds	ENSMUSG00000005102	ENSMUST00000005233	protein_coding
Eif2ak4	2	118430872	118430933	peak_695	62	+	3.74	0.0363078	0.242661	3.74	cds	ENSMUSG00000005102	ENSMUST00000005233	protein_coding
Eif2ak4	2	118446271	118448294	peak_696	2024	+	2.06	0.0288403	0.201837	2.06	cds	ENSMUSG00000005102	ENSMUST00000110869	protein_coding
Eif2ak4	2	118466393	118468206	peak_697	1814	+	2.11	0.0194984	0.146893	2.11	cds	ENSMUSG00000005102	ENSMUST00000005233	protein_coding
Bub1b	2	118609895	118615007	peak_698	5113	+	2.26	1.25893e-11	2.39883e-10	2.26	cds	ENSMUSG00000040084	ENSMUST00000038341	protein_coding
Bub1b	2	118615066	118623093	peak_699	8028	+	2.35	1.58489e-54	1e-52	2.35	cds	ENSMUSG00000040084	ENSMUST00000038341	protein_coding
Knl1	2	119070897	119071048	peak_700	152	+	3.14	0.00331131	0.030903	3.14	cds	ENSMUSG00000027326	ENSMUST00000028799	protein_coding
Knl1	2	119072426	119072666	peak_701	241	+	3.38	3.98107e-13	1e-11	3.38	cds	ENSMUSG00000027326	ENSMUST00000028799	protein_coding
Knl1	2	119081609	119095177	peak_702	13569	+	4.16	3.16228e-19	7.94328e-18	4.16	cds	ENSMUSG00000027326	ENSMUST00000099542	protein_coding
Knl1	2	119097484	119100790	peak_703	3307	+	1.83	0.0165959	0.126474	1.83	cds	ENSMUSG00000027326	ENSMUST00000099542	protein_coding
Nusap1	2	119627568	119633725	peak_704	6158	+	2.14	1.23027e-06	1.8197e-05	2.14	cds	ENSMUSG00000027306	ENSMUST00000068225	protein_coding
Nusap1	2	119643874	119647124	peak_705	3251	+	1.7	0.00912011	0.0758578	1.7	cds	ENSMUSG00000027306	ENSMUST00000068225	protein_coding
Rtf1	2	119675067	119721141	peak_706	46075	+	6.09	6.30957e-95	6.30957e-93	6.09	cds	ENSMUSG00000027304	ENSMUST00000028767	protein_coding
Fmn1	2	113442514	113525516	peak_685	83003	+	11.4	1.12202e-07	1.8197e-06	11.4	cds	ENSMUSG00000044042	ENSMUST00000081349	protein_coding
Cntrl	2	35116693	35129972	peak_611	13280	+	12.3	1e-120	1e-118	12.3	cds	ENSMUSG00000057110	ENSMUST00000028235	protein_coding
Fmn1	2	113365688	113365778	peak_684	91	+	6.14	0.0275423	0.193642	6.14	cds	ENSMUSG00000044042	ENSMUST00000099576	protein_coding
Lpcat4	2	112241548	112242030	peak_682	483	+	4.54	0.0123027	0.0977237	4.54	cds	ENSMUSG00000027134	ENSMUST00000028554	protein_coding
Mybpc3	2	91119268	91119358	peak_661	91	+	6.68	0.018197	0.138357	6.68	cds	ENSMUSG00000002100	ENSMUST00000111430	protein_coding
Mybpc3	2	91122969	91123957	peak_662	989	+	3.43	0.000691831	0.00724436	3.43	cds	ENSMUSG00000002100	ENSMUST00000111430	protein_coding
Mybpc3	2	91124605	91124780	peak_663	176	+	3.36	0.000954993	0.00977237	3.36	cds	ENSMUSG00000002100	ENSMUST00000111430	protein_coding
Mybpc3	2	91128754	91130908	peak_664	2155	+	4.54	5.49541e-05	0.000676083	4.54	cds	ENSMUSG00000002100	ENSMUST00000111430	protein_coding
Mybpc3	2	91136115	91136276	peak_665	162	+	2.85	0.0489779	0.312608	2.85	utr3	ENSMUSG00000002100	ENSMUST00000111430	protein_coding
Acp2	2	91210751	91210811	peak_666	61	+	2.87	0.0213796	0.159588	2.87	utr3	ENSMUSG00000002103	ENSMUST00000002172	protein_coding
Arfgap2	2	91269938	91270177	peak_667	240	+	1.74	0.0107152	0.0870964	1.74	cds	ENSMUSG00000027255	ENSMUST00000080008	protein_coding
Lrp4	2	91485860	91487064	peak_668	1205	+	4.36	0.00275423	0.0263027	4.36	cds	ENSMUSG00000027253	ENSMUST00000028689	protein_coding
Lrp4	2	91513120	91513241	peak_669	122	+	4.09	0.0047863	0.042658	4.09	utr3	ENSMUSG00000027253	ENSMUST00000028689	protein_coding
Ckap5	2	91564439	91568244	peak_670	3806	+	1.94	3.98107e-07	6.16595e-06	1.94	cds	ENSMUSG00000040549	ENSMUST00000099716	protein_coding
Ckap5	2	91570180	91570271	peak_671	92	+	1.6	0.00107152	0.0109648	1.6	cds	ENSMUSG00000040549	ENSMUST00000099716	protein_coding
Ckap5	2	91577574	91578115	peak_672	542	+	2.07	3.16228e-19	1e-17	2.07	cds	ENSMUSG00000040549	ENSMUST00000099716	protein_coding
Ckap5	2	91581229	91585773	peak_673	4545	+	1.72	0.0125893	0.100693	1.72	cds	ENSMUSG00000040549	ENSMUST00000099716	protein_coding
Ambra1	2	91911454	91911604	peak_674	151	+	1.54	0.0102329	0.0831764	1.54	cds	ENSMUSG00000040506	ENSMUST00000045705	protein_coding
Phf21a	2	92330709	92344564	peak_675	13856	+	1.45	0.00199526	0.0194984	1.45	cds	ENSMUSG00000058318	ENSMUST00000111294	protein_coding
Abtb2	2	103566429	103566610	peak_676	182	+	4.36	0.00158489	0.0154882	4.36	utr5	ENSMUSG00000032724	ENSMUST00000076212	protein_coding
Cstf3	2	104648240	104649506	peak_677	1267	+	1.37	0.0245471	0.176604	1.37	cds	ENSMUSG00000027176	ENSMUST00000028599	protein_coding
Cstf3	2	104664320	104664890	peak_678	571	+	2.52	0.000154882	0.0018197	2.52	cds	ENSMUSG00000027176	ENSMUST00000028599	protein_coding
Ccdc73	2	104907610	104931036	peak_679	23427	+	8.81	0.00275423	0.025704	8.81	cds	ENSMUSG00000045106	ENSMUST00000111114	protein_coding
Ccdc73	2	104973877	104985017	peak_680	11141	+	9.08	0.000707946	0.0074131	9.08	cds	ENSMUSG00000045106	ENSMUST00000111114	protein_coding
Ccdc34	2	110018054	110032427	peak_681	14374	+	3.12	3.98107e-28	1.58489e-26	3.12	cds	ENSMUSG00000027160	ENSMUST00000127630	nonsense_mediated_decay
Fmn1	2	113364728	113364789	peak_683	62	+	6.41	0.0223872	0.163682	6.41	cds	ENSMUSG00000044042	ENSMUST00000099576	protein_coding
Hspa5	2	34775848	34776058	peak_610	211	+	1.44	1.38038e-09	2.5704e-08	1.44	cds	ENSMUSG00000026864	ENSMUST00000028222	protein_coding
Eng	2	32681414	32681534	peak_609	121	+	3.74	0.0363078	0.242661	3.74	cds	ENSMUSG00000026814	ENSMUST00000167841	protein_coding
Ciz1	2	32374439	32375518	peak_608	1080	+	2.31	1.7378e-07	2.75423e-06	2.31	cds	ENSMUSG00000039205	ENSMUST00000113331	protein_coding
Abca2	2	25441235	25441947	peak_537	713	+	7.48	0.000144544	0.00169824	7.48	cds	ENSMUSG00000026944	ENSMUST00000102919	protein_coding
Abca2	2	25443078	25443273	peak_538	196	+	5.47	0.00331131	0.030903	5.47	cds	ENSMUSG00000026944	ENSMUST00000102919	protein_coding
Abca2	2	25445198	25446086	peak_539	889	+	2.69	3.46737e-07	5.24807e-06	2.69	cds	ENSMUSG00000026944	ENSMUST00000102919	protein_coding
Kcnt1	2	25894374	25894435	peak_540	62	+	1.74	0.00758578	0.0645654	1.74	cds	ENSMUSG00000058740	ENSMUST00000114176	protein_coding
Kcnt1	2	25900984	25905354	peak_541	4371	+	5.11	3.89045e-08	6.45654e-07	5.11	cds	ENSMUSG00000058740	ENSMUST00000037580	protein_coding
Kcnt1	2	25907587	25907648	peak_542	62	+	3.04	2.0893e-08	3.54813e-07	3.04	cds	ENSMUSG00000058740	ENSMUST00000114176	protein_coding
Kcnt1	2	25908100	25909239	peak_543	1140	+	3.18	7.94328e-06	0.000107152	3.18	cds	ENSMUSG00000058740	ENSMUST00000114176	protein_coding
Kcnt1	2	25909298	25911209	peak_544	1912	+	3.92	1.99526e-13	3.98107e-12	3.92	cds	ENSMUSG00000058740	ENSMUST00000114176	protein_coding
Kcnt1	2	25912716	25915838	peak_545	3123	+	3.12	1.31826e-05	0.000177828	3.12	cds	ENSMUSG00000058740	ENSMUST00000114176	protein_coding
Gm13563	2	26381705	26387481	peak_546	5777	+	7.03	9.54993e-06	0.000125893	7.03	npExon	ENSMUSG00000085767	ENSMUST00000125518	antisense
Gm13563	2	26388777	26388988	peak_547	212	+	11.2	0.000323594	0.00354813	11.2	npExon	ENSMUSG00000085767	ENSMUST00000150375	antisense
Pmpca	2	26392442	26392592	peak_548	151	+	1.95	1.86209e-05	0.000239883	1.95	cds	ENSMUSG00000026926	ENSMUST00000076431	protein_coding
Surf2	2	26919198	26919317	peak_549	120	+	1.88	2.88403e-08	4.89779e-07	1.88	cds	ENSMUSG00000014873	ENSMUST00000015017	protein_coding
Col5a1	2	27886424	27886665	peak_550	242	+	3.38	0.00154882	0.0154882	3.38	utr5	ENSMUSG00000026837	ENSMUST00000028280	protein_coding
Col5a1	2	27928153	27929397	peak_551	1245	+	11.2	0.000549541	0.00588844	11.2	cds	ENSMUSG00000026837	ENSMUST00000028280	protein_coding
Col5a1	2	27950649	27958242	peak_552	7594	+	12.7	5.37032e-08	8.91251e-07	12.7	cds	ENSMUSG00000026837	ENSMUST00000028280	protein_coding
Col5a1	2	27962141	28013542	peak_553	51402	+	4.48	7.94328e-74	7.94328e-72	4.48	cds	ENSMUSG00000026837	ENSMUST00000028280	protein_coding
Col5a1	2	28014140	28014410	peak_554	271	+	3	0.000630957	0.00676083	3	cds	ENSMUSG00000026837	ENSMUST00000028280	protein_coding
Col5a1	2	28017182	28018463	peak_555	1282	+	2.76	0.00707946	0.060256	2.76	cds	ENSMUSG00000026837	ENSMUST00000028280	protein_coding
Col5a1	2	28022320	28024741	peak_556	2422	+	1.95	0.00194984	0.0190546	1.95	cds	ENSMUSG00000026837	ENSMUST00000028280	protein_coding
Col5a1	2	28032738	28032799	peak_557	62	+	2.24	0.0074131	0.0630957	2.24	cds	ENSMUSG00000026837	ENSMUST00000028280	protein_coding
Abca2	2	25440563	25440861	peak_536	299	+	8.55	0.00446684	0.0398107	8.55	cds	ENSMUSG00000026944	ENSMUST00000102919	protein_coding
Col5a1	2	28037053	28037324	peak_558	272	+	3.15	0.00288403	0.0269153	3.15	utr3	ENSMUSG00000026837	ENSMUST00000028280	protein_coding
Abca2	2	25438510	25439140	peak_535	631	+	4.63	2.51189e-12	5.01187e-11	4.63	cds	ENSMUSG00000026944	ENSMUST00000102919	protein_coding
Acbd5	2	23090572	23094428	peak_533	3857	+	1.53	1.99526e-05	0.00025704	1.53	cds	ENSMUSG00000026781	ENSMUST00000114529	protein_coding
Fam171a1	2	3226196	3226435	peak_512	240	+	2.48	1e-12	1.99526e-11	2.48	cds	ENSMUSG00000050530	ENSMUST00000115099	protein_coding
Nmt2	2	3284211	3284392	peak_513	182	+	1.41	6.30957e-20	1.58489e-18	1.41	cds	ENSMUSG00000026643	ENSMUST00000102989	protein_coding
Cdnf	2	3521038	3521129	peak_514	92	+	9.35	0.00239883	0.0229087	9.35	cds	ENSMUSG00000039496	ENSMUST00000036350	protein_coding
Frmd4a	2	4537249	4537310	peak_515	62	+	2.87	0.0213796	0.159588	2.87	cds	ENSMUSG00000026657	ENSMUST00000075767	protein_coding
Bend7	2	4718187	4720554	peak_516	2368	+	2.94	0.0134896	0.10617	2.94	cds	ENSMUSG00000048186	ENSMUST00000056914	protein_coding
Upf2	2	5957505	5961036	peak_517	3532	+	5.84	9.98013e-322	9.99999e-319	5.84	cds	ENSMUSG00000043241	ENSMUST00000060092	protein_coding
Upf2	2	5961543	6003578	peak_518	42036	+	3.84	7.94328e-21	2.51189e-19	3.84	cds	ENSMUSG00000043241	ENSMUST00000060092	protein_coding
Upf2	2	6023333	6026249	peak_519	2917	+	3.41	0.000870964	0.00912011	3.41	cds	ENSMUSG00000043241	ENSMUST00000060092	protein_coding
Upf2	2	6029374	6055896	peak_520	26523	+	4.4	7.94328e-81	7.94328e-79	4.4	cds	ENSMUSG00000043241	ENSMUST00000128200	protein_coding
Upf2	2	6055954	6056135	peak_521	182	+	3.23	5.01187e-15	1.25893e-13	3.23	utr3	ENSMUSG00000043241	ENSMUST00000128200	protein_coding
C630004M23Rik	2	10048368	10048457	peak_522	90	+	2.76	0.0316228	0.218273	2.76	npExon	ENSMUSG00000103570	ENSMUST00000194765	TEC
Kin	2	10090333	10092394	peak_523	2062	+	4.68	3.16228e-39	1.58489e-37	4.68	cds	ENSMUSG00000037262	ENSMUST00000042512	protein_coding
Sfmbt2	2	10577588	10578075	peak_524	488	+	2.15	2.5704e-06	3.63078e-05	2.15	cds	ENSMUSG00000061186	ENSMUST00000116594	protein_coding
Plxdc2	2	16356692	16356753	peak_525	62	+	5.61	0.040738	0.267301	5.61	utr5	ENSMUSG00000026748	ENSMUST00000028081	protein_coding
Plxdc2	2	16669584	16703320	peak_526	33737	+	1.89	0.00301995	0.0281838	1.89	cds	ENSMUSG00000026748	ENSMUST00000028081	protein_coding
Mllt10	2	18162672	18162763	peak_527	92	+	2.09	0.0199526	0.150314	2.09	cds	ENSMUSG00000026743	ENSMUST00000114671	protein_coding
Mllt10	2	18208924	18210865	peak_528	1942	+	5.21	0.00489779	0.0436516	5.21	cds	ENSMUSG00000026743	ENSMUST00000114671	protein_coding
Etl4	2	20760250	20766611	peak_529	6362	+	1.95	2.51189e-17	7.94328e-16	1.95	cds	ENSMUSG00000036617	ENSMUST00000066509	protein_coding
Etl4	2	20780974	20781850	peak_530	877	+	1.58	2.51189e-07	3.89045e-06	1.58	cds	ENSMUSG00000036617	ENSMUST00000066509	protein_coding
Etl4	2	20785367	20801591	peak_531	16225	+	2.38	1e-25	3.98107e-24	2.38	cds	ENSMUSG00000036617	ENSMUST00000114608	protein_coding
Etl4	2	20805805	20806946	peak_532	1142	+	2.79	1.99526e-31	7.94328e-30	2.79	cds	ENSMUSG00000036617	ENSMUST00000066509	protein_coding
Pnpla7	2	25052092	25052336	peak_534	245	+	2.27	0.00295121	0.0275423	2.27	cds	ENSMUSG00000036833	ENSMUST00000045295	protein_coding
Rtf1	2	119726998	119730705	peak_707	3708	+	2.61	3.46737e-07	5.37032e-06	2.61	cds	ENSMUSG00000027304	ENSMUST00000028767	protein_coding
Col5a1	2	28038583	28038884	peak_559	302	+	10.7	0.000831764	0.00870964	10.7	utr3	ENSMUSG00000026837	ENSMUST00000028280	protein_coding
Ppp1r26	2	28453954	28454104	peak_561	151	+	10.9	1.41254e-06	2.0893e-05	10.9	utr3	ENSMUSG00000035829	ENSMUST00000189694	protein_coding
Set	2	30070189	30071024	peak_587	836	+	3.36	1e-276	1e-273	3.36	cds	ENSMUSG00000054766	ENSMUST00000067996	protein_coding
Miga2	2	30368968	30370325	peak_588	1358	+	8.55	0.00446684	0.0398107	8.55	cds	ENSMUSG00000026858	ENSMUST00000140075	protein_coding
Usp20	2	31010278	31010429	peak_589	152	+	4.01	0.00794328	0.0676083	4.01	cds	ENSMUSG00000026854	ENSMUST00000102849	protein_coding
Abl1	2	31689180	31689391	peak_590	212	+	2.38	1e-12	2.51189e-11	2.38	utr5	ENSMUSG00000026842	ENSMUST00000142554	nonsense_mediated_decay
Abl1	2	31784707	31790319	peak_591	5613	+	2.09	2.34423e-07	3.63078e-06	2.09	cds	ENSMUSG00000026842	ENSMUST00000075759	protein_coding
Abl1	2	31797019	31800418	peak_592	3400	+	2.98	1.58489e-15	3.98107e-14	2.98	cds	ENSMUSG00000026842	ENSMUST00000075759	protein_coding
Abl1	2	31801887	31802098	peak_593	212	+	9.35	0.00239883	0.0229087	9.35	cds	ENSMUSG00000026842	ENSMUST00000075759	protein_coding
Lamc3	2	31935761	31935822	peak_594	62	+	1.85	1.04713e-09	1.94984e-08	1.85	cds	ENSMUSG00000026840	ENSMUST00000138325	protein_coding
Nup214	2	31982628	31983137	peak_595	510	+	1.77	0.0489779	0.3155	1.77	cds	ENSMUSG00000001855	ENSMUST00000065398	protein_coding
Nup214	2	31994538	31994929	peak_596	392	+	3.78	5.24807e-06	7.24436e-05	3.78	cds	ENSMUSG00000001855	ENSMUST00000065398	protein_coding
Nup214	2	31997998	32010260	peak_597	12263	+	3.31	3.98107e-16	1e-14	3.31	cds	ENSMUSG00000001855	ENSMUST00000065398	protein_coding
Nup214	2	32011184	32017032	peak_598	5849	+	2.31	0.00794328	0.0676083	2.31	cds	ENSMUSG00000001855	ENSMUST00000065398	protein_coding
Prrc2b	2	32194458	32200852	peak_599	6395	+	2.43	1.58489e-35	7.94328e-34	2.43	cds	ENSMUSG00000039262	ENSMUST00000036691	protein_coding
Prrc2b	2	32204170	32206422	peak_600	2253	+	2.7	1.99526e-29	7.94328e-28	2.7	cds	ENSMUSG00000039262	ENSMUST00000036691	protein_coding
Prrc2b	2	32213183	32213633	peak_601	451	+	3.77	5.01187e-28	1.99526e-26	3.77	cds	ENSMUSG00000039262	ENSMUST00000069817	protein_coding
Prrc2b	2	32213872	32214202	peak_602	331	+	8.41	4.2658e-05	0.000537032	8.41	cds	ENSMUSG00000039262	ENSMUST00000069817	protein_coding
Prrc2b	2	32214441	32217285	peak_603	2845	+	9.35	3.16228e-20	1e-18	9.35	cds	ENSMUSG00000039262	ENSMUST00000069817	protein_coding
Prrc2b	2	32219259	32220106	peak_604	848	+	3.9	4.57088e-07	7.07946e-06	3.9	cds	ENSMUSG00000039262	ENSMUST00000036691	protein_coding
Golga2	2	32288274	32293339	peak_605	5066	+	2.08	1.69824e-05	0.000218776	2.08	cds	ENSMUSG00000002546	ENSMUST00000100194	protein_coding
Golga2	2	32297763	32306309	peak_606	8547	+	3.69	1e-151	1e-149	3.69	cds	ENSMUSG00000002546	ENSMUST00000081670	protein_coding
Ciz1	2	32370119	32370295	peak_607	177	+	2.07	4.7863e-08	7.94328e-07	2.07	cds	ENSMUSG00000039205	ENSMUST00000113331	protein_coding
Set	2	30066570	30069057	peak_586	2488	+	2.23	1e-17	3.16228e-16	2.23	cds	ENSMUSG00000054766	ENSMUST00000149578	protein_coding
Ppp1r26	2	28451953	28452014	peak_560	62	+	6.41	0.0223872	0.163682	6.41	cds	ENSMUSG00000035829	ENSMUST00000189694	protein_coding
Sptan1	2	30030158	30030973	peak_585	816	+	1.92	3.98107e-15	1e-13	1.92	cds	ENSMUSG00000057738	ENSMUST00000095083	protein_coding
Sptan1	2	29988343	30025587	peak_583	37245	+	2.99	1e-113	1e-110	2.99	cds	ENSMUSG00000057738	ENSMUST00000095083	protein_coding
Ppp1r26	2	28454253	28454313	peak_562	61	+	5.61	0.040738	0.267301	5.61	utr3	ENSMUSG00000035829	ENSMUST00000189694	protein_coding
Tsc1	2	28665102	28670884	peak_563	5783	+	10.7	0.000831764	0.00870964	10.7	cds	ENSMUSG00000026812	ENSMUST00000028155	protein_coding
Tsc1	2	28676369	28686862	peak_564	10494	+	2.95	1.25893e-24	5.01187e-23	2.95	cds	ENSMUSG00000026812	ENSMUST00000028155	protein_coding
Ttf1	2	29064905	29065086	peak_565	182	+	1.84	5.62341e-06	7.76247e-05	1.84	cds	ENSMUSG00000026803	ENSMUST00000100237	protein_coding
Ttf1	2	29065354	29065475	peak_566	122	+	2.55	0.000933254	0.00977237	2.55	cds	ENSMUSG00000026803	ENSMUST00000100237	protein_coding
Ttf1	2	29065563	29065624	peak_567	62	+	1.99	0.00288403	0.0269153	1.99	cds	ENSMUSG00000026803	ENSMUST00000100237	protein_coding
Ttf1	2	29065683	29067047	peak_568	1365	+	2.1	7.94328e-06	0.000107152	2.1	cds	ENSMUSG00000026803	ENSMUST00000100237	protein_coding
Setx	2	29144184	29144612	peak_569	429	+	1.79	0.00512861	0.0446684	1.79	cds	ENSMUSG00000043535	ENSMUST00000061578	protein_coding
Setx	2	29153980	29157021	peak_570	3042	+	2.79	0.00331131	0.030903	2.79	cds	ENSMUSG00000043535	ENSMUST00000061578	protein_coding
Setx	2	29179954	29180165	peak_571	212	+	2.55	1.1749e-06	1.7378e-05	2.55	cds	ENSMUSG00000043535	ENSMUST00000061578	protein_coding
Setx	2	29181002	29181153	peak_572	152	+	2.44	8.51138e-10	1.58489e-08	2.44	utr3	ENSMUSG00000043535	ENSMUST00000061578	protein_coding
Rapgef1	2	29689228	29699712	peak_573	10485	+	1.63	0.0134896	0.10617	1.63	cds	ENSMUSG00000039844	ENSMUST00000091146	protein_coding
Rapgef1	2	29702268	29702328	peak_574	61	+	2.36	0.025704	0.184077	2.36	cds	ENSMUSG00000039844	ENSMUST00000091146	protein_coding
Rapgef1	2	29702536	29710257	peak_575	7722	+	2.28	7.94328e-07	1.1749e-05	2.28	cds	ENSMUSG00000039844	ENSMUST00000091146	protein_coding
Rapgef1	2	29724877	29730565	peak_576	5689	+	2.99	0.000144544	0.00169824	2.99	cds	ENSMUSG00000039844	ENSMUST00000091146	protein_coding
Rapgef1	2	29735994	29736055	peak_577	62	+	3.03	0.0354813	0.242103	3.03	cds	ENSMUSG00000039844	ENSMUST00000091146	protein_coding
Odf2	2	29893459	29921104	peak_579	27646	+	2.84	1.58489e-67	1.58489e-65	2.84	cds	ENSMUSG00000026790	ENSMUST00000113759	protein_coding
Odf2	2	29922296	29922446	peak_580	151	+	1.75	0.00165959	0.0162181	1.75	cds	ENSMUSG00000026790	ENSMUST00000113762	protein_coding
Odf2	2	29922505	29926764	peak_581	4260	+	2.69	1.58489e-11	3.31131e-10	2.69	cds	ENSMUSG00000026790	ENSMUST00000046571	protein_coding
Sptan1	2	29965649	29986853	peak_582	21205	+	2.06	1.99526e-92	2.51189e-90	2.06	cds	ENSMUSG00000057738	ENSMUST00000113741	protein_coding
Sptan1	2	30026118	30030040	peak_584	3923	+	2.09	5.01187e-54	3.98107e-52	2.09	cds	ENSMUSG00000057738	ENSMUST00000100225	protein_coding
Rtf1	2	119732865	119732956	peak_708	92	+	3.38	0.0186209	0.139637	3.38	cds	ENSMUSG00000027304	ENSMUST00000028767	protein_coding
Fmnl2	2	53123572	53126872	peak_632	3301	+	2.33	6.91831e-06	9.33254e-05	2.33	cds	ENSMUSG00000036053	ENSMUST00000050719	protein_coding
Mga	2	119916471	119916682	peak_710	212	+	2.49	7.94328e-19	1.99526e-17	2.49	cds	ENSMUSG00000033943	ENSMUST00000156510	protein_coding
Top1	2	160717427	160720984	peak_836	3558	+	3.12	6.30957e-37	3.16228e-35	3.12	cds	ENSMUSG00000070544	ENSMUST00000109468	protein_coding
Plcg1	2	160752300	160752464	peak_837	165	+	1.77	0.00158489	0.0154882	1.77	cds	ENSMUSG00000016933	ENSMUST00000151590	nonsense_mediated_decay
Plcg1	2	160753343	160753829	peak_838	487	+	3.7	3.16228e-18	1e-16	3.7	cds	ENSMUSG00000016933	ENSMUST00000151590	nonsense_mediated_decay
Plcg1	2	160754568	160756872	peak_839	2305	+	2.62	5.01187e-22	1.58489e-20	2.62	cds	ENSMUSG00000016933	ENSMUST00000103115	protein_coding
Plcg1	2	160759520	160759772	peak_840	253	+	1.75	5.88844e-06	8.12831e-05	1.75	cds	ENSMUSG00000016933	ENSMUST00000103115	protein_coding
Plcg1	2	160760027	160761356	peak_841	1330	+	2.31	4.67735e-06	6.60693e-05	2.31	cds	ENSMUSG00000016933	ENSMUST00000103115	protein_coding
Plcg1	2	160761597	160761688	peak_842	92	+	1.62	0.0154882	0.119399	1.62	cds	ENSMUSG00000016933	ENSMUST00000143997	protein_coding
Plcg1	2	160761747	160762108	peak_843	362	+	3.19	1.07152e-07	1.69824e-06	3.19	cds	ENSMUSG00000016933	ENSMUST00000103115	protein_coding
Srsf6	2	162933427	162934253	peak_844	827	+	1.65	0.0001	0.00120226	1.65	cds	ENSMUSG00000016921	ENSMUST00000130411	protein_coding
Srsf6	2	162934411	162934591	peak_845	181	+	1.64	1.58489e-13	3.98107e-12	1.64	cds	ENSMUSG00000016921	ENSMUST00000130411	protein_coding
L3mbtl1	2	162948838	162949498	peak_846	661	+	3.74	0.0363078	0.242661	3.74	cds	ENSMUSG00000035576	ENSMUST00000124264	protein_coding
Mybl2	2	163054806	163059548	peak_847	4743	+	1.36	0.0131826	0.103753	1.36	cds	ENSMUSG00000017861	ENSMUST00000018005	protein_coding
Stk4	2	164074166	164079521	peak_848	5356	+	1.43	0.0162181	0.125893	1.43	cds	ENSMUSG00000018209	ENSMUST00000018353	protein_coding
Stk4	2	164098566	164110204	peak_849	11639	+	2.22	5.01187e-76	5.01187e-74	2.22	cds	ENSMUSG00000018209	ENSMUST00000137866	protein_coding
Stk4	2	164118003	164118273	peak_850	271	+	2.48	1.25893e-06	1.8197e-05	2.48	cds	ENSMUSG00000018209	ENSMUST00000137866	protein_coding
Pcif1	2	164890464	164891045	peak_851	582	+	9.61	0.00128825	0.0128825	9.61	cds	ENSMUSG00000039849	ENSMUST00000041643	protein_coding
Slc12a5	2	164968342	164968433	peak_852	92	+	6.68	0.018197	0.138357	6.68	cds	ENSMUSG00000017740	ENSMUST00000202136	nonsense_mediated_decay
Ncoa3	2	166047462	166047865	peak_853	404	+	1.61	0.000851138	0.00891251	1.61	cds	ENSMUSG00000027678	ENSMUST00000088095	protein_coding
Ncoa3	2	166055340	166055580	peak_854	241	+	2.11	8.12831e-07	1.23027e-05	2.11	cds	ENSMUSG00000027678	ENSMUST00000088095	protein_coding
Arfgef2	2	166853347	166856430	peak_855	3084	+	1.61	0.00645654	0.0549541	1.61	cds	ENSMUSG00000074582	ENSMUST00000099078	protein_coding
Arfgef2	2	166859871	166861626	peak_856	1756	+	2.2	9.77237e-08	1.54882e-06	2.2	cds	ENSMUSG00000074582	ENSMUST00000099078	protein_coding
Top1	2	160705249	160714104	peak_835	8856	+	1.99	6.30957e-33	2.51189e-31	1.99	cds	ENSMUSG00000070544	ENSMUST00000109468	protein_coding
Arfgef2	2	166863626	166865731	peak_857	2106	+	16.8	6.0256e-06	8.31764e-05	16.8	cds	ENSMUSG00000074582	ENSMUST00000099078	protein_coding
Top1	2	160702729	160704894	peak_834	2166	+	3.5	1.99526e-55	1.25893e-53	3.5	cds	ENSMUSG00000070544	ENSMUST00000109468	protein_coding
Actr5	2	158631530	158632329	peak_832	800	+	2.88	1.20226e-09	2.23872e-08	2.88	cds	ENSMUSG00000037761	ENSMUST00000045644	protein_coding
Asxl1	2	153393885	153399791	peak_811	5907	+	2.26	2.51189e-27	1e-25	2.26	cds	ENSMUSG00000042548	ENSMUST00000109790	protein_coding
Asxl1	2	153400358	153400449	peak_812	92	+	1.64	0.0102329	0.0831764	1.64	cds	ENSMUSG00000042548	ENSMUST00000109790	protein_coding
Chmp4b	2	154657047	154657227	peak_813	181	+	1.35	6.76083e-06	9.12011e-05	1.35	cds	ENSMUSG00000038467	ENSMUST00000044277	protein_coding
Chmp4b	2	154689612	154692560	peak_814	2949	+	1.56	1.58489e-13	3.16228e-12	1.56	cds	ENSMUSG00000038467	ENSMUST00000044277	protein_coding
Myh7b	2	155626523	155627712	peak_815	1190	+	10.7	8.31764e-06	0.000112202	10.7	cds	ENSMUSG00000074652	ENSMUST00000092995	protein_coding
Myh7b	2	155628659	155628863	peak_816	205	+	4.9	0.000933254	0.00954993	4.9	cds	ENSMUSG00000074652	ENSMUST00000092995	protein_coding
Myh7b	2	155629372	155629432	peak_817	61	+	2.11	0.01	0.0812831	2.11	cds	ENSMUSG00000074652	ENSMUST00000092995	protein_coding
Myh7b	2	155630278	155632652	peak_818	2375	+	11.5	2.0893e-10	4.0738e-09	11.5	cds	ENSMUSG00000074652	ENSMUST00000092995	protein_coding
Myh7b	2	155633016	155633222	peak_819	207	+	2.7	0.00239883	0.0229087	2.7	cds	ENSMUSG00000074652	ENSMUST00000092995	protein_coding
Myh7b	2	155633364	155633929	peak_820	566	+	5.07	0.0020893	0.0204174	5.07	cds	ENSMUSG00000074652	ENSMUST00000092995	protein_coding
Cep250	2	155956557	155998481	peak_821	41925	+	9.5	0	0	9.5	cds	ENSMUSG00000038241	ENSMUST00000039994	protein_coding
Cep250	2	155998600	155998750	peak_822	151	+	9.88	0.00158489	0.0154882	9.88	utr3	ENSMUSG00000038241	ENSMUST00000039994	protein_coding
Phf20	2	156267245	156273721	peak_823	6477	+	2.82	2.51189e-21	7.94328e-20	2.82	cds	ENSMUSG00000038116	ENSMUST00000037401	protein_coding
Phf20	2	156273810	156303114	peak_824	29305	+	8.28	1e-34	5.01187e-33	8.28	cds	ENSMUSG00000038116	ENSMUST00000037401	protein_coding
Phf20	2	156304773	156307373	peak_825	2601	+	2.14	0.017378	0.132434	2.14	cds	ENSMUSG00000038116	ENSMUST00000037401	protein_coding
Epb41l1	2	156521900	156522200	peak_826	301	+	17.1	4.7863e-06	6.76083e-05	17.1	cds	ENSMUSG00000027624	ENSMUST00000125153	protein_coding
Snhg11	2	158375816	158381060	peak_827	5245	+	10.4	0.000269153	0.00301995	10.4	cds	ENSMUSG00000044349	ENSMUST00000138307	nonsense_mediated_decay
Snhg11	2	158382943	158383004	peak_828	62	+	6.94	0.0151356	0.116681	6.94	utr3	ENSMUSG00000044349	ENSMUST00000109488	protein_coding
Snhg11	2	158383063	158383213	peak_829	151	+	8.01	0.00676083	0.057544	8.01	utr3	ENSMUSG00000044349	ENSMUST00000109488	protein_coding
Snhg11	2	158385217	158385278	peak_830	62	+	2.14	0.00147911	0.0147911	2.14	utr3	ENSMUSG00000044349	ENSMUST00000109488	protein_coding
Ralgapb	2	158410296	158410356	peak_831	61	+	7.48	0.01	0.0831764	7.48	utr5	ENSMUSG00000027652	ENSMUST00000156281	protein_coding
Top1	2	160646066	160670118	peak_833	24053	+	3.07	1e-144	1e-141	3.07	cds	ENSMUSG00000070544	ENSMUST00000109468	protein_coding
Kif3b	2	153332160	153332251	peak_810	92	+	2.88	0.00977237	0.0812831	2.88	utr3	ENSMUSG00000027475	ENSMUST00000028977	protein_coding
Ddx27	2	167015252	167020584	peak_858	5333	+	3.58	1e-189	1e-187	3.58	cds	ENSMUSG00000017999	ENSMUST00000150571	protein_coding
Ddx27	2	167028363	167034117	peak_860	5755	+	3.01	1e-161	1e-159	3.01	cds	ENSMUSG00000017999	ENSMUST00000018143	protein_coding
Mga	2	119903385	119903535	peak_709	151	+	2.37	9.33254e-06	0.000125893	2.37	cds	ENSMUSG00000033943	ENSMUST00000156510	protein_coding
Mcm10	2	4997226	4998813	peak_887	1588	-	2.26	0.000102329	0.00120226	2.26	cds	ENSMUSG00000026669	ENSMUST00000027980	protein_coding
Mcm10	2	5008600	5008690	peak_888	91	-	2.31	1.99526e-06	2.88403e-05	2.31	cds	ENSMUSG00000026669	ENSMUST00000027980	protein_coding
Optn	2	5024117	5053090	peak_889	28974	-	2.7	3.98107e-13	1e-11	2.7	cds	ENSMUSG00000026672	ENSMUST00000027986	protein_coding
Taf3	2	9916320	9918317	peak_890	1998	-	3.83	2.88403e-10	5.49541e-09	3.83	cds	ENSMUSG00000025782	ENSMUST00000114907	protein_coding
Taf3	2	9921084	9921205	peak_891	122	-	7.48	0.00017378	0.00199526	7.48	cds	ENSMUSG00000025782	ENSMUST00000026888	protein_coding
Taf3	2	9940979	9951893	peak_892	10915	-	6.09	1.25893e-84	1.25893e-82	6.09	cds	ENSMUSG00000025782	ENSMUST00000114909	protein_coding
Taf3	2	9952792	9953063	peak_893	272	-	8.01	0.000524807	0.00562341	8.01	cds	ENSMUSG00000025782	ENSMUST00000026888	protein_coding
Rbm17	2	11587789	11590727	peak_894	2939	-	1.4	0.00251189	0.0239883	1.4	cds	ENSMUSG00000037197	ENSMUST00000040314	protein_coding
Rbm17	2	11593421	11596755	peak_895	3335	-	1.58	3.98107e-19	1.25893e-17	1.58	cds	ENSMUSG00000037197	ENSMUST00000040314	protein_coding
Dnajc1	2	18208935	18208996	peak_896	62	-	3.07	0.01	0.0812831	3.07	utr3	ENSMUSG00000026740	ENSMUST00000091418	protein_coding
Dnajc1	2	18219515	18284758	peak_897	65244	-	4.3	1e-41	5.01187e-40	4.3	cds	ENSMUSG00000026740	ENSMUST00000166495	protein_coding
Dnajc1	2	18307939	18316358	peak_898	8420	-	2.42	3.16228e-15	7.94328e-14	2.42	cds	ENSMUSG00000026740	ENSMUST00000166495	protein_coding
Pip4k2a	2	18847520	18852836	peak_899	5317	-	2.27	0.00831764	0.0707946	2.27	cds	ENSMUSG00000026737	ENSMUST00000152981	protein_coding
Arhgap21	2	20848787	20848878	peak_900	92	-	1.52	0.0165959	0.127057	1.52	cds	ENSMUSG00000036591	ENSMUST00000154230	protein_coding
Arhgap21	2	20849236	20854065	peak_901	4830	-	3.32	6.30957e-62	5.01187e-60	3.32	cds	ENSMUSG00000036591	ENSMUST00000154230	protein_coding
Arhgap21	2	20854976	20859915	peak_902	4940	-	2.84	3.98107e-17	1e-15	2.84	cds	ENSMUSG00000036591	ENSMUST00000141298	protein_coding
Arhgap21	2	20859974	20880009	peak_903	20036	-	3.91	3.16228e-19	1e-17	3.91	cds	ENSMUSG00000036591	ENSMUST00000154230	protein_coding
Arhgap21	2	20880248	20881177	peak_904	930	-	3.68	3.16228e-22	1e-20	3.68	cds	ENSMUSG00000036591	ENSMUST00000154230	protein_coding
Arhgap21	2	20881476	20881567	peak_905	92	-	2.1	0.0398107	0.264241	2.1	cds	ENSMUSG00000036591	ENSMUST00000154230	protein_coding
Arhgap21	2	20892084	20967344	peak_906	75261	-	2.53	6.30957e-16	1.99526e-14	2.53	cds	ENSMUSG00000036591	ENSMUST00000154230	protein_coding
Mcm10	2	4991473	4992892	peak_885	1420	-	1.42	0.017378	0.133352	1.42	cds	ENSMUSG00000026669	ENSMUST00000027980	protein_coding
Ddx27	2	167024415	167024624	peak_859	210	+	4.75	2.69153e-05	0.000338844	4.75	cds	ENSMUSG00000017999	ENSMUST00000150571	protein_coding
Hspa14	2	3507404	3507554	peak_884	151	-	6.41	0.0223872	0.163682	6.41	cds	ENSMUSG00000051396	ENSMUST00000140494	protein_coding
Prpf6	2	181647322	181649041	peak_882	1720	+	1.58	0.00346737	0.0323594	1.58	cds	ENSMUSG00000002455	ENSMUST00000002529	protein_coding
Tshz2	2	169633221	169633312	peak_861	92	+	3.2	0.00245471	0.0234423	3.2	utr5	ENSMUSG00000047907	ENSMUST00000109159	protein_coding
Tshz2	2	169633461	169883687	peak_862	250227	+	4.01	3.98107e-36	1.99526e-34	4.01	cds	ENSMUSG00000047907	ENSMUST00000109159	protein_coding
Tshz2	2	169884793	169885003	peak_863	211	+	2.24	0.000128825	0.00151356	2.24	cds	ENSMUSG00000047907	ENSMUST00000109159	protein_coding
Tshz2	2	169885182	169885572	peak_864	391	+	4.09	0.0030903	0.0288403	4.09	cds	ENSMUSG00000047907	ENSMUST00000185239	protein_coding
Tshz2	2	169886050	169886290	peak_865	241	+	9.08	0.00295121	0.0275423	9.08	cds	ENSMUSG00000047907	ENSMUST00000140699	protein_coding
Cstf1	2	172377968	172380412	peak_866	2445	+	5.88	0.0213796	0.156675	5.88	cds	ENSMUSG00000027498	ENSMUST00000116375	protein_coding
Ctcflos	2	173119759	173123990	peak_867	4232	+	8.01	0.000371535	0.0040738	8.01	npExon	ENSMUSG00000087382	ENSMUST00000142165	antisense
Gnas	2	174284804	174284895	peak_868	92	+	11.8	0.000363078	0.00398107	11.8	cds	ENSMUSG00000027523	ENSMUST00000109096	protein_coding
Gnas	2	174328404	174329065	peak_869	662	+	7.31	5.01187e-96	6.30957e-94	7.31	utr5	ENSMUSG00000027523	ENSMUST00000087871	protein_coding
Ss18l1	2	180057677	180057738	peak_870	62	+	2.36	0.025704	0.184077	2.36	cds	ENSMUSG00000039086	ENSMUST00000041126	protein_coding
Rtel1	2	181323364	181330874	peak_871	7511	+	3.2	0.000630957	0.00676083	3.2	cds	ENSMUSG00000038685	ENSMUST00000108814	protein_coding
Rtel1	2	181346842	181349482	peak_872	2641	+	5.07	0.00851138	0.0707946	5.07	cds	ENSMUSG00000038685	ENSMUST00000048608	protein_coding
Rtel1	2	181351066	181351354	peak_873	289	+	4.54	0.00158489	0.0154882	4.54	cds	ENSMUSG00000038685	ENSMUST00000108814	protein_coding
Rtel1	2	181352049	181353989	peak_874	1941	+	3.09	8.51138e-07	1.25893e-05	3.09	cds	ENSMUSG00000038685	ENSMUST00000108814	protein_coding
Zgpat	2	181365046	181365166	peak_875	121	+	2.47	0.0380189	0.257632	2.47	utr5	ENSMUSG00000027582	ENSMUST00000029105	protein_coding
Zgpat	2	181365819	181365999	peak_876	181	+	2.92	1.14815e-09	2.13796e-08	2.92	cds	ENSMUSG00000027582	ENSMUST00000108807	protein_coding
Zgpat	2	181380002	181380063	peak_877	62	+	1.82	7.4131e-05	0.000891251	1.82	cds	ENSMUSG00000027582	ENSMUST00000156258	protein_coding
Lime1	2	181381729	181381790	peak_878	62	+	2.94	0.0416869	0.275423	2.94	utr5	ENSMUSG00000090077	ENSMUST00000048077	protein_coding
Lime1	2	181381849	181382118	peak_879	270	+	8.01	0.00676083	0.057544	8.01	utr5	ENSMUSG00000090077	ENSMUST00000048077	protein_coding
Prpf6	2	181601525	181621833	peak_880	20309	+	2.2	1.58489e-47	1e-45	2.2	cds	ENSMUSG00000002455	ENSMUST00000002529	protein_coding
Prpf6	2	181622210	181631939	peak_881	9730	+	1.92	3.23594e-06	4.57088e-05	1.92	cds	ENSMUSG00000002455	ENSMUST00000002529	protein_coding
Prpf6	2	181649100	181649587	peak_883	488	+	1.39	0.00295121	0.0275423	1.39	cds	ENSMUSG00000002455	ENSMUST00000002529	protein_coding
Kif3b	2	153330992	153331172	peak_809	181	+	3.53	2.88403e-06	4.0738e-05	3.53	utr3	ENSMUSG00000027475	ENSMUST00000028977	protein_coding
Mcm10	2	4994651	4997167	peak_886	2517	-	2.67	1.12202e-08	1.94984e-07	2.67	cds	ENSMUSG00000026669	ENSMUST00000027980	protein_coding
Kif3b	2	153317023	153317114	peak_807	92	+	3.2	0.00239883	0.0229087	3.2	cds	ENSMUSG00000027475	ENSMUST00000028977	protein_coding
Stard9	2	120668058	120679354	peak_737	11297	+	5.26	2.69153e-08	4.57088e-07	5.26	cds	ENSMUSG00000033705	ENSMUST00000150912	protein_coding
Stard9	2	120679950	120693416	peak_738	13467	+	4.32	7.94328e-70	6.30957e-68	4.32	cds	ENSMUSG00000033705	ENSMUST00000180041	protein_coding
Stard9	2	120693475	120693626	peak_739	152	+	1.96	0.0354813	0.242661	1.96	cds	ENSMUSG00000033705	ENSMUST00000180041	protein_coding
Stard9	2	120695773	120695834	peak_740	62	+	3.2	0.00977237	0.0812831	3.2	cds	ENSMUSG00000033705	ENSMUST00000180041	protein_coding
Stard9	2	120696373	120696464	peak_741	92	+	2.6	0.0398107	0.264241	2.6	cds	ENSMUSG00000033705	ENSMUST00000180041	protein_coding
Stard9	2	120696912	120697033	peak_742	122	+	8.28	0.00549541	0.047863	8.28	cds	ENSMUSG00000033705	ENSMUST00000180041	protein_coding
Stard9	2	120697962	120698562	peak_743	601	+	4.24	3.98107e-11	7.4131e-10	4.24	cds	ENSMUSG00000033705	ENSMUST00000180041	protein_coding
Stard9	2	120698741	120701110	peak_744	2370	+	6.75	7.94328e-47	5.01187e-45	6.75	cds	ENSMUSG00000033705	ENSMUST00000180041	protein_coding
Stard9	2	120701319	120701470	peak_745	152	+	3.51	0.000169824	0.00194984	3.51	cds	ENSMUSG00000033705	ENSMUST00000180041	protein_coding
Stard9	2	120629125	120634228	peak_736	5104	+	2.94	3.16228e-28	1.25893e-26	2.94	cds	ENSMUSG00000033705	ENSMUST00000150912	protein_coding
Stard9	2	120702129	120702429	peak_746	301	+	3.85	6.91831e-07	1.04713e-05	3.85	cds	ENSMUSG00000033705	ENSMUST00000180041	protein_coding
Stard9	2	120703268	120703538	peak_748	271	+	3.69	0.00025704	0.00288403	3.69	cds	ENSMUSG00000033705	ENSMUST00000180041	protein_coding
Stard9	2	120703627	120703688	peak_749	62	+	11.6	2.95121e-07	4.57088e-06	11.6	cds	ENSMUSG00000033705	ENSMUST00000180041	protein_coding
Stard9	2	120704017	120704258	peak_750	242	+	2.34	2.45471e-06	3.54813e-05	2.34	cds	ENSMUSG00000033705	ENSMUST00000180041	protein_coding
Stard9	2	120705006	120705067	peak_751	62	+	8.28	0.00128825	0.0128825	8.28	cds	ENSMUSG00000033705	ENSMUST00000154193	nonsense_mediated_decay
Stard9	2	120705366	120712671	peak_752	7306	+	15.5	1.58489e-16	3.98107e-15	15.5	cds	ENSMUSG00000033705	ENSMUST00000154193	nonsense_mediated_decay
Stard9	2	120715272	120715363	peak_753	92	+	2.47	0.000204174	0.00234423	2.47	utr3	ENSMUSG00000033705	ENSMUST00000180041	protein_coding
Ccndbp1	2	121012356	121012416	peak_754	61	+	3.36	0.00239883	0.0229087	3.36	cds	ENSMUSG00000023572	ENSMUST00000171260	protein_coding
Map1a	2	121300166	121300796	peak_755	631	+	6.37	1.58489e-42	7.94328e-41	6.37	cds	ENSMUSG00000027254	ENSMUST00000110639	protein_coding
Map1a	2	121300915	121301365	peak_756	451	+	5.82	3.98107e-24	1.25893e-22	5.82	cds	ENSMUSG00000027254	ENSMUST00000110639	protein_coding
Stard9	2	120702488	120702849	peak_747	362	+	2.78	3.80189e-09	6.91831e-08	2.78	cds	ENSMUSG00000033705	ENSMUST00000180041	protein_coding
Ganc	2	120431091	120433798	peak_735	2708	+	5.07	0.00588844	0.0512861	5.07	cds	ENSMUSG00000062646	ENSMUST00000135074	protein_coding
Pla2g4b	2	120041126	120041217	peak_734	92	+	8.01	0.00676083	0.057544	8.01	cds	ENSMUSG00000098488	ENSMUST00000126150	protein_coding
Pla2g4b	2	120039714	120040166	peak_733	453	+	9.08	0.00295121	0.0275423	9.08	cds	ENSMUSG00000098488	ENSMUST00000126150	protein_coding
Kif3b	2	153317263	153329576	peak_808	12314	+	6.3	1e-73	1e-71	6.3	cds	ENSMUSG00000027475	ENSMUST00000028977	protein_coding
Mga	2	119916921	119917311	peak_711	391	+	2.25	8.51138e-07	1.28825e-05	2.25	cds	ENSMUSG00000033943	ENSMUST00000156510	protein_coding
Mga	2	119917370	119921368	peak_712	3999	+	2.38	0.000630957	0.00660693	2.38	cds	ENSMUSG00000033943	ENSMUST00000156510	protein_coding
Mga	2	119921816	119923582	peak_713	1767	+	2.67	0.000380189	0.00416869	2.67	cds	ENSMUSG00000033943	ENSMUST00000156510	protein_coding
Mga	2	119923851	119923942	peak_714	92	+	2.69	3.31131e-06	4.67735e-05	2.69	cds	ENSMUSG00000033943	ENSMUST00000156510	protein_coding
Mga	2	119926622	119932570	peak_715	5949	+	2.93	1e-101	1.99526e-99	2.93	cds	ENSMUSG00000033943	ENSMUST00000046717	protein_coding
Mga	2	119935171	119935412	peak_716	242	+	2.6	2.45471e-10	4.7863e-09	2.6	cds	ENSMUSG00000033943	ENSMUST00000156510	protein_coding
Mga	2	119941776	119946193	peak_717	4418	+	3.67	0.0030903	0.0288403	3.67	cds	ENSMUSG00000033943	ENSMUST00000046717	protein_coding
Mga	2	119947004	119947304	peak_718	301	+	3.32	3.0903e-08	5.12861e-07	3.32	cds	ENSMUSG00000033943	ENSMUST00000156510	protein_coding
Mga	2	119947812	119958185	peak_719	10374	+	3.48	1e-107	1e-105	3.48	cds	ENSMUSG00000033943	ENSMUST00000156510	protein_coding
Mga	2	119958334	119960945	peak_720	2612	+	3.38	5.01187e-23	1.58489e-21	3.38	cds	ENSMUSG00000033943	ENSMUST00000046717	protein_coding
Mga	2	119963948	119964219	peak_721	272	+	2.49	1.58489e-25	6.30957e-24	2.49	cds	ENSMUSG00000033943	ENSMUST00000046717	protein_coding
Mapkbp1	2	120021824	120022701	peak_723	878	+	9.75	2.51189e-32	1.25893e-30	9.75	cds	ENSMUSG00000033902	ENSMUST00000066058	protein_coding
Mapkbp1	2	120026749	120026810	peak_724	62	+	1.9	2.13796e-07	3.38844e-06	1.9	utr3	ENSMUSG00000033902	ENSMUST00000066058	protein_coding
Pla2g4b	2	120034999	120035847	peak_725	849	+	14.2	5.24807e-05	0.000645654	14.2	cds	ENSMUSG00000098488	ENSMUST00000126150	protein_coding
Pla2g4b	2	120036481	120037757	peak_726	1277	+	10.7	0.000831764	0.00870964	10.7	cds	ENSMUSG00000098488	ENSMUST00000126150	protein_coding
Pla2g4b	2	120038586	120039026	peak_727	441	+	8.01	0.00676083	0.057544	8.01	cds	ENSMUSG00000098488	ENSMUST00000126150	protein_coding
Pla2g4b	2	120039718	120040169	peak_728	452	+	7.21	0.0102329	0.0831764	7.21	cds	ENSMUSG00000098488	ENSMUST00000126150	protein_coding
Pla2g4b	2	120041127	120041217	peak_729	91	+	8.01	0.00676083	0.057544	8.01	cds	ENSMUSG00000098488	ENSMUST00000126150	protein_coding
Pla2g4b	2	120036472	120037749	peak_731	1278	+	10.1	0.00112202	0.0112202	10.1	cds	ENSMUSG00000098488	ENSMUST00000126150	protein_coding
Pla2g4b	2	120038550	120039021	peak_732	472	+	8.01	0.00676083	0.057544	8.01	cds	ENSMUSG00000098488	ENSMUST00000126150	protein_coding
Map1a	2	121302172	121302502	peak_757	331	+	3.34	0.00707946	0.060256	3.34	cds	ENSMUSG00000027254	ENSMUST00000110639	protein_coding
Map1a	2	121303339	121304328	peak_758	990	+	5.1	6.30957e-32	2.51189e-30	5.1	cds	ENSMUSG00000027254	ENSMUST00000110639	protein_coding
Mga	2	119965386	119965567	peak_722	182	+	1.78	8.12831e-05	0.000977237	1.78	utr3	ENSMUSG00000033943	ENSMUST00000110774	protein_coding
Wdr76	2	121525504	121525564	peak_760	61	+	1.8	0.0107152	0.0870964	1.8	cds	ENSMUSG00000027242	ENSMUST00000099473	protein_coding
Nop56	2	130278653	130279133	peak_786	481	+	14.3	1e-81	1e-79	14.3	cds	ENSMUSG00000027405	ENSMUST00000103198	protein_coding
Ebf4	2	130306421	130306482	peak_787	62	+	6.94	0.0151356	0.116681	6.94	cds	ENSMUSG00000053552	ENSMUST00000126740	nonsense_mediated_decay
Vps16	2	130437627	130438155	peak_788	529	+	2.49	3.98107e-06	5.62341e-05	2.49	cds	ENSMUSG00000027411	ENSMUST00000128994	protein_coding
Vps16	2	130438867	130440263	peak_789	1397	+	2.65	1.25893e-30	5.01187e-29	2.65	cds	ENSMUSG00000027411	ENSMUST00000128994	protein_coding
Vps16	2	130441482	130441884	peak_790	403	+	2.5	4.7863e-07	7.4131e-06	2.5	cds	ENSMUSG00000027411	ENSMUST00000028900	protein_coding
Plcb1	2	135362407	135387801	peak_792	25395	+	4.62	6.0256e-08	1e-06	4.62	cds	ENSMUSG00000051177	ENSMUST00000070724	protein_coding
Plcb4	2	135954349	135967047	peak_793	12699	+	4.06	1.47911e-07	2.34423e-06	4.06	cds	ENSMUSG00000039943	ENSMUST00000134310	protein_coding
Plcb4	2	135982101	136013012	peak_794	30912	+	3.11	1.58489e-17	5.01187e-16	3.11	cds	ENSMUSG00000039943	ENSMUST00000035646	protein_coding
Pet117	2	144368982	144373284	peak_795	4303	+	2.05	6.91831e-06	9.33254e-05	2.05	cds	ENSMUSG00000098387	ENSMUST00000183618	protein_coding
Pet117	2	144373492	144373582	peak_796	91	+	1.43	0.0107152	0.0870964	1.43	utr3	ENSMUSG00000098387	ENSMUST00000183618	protein_coding
Csrp2bp	2	144393679	144393984	peak_797	306	+	1.53	5.01187e-05	0.000616595	1.53	cds	ENSMUSG00000027425	ENSMUST00000028911	protein_coding
Csrp2bp	2	144394102	144394222	peak_798	121	+	1.79	0.00120226	0.0123027	1.79	cds	ENSMUSG00000027425	ENSMUST00000028911	protein_coding
Csrp2bp	2	144373489	144373606	peak_800	118	+	1.45	0.00831764	0.0707946	1.45	cds	ENSMUSG00000027425	ENSMUST00000028911	protein_coding
Xrn2	2	147024545	147024804	peak_801	260	+	1.69	6.30957e-07	9.54993e-06	1.69	cds	ENSMUSG00000027433	ENSMUST00000028921	protein_coding
Nsfl1c	2	151503143	151504165	peak_802	1023	+	1.33	0.00398107	0.0363078	1.33	cds	ENSMUSG00000027455	ENSMUST00000089140	protein_coding
Tbc1d20	2	152313101	152313281	peak_803	181	+	4.94	0.00263027	0.0245471	4.94	utr3	ENSMUSG00000027465	ENSMUST00000028963	protein_coding
Tpx2	2	152876627	152881127	peak_804	4501	+	1.77	7.94328e-17	1.99526e-15	1.77	cds	ENSMUSG00000027469	ENSMUST00000164120	protein_coding
Tpx2	2	152885170	152889265	peak_805	4096	+	1.93	2.34423e-05	0.000301995	1.93	cds	ENSMUSG00000027469	ENSMUST00000164120	protein_coding
Map1a	2	121307141	121307201	peak_759	61	+	6.14	0.0275423	0.193642	6.14	cds	ENSMUSG00000027254	ENSMUST00000110639	protein_coding
Tpx2	2	152890492	152892274	peak_806	1783	+	1.98	7.94328e-12	1.86209e-10	1.98	cds	ENSMUSG00000027469	ENSMUST00000164120	protein_coding
Nop56	2	130277613	130278505	peak_785	893	+	3.77	1e-206	1e-204	3.77	cds	ENSMUSG00000027405	ENSMUST00000103198	protein_coding
Nop56	2	130276012	130276716	peak_784	705	+	2.49	3.16228e-48	1.99526e-46	2.49	cds	ENSMUSG00000027405	ENSMUST00000136621	protein_coding
Pet117	2	144368995	144373288	peak_799	4294	+	2.16	7.76247e-06	0.000104713	2.16	cds	ENSMUSG00000098387	ENSMUST00000183618	protein_coding
Slc20a1	2	129208151	129208451	peak_782	301	+	2.26	1.47911e-07	2.34423e-06	2.26	cds	ENSMUSG00000027397	ENSMUST00000110315	protein_coding
Ctdspl2	2	121956730	121977363	peak_762	20634	+	1.74	7.24436e-08	1.1749e-06	1.74	cds	ENSMUSG00000033411	ENSMUST00000110572	protein_coding
Nop56	2	130274504	130275712	peak_783	1209	+	2.89	2.95121e-08	5.01187e-07	2.89	cds	ENSMUSG00000027405	ENSMUST00000103198	protein_coding
Ctdspl2	2	121956299	121956420	peak_761	122	+	3.52	0.000489779	0.00537032	3.52	utr5	ENSMUSG00000033411	ENSMUST00000036647	protein_coding
Ctdspl2	2	121981194	121981315	peak_763	122	+	1.57	0.00288403	0.0269153	1.57	cds	ENSMUSG00000033411	ENSMUST00000110574	protein_coding
Eif3j1	2	122028807	122041202	peak_764	12396	+	1.94	5.01187e-18	1.58489e-16	1.94	cds	ENSMUSG00000027236	ENSMUST00000028668	protein_coding
Sema6d	2	124666991	124667051	peak_765	61	+	7.48	0.01	0.0831764	7.48	utr3	ENSMUSG00000027200	ENSMUST00000103241	protein_coding
Gm9913	2	125505563	125505624	peak_766	62	+	1.34	0.030903	0.213304	1.34	utr5	ENSMUSG00000053615	ENSMUST00000066157	protein_coding
Slc27a2	2	126567758	126574797	peak_768	7040	+	4.36	0.000112202	0.00131826	4.36	cds	ENSMUSG00000027359	ENSMUST00000141482	protein_coding
Slc27a2	2	126578955	126579015	peak_769	61	+	2.94	0.0416869	0.275423	2.94	cds	ENSMUSG00000027359	ENSMUST00000141482	protein_coding
Usp8	2	126718058	126736493	peak_770	18436	+	2.85	1e-118	1e-116	2.85	cds	ENSMUSG00000027363	ENSMUST00000110416	protein_coding
Usp8	2	126738052	126748203	peak_771	10152	+	4.19	1e-247	1e-244	4.19	cds	ENSMUSG00000027363	ENSMUST00000028841	protein_coding
Usp8	2	126752409	126754925	peak_772	2517	+	1.83	1.99526e-11	3.98107e-10	1.83	cds	ENSMUSG00000027363	ENSMUST00000028841	protein_coding
Gm9913	2	125505712	125505802	peak_767	91	+	1.36	0.0363078	0.244906	1.36	utr5	ENSMUSG00000053615	ENSMUST00000066157	protein_coding
Snrnp200	2	127208398	127216094	peak_773	7697	+	2.65	1e-194	1e-192	2.65	cds	ENSMUSG00000003660	ENSMUST00000103220	protein_coding
Snrnp200	2	127216395	127217274	peak_774	880	+	1.88	1e-11	1.90546e-10	1.88	cds	ENSMUSG00000003660	ENSMUST00000103220	protein_coding
Slc20a1	2	129206444	129208062	peak_781	1619	+	3.62	2.51189e-44	1.25893e-42	3.62	cds	ENSMUSG00000027397	ENSMUST00000110315	protein_coding
Bcl2l11	2	128159728	128159789	peak_775	62	+	3.83	0.00794328	0.0676083	3.83	utr3	ENSMUSG00000027381	ENSMUST00000103210	protein_coding
Zc3h6	2	128967701	128993233	peak_776	25533	+	2.64	0.00323594	0.0301995	2.64	cds	ENSMUSG00000042851	ENSMUST00000110319	protein_coding
Zc3h6	2	128997852	129006049	peak_777	8198	+	2.02	7.58578e-05	0.000933254	2.02	cds	ENSMUSG00000042851	ENSMUST00000110320	protein_coding
Zc3h6	2	129010449	129011771	peak_778	1323	+	3.36	0.000346737	0.00380189	3.36	cds	ENSMUSG00000042851	ENSMUST00000110320	protein_coding
Zc3h6	2	129015585	129016344	peak_779	760	+	3.37	4.57088e-08	7.58578e-07	3.37	cds	ENSMUSG00000042851	ENSMUST00000110320	protein_coding
Slc20a1	2	129200017	129200226	peak_780	210	+	2.74	0.0295121	0.206063	2.74	cds	ENSMUSG00000027397	ENSMUST00000110315	protein_coding
Setd7	3	51536541	51560670	peak_1505	24130	-	2.38	4.16869e-09	7.4131e-08	2.38	cds	ENSMUSG00000037111	ENSMUST00000037141	protein_coding
Kpna4	3	69126812	69127053	peak_1518	242	-	1.88	0.000794328	0.00831764	1.88	cds	ENSMUSG00000027782	ENSMUST00000029353	protein_coding
Ccnl1	3	65946774	65948322	peak_1517	1549	-	3.03	7.94328e-44	3.98107e-42	3.03	cds	ENSMUSG00000027829	ENSMUST00000029416	protein_coding
9330121J05Rik	3	62340263	62340472	peak_1516	210	-	13.9	6.45654e-05	0.000794328	13.9	npExon	ENSMUSG00000103502	ENSMUST00000192267	antisense
Nbea	3	56091011	56183701	peak_1515	92691	-	4.92	1.99526e-19	6.30957e-18	4.92	cds	ENSMUSG00000027799	ENSMUST00000029374	protein_coding
Nbea	3	56087440	56090952	peak_1514	3513	-	2.21	0.0141254	0.109648	2.21	cds	ENSMUSG00000027799	ENSMUST00000029374	protein_coding
Nbea	3	56004698	56008372	peak_1513	3675	-	6.17	1e-149	1e-147	6.17	cds	ENSMUSG00000027799	ENSMUST00000029374	protein_coding
Nbea	3	55645963	55647520	peak_1509	1558	-	12	0.000288403	0.00323594	12	cds	ENSMUSG00000027799	ENSMUST00000029374	protein_coding
Nbea	3	55805324	55857061	peak_1511	51738	-	4.17	1.90546e-06	2.75423e-05	4.17	cds	ENSMUSG00000027799	ENSMUST00000029374	protein_coding
Nbea	3	55680939	55696290	peak_1510	15352	-	5.52	0.000251189	0.00288403	5.52	cds	ENSMUSG00000027799	ENSMUST00000029374	protein_coding
Maml3	3	51856494	51856615	peak_1506	122	-	6.41	0.00186209	0.018197	6.41	cds	ENSMUSG00000061143	ENSMUST00000121440	protein_coding
Sclt1	3	41681711	41711106	peak_1504	29396	-	2.82	1.58489e-18	5.01187e-17	2.82	cds	ENSMUSG00000059834	ENSMUST00000026866	protein_coding
Nbea	3	55628527	55630256	peak_1508	1730	-	7.74	0.00512861	0.0457088	7.74	cds	ENSMUSG00000027799	ENSMUST00000029374	protein_coding
Golim4	3	75878042	75902420	peak_1519	24379	-	4.46	1.25893e-89	1.58489e-87	4.46	cds	ENSMUSG00000034109	ENSMUST00000038563	protein_coding
Gm21958	3	54713734	54713882	peak_1507	149	-	6.94	0.0151356	0.116681	6.94	cds	ENSMUSG00000094487	ENSMUST00000178832	protein_coding
Nbea	3	55967935	55983814	peak_1512	15880	-	4.81	3.63078e-09	6.45654e-08	4.81	cds	ENSMUSG00000027799	ENSMUST00000029374	protein_coding
Golim4	3	75903271	75910044	peak_1520	6774	-	2.63	5.01187e-17	1.25893e-15	2.63	cds	ENSMUSG00000034109	ENSMUST00000038563	protein_coding
Rrnad1	3	87927938	87928119	peak_1530	182	-	8.81	0.00363078	0.0331131	8.81	cds	ENSMUSG00000004896	ENSMUST00000005016	protein_coding
Rapgef2	3	79094288	79144892	peak_1522	50605	-	2.79	1.25893e-23	3.98107e-22	2.79	cds	ENSMUSG00000062232	ENSMUST00000118340	protein_coding
Chrnb2	3	89747928	89752462	peak_1538	4535	-	7.48	0.01	0.0831764	7.48	cds	ENSMUSG00000027950	ENSMUST00000200558	protein_coding
Chrnb2	3	89747629	89747870	peak_1537	242	-	13.4	0.0001	0.00120226	13.4	cds	ENSMUSG00000027950	ENSMUST00000200558	protein_coding
Gm16069	3	89180869	89182035	peak_1536	1167	-	12.2	1.25893e-07	2.04174e-06	12.2	npExon	ENSMUSG00000086718	ENSMUST00000131146	antisense
Sclt1	3	41661651	41671410	peak_1503	9760	-	2.13	4.36516e-05	0.000537032	2.13	cds	ENSMUSG00000059834	ENSMUST00000026866	protein_coding
Dap3	3	88950971	88951032	peak_1535	62	-	3.56	0.00831764	0.0707946	3.56	utr5	ENSMUSG00000068921	ENSMUST00000173135	protein_coding
Msto1	3	88909854	88910222	peak_1534	369	-	1.51	0.00457088	0.0416869	1.51	cds	ENSMUSG00000068922	ENSMUST00000126245	protein_coding
Msto1	3	88905433	88909736	peak_1533	4304	-	3.03	5.12861e-10	9.77237e-09	3.03	cds	ENSMUSG00000068922	ENSMUST00000107494	protein_coding
Rapgef2	3	79088667	79092563	peak_1521	3897	-	4.07	1.07152e-05	0.000144544	4.07	cds	ENSMUSG00000062232	ENSMUST00000118340	protein_coding
Gm43713	3	88846386	88899794	peak_1532	53409	-	3.63	1.25893e-17	3.16228e-16	3.63	npExon	ENSMUSG00000106218	ENSMUST00000198251	antisense
Dclk2	3	86806232	86816422	peak_1529	10191	-	2.09	0.00457088	0.040738	2.09	cds	ENSMUSG00000028078	ENSMUST00000192773	nonsense_mediated_decay
Dclk2	3	86788034	86788155	peak_1528	122	-	7.74	0.00812831	0.0691831	7.74	utr3	ENSMUSG00000028078	ENSMUST00000191752	protein_coding
D930015E06Rik	3	83913317	83921989	peak_1527	8673	-	1.76	7.94328e-11	1.62181e-09	1.76	cds	ENSMUSG00000033767	ENSMUST00000192095	protein_coding
Rbm46	3	82866584	82876364	peak_1526	9781	-	2.64	0.00134896	0.0134896	2.64	cds	ENSMUSG00000033882	ENSMUST00000182818	protein_coding
Fnip2	3	79481520	79481701	peak_1525	182	-	1.83	8.91251e-06	0.000120226	1.83	cds	ENSMUSG00000061175	ENSMUST00000076136	protein_coding
Fnip2	3	79480653	79480714	peak_1524	62	-	2.1	0.0398107	0.264241	2.1	cds	ENSMUSG00000061175	ENSMUST00000076136	protein_coding
Rapgef2	3	79172908	79174986	peak_1523	2079	-	3.14	0.00549541	0.047863	3.14	cds	ENSMUSG00000062232	ENSMUST00000195708	protein_coding
Lmna	3	88486531	88488349	peak_1531	1819	-	2.7	8.12831e-09	1.44544e-07	2.7	cds	ENSMUSG00000028063	ENSMUST00000036252	protein_coding
Sclt1	3	41657238	41657358	peak_1502	121	-	2.4	0.0138038	0.108393	2.4	cds	ENSMUSG00000059834	ENSMUST00000026866	protein_coding
Col24a1	3	145461418	145461479	peak_1479	62	+	3.74	0.00263027	0.0245471	3.74	cds	ENSMUSG00000028197	ENSMUST00000029848	protein_coding
Ankrd50	3	38455562	38455623	peak_1500	62	-	2.62	0.020893	0.153815	2.62	cds	ENSMUSG00000044864	ENSMUST00000156038	protein_coding
Col24a1	3	145362515	145389561	peak_1478	27047	+	4.94	0.00707946	0.060256	4.94	cds	ENSMUSG00000028197	ENSMUST00000029848	protein_coding
Col24a1	3	145314966	145315027	peak_1477	62	+	9.35	0.00239883	0.0229087	9.35	cds	ENSMUSG00000028197	ENSMUST00000029848	protein_coding
Odf2l	3	145148538	145153466	peak_1476	4929	+	2.51	3.16228e-12	6.30957e-11	2.51	cds	ENSMUSG00000028256	ENSMUST00000029920	protein_coding
Gbp3	3	142570954	142572521	peak_1475	1568	+	2.94	0.000691831	0.00724436	2.94	cds	ENSMUSG00000028268	ENSMUST00000106222	protein_coding
Trmt10a	3	138146292	138148475	peak_1474	2184	+	3.06	1e-50	6.30957e-49	3.06	cds	ENSMUSG00000004127	ENSMUST00000040321	protein_coding
Slc9b1	3	135355062	135357714	peak_1473	2653	+	3.38	2.51189e-17	7.94328e-16	3.38	cds	ENSMUSG00000050150	ENSMUST00000159658	protein_coding
Cenpe	3	135270761	135270882	peak_1472	122	+	3.36	1.7378e-07	2.75423e-06	3.36	cds	ENSMUSG00000045328	ENSMUST00000062893	protein_coding
Znhit6	3	145576204	145578118	peak_1480	1915	+	4.47	1e-161	1e-159	4.47	cds	ENSMUSG00000074182	ENSMUST00000098534	protein_coding
Cenpe	3	135260171	135268969	peak_1471	8799	+	5.13	3.98107e-20	1.25893e-18	5.13	cds	ENSMUSG00000045328	ENSMUST00000062893	protein_coding
Cenpe	3	135233024	135235127	peak_1469	2104	+	5.09	3.16228e-27	1.25893e-25	5.09	cds	ENSMUSG00000045328	ENSMUST00000062893	protein_coding
Cenpe	3	135218062	135228900	peak_1468	10839	+	7.19	1.25893e-24	3.98107e-23	7.19	cds	ENSMUSG00000045328	ENSMUST00000062893	protein_coding
Cenpe	3	135216391	135217313	peak_1467	923	+	2.69	1.25893e-10	2.51189e-09	2.69	cds	ENSMUSG00000045328	ENSMUST00000062893	protein_coding
Col25a1	3	130517685	130522473	peak_1466	4789	+	2.37	0.0158489	0.121899	2.37	cds	ENSMUSG00000058897	ENSMUST00000080335	protein_coding
Atp8b2	3	89940465	89940675	peak_1539	211	-	2.48	1.28825e-07	2.04174e-06	2.48	utr3	ENSMUSG00000060671	ENSMUST00000107396	protein_coding
Zgrf1	3	127616436	127616763	peak_1465	328	+	2.31	0.000281838	0.00316228	2.31	cds	ENSMUSG00000051278	ENSMUST00000196141	protein_coding
Zgrf1	3	127562899	127563110	peak_1464	212	+	3.87	9.54993e-06	0.000128825	3.87	cds	ENSMUSG00000051278	ENSMUST00000196141	protein_coding
Cenpe	3	135235216	135259250	peak_1470	24035	+	12.1	0	0	12.1	cds	ENSMUSG00000045328	ENSMUST00000062893	protein_coding
C230034O21Rik	3	38886327	38886417	peak_1501	91	-	8.01	0.00676083	0.057544	8.01	npExon	ENSMUSG00000086181	ENSMUST00000153659	antisense
Bcl10	3	145930541	145930661	peak_1481	121	+	1.91	0.0165959	0.126474	1.91	cds	ENSMUSG00000028191	ENSMUST00000029842	protein_coding
Syde2	3	145998835	145999015	peak_1483	181	+	10.7	0.000831764	0.00870964	10.7	cds	ENSMUSG00000036863	ENSMUST00000200546	protein_coding
Gm12531	3	37052328	37059921	peak_1499	7594	-	5.39	1.58489e-31	6.30957e-30	5.39	npExon	ENSMUSG00000086090	ENSMUST00000126099	antisense
Mccc1	3	35989844	35989905	peak_1498	62	-	1.46	0.0158489	0.123027	1.46	cds	ENSMUSG00000027709	ENSMUST00000029259	protein_coding
Ccdc39	3	33832580	33837832	peak_1497	5253	-	4.71	5.01187e-16	1.25893e-14	4.71	cds	ENSMUSG00000027676	ENSMUST00000029222	protein_coding
Fndc3b	3	27538076	27538137	peak_1496	62	-	1.63	7.94328e-15	1.99526e-13	1.63	cds	ENSMUSG00000039286	ENSMUST00000195008	protein_coding
Zfp704	3	9565096	9609516	peak_1495	44421	-	3.27	1e-20	3.16228e-19	3.27	cds	ENSMUSG00000040209	ENSMUST00000041124	protein_coding
Zranb2	3	157541067	157541786	peak_1494	720	+	2.31	3.16228e-18	7.94328e-17	2.31	cds	ENSMUSG00000028180	ENSMUST00000106058	protein_coding
Zranb2	3	157534456	157536586	peak_1493	2131	+	1.5	3.71535e-09	6.76083e-08	1.5	cds	ENSMUSG00000028180	ENSMUST00000106058	protein_coding
2410004B18Rik	3	145938312	145941249	peak_1482	2938	+	2.53	1.99526e-12	5.01187e-11	2.53	cds	ENSMUSG00000036873	ENSMUST00000190472	protein_coding
Pigk	3	152788247	152788338	peak_1492	92	+	3.29	0.0218776	0.161436	3.29	utr3	ENSMUSG00000039047	ENSMUST00000159899	protein_coding
Zzz3	3	152427421	152427691	peak_1490	271	+	2.01	2.23872e-09	4.0738e-08	2.01	cds	ENSMUSG00000039068	ENSMUST00000106101	protein_coding
Usp33	3	152366788	152373487	peak_1489	6700	+	3.83	1.58489e-22	5.01187e-21	3.83	cds	ENSMUSG00000025437	ENSMUST00000197748	protein_coding
Fubp1	3	152219972	152220483	peak_1488	512	+	1.54	6.30957e-12	1.20226e-10	1.54	cds	ENSMUSG00000028034	ENSMUST00000166984	protein_coding
Ssx2ip	3	146426433	146428066	peak_1487	1634	+	1.91	1.51356e-08	2.5704e-07	1.91	cds	ENSMUSG00000036825	ENSMUST00000106149	protein_coding
Ssx2ip	3	146419210	146426345	peak_1486	7136	+	1.7	8.51138e-06	0.000114815	1.7	cds	ENSMUSG00000036825	ENSMUST00000106149	protein_coding
Syde2	3	146019867	146020196	peak_1485	330	+	3.24	0.000213796	0.00245471	3.24	cds	ENSMUSG00000036863	ENSMUST00000212479	protein_coding
Syde2	3	146001674	146001735	peak_1484	62	+	1.63	0.0218776	0.160325	1.63	cds	ENSMUSG00000036863	ENSMUST00000212479	protein_coding
Pigk	3	152786033	152786543	peak_1491	511	+	3.4	1e-15	2.51189e-14	3.4	utr3	ENSMUSG00000039047	ENSMUST00000159899	protein_coding
Ubap2l	3	90028329	90044913	peak_1540	16585	-	2.17	1e-104	1e-101	2.17	cds	ENSMUSG00000042520	ENSMUST00000199834	protein_coding
Amy1	3	113561880	113562681	peak_1588	802	-	8.55	0.00446684	0.0398107	8.55	cds	ENSMUSG00000074264	ENSMUST00000067980	protein_coding
Tuft1	3	94622058	94632626	peak_1542	10569	-	1.63	0.000177828	0.00204174	1.63	cds	ENSMUSG00000005968	ENSMUST00000006123	protein_coding
Usp53	3	122949227	122951171	peak_1598	1945	-	2.42	1e-11	2.13796e-10	2.42	cds	ENSMUSG00000039701	ENSMUST00000090379	protein_coding
Fnbp1l	3	122563937	122569710	peak_1597	5774	-	2.47	1.99526e-43	1.25893e-41	2.47	cds	ENSMUSG00000039735	ENSMUST00000162409	protein_coding
Fnbp1l	3	122542153	122559071	peak_1596	16919	-	4.34	7.94328e-55	6.30957e-53	4.34	cds	ENSMUSG00000039735	ENSMUST00000162409	protein_coding
Trmt13	3	116613960	116614170	peak_1594	211	-	3.85	1.20226e-05	0.000162181	3.85	utr5	ENSMUSG00000033439	ENSMUST00000041524	protein_coding
Trmt13	3	116594693	116594784	peak_1593	92	-	8.28	0.00549541	0.047863	8.28	cds	ENSMUSG00000033439	ENSMUST00000183638	nonsense_mediated_decay
Trmt13	3	116585200	116589538	peak_1592	4339	-	6.68	0.00467735	0.0416869	6.68	cds	ENSMUSG00000033439	ENSMUST00000197190	protein_coding
Trmt13	3	116582511	116582810	peak_1591	300	-	2.17	6.45654e-05	0.000794328	2.17	cds	ENSMUSG00000033439	ENSMUST00000041524	protein_coding
Rnpc3	3	113616778	113621170	peak_1590	4393	-	2.61	7.94328e-11	1.44544e-09	2.61	cds	ENSMUSG00000027981	ENSMUST00000106535	protein_coding
Rnpc3	3	113613887	113615424	peak_1589	1538	-	1.74	0.0416869	0.273527	1.74	cds	ENSMUSG00000027981	ENSMUST00000106535	protein_coding
Prpf38b	3	108903914	108907823	peak_1587	3910	-	5.64	0	0	5.64	cds	ENSMUSG00000027881	ENSMUST00000029480	protein_coding
Celsr2	3	108412671	108412912	peak_1586	242	-	4.67	0.0102329	0.0831764	4.67	cds	ENSMUSG00000068740	ENSMUST00000090558	protein_coding
Celsr2	3	108397319	108397591	peak_1585	273	-	5.88	0.00186209	0.018197	5.88	cds	ENSMUSG00000068740	ENSMUST00000090558	protein_coding
Rbm15	3	107333133	107333314	peak_1584	182	-	1.7	0.0138038	0.109396	1.7	utr5	ENSMUSG00000048109	ENSMUST00000061772	protein_coding
Rbm15	3	107331097	107331277	peak_1583	181	-	2.01	1.38038e-06	1.99526e-05	2.01	cds	ENSMUSG00000048109	ENSMUST00000061772	protein_coding
Usp53	3	122961198	122961318	peak_1599	121	-	2.08	0.0131826	0.104954	2.08	cds	ENSMUSG00000039701	ENSMUST00000197934	protein_coding
Ank2	3	126937826	126941702	peak_1600	3877	-	4.47	0.000389045	0.0042658	4.47	cds	ENSMUSG00000032826	ENSMUST00000182078	protein_coding
Larp7	3	127544233	127546671	peak_1601	2439	-	3.33	6.30957e-68	5.01187e-66	3.33	cds	ENSMUSG00000027968	ENSMUST00000029588	protein_coding
Larp7	3	127546951	127547448	peak_1602	498	-	3.1	7.94328e-22	2.51189e-20	3.1	cds	ENSMUSG00000027968	ENSMUST00000029588	protein_coding
Zgrf1	3	127562659	127562750	peak_1463	92	+	3.2	0.00977237	0.0812831	3.2	cds	ENSMUSG00000051278	ENSMUST00000196141	protein_coding
Tars2	3	95754894	95755044	peak_8639	151	-	7.21	0.00954993	0.0776247	7.21	utr5	ENSMUSG00000028107	ENSMUST00000197501	protein_coding
Srsf11	3	158011999	158021409	peak_1616	9411	-	5.02	0	0	5.02	cds	ENSMUSG00000055436	ENSMUST00000121326	protein_coding
Rabggtb	3	153907736	153908844	peak_1615	1109	-	1.93	0.000281838	0.00316228	1.93	cds	ENSMUSG00000038975	ENSMUST00000167111	protein_coding
Msh4	3	153897423	153901476	peak_1614	4054	-	5.88	0.0331131	0.228034	5.88	cds	ENSMUSG00000005493	ENSMUST00000005630	protein_coding
Nexn	3	152247086	152252878	peak_1613	5793	-	7.48	7.94328e-51	5.01187e-49	7.48	cds	ENSMUSG00000039103	ENSMUST00000200589	protein_coding
Nexn	3	152242810	152243936	peak_1612	1127	-	4.33	5.01187e-25	1.99526e-23	4.33	cds	ENSMUSG00000039103	ENSMUST00000199470	protein_coding
Cttnbp2nl	3	105005716	105007985	peak_1582	2270	-	2.26	1e-10	1.77828e-09	2.26	cds	ENSMUSG00000062127	ENSMUST00000098763	protein_coding
Nexn	3	152237970	152242751	peak_1611	4782	-	4.28	1.58489e-23	5.01187e-22	4.28	cds	ENSMUSG00000039103	ENSMUST00000199470	protein_coding
Cyr61	3	145647420	145647866	peak_1609	447	-	2.15	1e-33	5.01187e-32	2.15	cds	ENSMUSG00000028195	ENSMUST00000029846	protein_coding
Tet2	3	133469322	133471382	peak_1608	2061	-	3.09	7.58578e-06	0.000104713	3.09	cds	ENSMUSG00000040943	ENSMUST00000196398	protein_coding
Rpl34	3	130729828	130730098	peak_1607	271	-	7.03	9.54993e-06	0.000125893	7.03	utr5	ENSMUSG00000062006	ENSMUST00000200517	protein_coding
Rpl34	3	130728532	130728653	peak_1606	122	-	5.17	1.58489e-11	3.23594e-10	5.17	utr3	ENSMUSG00000062006	ENSMUST00000133802	protein_coding
Sec24b	3	129983713	129983953	peak_1605	241	-	1.79	1.09648e-06	1.62181e-05	1.79	cds	ENSMUSG00000001052	ENSMUST00000001079	protein_coding
Egf	3	129686194	129686285	peak_1604	92	-	7.74	0.00812831	0.0691831	7.74	cds	ENSMUSG00000028017	ENSMUST00000029653	protein_coding
Ap1ar	3	127812283	127815613	peak_1603	3331	-	1.86	1.07152e-09	1.99526e-08	1.86	cds	ENSMUSG00000074238	ENSMUST00000200409	protein_coding
Cyr61	3	145648630	145649301	peak_1610	672	-	2.09	8.31764e-10	1.54882e-08	2.09	cds	ENSMUSG00000028195	ENSMUST00000029846	protein_coding
Magi3	3	104219804	104219865	peak_1581	62	-	2.47	0.00645654	0.0562341	2.47	cds	ENSMUSG00000052539	ENSMUST00000122303	protein_coding
Magi3	3	104054499	104095132	peak_1580	40634	-	3.68	3.16228e-22	1.25893e-20	3.68	cds	ENSMUSG00000052539	ENSMUST00000122303	protein_coding
Magi3	3	104046999	104050808	peak_1579	3810	-	1.95	0.00616595	0.0537032	1.95	cds	ENSMUSG00000052539	ENSMUST00000122303	protein_coding
Prpf3	3	95851679	95853519	peak_1558	1841	-	1.36	0.0245471	0.177828	1.36	cds	ENSMUSG00000015748	ENSMUST00000015892	protein_coding
Prpf3	3	95848999	95849060	peak_1557	62	-	1.26	0.0269153	0.193197	1.26	cds	ENSMUSG00000015748	ENSMUST00000015892	protein_coding
Prpf3	3	95845026	95845146	peak_1556	121	-	1.87	0.0165959	0.126765	1.87	cds	ENSMUSG00000015748	ENSMUST00000015892	protein_coding
Prpf3	3	95830956	95844968	peak_1555	14013	-	2.64	3.16228e-30	1.58489e-28	2.64	cds	ENSMUSG00000015748	ENSMUST00000015892	protein_coding
Setdb1	3	95356168	95357172	peak_1554	1005	-	2.18	0.00245471	0.0234423	2.18	cds	ENSMUSG00000015697	ENSMUST00000107171	protein_coding
Setdb1	3	95347046	95354571	peak_1553	7526	-	1.73	0.000588844	0.00630957	1.73	cds	ENSMUSG00000015697	ENSMUST00000107171	protein_coding
Setdb1	3	95341665	95341726	peak_1552	62	-	1.49	0.00331131	0.030903	1.49	cds	ENSMUSG00000015697	ENSMUST00000107171	protein_coding
Ciart	3	95881774	95881954	peak_1559	181	-	4.81	0.00512861	0.0457088	4.81	utr5	ENSMUSG00000038550	ENSMUST00000159739	protein_coding
Setdb1	3	95327468	95328658	peak_1551	1191	-	2.36	4.2658e-08	7.24436e-07	2.36	cds	ENSMUSG00000015697	ENSMUST00000107171	protein_coding
Gabpb2	3	95188687	95190643	peak_1549	1957	-	1.94	2.51189e-15	6.30957e-14	1.94	cds	ENSMUSG00000038766	ENSMUST00000136139	protein_coding
Zfp687	3	95012019	95012140	peak_1548	122	-	2.12	0.00011749	0.00138038	2.12	cds	ENSMUSG00000019338	ENSMUST00000149747	protein_coding
A730011C13Rik	3	94995987	94996993	peak_1547	1007	-	3.58	4.7863e-07	7.24436e-06	3.58	npExon	ENSMUSG00000084846	ENSMUST00000141787	antisense
B230398E01Rik	3	94959063	94959212	peak_1546	150	-	3.27	0.00831764	0.0707946	3.27	npExon	ENSMUSG00000087660	ENSMUST00000125186	antisense
Cgn	3	94776012	94778219	peak_1545	2208	-	3.5	1.99526e-70	1.99526e-68	3.5	cds	ENSMUSG00000068876	ENSMUST00000155485	protein_coding
Cgn	3	94775682	94775803	peak_1544	122	-	2.09	0.0112202	0.0912011	2.09	utr3	ENSMUSG00000068876	ENSMUST00000155485	protein_coding
Cgn	3	94761808	94775354	peak_1543	13547	-	3.61	1e-247	1e-244	3.61	cds	ENSMUSG00000068876	ENSMUST00000107272	protein_coding
Setdb1	3	95327349	95327409	peak_1550	61	-	1.61	0.00316228	0.0295121	1.61	cds	ENSMUSG00000015697	ENSMUST00000107171	protein_coding
Npr1	3	90465596	90465687	peak_1541	92	-	2.56	0.00977237	0.0812831	2.56	utr5	ENSMUSG00000027931	ENSMUST00000029540	protein_coding
Gm17690	3	96168958	96169108	peak_1560	151	-	9.08	0.00295121	0.0275423	9.08	npExon	ENSMUSG00000097204	ENSMUST00000180958	antisense
Bcl9	3	97204678	97204888	peak_1562	211	-	6.14	0.00234423	0.0223872	6.14	cds	ENSMUSG00000038256	ENSMUST00000166341	protein_coding
Magi3	3	104015086	104015866	peak_1578	781	-	3.26	1.58489e-25	5.01187e-24	3.26	cds	ENSMUSG00000052539	ENSMUST00000121198	protein_coding
Sycp1	3	102854124	102929279	peak_1577	75156	-	6.87	2.51189e-93	3.16228e-91	6.87	cds	ENSMUSG00000027855	ENSMUST00000196988	protein_coding
Sycp1	3	102851587	102852128	peak_1576	542	-	2.64	8.51138e-09	1.47911e-07	2.64	cds	ENSMUSG00000027855	ENSMUST00000196988	protein_coding
Ttf2	3	100963111	100963382	peak_1575	272	-	1.9	0.00512861	0.0457088	1.9	cds	ENSMUSG00000033222	ENSMUST00000076941	protein_coding
Ttf2	3	100952585	100952645	peak_1574	61	-	3.87	0.0301995	0.210863	3.87	cds	ENSMUSG00000033222	ENSMUST00000076941	protein_coding
Man1a2	3	100685083	100685503	peak_1573	421	-	2.13	7.76247e-07	1.1749e-05	2.13	utr5	ENSMUSG00000008763	ENSMUST00000008907	protein_coding
Man1a2	3	100652605	100684754	peak_1572	32150	-	4.79	1e-137	1e-135	4.79	cds	ENSMUSG00000008763	ENSMUST00000008907	protein_coding
Polr3gl	3	96578465	96581653	peak_1561	3189	-	4.79	1.25893e-53	7.94328e-52	4.79	cds	ENSMUSG00000028104	ENSMUST00000091924	protein_coding
Wdr3	3	100153939	100156427	peak_1571	2489	-	1.51	0.00354813	0.0323594	1.51	cds	ENSMUSG00000033285	ENSMUST00000052120	protein_coding
Pde4dip	3	97757222	97757638	peak_1569	417	-	1.85	0.00933254	0.0776247	1.85	cds	ENSMUSG00000038170	ENSMUST00000090750	protein_coding
Pde4dip	3	97742543	97754518	peak_1568	11976	-	6.68	1.86209e-06	2.69153e-05	6.68	cds	ENSMUSG00000038170	ENSMUST00000107038	protein_coding
Chd1l	3	97582839	97587144	peak_1567	4306	-	1.91	0.00218776	0.0213796	1.91	cds	ENSMUSG00000028089	ENSMUST00000029730	protein_coding
Chd1l	3	97563567	97581152	peak_1566	17586	-	2.45	1.99526e-60	1.58489e-58	2.45	cds	ENSMUSG00000028089	ENSMUST00000029730	protein_coding
Bcl9	3	97216392	97221845	peak_1565	5454	-	3.05	2.39883e-07	3.71535e-06	3.05	utr5	ENSMUSG00000038256	ENSMUST00000046521	protein_coding
Bcl9	3	97215269	97215329	peak_1564	61	-	3.27	0.00831764	0.0707946	3.27	cds	ENSMUSG00000038256	ENSMUST00000166341	protein_coding
Bcl9	3	97209190	97209280	peak_1563	91	-	2.67	0.0338844	0.232809	2.67	cds	ENSMUSG00000038256	ENSMUST00000166341	protein_coding
Wdr3	3	100142459	100144368	peak_1570	1910	-	2.06	5.01187e-15	1.25893e-13	2.06	cds	ENSMUSG00000033285	ENSMUST00000052120	protein_coding
Zgrf1	3	127562000	127562121	peak_1462	122	+	2.34	0.000380189	0.00416869	2.34	cds	ENSMUSG00000051278	ENSMUST00000196141	protein_coding
Ttc14	3	33808890	33809551	peak_1312	662	+	3.29	0.000234423	0.00263027	3.29	cds	ENSMUSG00000027677	ENSMUST00000117915	protein_coding
Arhgap29	3	121992534	121993642	peak_1460	1109	+	1.83	2.29087e-08	3.89045e-07	1.83	cds	ENSMUSG00000039831	ENSMUST00000197155	protein_coding
Rsrc1	3	66989151	67351794	peak_1353	362644	+	3.65	5.01187e-77	5.01187e-75	3.65	cds	ENSMUSG00000034544	ENSMUST00000162036	protein_coding
Rsrc1	3	66985696	66986007	peak_1352	312	+	1.55	7.4131e-05	0.000891251	1.55	utr5	ENSMUSG00000034544	ENSMUST00000065047	protein_coding
Arhgef26	3	62340562	62345185	peak_1351	4624	+	2.31	0.0057544	0.0501187	2.31	cds	ENSMUSG00000036885	ENSMUST00000079300	protein_coding
Arhgef26	3	62340262	62340503	peak_1350	242	+	13.4	0.0001	0.00120226	13.4	cds	ENSMUSG00000036885	ENSMUST00000079300	protein_coding
Med12l	3	59297837	59314755	peak_1349	16919	+	13.4	0.0001	0.00120226	13.4	cds	ENSMUSG00000056476	ENSMUST00000164225	protein_coding
Med12l	3	59259606	59265210	peak_1348	5605	+	8.19	1.41254e-07	2.23872e-06	8.19	cds	ENSMUSG00000056476	ENSMUST00000164225	protein_coding
Med12l	3	59248708	59255900	peak_1347	7193	+	5.68	1.38038e-05	0.000186209	5.68	cds	ENSMUSG00000056476	ENSMUST00000164225	protein_coding
Med12l	3	59227700	59232453	peak_1346	4754	+	3.37	4.67735e-08	7.76247e-07	3.37	cds	ENSMUSG00000056476	ENSMUST00000164225	protein_coding
Med12l	3	59093557	59093827	peak_1345	271	+	7.21	5.01187e-12	1e-10	7.21	cds	ENSMUSG00000056476	ENSMUST00000029393	protein_coding
Med12l	3	59075879	59086341	peak_1344	10463	+	4.59	5.37032e-09	9.54993e-08	4.59	cds	ENSMUSG00000056476	ENSMUST00000164225	protein_coding
Med12l	3	59068298	59073191	peak_1343	4894	+	3.82	4.46684e-05	0.000562341	3.82	cds	ENSMUSG00000056476	ENSMUST00000029393	protein_coding
Med12l	3	59006927	59031553	peak_1342	24627	+	5.52	0.000251189	0.00288403	5.52	cds	ENSMUSG00000056476	ENSMUST00000029393	protein_coding
Tsc22d2	3	58415373	58415434	peak_1341	62	+	1.87	0.0323594	0.22182	1.87	utr5	ENSMUSG00000027806	ENSMUST00000199164	protein_coding
Supt20	3	54714694	54715201	peak_1339	508	+	2.27	0.00660693	0.0562341	2.27	cds	ENSMUSG00000027751	ENSMUST00000200439	nonsense_mediated_decay
Naa15	3	51460018	51461211	peak_1338	1194	+	1.67	3.16228e-11	6.45654e-10	1.67	cds	ENSMUSG00000063273	ENSMUST00000029303	protein_coding
Larp1b	3	40964044	40969922	peak_1337	5879	+	2.06	1.28825e-09	2.39883e-08	2.06	cds	ENSMUSG00000025762	ENSMUST00000191805	protein_coding
Hspa4l	3	40784239	40785386	peak_1336	1148	+	2.18	3.23594e-05	0.000416869	2.18	cds	ENSMUSG00000025757	ENSMUST00000204702	protein_coding
Smc4	3	69006176	69007212	peak_1354	1037	+	2.03	0.000316228	0.00354813	2.03	cds	ENSMUSG00000034349	ENSMUST00000148385	nonsense_mediated_decay
4932438A13Rik	3	37052343	37052584	peak_1335	242	+	5.28	1.25893e-35	6.30957e-34	5.28	cds	ENSMUSG00000037270	ENSMUST00000057272	protein_coding
Smc4	3	69019292	69021383	peak_1355	2092	+	3.32	1e-41	5.01187e-40	3.32	cds	ENSMUSG00000034349	ENSMUST00000042901	protein_coding
Smc4	3	69031497	69031802	peak_1357	306	+	2.9	1.99526e-18	6.30957e-17	2.9	cds	ENSMUSG00000034349	ENSMUST00000042901	protein_coding
Arhgef11	3	87728633	87729587	peak_1374	955	+	6.01	5.37032e-06	7.4131e-05	6.01	cds	ENSMUSG00000041977	ENSMUST00000129113	protein_coding
Arhgef11	3	87726083	87726513	peak_1373	431	+	3.18	4.89779e-05	0.00060256	3.18	cds	ENSMUSG00000041977	ENSMUST00000129113	protein_coding
Arhgef11	3	87725527	87725588	peak_1372	62	+	4.81	0.00851138	0.0707946	4.81	cds	ENSMUSG00000041977	ENSMUST00000129113	protein_coding
Arhgef11	3	87713078	87717488	peak_1371	4411	+	2.38	5.01187e-05	0.000616595	2.38	cds	ENSMUSG00000041977	ENSMUST00000129113	protein_coding
Etv3	3	87528066	87529243	peak_1370	1178	+	10.1	0.00128825	0.0128825	10.1	cds	ENSMUSG00000003382	ENSMUST00000117293	protein_coding
Lrba	3	86417905	86445456	peak_1369	27552	+	1.61	6.60693e-05	0.000794328	1.61	cds	ENSMUSG00000028080	ENSMUST00000107635	protein_coding
Lrba	3	86349013	86349134	peak_1368	122	+	1.69	4.2658e-05	0.000537032	1.69	cds	ENSMUSG00000028080	ENSMUST00000107635	protein_coding
Lrba	3	86348144	86348834	peak_1367	691	+	2.68	6.30957e-23	1.99526e-21	2.68	cds	ENSMUSG00000028080	ENSMUST00000107635	protein_coding
Lrba	3	86225353	86285640	peak_1366	60288	+	2.98	1.99526e-12	3.98107e-11	2.98	cds	ENSMUSG00000028080	ENSMUST00000107635	protein_coding
Sh3d19	3	86116859	86120602	peak_1365	3744	+	1.35	0.0218776	0.161808	1.35	cds	ENSMUSG00000028082	ENSMUST00000107664	protein_coding
Sh3d19	3	86085073	86085283	peak_1364	211	+	1.83	0.00512861	0.0457088	1.83	cds	ENSMUSG00000028082	ENSMUST00000107664	protein_coding
Sh3d19	3	86083582	86084595	peak_1363	1014	+	1.94	5.62341e-08	9.33254e-07	1.94	utr5	ENSMUSG00000028082	ENSMUST00000182666	protein_coding
Fbxw7	3	84890228	84904015	peak_1362	13788	+	3.76	1.25893e-51	7.94328e-50	3.76	cds	ENSMUSG00000028086	ENSMUST00000107679	protein_coding
Fbxw7	3	84815566	84815627	peak_1361	62	+	2.14	0.0245471	0.177419	2.14	utr5	ENSMUSG00000028086	ENSMUST00000107679	protein_coding
Sfrp2	3	83766947	83769380	peak_1360	2434	+	2.24	0.00245471	0.0229087	2.24	cds	ENSMUSG00000027996	ENSMUST00000029625	protein_coding
Map9	3	82383598	82391172	peak_1359	7575	+	12.7	1.58489e-12	3.16228e-11	12.7	cds	ENSMUSG00000033900	ENSMUST00000091014	protein_coding
Map9	3	82376970	82383364	peak_1358	6395	+	21.1	2.51189e-14	6.30957e-13	21.1	cds	ENSMUSG00000033900	ENSMUST00000192595	protein_coding
Smc4	3	69028556	69029449	peak_1356	894	+	1.73	0.000154882	0.0018197	1.73	cds	ENSMUSG00000034349	ENSMUST00000042901	protein_coding
4932438A13Rik	3	37046324	37048565	peak_1334	2242	+	4.32	1e-14	1.99526e-13	4.32	cds	ENSMUSG00000037270	ENSMUST00000057272	protein_coding
4932438A13Rik	3	37041074	37041353	peak_1333	280	+	2.82	0.000263027	0.00295121	2.82	cds	ENSMUSG00000037270	ENSMUST00000057272	protein_coding
4932438A13Rik	3	37038634	37039522	peak_1332	889	+	3.51	6.30957e-11	1.28825e-09	3.51	cds	ENSMUSG00000037270	ENSMUST00000057272	protein_coding
Skil	3	31098282	31111638	peak_1308	13357	+	1.9	2.45471e-05	0.000316228	1.9	cds	ENSMUSG00000027660	ENSMUST00000117728	protein_coding
Sec62	3	30818668	30818937	peak_1307	270	+	1.6	1.58489e-28	6.30957e-27	1.6	cds	ENSMUSG00000027706	ENSMUST00000029256	protein_coding
Sec62	3	30809842	30809963	peak_1306	122	+	1.68	0.000213796	0.00239883	1.68	cds	ENSMUSG00000027706	ENSMUST00000029256	protein_coding
Zfhx4	3	5400410	5400501	peak_1293	92	+	7.21	0.00588844	0.0512861	7.21	cds	ENSMUSG00000025255	ENSMUST00000176383	protein_coding
Zfhx4	3	5401280	5401551	peak_1294	272	+	2.24	0.0165959	0.126474	2.24	cds	ENSMUSG00000025255	ENSMUST00000176383	protein_coding
Zfhx4	3	5402090	5402271	peak_1295	182	+	9.35	0.00239883	0.0229087	9.35	cds	ENSMUSG00000025255	ENSMUST00000176383	protein_coding
Zfhx4	3	5403409	5403620	peak_1296	212	+	8.01	0.00676083	0.057544	8.01	cds	ENSMUSG00000025255	ENSMUST00000176383	protein_coding
Zbtb10	3	9251558	9251768	peak_1297	211	+	4.63	0.00112202	0.0112202	4.63	cds	ENSMUSG00000069114	ENSMUST00000155203	protein_coding
Zbtb10	3	9280789	9280969	peak_1298	181	+	2.3	2.18776e-08	3.71535e-07	2.3	cds	ENSMUSG00000069114	ENSMUST00000155203	protein_coding
Lrrcc1	3	14550321	14554479	peak_1299	4159	+	2.79	7.07946e-09	1.25893e-07	2.79	cds	ENSMUSG00000027550	ENSMUST00000169079	protein_coding
Lrrcc1	3	14557341	14564477	peak_1300	7137	+	4.66	6.30957e-31	3.16228e-29	4.66	cds	ENSMUSG00000027550	ENSMUST00000091325	protein_coding
Lrrcc1	3	14565766	14565887	peak_1301	122	+	8.28	0.00549541	0.047863	8.28	cds	ENSMUSG00000027550	ENSMUST00000169079	protein_coding
Hltf	3	20064590	20068982	peak_1302	4393	+	2.14	0.00301995	0.0281838	2.14	cds	ENSMUSG00000002428	ENSMUST00000145853	nonsense_mediated_decay
Tnik	3	28542081	28604179	peak_1303	62099	+	2.96	1e-145	1e-142	2.96	cds	ENSMUSG00000027692	ENSMUST00000159308	protein_coding
Tnik	3	28620935	28630536	peak_1304	9602	+	3.03	5.01187e-55	3.16228e-53	3.03	cds	ENSMUSG00000027692	ENSMUST00000162777	protein_coding
Tnik	3	28638427	28646597	peak_1305	8171	+	2.59	3.16228e-11	6.91831e-10	2.59	cds	ENSMUSG00000027692	ENSMUST00000159236	protein_coding
Zgrf1	3	127560947	127561551	peak_1461	605	+	3.14	0.0114815	0.0933254	3.14	cds	ENSMUSG00000051278	ENSMUST00000195955	protein_coding
Skil	3	31116857	31117401	peak_1309	545	+	1.87	3.98107e-09	7.07946e-08	1.87	cds	ENSMUSG00000027660	ENSMUST00000117728	protein_coding
Skil	3	31117520	31118618	peak_1310	1099	+	2	6.30957e-14	1.58489e-12	2	cds	ENSMUSG00000027660	ENSMUST00000117728	protein_coding
Ttc14	3	33803476	33804649	peak_1311	1174	+	2.97	2.18776e-10	4.2658e-09	2.97	cds	ENSMUSG00000027677	ENSMUST00000200271	protein_coding
Atp11b	3	35814077	35819999	peak_1313	5923	+	2.05	0.00269153	0.025704	2.05	cds	ENSMUSG00000037400	ENSMUST00000029257	protein_coding
4932438A13Rik	3	37035848	37036708	peak_1331	861	+	2.2	0.00776247	0.0660693	2.2	cds	ENSMUSG00000037270	ENSMUST00000057272	protein_coding
4932438A13Rik	3	37008511	37033376	peak_1330	24866	+	9.51	1e-76	1e-74	9.51	cds	ENSMUSG00000037270	ENSMUST00000152564	protein_coding
4932438A13Rik	3	36992719	37003895	peak_1329	11177	+	5.61	3.16228e-16	7.94328e-15	5.61	cds	ENSMUSG00000037270	ENSMUST00000057272	protein_coding
4932438A13Rik	3	36988123	36989842	peak_1328	1720	+	2.95	9.33254e-07	1.38038e-05	2.95	cds	ENSMUSG00000037270	ENSMUST00000057272	protein_coding
4932438A13Rik	3	36975650	36987642	peak_1327	11993	+	4.64	3.16228e-19	7.94328e-18	4.64	cds	ENSMUSG00000037270	ENSMUST00000057272	protein_coding
4932438A13Rik	3	36973254	36974271	peak_1326	1018	+	3.49	9.12011e-07	1.34896e-05	3.49	cds	ENSMUSG00000037270	ENSMUST00000057272	protein_coding
4932438A13Rik	3	36959393	36964900	peak_1325	5508	+	4.89	2.51189e-11	5.24807e-10	4.89	cds	ENSMUSG00000037270	ENSMUST00000057272	protein_coding
4932438A13Rik	3	36952219	36956976	peak_1324	4758	+	4.11	1.58489e-13	3.98107e-12	4.11	cds	ENSMUSG00000037270	ENSMUST00000057272	protein_coding
Arhgef11	3	87729646	87731798	peak_1375	2153	+	2.67	5.37032e-07	8.12831e-06	2.67	cds	ENSMUSG00000041977	ENSMUST00000129113	protein_coding
4932438A13Rik	3	36948029	36949982	peak_1323	1954	+	4.31	5.01187e-13	1.25893e-11	4.31	cds	ENSMUSG00000037270	ENSMUST00000057272	protein_coding
4932438A13Rik	3	36936999	36938457	peak_1321	1459	+	4.2	6.30957e-15	1.58489e-13	4.2	cds	ENSMUSG00000037270	ENSMUST00000057272	protein_coding
4932438A13Rik	3	36928571	36928632	peak_1320	62	+	4.27	5.49541e-08	9.12011e-07	4.27	cds	ENSMUSG00000037270	ENSMUST00000057272	protein_coding
4932438A13Rik	3	36919977	36921326	peak_1319	1350	+	3.49	2.23872e-08	3.80189e-07	3.49	cds	ENSMUSG00000037270	ENSMUST00000057272	protein_coding
4932438A13Rik	3	36906768	36908208	peak_1318	1441	+	2.27	0.00851138	0.0707946	2.27	cds	ENSMUSG00000037270	ENSMUST00000057272	protein_coding
4932438A13Rik	3	36887754	36895393	peak_1317	7640	+	11.8	1.25893e-76	1e-74	11.8	cds	ENSMUSG00000037270	ENSMUST00000152881	nonsense_mediated_decay
4932438A13Rik	3	36885435	36887695	peak_1316	2261	+	2.72	6.30957e-18	1.99526e-16	2.72	cds	ENSMUSG00000037270	ENSMUST00000057272	protein_coding
4932438A13Rik	3	36863105	36870075	peak_1315	6971	+	6.73	6.30957e-98	7.94328e-96	6.73	cds	ENSMUSG00000037270	ENSMUST00000057272	protein_coding
Exosc9	3	36563233	36565342	peak_1314	2110	+	1.51	7.76247e-05	0.000933254	1.51	cds	ENSMUSG00000027714	ENSMUST00000131316	protein_coding
4932438A13Rik	3	36943288	36946437	peak_1322	3150	+	3.85	1.25893e-46	7.94328e-45	3.85	cds	ENSMUSG00000037270	ENSMUST00000057272	protein_coding
Arhgef11	3	87734494	87735466	peak_1376	973	+	6.41	0.0223872	0.163682	6.41	cds	ENSMUSG00000041977	ENSMUST00000129113	protein_coding
Tsc22d2	3	58415253	58415314	peak_1340	62	+	3.87	0.0177828	0.135831	3.87	utr5	ENSMUSG00000027806	ENSMUST00000199164	protein_coding
Isg20l2	3	87932046	87932226	peak_1378	181	+	6.68	0.000588844	0.00616595	6.68	cds	ENSMUSG00000048039	ENSMUST00000055984	protein_coding
Otud7b	3	96154770	96154920	peak_1438	151	+	1.47	0.000363078	0.00398107	1.47	cds	ENSMUSG00000038495	ENSMUST00000035519	protein_coding
Anp32e	3	95934896	95945301	peak_1437	10406	+	3.11	0	0	3.11	cds	ENSMUSG00000015749	ENSMUST00000165307	protein_coding
Mcl1	3	95659207	95659477	peak_1436	271	+	2.37	1.25893e-08	2.18776e-07	2.37	cds	ENSMUSG00000038612	ENSMUST00000178686	protein_coding
Arnt	3	95494492	95495421	peak_1434	930	+	4.22	1.1749e-05	0.000158489	4.22	cds	ENSMUSG00000015522	ENSMUST00000015666	protein_coding
Arnt	3	95448465	95460404	peak_1433	11940	+	1.25	0.0467735	0.301995	1.25	cds	ENSMUSG00000015522	ENSMUST00000015666	protein_coding
Gm37500	3	95356217	95356365	peak_1432	149	+	10.1	0.00128825	0.0128825	10.1	npExon	ENSMUSG00000103900	ENSMUST00000192059	TEC
Cers2	3	95322351	95322441	peak_1431	91	+	4.01	0.000446684	0.00489779	4.01	cds	ENSMUSG00000015714	ENSMUST00000015858	protein_coding
Cers2	3	95320752	95321054	peak_1430	303	+	7.74	0.00812831	0.0691831	7.74	cds	ENSMUSG00000015714	ENSMUST00000129267	protein_coding
Sema6c	3	95168013	95169195	peak_1429	1183	+	3.51	4.16869e-07	6.45654e-06	3.51	cds	ENSMUSG00000038777	ENSMUST00000090821	protein_coding
Rfx5	3	94958753	94959202	peak_1428	450	+	4.06	1.25893e-05	0.000169824	4.06	cds	ENSMUSG00000005774	ENSMUST00000137088	protein_coding
Tchh	3	93444717	93447913	peak_1427	3197	+	14.6	7.94328e-23	2.51189e-21	14.6	cds	ENSMUSG00000052415	ENSMUST00000064257	protein_coding
Ilf2	3	90487095	90487604	peak_1426	510	+	1.54	7.94328e-13	1.58489e-11	1.54	cds	ENSMUSG00000001016	ENSMUST00000001042	protein_coding
Tpm3	3	90080577	90091079	peak_1425	10503	+	2.31	1.25893e-92	1.25893e-90	2.31	cds	ENSMUSG00000027940	ENSMUST00000121503	protein_coding
Tpm3	3	90079628	90080488	peak_1424	861	+	2.2	7.94328e-88	7.94328e-86	2.2	cds	ENSMUSG00000027940	ENSMUST00000119158	protein_coding
Ube2q1	3	89776121	89779757	peak_1423	3637	+	1.77	1e-12	1.99526e-11	1.77	cds	ENSMUSG00000042572	ENSMUST00000038356	protein_coding
Adar	3	89752005	89752096	peak_1422	92	+	6.41	0.0223872	0.163682	6.41	utr3	ENSMUSG00000027951	ENSMUST00000098924	protein_coding
Adar	3	89747642	89749698	peak_1421	2057	+	2.27	0.0147911	0.114551	2.27	cds	ENSMUSG00000027951	ENSMUST00000098924	protein_coding
Sv2a	3	96184963	96185084	peak_1439	122	+	8.28	0.00549541	0.047863	8.28	cds	ENSMUSG00000038486	ENSMUST00000035371	protein_coding
Rbm8a	3	96630332	96630538	peak_1440	207	+	1.28	0.0194984	0.144544	1.28	cds	ENSMUSG00000038374	ENSMUST00000198027	protein_coding
Pias3	3	96704542	96704663	peak_1441	122	+	6.68	0.018197	0.138357	6.68	utr3	ENSMUSG00000028101	ENSMUST00000162156	protein_coding
Notch2	3	98149730	98149821	peak_1442	92	+	4.45	0.00234423	0.0223872	4.45	utr3	ENSMUSG00000027878	ENSMUST00000079812	protein_coding
Sass6	3	116607413	116618870	peak_1459	11458	+	4.72	7.07946e-07	1.04713e-05	4.72	cds	ENSMUSG00000027959	ENSMUST00000198386	protein_coding
Lrrc39	3	116582534	116582834	peak_1458	301	+	1.93	0.000177828	0.0020893	1.93	utr3	ENSMUSG00000027961	ENSMUST00000029573	protein_coding
Vav3	3	109494790	109503458	peak_1457	8669	+	13.9	2.88403e-05	0.000363078	13.9	cds	ENSMUSG00000033721	ENSMUST00000046864	protein_coding
Ovgp1	3	105981264	105985176	peak_1456	3913	+	4.27	1.02329e-05	0.000138038	4.27	cds	ENSMUSG00000074340	ENSMUST00000000573	protein_coding
Ovgp1	3	105980160	105980221	peak_1455	62	+	8.28	0.00275423	0.025704	8.28	cds	ENSMUSG00000074340	ENSMUST00000000573	protein_coding
Ovgp1	3	105975035	105977688	peak_1454	2654	+	3.34	0.0301995	0.211836	3.34	cds	ENSMUSG00000074340	ENSMUST00000163626	nonsense_mediated_decay
Wdr77	3	105965846	105966389	peak_1453	544	+	3.2	0.025704	0.185353	3.2	cds	ENSMUSG00000000561	ENSMUST00000010278	protein_coding
Adar	3	89739283	89739948	peak_1420	666	+	2.2	0.00104713	0.0107152	2.2	cds	ENSMUSG00000027951	ENSMUST00000098924	protein_coding
Phtf1	3	103991042	103991133	peak_1451	92	+	1.53	0.000123027	0.00144544	1.53	cds	ENSMUSG00000058388	ENSMUST00000090685	protein_coding
Rsbn1	3	103914958	103928546	peak_1449	13589	+	3.54	1e-12	1.99526e-11	3.54	cds	ENSMUSG00000044098	ENSMUST00000051139	protein_coding
Trim33	3	103353714	103353864	peak_1448	151	+	2.27	0.00295121	0.0275423	2.27	cds	ENSMUSG00000033014	ENSMUST00000106860	protein_coding
Trim33	3	103337527	103341701	peak_1447	4175	+	1.93	1.54882e-07	2.45471e-06	1.93	cds	ENSMUSG00000033014	ENSMUST00000106860	protein_coding
Casq2	3	102142241	102145471	peak_1446	3231	+	4.19	3.98107e-26	1.58489e-24	4.19	cds	ENSMUSG00000027861	ENSMUST00000029454	protein_coding
Isg20l2	3	87931897	87931987	peak_1377	91	+	2.2	0.0190546	0.142233	2.2	cds	ENSMUSG00000048039	ENSMUST00000055984	protein_coding
Igsf3	3	101457635	101457876	peak_1445	242	+	2.75	4.2658e-07	6.60693e-06	2.75	cds	ENSMUSG00000042035	ENSMUST00000195164	protein_coding
Igsf3	3	101435471	101435682	peak_1444	212	+	1.82	0.00109648	0.0112202	1.82	cds	ENSMUSG00000042035	ENSMUST00000195164	protein_coding
Gm42820	3	98122449	98122569	peak_1443	121	+	13.1	1.94984e-05	0.000251189	13.1	npExon	ENSMUSG00000106427	ENSMUST00000200084	TEC
Phtf1	3	103968643	103968794	peak_1450	152	+	1.9	0.0204174	0.152757	1.9	utr5	ENSMUSG00000058388	ENSMUST00000156262	protein_coding
Shc1	3	89421717	89421778	peak_1419	62	+	9.88	0.00158489	0.0154882	9.88	utr5	ENSMUSG00000042626	ENSMUST00000094378	protein_coding
Mcl1	3	95659057	95659118	peak_1435	62	+	2.09	0.0204174	0.153109	2.09	cds	ENSMUSG00000038612	ENSMUST00000178686	protein_coding
Thbs3	3	89221086	89223028	peak_1417	1943	+	16.8	6.0256e-06	8.31764e-05	16.8	cds	ENSMUSG00000028047	ENSMUST00000029682	protein_coding
Gon4l	3	88896080	88899042	peak_1396	2963	+	4.77	1.99526e-50	1.25893e-48	4.77	cds	ENSMUSG00000054199	ENSMUST00000107498	protein_coding
Gon4l	3	88895300	88895571	peak_1395	272	+	3.74	0.00263027	0.0245471	3.74	cds	ENSMUSG00000054199	ENSMUST00000107498	protein_coding
Gon4l	3	88892547	88895241	peak_1394	2695	+	4.41	1.86209e-09	3.38844e-08	4.41	cds	ENSMUSG00000054199	ENSMUST00000107498	protein_coding
Gon4l	3	88837373	88887630	peak_1393	50258	+	4.78	3.98107e-92	3.98107e-90	4.78	cds	ENSMUSG00000054199	ENSMUST00000107498	protein_coding
Arhgef2	3	88639424	88640335	peak_1392	912	+	3.61	0.0354813	0.242103	3.61	cds	ENSMUSG00000028059	ENSMUST00000107510	protein_coding
Smg5	3	88351469	88353000	peak_1391	1532	+	4.67	0.0102329	0.0831764	4.67	cds	ENSMUSG00000001415	ENSMUST00000001451	protein_coding
Thbs3	3	89223508	89224070	peak_1418	563	+	3.41	3.38844e-05	0.00042658	3.41	cds	ENSMUSG00000028047	ENSMUST00000119084	protein_coding
Smg5	3	88342521	88342956	peak_1389	436	+	2.26	0.000457088	0.00501187	2.26	cds	ENSMUSG00000001415	ENSMUST00000001451	protein_coding
Gon4l	3	88899986	88909533	peak_1397	9548	+	4.79	3.16228e-67	3.16228e-65	4.79	cds	ENSMUSG00000054199	ENSMUST00000107498	protein_coding
Mef2d	3	88158090	88159146	peak_1388	1057	+	3.34	1.58489e-06	2.34423e-05	3.34	cds	ENSMUSG00000001419	ENSMUST00000107558	protein_coding
Iqgap3	3	88108421	88108511	peak_1386	91	+	3.54	0.00389045	0.0346737	3.54	cds	ENSMUSG00000028068	ENSMUST00000194440	protein_coding
Iqgap3	3	88098990	88101688	peak_1385	2699	+	10.4	0.00104713	0.0107152	10.4	cds	ENSMUSG00000028068	ENSMUST00000071812	protein_coding
Iqgap3	3	88096927	88097017	peak_1384	91	+	2.51	0.0275423	0.195434	2.51	cds	ENSMUSG00000028068	ENSMUST00000195465	nonsense_mediated_decay
Iqgap3	3	88091583	88092421	peak_1383	839	+	1.61	0.0120226	0.0954993	1.61	cds	ENSMUSG00000028068	ENSMUST00000195465	nonsense_mediated_decay
Gpatch4	3	88055004	88055484	peak_1382	481	+	2.56	5.01187e-31	1.99526e-29	2.56	cds	ENSMUSG00000028069	ENSMUST00000166021	protein_coding
Nes	3	87977940	87978121	peak_1381	182	+	2.47	4.67735e-07	7.07946e-06	2.47	cds	ENSMUSG00000004891	ENSMUST00000160694	protein_coding
Nes	3	87977193	87977523	peak_1380	331	+	2.8	3.98107e-18	1e-16	2.8	cds	ENSMUSG00000004891	ENSMUST00000160694	protein_coding
Nes	3	87975938	87976089	peak_1379	152	+	3.03	4.89779e-06	6.91831e-05	3.03	cds	ENSMUSG00000004891	ENSMUST00000160694	protein_coding
Iqgap3	3	88109403	88110021	peak_1387	619	+	6.41	0.00154882	0.0154882	6.41	cds	ENSMUSG00000028068	ENSMUST00000194440	protein_coding
Gon4l	3	88909832	88910013	peak_1398	182	+	1.52	0.00338844	0.0316228	1.52	utr3	ENSMUSG00000054199	ENSMUST00000081695	protein_coding
Smg5	3	88350818	88351351	peak_1390	534	+	2.77	1.14815e-08	1.99526e-07	2.77	cds	ENSMUSG00000001415	ENSMUST00000001451	protein_coding
Ash1l	3	89007277	89007338	peak_1407	62	+	1.57	0.0239883	0.172982	1.57	cds	ENSMUSG00000028053	ENSMUST00000090933	protein_coding
Ash1l	3	89072526	89077310	peak_1411	4785	+	5.06	3.16228e-70	2.51189e-68	5.06	cds	ENSMUSG00000028053	ENSMUST00000090933	protein_coding
Ash1l	3	89063899	89067157	peak_1410	3259	+	2.56	2.51189e-16	6.30957e-15	2.56	cds	ENSMUSG00000028053	ENSMUST00000090933	protein_coding
Ash1l	3	89035394	89054451	peak_1409	19058	+	4.57	5.01187e-83	5.01187e-81	4.57	cds	ENSMUSG00000028053	ENSMUST00000090933	protein_coding
Ash1l	3	89007516	89026470	peak_1408	18955	+	5.48	1e-129	1e-127	5.48	cds	ENSMUSG00000028053	ENSMUST00000090933	protein_coding
Gm43737	3	89211168	89211318	peak_1414	151	+	4.54	0.0123027	0.0977237	4.54	npExon	ENSMUSG00000105692	ENSMUST00000199915	TEC
Ash1l	3	89001860	89007218	peak_1406	5359	+	1.71	0.0154882	0.120504	1.71	cds	ENSMUSG00000028053	ENSMUST00000090933	protein_coding
Ash1l	3	88985160	88985490	peak_1405	331	+	4.26	1e-28	3.98107e-27	4.26	cds	ENSMUSG00000028053	ENSMUST00000090933	protein_coding
Ash1l	3	88984382	88984772	peak_1404	391	+	3.53	7.94328e-13	1.99526e-11	3.53	cds	ENSMUSG00000028053	ENSMUST00000090933	protein_coding
Gm43737	3	89212121	89212211	peak_1415	91	+	2	0.0398107	0.267301	2	npExon	ENSMUSG00000105692	ENSMUST00000199915	TEC
Clk2	3	89164943	89176416	peak_1412	11474	+	3.6	1.58489e-83	1.58489e-81	3.6	cds	ENSMUSG00000068917	ENSMUST00000121931	protein_coding
Ash1l	3	88950801	88950951	peak_1399	151	+	6.68	0.00263027	0.0245471	6.68	utr5	ENSMUSG00000028053	ENSMUST00000186583	protein_coding
Gm43737	3	89212508	89212688	peak_1416	181	+	7.61	0.000144544	0.00169824	7.61	npExon	ENSMUSG00000105692	ENSMUST00000199915	TEC
Ash1l	3	88983903	88983994	peak_1403	92	+	2.62	7.94328e-07	1.20226e-05	2.62	cds	ENSMUSG00000028053	ENSMUST00000090933	protein_coding
Ash1l	3	88983603	88983664	peak_1402	62	+	1.85	0.00165959	0.0162181	1.85	cds	ENSMUSG00000028053	ENSMUST00000090933	protein_coding
Ash1l	3	88981748	88981988	peak_1401	241	+	3.42	1.58489e-15	3.98107e-14	3.42	cds	ENSMUSG00000028053	ENSMUST00000090933	protein_coding
Ash1l	3	88965856	88981330	peak_1400	15475	+	3.08	7.94328e-84	7.94328e-82	3.08	cds	ENSMUSG00000028053	ENSMUST00000090933	protein_coding
Scamp3	3	89180769	89181943	peak_1413	1175	+	10.3	2.39883e-06	3.46737e-05	10.3	cds	ENSMUSG00000028049	ENSMUST00000029684	protein_coding
Szt2	4	118363401	118364673	peak_2035	1273	-	15.2	2.23872e-05	0.000288403	15.2	cds	ENSMUSG00000033253	ENSMUST00000075406	protein_coding
Kdm4a	4	118168446	118170000	peak_2034	1555	-	1.76	0.00199526	0.0190546	1.76	cds	ENSMUSG00000033326	ENSMUST00000106406	protein_coding
Kdm4a	4	118161828	118164464	peak_2033	2637	-	2.36	1.58489e-18	5.01187e-17	2.36	cds	ENSMUSG00000033326	ENSMUST00000106406	protein_coding
Kdm4a	4	118160260	118160320	peak_2032	61	-	2.4	0.000549541	0.00588844	2.4	cds	ENSMUSG00000033326	ENSMUST00000106406	protein_coding
Szt2	4	118364913	118365376	peak_2036	464	-	8.01	0.000223872	0.0025704	8.01	cds	ENSMUSG00000033253	ENSMUST00000075406	protein_coding
Gm20731	4	108623403	108623731	peak_2013	329	-	2.72	5.01187e-17	1.58489e-15	2.72	npExon	ENSMUSG00000102912	ENSMUST00000193462	TEC
Dph2	4	117891422	117891884	peak_2031	463	-	8.01	0.00676083	0.057544	8.01	cds	ENSMUSG00000028540	ENSMUST00000030265	protein_coding
Szt2	4	118372370	118373008	peak_2038	639	-	4.32	3.16228e-12	7.94328e-11	4.32	cds	ENSMUSG00000033253	ENSMUST00000075406	protein_coding
Szt2	4	118373097	118376345	peak_2039	3249	-	7.05	3.98107e-27	1.25893e-25	7.05	cds	ENSMUSG00000033253	ENSMUST00000075406	protein_coding
Szt2	4	118376659	118377872	peak_2040	1214	-	4.14	0.00239883	0.0229087	4.14	cds	ENSMUSG00000033253	ENSMUST00000075406	protein_coding
Szt2	4	118378084	118378284	peak_2041	201	-	2.54	0.0416869	0.276694	2.54	cds	ENSMUSG00000033253	ENSMUST00000075406	protein_coding
Szt2	4	118378343	118384778	peak_2042	6436	-	7.48	3.23594e-08	5.49541e-07	7.48	cds	ENSMUSG00000033253	ENSMUST00000075406	protein_coding
Szt2	4	118387648	118388025	peak_2044	378	-	2.28	0.000263027	0.00295121	2.28	cds	ENSMUSG00000033253	ENSMUST00000075406	protein_coding
Szt2	4	118388602	118388663	peak_2045	62	-	2.36	0.025704	0.184077	2.36	cds	ENSMUSG00000033253	ENSMUST00000075406	protein_coding
Szt2	4	118365711	118366122	peak_2037	412	-	2.74	0.0295121	0.206063	2.74	cds	ENSMUSG00000033253	ENSMUST00000075406	protein_coding
Dph2	4	117889652	117889820	peak_2030	169	-	6.94	0.0151356	0.116681	6.94	cds	ENSMUSG00000028540	ENSMUST00000030265	protein_coding
Mast2	4	116463793	116464063	peak_2021	271	-	1.95	1.86209e-05	0.000239883	1.95	cds	ENSMUSG00000003810	ENSMUST00000106486	protein_coding
Kif2c	4	117171793	117174944	peak_2028	3152	-	1.76	1.25893e-12	2.51189e-11	1.76	cds	ENSMUSG00000028678	ENSMUST00000106436	protein_coding
Gm20731	4	108624294	108624652	peak_2014	359	-	4.54	0.000158489	0.00186209	4.54	npExon	ENSMUSG00000102912	ENSMUST00000193462	TEC
Mast2	4	116307060	116307240	peak_2015	181	-	1.97	1.38038e-07	2.23872e-06	1.97	cds	ENSMUSG00000003810	ENSMUST00000106485	protein_coding
Mast2	4	116309539	116309599	peak_2016	61	-	1.68	0.000794328	0.00831764	1.68	cds	ENSMUSG00000003810	ENSMUST00000106486	protein_coding
Mast2	4	116310500	116310591	peak_2017	92	-	2.21	0.0269153	0.191867	2.21	cds	ENSMUSG00000003810	ENSMUST00000106486	protein_coding
Mast2	4	116311954	116312924	peak_2018	971	-	1.74	0.00645654	0.0549541	1.74	cds	ENSMUSG00000003810	ENSMUST00000106486	protein_coding
Mast2	4	116316022	116317002	peak_2019	981	-	1.72	0.0017378	0.0169824	1.72	cds	ENSMUSG00000003810	ENSMUST00000106486	protein_coding
Mast2	4	116322439	116327738	peak_2020	5300	-	2.13	2.04174e-08	3.46737e-07	2.13	cds	ENSMUSG00000003810	ENSMUST00000106486	protein_coding
Szt2	4	118388930	118390112	peak_2046	1183	-	7.34	0.000218776	0.00245471	7.34	cds	ENSMUSG00000033253	ENSMUST00000075406	protein_coding
Prpf38a	4	108567510	108575378	peak_2012	7869	-	2.23	6.30957e-26	1.99526e-24	2.23	cds	ENSMUSG00000063800	ENSMUST00000079213	protein_coding
Nasp	4	116602157	116602927	peak_2022	771	-	1.3	0.000154882	0.0018197	1.3	cds	ENSMUSG00000028693	ENSMUST00000081182	protein_coding
Nasp	4	116603966	116604188	peak_2023	223	-	1.34	1.54882e-09	2.88403e-08	1.34	cds	ENSMUSG00000028693	ENSMUST00000081182	protein_coding
Nasp	4	116610477	116610568	peak_2024	92	-	1.61	6.30957e-48	3.98107e-46	1.61	cds	ENSMUSG00000028693	ENSMUST00000030456	protein_coding
1700021J08Rik	4	117002165	117002367	peak_2025	203	-	2.44	0.00537032	0.0467735	2.44	npExon	ENSMUSG00000086890	ENSMUST00000138729	antisense
Plk3	4	117131948	117133279	peak_2026	1332	-	11.2	0.00011749	0.00141254	11.2	cds	ENSMUSG00000028680	ENSMUST00000147730	protein_coding
Kif2c	4	117160352	117162257	peak_2027	1906	-	1.83	0.000239883	0.00275423	1.83	cds	ENSMUSG00000028678	ENSMUST00000106436	protein_coding
Rnf220	4	117271969	117272208	peak_2029	240	-	1.46	0.000269153	0.00301995	1.46	utr3	ENSMUSG00000028677	ENSMUST00000094853	protein_coding
Szt2	4	118391228	118391428	peak_2047	201	-	4.01	0.0251189	0.18197	4.01	cds	ENSMUSG00000033253	ENSMUST00000075406	protein_coding
Macf1	4	123489323	123490719	peak_2075	1397	-	1.62	0.0138038	0.108143	1.62	cds	ENSMUSG00000028649	ENSMUST00000106224	protein_coding
Szt2	4	118392616	118393855	peak_2049	1240	-	4.23	6.76083e-06	9.33254e-05	4.23	cds	ENSMUSG00000033253	ENSMUST00000075406	protein_coding
Macf1	4	123472021	123472262	peak_2069	242	-	2.97	5.01187e-16	1.25893e-14	2.97	cds	ENSMUSG00000028649	ENSMUST00000106224	protein_coding
Macf1	4	123472471	123472712	peak_2070	242	-	3.51	3.16228e-13	6.30957e-12	3.51	cds	ENSMUSG00000028649	ENSMUST00000106224	protein_coding
Macf1	4	123472771	123472862	peak_2071	92	-	4.17	1.41254e-08	2.45471e-07	4.17	cds	ENSMUSG00000028649	ENSMUST00000106224	protein_coding
Macf1	4	123473101	123473162	peak_2072	62	-	4.01	0.00562341	0.0489779	4.01	cds	ENSMUSG00000028649	ENSMUST00000106224	protein_coding
Macf1	4	123474541	123474662	peak_2073	122	-	2.19	1.38038e-05	0.00018197	2.19	cds	ENSMUSG00000028649	ENSMUST00000106224	protein_coding
Macf1	4	123476340	123486703	peak_2074	10364	-	3.19	6.30957e-29	2.51189e-27	3.19	cds	ENSMUSG00000028649	ENSMUST00000084301	protein_coding
Macf1	4	123493124	123493983	peak_2076	860	-	1.69	0.000588844	0.00630957	1.69	cds	ENSMUSG00000028649	ENSMUST00000106224	protein_coding
Macf1	4	123506333	123509975	peak_2077	3643	-	2.22	1.25893e-11	2.88403e-10	2.22	cds	ENSMUSG00000028649	ENSMUST00000106224	protein_coding
Macf1	4	123511016	123511865	peak_2078	850	-	1.98	1.58489e-17	3.98107e-16	1.98	cds	ENSMUSG00000028649	ENSMUST00000082108	protein_coding
Macf1	4	123513035	123513968	peak_2079	934	-	1.96	8.31764e-08	1.34896e-06	1.96	cds	ENSMUSG00000028649	ENSMUST00000106224	protein_coding
Macf1	4	123554322	123684180	peak_2080	129859	-	5.43	5.01187e-19	1.25893e-17	5.43	cds	ENSMUSG00000028649	ENSMUST00000106224	protein_coding
Utp11l	4	124682500	124683318	peak_2081	819	-	1.36	0.00436516	0.0398107	1.36	cds	ENSMUSG00000028907	ENSMUST00000030738	protein_coding
Cdca8	4	124922005	124936451	peak_2082	14447	-	2.63	3.98107e-42	2.51189e-40	2.63	cds	ENSMUSG00000028873	ENSMUST00000084296	protein_coding
Thrap3	4	126165160	126172966	peak_2083	7807	-	4.27	1e-111	1e-109	4.27	cds	ENSMUSG00000043962	ENSMUST00000080919	protein_coding
Tceanc2	4	107147686	107178242	peak_2011	30557	-	2.85	0.00131826	0.0131826	2.85	cds	ENSMUSG00000028619	ENSMUST00000141165	protein_coding
Macf1	4	123471212	123471393	peak_2068	182	-	2.09	0.00177828	0.017378	2.09	cds	ENSMUSG00000028649	ENSMUST00000106224	protein_coding
Szt2	4	118391487	118391802	peak_2048	316	-	4.41	0.0147911	0.11508	4.41	cds	ENSMUSG00000033253	ENSMUST00000075406	protein_coding
Macf1	4	123456731	123463654	peak_2067	6924	-	3.54	1.25893e-90	1.25893e-88	3.54	cds	ENSMUSG00000028649	ENSMUST00000084301	protein_coding
Macf1	4	123435022	123455406	peak_2065	20385	-	2.9	7.94328e-22	2.51189e-20	2.9	cds	ENSMUSG00000028649	ENSMUST00000082108	protein_coding
Szt2	4	118397675	118402415	peak_2050	4741	-	4.09	0.000630957	0.00676083	4.09	cds	ENSMUSG00000033253	ENSMUST00000075406	protein_coding
Szt2	4	118409212	118409273	peak_2051	62	-	2.29	0.00263027	0.0245471	2.29	utr5	ENSMUSG00000033253	ENSMUST00000075406	protein_coding
Cfap57	4	118576584	118579353	peak_2052	2770	-	3.03	0.0194984	0.146893	3.03	cds	ENSMUSG00000028730	ENSMUST00000081921	protein_coding
Cfap57	4	118581147	118582913	peak_2053	1767	-	3.36	0.00151356	0.0151356	3.36	cds	ENSMUSG00000028730	ENSMUST00000081921	protein_coding
Cfap57	4	118584684	118589029	peak_2054	4346	-	4.45	0.00234423	0.0223872	4.45	cds	ENSMUSG00000028730	ENSMUST00000081921	protein_coding
Ybx1	4	119279023	119281620	peak_2055	2598	-	1.56	3.16228e-20	1e-18	1.56	cds	ENSMUSG00000028639	ENSMUST00000127737	protein_coding
Macf1	4	123350982	123351928	peak_2056	947	-	2.33	0.000588844	0.00630957	2.33	cds	ENSMUSG00000028649	ENSMUST00000106224	protein_coding
Macf1	4	123354514	123366358	peak_2057	11845	-	3.65	1.99526e-15	5.01187e-14	3.65	cds	ENSMUSG00000028649	ENSMUST00000106220	protein_coding
Macf1	4	123367992	123378116	peak_2058	10125	-	2.78	3.98107e-19	1.25893e-17	2.78	cds	ENSMUSG00000028649	ENSMUST00000106224	protein_coding
Macf1	4	123378175	123389283	peak_2059	11109	-	3.44	2.51189e-76	2.51189e-74	3.44	cds	ENSMUSG00000028649	ENSMUST00000097897	protein_coding
Macf1	4	123394116	123395176	peak_2060	1061	-	2.37	1e-41	5.01187e-40	2.37	cds	ENSMUSG00000028649	ENSMUST00000106224	protein_coding
Macf1	4	123395990	123397864	peak_2061	1875	-	3.93	2.51189e-32	1e-30	3.93	cds	ENSMUSG00000028649	ENSMUST00000106213	protein_coding
Macf1	4	123399418	123401482	peak_2062	2065	-	1.56	2.23872e-06	3.23594e-05	1.56	cds	ENSMUSG00000028649	ENSMUST00000106224	protein_coding
Macf1	4	123401847	123432923	peak_2063	31077	-	2.84	3.98107e-15	1e-13	2.84	cds	ENSMUSG00000028649	ENSMUST00000106224	protein_coding
Macf1	4	123433192	123434903	peak_2064	1712	-	5.57	5.01187e-17	1.25893e-15	5.57	cds	ENSMUSG00000028649	ENSMUST00000106224	protein_coding
Macf1	4	123455495	123456582	peak_2066	1088	-	2.64	1e-20	3.16228e-19	2.64	cds	ENSMUSG00000028649	ENSMUST00000106224	protein_coding
Ttc4	4	106671638	106674423	peak_2010	2786	-	1.8	0.000616595	0.00660693	1.8	cds	ENSMUSG00000025413	ENSMUST00000106772	protein_coding
Ankrd6	4	32815278	32822169	peak_1939	6892	-	3	6.60693e-07	1e-05	3	cds	ENSMUSG00000040183	ENSMUST00000108166	protein_coding
Jak1	4	101163683	101163744	peak_2008	62	-	1.87	0.00301995	0.0281838	1.87	cds	ENSMUSG00000028530	ENSMUST00000102781	protein_coding
Tln1	4	43543618	43543862	peak_1954	245	-	1.74	0.0489779	0.312608	1.74	cds	ENSMUSG00000028465	ENSMUST00000030187	protein_coding
Tln1	4	43544473	43544843	peak_1955	371	-	1.66	0.0229087	0.166341	1.66	cds	ENSMUSG00000028465	ENSMUST00000030187	protein_coding
Tln1	4	43550210	43558454	peak_1956	8245	-	2.92	1e-126	1e-123	2.92	cds	ENSMUSG00000028465	ENSMUST00000030187	protein_coding
Gba2	4	43567463	43568659	peak_1957	1197	-	5.61	0.00194984	0.0186209	5.61	cds	ENSMUSG00000028467	ENSMUST00000030189	protein_coding
Gba2	4	43569573	43570091	peak_1958	519	-	4.94	0.00707946	0.060256	4.94	cds	ENSMUSG00000028467	ENSMUST00000030189	protein_coding
Fbxo10	4	45034904	45035024	peak_1959	121	-	10.7	0.000831764	0.00870964	10.7	utr3	ENSMUSG00000048232	ENSMUST00000140008	protein_coding
Abca1	4	53069853	53071931	peak_1961	2079	-	1.51	0.00269153	0.0251189	1.51	cds	ENSMUSG00000015243	ENSMUST00000030010	protein_coding
Abca1	4	53084470	53085275	peak_1962	806	-	1.7	3.31131e-05	0.00042658	1.7	cds	ENSMUSG00000015243	ENSMUST00000030010	protein_coding
Abca1	4	53089872	53090301	peak_1963	430	-	1.57	0.00676083	0.057544	1.57	cds	ENSMUSG00000015243	ENSMUST00000030010	protein_coding
Klf4	4	55530468	55530738	peak_1964	271	-	12	0.000288403	0.00323594	12	cds	ENSMUSG00000003032	ENSMUST00000107619	protein_coding
Klf4	4	55531741	55531928	peak_1965	188	-	5.07	0.00588844	0.0512861	5.07	cds	ENSMUSG00000003032	ENSMUST00000107619	protein_coding
Ikbkap	4	56792114	56796536	peak_1966	4423	-	3.02	5.7544e-07	8.70964e-06	3.02	cds	ENSMUSG00000028431	ENSMUST00000030140	protein_coding
Ikbkap	4	56799980	56802182	peak_1967	2203	-	1.57	7.94328e-06	0.000107152	1.57	cds	ENSMUSG00000028431	ENSMUST00000030140	protein_coding
Epb41l4b	4	57024339	57024430	peak_1968	92	-	3.47	0.0158489	0.121619	3.47	cds	ENSMUSG00000028434	ENSMUST00000044022	protein_coding
Tln1	4	43536062	43536379	peak_1953	318	-	2.49	0.00162181	0.0162181	2.49	cds	ENSMUSG00000028465	ENSMUST00000030187	protein_coding
Epb41l4b	4	57103458	57103519	peak_1969	62	-	3.29	0.0218776	0.161436	3.29	cds	ENSMUSG00000028434	ENSMUST00000030142	protein_coding
Tln1	4	43531997	43532912	peak_1952	916	-	1.57	7.94328e-11	1.62181e-09	1.57	cds	ENSMUSG00000028465	ENSMUST00000030187	protein_coding
Kif24	4	41403848	41404780	peak_1950	933	-	1.77	0.000177828	0.00204174	1.77	cds	ENSMUSG00000028438	ENSMUST00000030148	protein_coding
Asph	4	9598292	9620986	peak_1935	22695	-	2.99	1.04713e-07	1.65959e-06	2.99	cds	ENSMUSG00000028207	ENSMUST00000084915	protein_coding
Otud6b	4	14825500	14826437	peak_1936	938	-	1.96	1e-11	2.0893e-10	1.96	cds	ENSMUSG00000040550	ENSMUST00000151012	nonsense_mediated_decay
Wwp1	4	19643390	19650194	peak_1937	6805	-	1.82	0.00436516	0.0398107	1.82	cds	ENSMUSG00000041058	ENSMUST00000108246	protein_coding
Ufl1	4	25259276	25259337	peak_1938	62	-	1.69	1.09648e-06	1.62181e-05	1.69	cds	ENSMUSG00000040359	ENSMUST00000038705	protein_coding
Thrap3	4	126177942	126178273	peak_2084	332	-	4.23	1e-25	3.16228e-24	4.23	cds	ENSMUSG00000043962	ENSMUST00000106142	protein_coding
Zfp292	4	34805211	34805872	peak_1940	662	-	9.88	1.99526e-64	1.99526e-62	9.88	cds	ENSMUSG00000039967	ENSMUST00000098163	protein_coding
Zfp292	4	34806110	34806531	peak_1941	422	-	4.31	1.58489e-37	7.94328e-36	4.31	cds	ENSMUSG00000039967	ENSMUST00000098163	protein_coding
Zfp292	4	34810308	34810639	peak_1943	332	-	2.41	5.01187e-12	1.02329e-10	2.41	cds	ENSMUSG00000039967	ENSMUST00000098163	protein_coding
Zfp292	4	34811508	34811719	peak_1944	212	-	3.07	3.16228e-23	1e-21	3.07	cds	ENSMUSG00000039967	ENSMUST00000098163	protein_coding
Nol6	4	41114874	41114935	peak_1945	62	-	1.87	0.0204174	0.153109	1.87	utr3	ENSMUSG00000028430	ENSMUST00000030138	protein_coding
Nol6	4	41123305	41124246	peak_1946	942	-	1.68	6.16595e-07	9.33254e-06	1.68	cds	ENSMUSG00000028430	ENSMUST00000030138	protein_coding
Ubap2	4	41195180	41195301	peak_1947	122	-	8.01	0.00676083	0.057544	8.01	cds	ENSMUSG00000028433	ENSMUST00000136057	protein_coding
Ubap2	4	41221611	41235544	peak_1948	13934	-	2.75	1e-133	1e-131	2.75	cds	ENSMUSG00000028433	ENSMUST00000134782	protein_coding
Kif24	4	41400448	41403790	peak_1949	3343	-	1.85	0.00758578	0.0645654	1.85	cds	ENSMUSG00000028438	ENSMUST00000030148	protein_coding
Tpm2	4	43519722	43523362	peak_1951	3641	-	1.56	2.45471e-10	4.7863e-09	1.56	cds	ENSMUSG00000028464	ENSMUST00000107914	protein_coding
AI314180	4	58834558	58836171	peak_1970	1614	-	1.46	0.00794328	0.0676083	1.46	cds	ENSMUSG00000050812	ENSMUST00000149301	protein_coding
Fkbp15	4	62305956	62306016	peak_1971	61	-	1.54	0.0234423	0.171791	1.54	cds	ENSMUSG00000066151	ENSMUST00000084527	protein_coding
Fkbp15	4	62307950	62308071	peak_1972	122	-	2.11	0.00060256	0.00645654	2.11	cds	ENSMUSG00000066151	ENSMUST00000084527	protein_coding
Mpdz	4	81365909	81378043	peak_1993	12135	-	2.74	1.58489e-09	2.88403e-08	2.74	cds	ENSMUSG00000028402	ENSMUST00000102830	protein_coding
Mpdz	4	81381785	81383393	peak_1994	1609	-	4.46	1.58489e-08	2.75423e-07	4.46	cds	ENSMUSG00000028402	ENSMUST00000102830	protein_coding
Mpdz	4	81383894	81385236	peak_1995	1343	-	1.76	0.0489779	0.312608	1.76	cds	ENSMUSG00000028402	ENSMUST00000102830	protein_coding
Mpdz	4	81418889	81419010	peak_1996	122	-	4.54	0.0123027	0.0977237	4.54	cds	ENSMUSG00000028402	ENSMUST00000102830	protein_coding
Nfib	4	82296553	82296674	peak_1997	122	-	1.41	0.00128825	0.0128825	1.41	utr3	ENSMUSG00000008575	ENSMUST00000107246	protein_coding
Psip1	4	83460512	83462037	peak_1998	1526	-	2.32	6.30957e-19	1.58489e-17	2.32	cds	ENSMUSG00000028484	ENSMUST00000030207	protein_coding
Psip1	4	83462544	83476367	peak_1999	13824	-	3.1	1e-165	1e-163	3.1	cds	ENSMUSG00000028484	ENSMUST00000107215	protein_coding
Bnc2	4	84390961	84391082	peak_2000	122	-	2.85	0.00524807	0.0467735	2.85	cds	ENSMUSG00000028487	ENSMUST00000176691	protein_coding
Haus6	4	86599410	86602834	peak_2001	3425	-	2.1	6.45654e-05	0.000794328	2.1	cds	ENSMUSG00000038047	ENSMUST00000070607	protein_coding
Mysm1	4	94957072	94960423	peak_2002	3352	-	2.16	1.99526e-11	3.71535e-10	2.16	cds	ENSMUSG00000062627	ENSMUST00000075872	protein_coding
Mysm1	4	94965197	94965647	peak_2003	451	-	2.78	1.58489e-22	5.01187e-21	2.78	cds	ENSMUSG00000062627	ENSMUST00000075872	protein_coding
Mysm1	4	94965796	94969015	peak_2004	3220	-	2.33	2.34423e-08	3.98107e-07	2.33	cds	ENSMUSG00000062627	ENSMUST00000075872	protein_coding
Dock7	4	98970843	98973418	peak_2005	2576	-	2	3.16228e-16	7.94328e-15	2	cds	ENSMUSG00000028556	ENSMUST00000124466	nonsense_mediated_decay
Dock7	4	99079556	99082697	peak_2006	3142	-	2.02	1.51356e-05	0.000199526	2.02	cds	ENSMUSG00000028556	ENSMUST00000205650	protein_coding
Jak1	4	101157826	101159129	peak_2007	1304	-	1.55	6.0256e-06	8.31764e-05	1.55	cds	ENSMUSG00000028530	ENSMUST00000102781	protein_coding
Mpdz	4	81361395	81361486	peak_1992	92	-	3.61	0.00371535	0.0338844	3.61	cds	ENSMUSG00000028402	ENSMUST00000102830	protein_coding
Mpdz	4	81320365	81329503	peak_1991	9139	-	2.87	1e-10	1.86209e-09	2.87	cds	ENSMUSG00000028402	ENSMUST00000125288	protein_coding
Mpdz	4	81306853	81307121	peak_1990	269	-	3.29	0.0218776	0.161436	3.29	cds	ENSMUSG00000028402	ENSMUST00000107258	protein_coding
Cdk5rap2	4	70289957	70410293	peak_1989	120337	-	4.24	1.25893e-88	1.25893e-86	4.24	cds	ENSMUSG00000039298	ENSMUST00000144099	protein_coding
Fkbp15	4	62312325	62318745	peak_1973	6421	-	2.1	9.77237e-05	0.0011749	2.1	cds	ENSMUSG00000066151	ENSMUST00000084527	protein_coding
Fkbp15	4	62321015	62326149	peak_1974	5135	-	2.37	5.01187e-13	1.25893e-11	2.37	cds	ENSMUSG00000066151	ENSMUST00000084527	protein_coding
Pole3	4	62523979	62524950	peak_1975	972	-	1.48	3.16228e-17	7.94328e-16	1.48	cds	ENSMUSG00000028394	ENSMUST00000030091	protein_coding
Akna	4	63374509	63376930	peak_1976	2422	-	5.88	0.0331131	0.228034	5.88	cds	ENSMUSG00000039158	ENSMUST00000035724	protein_coding
Akna	4	63379342	63380295	peak_1977	954	-	8.01	7.94328e-05	0.000954993	8.01	cds	ENSMUSG00000039158	ENSMUST00000035724	protein_coding
Akna	4	63395476	63395626	peak_1978	151	-	8.01	0.00676083	0.057544	8.01	cds	ENSMUSG00000039158	ENSMUST00000035724	protein_coding
Whrn	4	63416546	63418489	peak_1979	1944	-	6.81	0.00047863	0.00512861	6.81	cds	ENSMUSG00000039137	ENSMUST00000119294	protein_coding
Wdr78	4	103059676	103060024	peak_2009	349	-	11.2	0.000549541	0.00588844	11.2	cds	ENSMUSG00000035126	ENSMUST00000036451	protein_coding
Whrn	4	63432753	63432814	peak_1980	62	-	6.41	0.0223872	0.163682	6.41	cds	ENSMUSG00000039137	ENSMUST00000107393	protein_coding
Whrn	4	63494736	63494827	peak_1982	92	-	4.27	0.0177828	0.134586	4.27	cds	ENSMUSG00000039137	ENSMUST00000107393	protein_coding
Cdk5rap2	4	70217753	70217874	peak_1983	122	-	12.8	0.000154882	0.00177828	12.8	utr3	ENSMUSG00000039298	ENSMUST00000144099	protein_coding
Cdk5rap2	4	70242554	70249113	peak_1984	6560	-	3.4	1.99526e-24	6.30957e-23	3.4	cds	ENSMUSG00000039298	ENSMUST00000144099	protein_coding
Cdk5rap2	4	70249321	70249412	peak_1985	92	-	8.28	0.00549541	0.047863	8.28	utr3	ENSMUSG00000039298	ENSMUST00000140108	protein_coding
Cdk5rap2	4	70254667	70266735	peak_1986	12069	-	7.81	2.69153e-08	4.57088e-07	7.81	cds	ENSMUSG00000039298	ENSMUST00000144099	protein_coding
Cdk5rap2	4	70266794	70266974	peak_1987	181	-	2.64	3.31131e-05	0.00042658	2.64	cds	ENSMUSG00000039298	ENSMUST00000144099	protein_coding
Cdk5rap2	4	70267033	70289898	peak_1988	22866	-	3.51	3.98107e-12	1e-10	3.51	cds	ENSMUSG00000039298	ENSMUST00000144099	protein_coding
Whrn	4	63435425	63436241	peak_1981	817	-	3.42	0.00112202	0.0112202	3.42	cds	ENSMUSG00000039137	ENSMUST00000063672	protein_coding
Thrap3	4	126178422	126179987	peak_2085	1566	-	2.86	3.98107e-32	1.58489e-30	2.86	cds	ENSMUSG00000043962	ENSMUST00000106142	protein_coding
Vps13d	4	145149140	145149231	peak_2168	92	-	3.92	0.00676083	0.057544	3.92	cds	ENSMUSG00000020220	ENSMUST00000036579	protein_coding
Map7d1	4	126236706	126237099	peak_2087	394	-	2.52	8.31764e-08	1.34896e-06	2.52	cds	ENSMUSG00000028849	ENSMUST00000125981	protein_coding
Kif1b	4	149245357	149246343	peak_2184	987	-	2.74	1e-20	3.16228e-19	2.74	cds	ENSMUSG00000063077	ENSMUST00000060537	protein_coding
Kif1b	4	149251745	149258018	peak_2185	6274	-	2.7	1.58489e-17	5.01187e-16	2.7	cds	ENSMUSG00000063077	ENSMUST00000060537	protein_coding
Kif1b	4	149269954	149270818	peak_2186	865	-	2.16	0.00512861	0.0457088	2.16	cds	ENSMUSG00000063077	ENSMUST00000060537	protein_coding
Kif1b	4	149291439	149307632	peak_2187	16194	-	14.7	3.38844e-05	0.000436516	14.7	utr5	ENSMUSG00000063077	ENSMUST00000060537	protein_coding
Ube4b	4	149329432	149329732	peak_2188	301	-	2.58	0.000295121	0.00331131	2.58	cds	ENSMUSG00000028960	ENSMUST00000103212	protein_coding
Pik3cd	4	149649736	149650036	peak_2189	301	-	8.55	6.60693e-05	0.000794328	8.55	utr3	ENSMUSG00000039936	ENSMUST00000118704	protein_coding
Pik3cd	4	149652249	149652667	peak_2190	419	-	6.28	0.00104713	0.0107152	6.28	cds	ENSMUSG00000039936	ENSMUST00000105688	protein_coding
Pik3cd	4	149655487	149656464	peak_2191	978	-	2.33	0.018197	0.137404	2.33	cds	ENSMUSG00000039936	ENSMUST00000105688	protein_coding
Pik3cd	4	149657310	149657460	peak_2192	151	-	3.67	0.0030903	0.0288403	3.67	cds	ENSMUSG00000039936	ENSMUST00000105688	protein_coding
Tmem201	4	149716690	149716841	peak_2193	152	-	1.64	0.020893	0.153815	1.64	utr3	ENSMUSG00000044700	ENSMUST00000054459	protein_coding
Camta1	4	151062750	151062841	peak_2194	92	-	2.67	0.0177828	0.135831	2.67	cds	ENSMUSG00000014592	ENSMUST00000140030	protein_coding
Camta1	4	151079870	151083793	peak_2195	3924	-	2.01	0.000288403	0.00323594	2.01	cds	ENSMUSG00000014592	ENSMUST00000105668	protein_coding
Per3	4	151008348	151009310	peak_2196	963	-	3	0.0158489	0.12218	3	cds	ENSMUSG00000028957	ENSMUST00000103204	protein_coding
Per3	4	151012259	151012440	peak_2197	182	-	3.74	0.00831764	0.0691831	3.74	cds	ENSMUSG00000028957	ENSMUST00000103204	protein_coding
Per3	4	151013648	151017988	peak_2198	4341	-	2.24	0.000177828	0.00204174	2.24	cds	ENSMUSG00000028957	ENSMUST00000103204	protein_coding
Kif1b	4	149237455	149237666	peak_2183	212	-	3.51	2.29087e-08	3.89045e-07	3.51	cds	ENSMUSG00000063077	ENSMUST00000030806	protein_coding
Kif1b	4	149223239	149233891	peak_2182	10653	-	4.9	1.99526e-28	7.94328e-27	4.9	cds	ENSMUSG00000063077	ENSMUST00000060537	protein_coding
Kif1b	4	149178924	149179045	peak_2180	122	-	2.51	0.00645654	0.0562341	2.51	utr3	ENSMUSG00000063077	ENSMUST00000139123	protein_coding
Vps13d	4	145110922	145115599	peak_2165	4678	-	2.6	0.000398107	0.00436516	2.6	cds	ENSMUSG00000020220	ENSMUST00000036579	protein_coding
Vps13d	4	145128024	145141417	peak_2166	13394	-	6.23	1e-16	2.51189e-15	6.23	cds	ENSMUSG00000020220	ENSMUST00000036579	protein_coding
Vps13d	4	145143254	145148871	peak_2167	5618	-	5.16	1.34896e-06	1.99526e-05	5.16	cds	ENSMUSG00000020220	ENSMUST00000036579	protein_coding
Asph	4	9532052	9542305	peak_1934	10254	-	2.72	0.00831764	0.0691831	2.72	cds	ENSMUSG00000028207	ENSMUST00000108339	protein_coding
Vps13d	4	145149290	145154658	peak_2169	5369	-	3.81	0.000354813	0.00389045	3.81	cds	ENSMUSG00000020220	ENSMUST00000036579	protein_coding
Vps13d	4	145154747	145154958	peak_2170	212	-	3.42	3.38844e-05	0.00042658	3.42	cds	ENSMUSG00000020220	ENSMUST00000036579	protein_coding
Vps13d	4	145155286	145155827	peak_2171	542	-	5.53	2.51189e-71	2.51189e-69	5.53	cds	ENSMUSG00000020220	ENSMUST00000036579	protein_coding
Vps13d	4	145155886	145156006	peak_2172	121	-	2.6	0.000870964	0.00891251	2.6	cds	ENSMUSG00000020220	ENSMUST00000036579	protein_coding
Vps13d	4	145156095	145163214	peak_2173	7120	-	6.94	1.69824e-08	2.88403e-07	6.94	cds	ENSMUSG00000020220	ENSMUST00000036579	protein_coding
Vps13d	4	145167469	145174817	peak_2174	7349	-	6.97	1.58489e-69	1.58489e-67	6.97	cds	ENSMUSG00000020220	ENSMUST00000036579	protein_coding
Vps13d	4	145174906	145181121	peak_2175	6216	-	3.62	1e-37	5.01187e-36	3.62	cds	ENSMUSG00000020220	ENSMUST00000036579	protein_coding
Clcn6	4	148011113	148012661	peak_2176	1549	-	2.4	0.0138038	0.108393	2.4	cds	ENSMUSG00000029016	ENSMUST00000137724	protein_coding
Clcn6	4	148013741	148013886	peak_2177	146	-	2.89	0.00457088	0.040738	2.89	cds	ENSMUSG00000029016	ENSMUST00000137724	protein_coding
Clcn6	4	148024205	148038702	peak_2178	14498	-	12.3	1.14815e-05	0.000154882	12.3	cds	ENSMUSG00000029016	ENSMUST00000131232	nonsense_mediated_decay
Tardbp	4	148617351	148617472	peak_2179	122	-	1.62	6.45654e-06	8.70964e-05	1.62	utr3	ENSMUSG00000041459	ENSMUST00000190630	protein_coding
Kif1b	4	149213381	149213726	peak_2181	346	-	1.6	0.0147911	0.114551	1.6	cds	ENSMUSG00000063077	ENSMUST00000060537	protein_coding
Vps13d	4	145088385	145107043	peak_2164	18659	-	4.69	4.7863e-09	8.51138e-08	4.69	cds	ENSMUSG00000020220	ENSMUST00000185113	protein_coding
Per3	4	151043691	151044185	peak_2200	495	-	1.66	0.0229087	0.166341	1.66	cds	ENSMUSG00000028957	ENSMUST00000136398	nonsense_mediated_decay
Phf13	4	151990770	151990831	peak_2202	62	-	1.61	0.0190546	0.141579	1.61	utr3	ENSMUSG00000047777	ENSMUST00000055688	protein_coding
Agrn	4	156173572	156174037	peak_2222	466	-	3.32	8.12831e-07	1.20226e-05	3.32	cds	ENSMUSG00000041936	ENSMUST00000105574	protein_coding
Agrn	4	156174435	156174676	peak_2223	242	-	8.81	0.00363078	0.0331131	8.81	cds	ENSMUSG00000041936	ENSMUST00000105574	protein_coding
Agrn	4	156176287	156176778	peak_2224	492	-	5.43	1.31826e-07	2.13796e-06	5.43	cds	ENSMUSG00000041936	ENSMUST00000105574	protein_coding
Agrn	4	156177329	156178497	peak_2225	1169	-	5.21	0.00489779	0.0436516	5.21	cds	ENSMUSG00000041936	ENSMUST00000105574	protein_coding
Klhl17	4	156233697	156234797	peak_2226	1101	-	8.81	0.00363078	0.0331131	8.81	cds	ENSMUSG00000078484	ENSMUST00000105569	protein_coding
Samd11	4	156246972	156247272	peak_2227	301	-	8.55	3.98107e-27	1.58489e-25	8.55	utr3	ENSMUSG00000096351	ENSMUST00000179919	protein_coding
Hivep3	4	120095009	120095400	peak_8641	392	+	11.2	0.000107152	0.00125893	11.2	cds	ENSMUSG00000028634	ENSMUST00000166542	protein_coding
Hivep3	4	120095459	120095939	peak_8642	481	+	12	7.94328e-05	0.000954993	12	cds	ENSMUSG00000028634	ENSMUST00000166542	protein_coding
Hivep3	4	120096208	120096359	peak_8643	152	+	9.88	0.00154882	0.0154882	9.88	cds	ENSMUSG00000028634	ENSMUST00000166542	protein_coding
Hivep3	4	120096508	120096598	peak_8644	91	+	1.98	0.0144544	0.114288	1.98	cds	ENSMUSG00000028634	ENSMUST00000166542	protein_coding
Hivep3	4	120096897	120097048	peak_8645	152	+	3.2	0.00977237	0.0812831	3.2	cds	ENSMUSG00000028634	ENSMUST00000166542	protein_coding
Hivep3	4	120098665	120098966	peak_8646	302	+	11.1	6.76083e-07	1.02329e-05	11.1	cds	ENSMUSG00000028634	ENSMUST00000166542	protein_coding
Hivep3	4	120099384	120122933	peak_8647	23550	+	27.2	1.07152e-09	1.99526e-08	27.2	cds	ENSMUSG00000028634	ENSMUST00000166542	protein_coding
Hivep3	4	120123022	120131940	peak_8648	8919	+	10.4	4.46684e-06	6.16595e-05	10.4	cds	ENSMUSG00000028634	ENSMUST00000166542	protein_coding
Per3	4	151044454	151044635	peak_2201	182	-	8.28	0.00549541	0.047863	8.28	utr5	ENSMUSG00000028957	ENSMUST00000136398	nonsense_mediated_decay
Agrn	4	156170980	156171822	peak_2220	843	-	7.08	0.000323594	0.00354813	7.08	cds	ENSMUSG00000041936	ENSMUST00000105574	protein_coding
Agrn	4	156170072	156170223	peak_2218	152	-	13.4	9.33254e-06	0.000125893	13.4	cds	ENSMUSG00000041936	ENSMUST00000105574	protein_coding
Zbtb48	4	152020103	152020677	peak_2203	575	-	7.48	0.0040738	0.0363078	7.48	cds	ENSMUSG00000028952	ENSMUST00000066715	protein_coding
Tas1r1	4	152028390	152028480	peak_2204	91	-	2.6	0.0398107	0.264241	2.6	cds	ENSMUSG00000028950	ENSMUST00000030792	protein_coding
Espn	4	152124866	152125316	peak_2205	451	-	4.04	1.58489e-14	3.98107e-13	4.04	cds	ENSMUSG00000028943	ENSMUST00000207676	protein_coding
Rnf207	4	152307612	152311433	peak_2206	3822	-	6.94	0.0151356	0.116681	6.94	cds	ENSMUSG00000058498	ENSMUST00000076183	protein_coding
Prdm16	4	154319532	154319712	peak_2207	181	-	8.55	0.00446684	0.0398107	8.55	utr3	ENSMUSG00000039410	ENSMUST00000070313	protein_coding
Prdm16	4	154323325	154328345	peak_2208	5021	-	1.88	0.00371535	0.0338844	1.88	cds	ENSMUSG00000039410	ENSMUST00000070313	protein_coding
Prdm16	4	154328692	154335113	peak_2209	6422	-	3.36	0.0020893	0.0204174	3.36	cds	ENSMUSG00000039410	ENSMUST00000070313	protein_coding
Prdm16	4	154341409	154341649	peak_2210	241	-	12.3	0.000234423	0.00269153	12.3	cds	ENSMUSG00000039410	ENSMUST00000070313	protein_coding
Prdm16	4	154636782	154636873	peak_2211	92	-	3.29	0.0218776	0.161436	3.29	utr5	ENSMUSG00000039410	ENSMUST00000124771	protein_coding
Ski	4	155157327	155159482	peak_2212	2156	-	2.11	7.94328e-16	1.99526e-14	2.11	cds	ENSMUSG00000029050	ENSMUST00000084103	protein_coding
Atad3a	4	155754760	155755703	peak_2213	944	-	1.56	0.000346737	0.00380189	1.56	cds	ENSMUSG00000029036	ENSMUST00000176043	nonsense_mediated_decay
Atad3a	4	155756083	155760944	peak_2214	4862	-	1.85	2.23872e-09	4.0738e-08	1.85	cds	ENSMUSG00000029036	ENSMUST00000176043	nonsense_mediated_decay
Tas1r3	4	155860282	155860432	peak_2215	151	-	11.2	0.000549541	0.00588844	11.2	cds	ENSMUSG00000029072	ENSMUST00000030949	protein_coding
Tas1r3	4	155860819	155861029	peak_2216	211	-	10.9	0.000676083	0.00724436	10.9	cds	ENSMUSG00000029072	ENSMUST00000030949	protein_coding
Agrn	4	156168559	156168985	peak_2217	427	-	2.22	0.00630957	0.0549541	2.22	cds	ENSMUSG00000041936	ENSMUST00000105574	protein_coding
Agrn	4	156170593	156170654	peak_2219	62	-	2.4	0.011749	0.0954993	2.4	cds	ENSMUSG00000041936	ENSMUST00000105574	protein_coding
Vps13d	4	145087242	145088267	peak_2163	1026	-	4.94	0.00707946	0.060256	4.94	cds	ENSMUSG00000020220	ENSMUST00000130704	nonsense_mediated_decay
Vps13d	4	145081809	145087183	peak_2162	5375	-	18.2	1.99526e-06	2.88403e-05	18.2	cds	ENSMUSG00000020220	ENSMUST00000130704	nonsense_mediated_decay
Vps13d	4	145075719	145081397	peak_2161	5679	-	4.41	0.00436516	0.0389045	4.41	cds	ENSMUSG00000020220	ENSMUST00000130704	nonsense_mediated_decay
Phactr4	4	132360504	132370694	peak_2107	10191	-	2.72	5.01187e-43	2.51189e-41	2.72	cds	ENSMUSG00000066043	ENSMUST00000102568	protein_coding
Gpr3	4	133210438	133210528	peak_2109	91	-	5.88	7.94328e-06	0.000107152	5.88	cds	ENSMUSG00000049649	ENSMUST00000105911	protein_coding
Nudc	4	133532750	133533236	peak_2110	487	-	1.72	0.00645654	0.0562341	1.72	cds	ENSMUSG00000028851	ENSMUST00000030665	protein_coding
Nudc	4	133534483	133541169	peak_2111	6687	-	1.43	7.94328e-57	5.01187e-55	1.43	cds	ENSMUSG00000028851	ENSMUST00000030665	protein_coding
Arid1a	4	133681819	133681999	peak_2112	181	-	1.9	7.94328e-28	3.16228e-26	1.9	cds	ENSMUSG00000007880	ENSMUST00000105897	protein_coding
Arid1a	4	133685702	133686483	peak_2113	782	-	2.79	1.34896e-06	1.99526e-05	2.79	cds	ENSMUSG00000007880	ENSMUST00000105897	protein_coding
Arid1a	4	133687555	133689119	peak_2114	1565	-	1.64	0.0011749	0.011749	1.64	cds	ENSMUSG00000007880	ENSMUST00000105897	protein_coding
Arid1a	4	133689207	133693080	peak_2115	3874	-	2.84	1.25893e-13	3.16228e-12	2.84	cds	ENSMUSG00000007880	ENSMUST00000105897	protein_coding
Arid1a	4	133696051	133720627	peak_2116	24577	-	2.21	0.00144544	0.0144544	2.21	cds	ENSMUSG00000007880	ENSMUST00000105897	protein_coding
Arid1a	4	133752848	133752969	peak_2117	122	-	4.14	0.0213796	0.156675	4.14	cds	ENSMUSG00000007880	ENSMUST00000105897	protein_coding
Arid1a	4	133753058	133756470	peak_2118	3413	-	18.2	3.16228e-19	1e-17	18.2	cds	ENSMUSG00000007880	ENSMUST00000105897	protein_coding
Cep85	4	134132385	134152130	peak_2119	19746	-	3.31	1.25893e-28	5.01187e-27	3.31	cds	ENSMUSG00000037443	ENSMUST00000040271	protein_coding
Tmem57	4	134806563	134812646	peak_2120	6084	-	1.96	1e-32	5.01187e-31	1.96	cds	ENSMUSG00000028826	ENSMUST00000030628	protein_coding
Srrm1	4	135321320	135325247	peak_2121	3928	-	9.97	0	0	9.97	cds	ENSMUSG00000028809	ENSMUST00000140050	protein_coding
Rcc1	4	132334496	132334586	peak_2106	91	-	2.94	0.018197	0.137404	2.94	cds	ENSMUSG00000028896	ENSMUST00000030726	protein_coding
Srrm1	4	135329017	135353231	peak_2122	24215	-	5.03	0	0	5.03	cds	ENSMUSG00000028809	ENSMUST00000131301	nonsense_mediated_decay
Gmeb1	4	132231059	132232068	peak_2105	1010	-	1.51	0.00630957	0.0549541	1.51	cds	ENSMUSG00000028901	ENSMUST00000168553	protein_coding
Epb41	4	131957653	131974768	peak_2103	17116	-	4.27	1.58489e-14	3.16228e-13	4.27	cds	ENSMUSG00000028906	ENSMUST00000084253	protein_coding
Map7d1	4	126240060	126256164	peak_2088	16105	-	2.81	2.51189e-12	6.30957e-11	2.81	cds	ENSMUSG00000028849	ENSMUST00000061143	protein_coding
Tekt2	4	126323127	126323187	peak_2089	61	-	2.63	0.0109648	0.0891251	2.63	cds	ENSMUSG00000028845	ENSMUST00000030658	protein_coding
Tekt2	4	126324677	126324820	peak_2090	144	-	5.88	0.0331131	0.228034	5.88	cds	ENSMUSG00000028845	ENSMUST00000030658	protein_coding
Ago3	4	126363705	126371536	peak_2091	7832	-	2.1	0.00144544	0.0144544	2.1	cds	ENSMUSG00000028842	ENSMUST00000069097	protein_coding
Ago1	4	126439077	126439227	peak_2092	151	-	6.41	0.0223872	0.163682	6.41	utr3	ENSMUSG00000041530	ENSMUST00000127800	nonsense_mediated_decay
Ago1	4	126439585	126439936	peak_2093	352	-	2.37	0.0158489	0.121899	2.37	cds	ENSMUSG00000041530	ENSMUST00000176315	protein_coding
Ago1	4	126441963	126443139	peak_2094	1177	-	9.08	0.00275423	0.0263027	9.08	cds	ENSMUSG00000041530	ENSMUST00000176315	protein_coding
Ago1	4	126453844	126460109	peak_2095	6266	-	3.29	1.58489e-06	2.34423e-05	3.29	cds	ENSMUSG00000041530	ENSMUST00000097888	protein_coding
Zmym4	4	126882497	126893391	peak_2096	10895	-	1.7	0.000223872	0.0025704	1.7	cds	ENSMUSG00000042446	ENSMUST00000135003	protein_coding
C77080	4	129225902	129227364	peak_2097	1463	-	1.99	0.00489779	0.0436516	1.99	cds	ENSMUSG00000050390	ENSMUST00000052602	protein_coding
Hdac1	4	129517402	129518845	peak_2098	1444	-	1.49	0.000398107	0.00436516	1.49	cds	ENSMUSG00000028800	ENSMUST00000102597	protein_coding
Txlna	4	129628916	129640527	peak_2099	11612	-	4.34	1e-212	1e-210	4.34	cds	ENSMUSG00000053841	ENSMUST00000084264	protein_coding
Zcchc17	4	130316602	130337101	peak_2100	20500	-	3.31	1.25893e-30	5.01187e-29	3.31	cds	ENSMUSG00000028772	ENSMUST00000134159	protein_coding
Epb41	4	131924282	131924433	peak_2101	152	-	5.47	0.00331131	0.030903	5.47	utr3	ENSMUSG00000028906	ENSMUST00000105981	protein_coding
Epb41	4	131926561	131937225	peak_2102	10665	-	2.54	7.07946e-10	1.34896e-08	2.54	cds	ENSMUSG00000028906	ENSMUST00000135579	protein_coding
Epb41	4	132000302	132048973	peak_2104	48672	-	3.08	5.01187e-41	2.51189e-39	3.08	cds	ENSMUSG00000028906	ENSMUST00000105981	protein_coding
Tceb3	4	136010465	136010706	peak_2123	242	-	1.73	0.000346737	0.00380189	1.73	cds	ENSMUSG00000028668	ENSMUST00000030427	protein_coding
Kdm1a	4	136582098	136602484	peak_2124	20387	-	2.1	3.16228e-13	6.30957e-12	2.1	cds	ENSMUSG00000036940	ENSMUST00000116273	protein_coding
Epha8	4	136933415	136933670	peak_2125	256	-	4.63	0.00162181	0.0158489	4.63	cds	ENSMUSG00000028661	ENSMUST00000030420	protein_coding
Fhad1	4	141933075	141951676	peak_2146	18602	-	16.6	7.4131e-06	0.000102329	16.6	cds	ENSMUSG00000051435	ENSMUST00000105779	protein_coding
Fhad1	4	141963456	141982249	peak_2147	18794	-	3.88	1.09648e-09	2.04174e-08	3.88	cds	ENSMUSG00000051435	ENSMUST00000105779	protein_coding
Kazn	4	142141709	142147060	peak_2148	5352	-	2.49	9.77237e-05	0.0011749	2.49	cds	ENSMUSG00000040606	ENSMUST00000155023	protein_coding
Kazn	4	142159071	142210115	peak_2149	51045	-	1.93	1.07152e-06	1.58489e-05	1.93	cds	ENSMUSG00000040606	ENSMUST00000155023	protein_coding
Prdm2	4	143109217	143111676	peak_2150	2460	-	1.98	0.000194984	0.00223872	1.98	cds	ENSMUSG00000057637	ENSMUST00000105778	protein_coding
Prdm2	4	143132176	143132297	peak_2152	122	-	1.51	0.00281838	0.0263027	1.51	cds	ENSMUSG00000057637	ENSMUST00000105778	protein_coding
Prdm2	4	143132954	143133135	peak_2153	182	-	2.16	5.62341e-05	0.000691831	2.16	cds	ENSMUSG00000057637	ENSMUST00000105778	protein_coding
Prdm2	4	143134003	143134153	peak_2154	151	-	2.4	0.0138038	0.108393	2.4	cds	ENSMUSG00000057637	ENSMUST00000105778	protein_coding
Prdm2	4	143134362	143134603	peak_2155	242	-	2.45	0.000218776	0.00251189	2.45	cds	ENSMUSG00000057637	ENSMUST00000105778	protein_coding
Prdm2	4	143135380	143170098	peak_2156	34719	-	4.41	1.25893e-92	1.58489e-90	4.41	cds	ENSMUSG00000057637	ENSMUST00000105778	protein_coding
Vps13d	4	144983425	145045057	peak_2157	61633	-	2.81	6.30957e-14	1.58489e-12	2.81	cds	ENSMUSG00000020220	ENSMUST00000036579	protein_coding
Vps13d	4	145046348	145062531	peak_2158	16184	-	3.12	3.63078e-05	0.000457088	3.12	cds	ENSMUSG00000020220	ENSMUST00000130704	nonsense_mediated_decay
Vps13d	4	145062590	145070074	peak_2159	7485	-	2.61	0.000109648	0.00131826	2.61	cds	ENSMUSG00000020220	ENSMUST00000130704	nonsense_mediated_decay
Vps13d	4	145072410	145072471	peak_2160	62	-	1.92	0.0323594	0.22182	1.92	cds	ENSMUSG00000020220	ENSMUST00000130704	nonsense_mediated_decay
Fhad1	4	141920946	141933016	peak_2145	12071	-	5	5.01187e-11	1.12202e-09	5	cds	ENSMUSG00000051435	ENSMUST00000036701	protein_coding
Fhad1	4	141918317	141918774	peak_2144	458	-	2.46	0.0245471	0.177419	2.46	cds	ENSMUSG00000051435	ENSMUST00000105779	protein_coding
Plekhm2	4	141634270	141634331	peak_2143	62	-	2.01	0.000346737	0.00389045	2.01	cds	ENSMUSG00000028917	ENSMUST00000030751	protein_coding
Plekhm2	4	141631907	141632117	peak_2142	211	-	2.05	8.12831e-05	0.000977237	2.05	cds	ENSMUSG00000028917	ENSMUST00000030751	protein_coding
Epha8	4	136933728	136935083	peak_2126	1356	-	3.12	0.0020893	0.0204174	3.12	cds	ENSMUSG00000028661	ENSMUST00000030420	protein_coding
Zbtb40	4	136988632	136996167	peak_2127	7536	-	8.01	1.99526e-17	6.30957e-16	8.01	cds	ENSMUSG00000060862	ENSMUST00000049583	protein_coding
Zbtb40	4	136998544	136998605	peak_2128	62	-	1.82	0.0316228	0.2208	1.82	cds	ENSMUSG00000060862	ENSMUST00000049583	protein_coding
Zbtb40	4	137000902	137018427	peak_2129	17526	-	5.96	3.71535e-05	0.000467735	5.96	cds	ENSMUSG00000060862	ENSMUST00000049583	protein_coding
Otud3	4	138895765	138897643	peak_2130	1879	-	3.58	7.94328e-09	1.38038e-07	3.58	cds	ENSMUSG00000041161	ENSMUST00000097830	protein_coding
Otud3	4	138913706	138913826	peak_2131	121	-	4.41	0.0147911	0.11508	4.41	cds	ENSMUSG00000041161	ENSMUST00000097830	protein_coding
Crocc	4	141016966	141041653	peak_2132	24688	-	8.95	1e-136	1e-134	8.95	cds	ENSMUSG00000040860	ENSMUST00000102491	protein_coding
Map7d1	4	126233248	126236647	peak_2086	3400	-	3.58	1e-188	1e-186	3.58	cds	ENSMUSG00000028849	ENSMUST00000125981	protein_coding
Crocc	4	141045951	141053528	peak_2133	7578	-	4.11	2.51189e-15	6.30957e-14	4.11	cds	ENSMUSG00000040860	ENSMUST00000102491	protein_coding
Spen	4	141469464	141469949	peak_2135	486	-	6.28	0.00104713	0.0107152	6.28	cds	ENSMUSG00000040761	ENSMUST00000078886	protein_coding
Spen	4	141471616	141471857	peak_2136	242	-	10.9	0.000676083	0.00724436	10.9	cds	ENSMUSG00000040761	ENSMUST00000078886	protein_coding
Spen	4	141472096	141473236	peak_2137	1141	-	5.31	1.99526e-22	7.94328e-21	5.31	cds	ENSMUSG00000040761	ENSMUST00000078886	protein_coding
Spen	4	141473295	141473596	peak_2138	302	-	5.74	6.60693e-08	1.07152e-06	5.74	cds	ENSMUSG00000040761	ENSMUST00000078886	protein_coding
Spen	4	141473685	141476986	peak_2139	3302	-	12	1e-233	1e-231	12	cds	ENSMUSG00000040761	ENSMUST00000078886	protein_coding
Spen	4	141477255	141487637	peak_2140	10383	-	10.5	1e-228	1e-225	10.5	cds	ENSMUSG00000040761	ENSMUST00000078886	protein_coding
Spen	4	141488009	141517143	peak_2141	29135	-	4.95	1.99526e-52	1.25893e-50	4.95	cds	ENSMUSG00000040761	ENSMUST00000078886	protein_coding
Spen	4	141468339	141468490	peak_2134	152	-	2.24	0.0398107	0.264241	2.24	utr3	ENSMUSG00000040761	ENSMUST00000078886	protein_coding
Nsmaf	4	6417789	6418353	peak_1933	565	-	2.15	0.000151356	0.0017378	2.15	cds	ENSMUSG00000028245	ENSMUST00000029910	protein_coding
Szt2	4	118385164	118387500	peak_2043	2337	-	7.42	3.16228e-21	1e-19	7.42	cds	ENSMUSG00000033253	ENSMUST00000075406	protein_coding
Noc2l	4	156244085	156247258	peak_1931	3174	+	4.01	1e-273	1e-270	4.01	cds	ENSMUSG00000095567	ENSMUST00000179886	protein_coding
Akap2	4	57856576	57883042	peak_1717	26467	+	2.72	6.30957e-11	1.25893e-09	2.72	cds	ENSMUSG00000038729	ENSMUST00000107598	protein_coding
Dnajc25	4	59020129	59020219	peak_1718	91	+	3.47	0.00512861	0.0457088	3.47	cds	ENSMUSG00000070972	ENSMUST00000152199	protein_coding
Dnajc25	4	59020488	59022699	peak_1719	2212	+	2.87	0.0213796	0.159588	2.87	cds	ENSMUSG00000070972	ENSMUST00000152199	protein_coding
Hsdl2	4	59601553	59610632	peak_1720	9080	+	1.89	0.00120226	0.0123027	1.89	cds	ENSMUSG00000028383	ENSMUST00000030078	protein_coding
Snx30	4	59885000	59894603	peak_1721	9604	+	3.14	2.69153e-06	3.80189e-05	3.14	cds	ENSMUSG00000028385	ENSMUST00000030080	protein_coding
Snx30	4	59899971	59900061	peak_1722	91	+	8.81	0.00363078	0.0331131	8.81	utr3	ENSMUSG00000028385	ENSMUST00000030080	protein_coding
4933430I17Rik	4	62543702	62546072	peak_1723	2371	+	3.12	0.0301995	0.211836	3.12	cds	ENSMUSG00000058046	ENSMUST00000062145	protein_coding
Rgs3	4	62689630	62689750	peak_1724	121	+	2.4	0.00851138	0.0707946	2.4	cds	ENSMUSG00000059810	ENSMUST00000124082	protein_coding
Zfp618	4	62965662	63080019	peak_1725	114358	+	1.87	0.000489779	0.00524807	1.87	cds	ENSMUSG00000028358	ENSMUST00000064814	protein_coding
Zfp618	4	63137311	63137402	peak_1726	92	+	7.21	0.0123027	0.0977237	7.21	utr3	ENSMUSG00000028358	ENSMUST00000107415	protein_coding
Col27a1	4	63263762	63272556	peak_1727	8795	+	6.94	0.0151356	0.116681	6.94	cds	ENSMUSG00000045672	ENSMUST00000036300	protein_coding
Col27a1	4	63281073	63293238	peak_1728	12166	+	10.4	0.000870964	0.00891251	10.4	cds	ENSMUSG00000045672	ENSMUST00000036300	protein_coding
Col27a1	4	63302374	63319089	peak_1729	16716	+	13.1	0.000123027	0.00144544	13.1	cds	ENSMUSG00000045672	ENSMUST00000184067	nonsense_mediated_decay
Ccdc171	4	83525723	83535863	peak_1730	10141	+	2.54	0.0147911	0.114815	2.54	utr5	ENSMUSG00000052407	ENSMUST00000125077	nonsense_mediated_decay
Ccdc171	4	83546907	83555027	peak_1731	8121	+	4.07	2.51189e-54	1.58489e-52	4.07	cds	ENSMUSG00000052407	ENSMUST00000125077	nonsense_mediated_decay
Akap2	4	57855857	57856068	peak_1716	212	+	2.54	0.0020893	0.0199526	2.54	cds	ENSMUSG00000038729	ENSMUST00000107598	protein_coding
Akap2	4	57855018	57855498	peak_1715	481	+	3.31	1e-24	3.16228e-23	3.31	cds	ENSMUSG00000038729	ENSMUST00000107598	protein_coding
Akap2	4	57856687	57883032	peak_1714	26346	+	2.62	1.62181e-10	3.23594e-09	2.62	cds	ENSMUSG00000038729	ENSMUST00000107598	protein_coding
Akap2	4	57856568	57856628	peak_1713	61	+	1.5	0.0251189	0.181134	1.5	cds	ENSMUSG00000038729	ENSMUST00000107598	protein_coding
Smc2	4	52469848	52469939	peak_1697	92	+	3.87	3.16228e-20	1e-18	3.87	cds	ENSMUSG00000028312	ENSMUST00000117280	protein_coding
Smc2	4	52476696	52481675	peak_1698	4980	+	3	2.39883e-08	4.0738e-07	3	cds	ENSMUSG00000028312	ENSMUST00000117280	protein_coding
Zfp462	4	54945077	55008294	peak_1699	63218	+	2.37	3.0903e-09	5.49541e-08	2.37	cds	ENSMUSG00000060206	ENSMUST00000133895	protein_coding
Zfp462	4	55009492	55010393	peak_1700	902	+	2.94	1.99526e-61	1.58489e-59	2.94	cds	ENSMUSG00000060206	ENSMUST00000098070	protein_coding
Zfp462	4	55010871	55010932	peak_1701	62	+	2.4	0.0223872	0.163682	2.4	cds	ENSMUSG00000060206	ENSMUST00000098070	protein_coding
Zfp462	4	55011621	55011682	peak_1702	62	+	2.88	0.00977237	0.0812831	2.88	cds	ENSMUSG00000060206	ENSMUST00000030131	protein_coding
Zfp462	4	55012160	55012461	peak_1703	302	+	5.07	0.00588844	0.0512861	5.07	cds	ENSMUSG00000060206	ENSMUST00000030131	protein_coding
Ccdc171	4	83555354	83658454	peak_1732	103101	+	4.99	7.94328e-50	5.01187e-48	4.99	cds	ENSMUSG00000052407	ENSMUST00000125077	nonsense_mediated_decay
Zfp462	4	55012880	55012941	peak_1704	62	+	2.6	0.0398107	0.264241	2.6	cds	ENSMUSG00000060206	ENSMUST00000030131	protein_coding
Zfp462	4	55013719	55016939	peak_1706	3221	+	2.19	0.00102329	0.0104713	2.19	cds	ENSMUSG00000060206	ENSMUST00000098070	protein_coding
Zfp462	4	55051198	55081015	peak_1707	29818	+	3.33	1e-92	1.25893e-90	3.33	cds	ENSMUSG00000060206	ENSMUST00000098070	protein_coding
Pakap	4	57568324	57688500	peak_1708	120177	+	3.03	6.30957e-20	1.99526e-18	3.03	cds	ENSMUSG00000089945	ENSMUST00000150412	protein_coding
Palm2	4	57709694	57710171	peak_1709	478	+	3.94	1e-12	1.99526e-11	3.94	cds	ENSMUSG00000090053	ENSMUST00000102905	protein_coding
Palm2	4	57638031	57688524	peak_1710	50494	+	2.98	7.94328e-20	2.51189e-18	2.98	cds	ENSMUSG00000090053	ENSMUST00000102905	protein_coding
Akap2	4	57854986	57855495	peak_1711	510	+	3.26	3.16228e-24	1.25893e-22	3.26	cds	ENSMUSG00000038729	ENSMUST00000107598	protein_coding
Akap2	4	57855852	57856062	peak_1712	211	+	2.63	0.00218776	0.020893	2.63	cds	ENSMUSG00000038729	ENSMUST00000107598	protein_coding
Zfp462	4	55013179	55013390	peak_1705	212	+	2.82	4.7863e-06	6.60693e-05	2.82	cds	ENSMUSG00000060206	ENSMUST00000030131	protein_coding
Ccdc171	4	83663503	83681415	peak_1733	17913	+	3.51	3.46737e-08	5.88844e-07	3.51	cds	ENSMUSG00000052407	ENSMUST00000053414	protein_coding
Ccdc171	4	83693923	83694292	peak_1734	370	+	4.94	0.00707946	0.060256	4.94	cds	ENSMUSG00000052407	ENSMUST00000053414	protein_coding
Ccdc171	4	83696285	83742986	peak_1735	46702	+	3.42	0.000616595	0.00660693	3.42	cds	ENSMUSG00000052407	ENSMUST00000053414	protein_coding
Mier1	4	103143161	103150584	peak_1756	7424	+	2.22	3.98107e-21	1.25893e-19	2.22	cds	ENSMUSG00000028522	ENSMUST00000106855	protein_coding
1700024P16Rik	4	104948795	104979004	peak_1757	30210	+	6.68	0.018197	0.138357	6.68	cds	ENSMUSG00000078612	ENSMUST00000106803	protein_coding
Usp24	4	106316302	106341329	peak_1758	25028	+	4.48	3.98107e-22	1.25893e-20	4.48	cds	ENSMUSG00000028514	ENSMUST00000094933	protein_coding
Usp24	4	106355694	106359102	peak_1759	3409	+	3.84	9.77237e-06	0.000131826	3.84	cds	ENSMUSG00000028514	ENSMUST00000165709	protein_coding
Usp24	4	106360499	106368807	peak_1760	8309	+	4	3.16228e-41	1.58489e-39	4	cds	ENSMUSG00000028514	ENSMUST00000094933	protein_coding
Usp24	4	106370122	106371086	peak_1761	965	+	2.54	1.8197e-07	2.88403e-06	2.54	cds	ENSMUSG00000028514	ENSMUST00000094933	protein_coding
Usp24	4	106379271	106380148	peak_1762	878	+	2.78	0.0109648	0.0891251	2.78	cds	ENSMUSG00000028514	ENSMUST00000094933	protein_coding
Mier1	4	103129394	103140145	peak_1755	10752	+	2.73	3.16228e-25	1.25893e-23	2.73	cds	ENSMUSG00000028522	ENSMUST00000097945	protein_coding
Usp24	4	106406441	106412133	peak_1763	5693	+	5.21	3.16228e-30	1.25893e-28	5.21	cds	ENSMUSG00000028514	ENSMUST00000094933	protein_coding
Usp24	4	106439016	106439077	peak_1765	62	+	2.15	8.91251e-08	1.44544e-06	2.15	utr3	ENSMUSG00000028514	ENSMUST00000094933	protein_coding
Zcchc11	4	108478885	108478946	peak_1766	62	+	1.72	6.91831e-05	0.000851138	1.72	utr5	ENSMUSG00000034610	ENSMUST00000106673	protein_coding
Zcchc11	4	108479214	108486464	peak_1767	7251	+	2.56	1.25893e-32	5.01187e-31	2.56	cds	ENSMUSG00000034610	ENSMUST00000155068	protein_coding
Zcchc11	4	108507955	108513160	peak_1768	5206	+	3.2	1.25893e-20	3.98107e-19	3.2	cds	ENSMUSG00000034610	ENSMUST00000097925	protein_coding
Zcchc11	4	108526783	108526934	peak_1769	152	+	3.34	0.00707946	0.060256	3.34	cds	ENSMUSG00000034610	ENSMUST00000097925	protein_coding
Zcchc11	4	108548064	108550777	peak_1770	2714	+	3.65	3.98107e-14	1e-12	3.65	cds	ENSMUSG00000034610	ENSMUST00000097925	protein_coding
Orc1	4	108597444	108599409	peak_1771	1966	+	1.94	0.0040738	0.0371535	1.94	cds	ENSMUSG00000028587	ENSMUST00000102744	protein_coding
Usp24	4	106428494	106438867	peak_1764	10374	+	2.55	1.99526e-15	5.01187e-14	2.55	cds	ENSMUSG00000028514	ENSMUST00000094933	protein_coding
Smc2	4	52462926	52467842	peak_1696	4917	+	3.19	5.01187e-31	1.99526e-29	3.19	cds	ENSMUSG00000028312	ENSMUST00000117280	protein_coding
Usp1	4	98930886	98932827	peak_1754	1942	+	2.5	2.51189e-27	1e-25	2.5	cds	ENSMUSG00000028560	ENSMUST00000091358	protein_coding
Patj	4	98523451	98539100	peak_1752	15650	+	3.28	1.07152e-06	1.58489e-05	3.28	cds	ENSMUSG00000061859	ENSMUST00000134901	protein_coding
Cntln	4	84884458	84884519	peak_1736	62	+	6.14	0.00128825	0.0128825	6.14	cds	ENSMUSG00000038070	ENSMUST00000047023	protein_coding
Cntln	4	84884578	84884758	peak_1737	181	+	13.9	1.07152e-05	0.000144544	13.9	cds	ENSMUSG00000038070	ENSMUST00000047023	protein_coding
Cntln	4	84947641	84957314	peak_1738	9674	+	4.89	1.58489e-70	1.25893e-68	4.89	cds	ENSMUSG00000038070	ENSMUST00000102819	protein_coding
Cntln	4	84979419	85049986	peak_1739	70568	+	5.02	1e-103	1e-101	5.02	cds	ENSMUSG00000038070	ENSMUST00000047023	protein_coding
Cntln	4	85063206	85096780	peak_1740	33575	+	3.21	1.99526e-13	5.01187e-12	3.21	cds	ENSMUSG00000038070	ENSMUST00000047023	protein_coding
Cntln	4	85115279	85130723	peak_1741	15445	+	3.18	0.000120226	0.00141254	3.18	cds	ENSMUSG00000038070	ENSMUST00000047023	protein_coding
Dennd4c	4	86825261	86825501	peak_1742	241	+	1.65	0.000144544	0.00169824	1.65	cds	ENSMUSG00000038024	ENSMUST00000142837	protein_coding
Patj	4	98554647	98591941	peak_1753	37295	+	5.07	0.00501187	0.0446684	5.07	cds	ENSMUSG00000061859	ENSMUST00000030290	protein_coding
Dennd4c	4	86825979	86827987	peak_1743	2009	+	2.14	0.0123027	0.0977237	2.14	cds	ENSMUSG00000038024	ENSMUST00000142837	protein_coding
Ift74	4	94658524	94660971	peak_1745	2448	+	2.66	5.01187e-20	1.58489e-18	2.66	cds	ENSMUSG00000028576	ENSMUST00000030311	protein_coding
Ift74	4	94664683	94691761	peak_1746	27079	+	2.58	1.58489e-11	3.54813e-10	2.58	cds	ENSMUSG00000028576	ENSMUST00000030311	protein_coding
Hook1	4	95992150	95993077	peak_1747	928	+	2.26	1.02329e-05	0.000138038	2.26	cds	ENSMUSG00000028572	ENSMUST00000030306	protein_coding
Hook1	4	95993136	95998920	peak_1748	5785	+	3.03	1.58489e-24	5.01187e-23	3.03	cds	ENSMUSG00000028572	ENSMUST00000107083	protein_coding
Hook1	4	96001178	96019673	peak_1749	18496	+	3.31	5.01187e-41	3.16228e-39	3.31	cds	ENSMUSG00000028572	ENSMUST00000030306	protein_coding
Patj	4	98413060	98424277	peak_1750	11218	+	2.16	0.00131826	0.0131826	2.16	cds	ENSMUSG00000061859	ENSMUST00000041284	protein_coding
Patj	4	98437466	98441110	peak_1751	3645	+	2.88	0.00977237	0.0812831	2.88	cds	ENSMUSG00000061859	ENSMUST00000041284	protein_coding
Dennd4c	4	86836418	86836478	peak_1744	61	+	6.94	0.0151356	0.116681	6.94	cds	ENSMUSG00000038024	ENSMUST00000142837	protein_coding
Smc2	4	52449407	52460181	peak_1695	10775	+	4.56	2.51189e-24	7.94328e-23	4.56	cds	ENSMUSG00000028312	ENSMUST00000117280	protein_coding
Rnf20	4	49638777	49655809	peak_1694	17033	+	4.09	0	0	4.09	cds	ENSMUSG00000028309	ENSMUST00000167496	protein_coding
Rnf20	4	49637955	49638629	peak_1693	675	+	1.87	0.000891251	0.00912011	1.87	cds	ENSMUSG00000028309	ENSMUST00000167496	protein_coding
Runx1t1	4	13865206	13865871	peak_1636	666	+	8.55	0.00446684	0.0398107	8.55	cds	ENSMUSG00000006586	ENSMUST00000006761	protein_coding
Nbn	4	15981458	15981638	peak_1637	181	+	1.73	0.00213796	0.0204174	1.73	cds	ENSMUSG00000028224	ENSMUST00000029879	protein_coding
Usp45	4	21804247	21815338	peak_1638	11092	+	2.2	0.0144544	0.11246	2.2	cds	ENSMUSG00000040455	ENSMUST00000040429	protein_coding
Usp45	4	21832220	21834258	peak_1639	2039	+	6.41	0.0223872	0.163682	6.41	cds	ENSMUSG00000040455	ENSMUST00000040429	protein_coding
Pnisr	4	21857200	21869761	peak_1640	12562	+	20.3	1e-241	1e-239	20.3	cds	ENSMUSG00000028248	ENSMUST00000098238	protein_coding
Pnisr	4	21870239	21870569	peak_1641	331	+	6.98	1.25893e-30	6.30957e-29	6.98	cds	ENSMUSG00000028248	ENSMUST00000029911	protein_coding
Pnisr	4	21871257	21874648	peak_1642	3392	+	6.45	1e-193	1e-190	6.45	cds	ENSMUSG00000028248	ENSMUST00000098238	protein_coding
Rbm12b2	4	12094837	12094898	peak_1635	62	+	2.75	0.00380189	0.0346737	2.75	cds	ENSMUSG00000052137	ENSMUST00000095143	protein_coding
Casp8ap2	4	32631096	32631855	peak_1643	760	+	2.29	0.000562341	0.0060256	2.29	cds	ENSMUSG00000028282	ENSMUST00000029950	protein_coding
Casp8ap2	4	32643630	32643931	peak_1645	302	+	5.47	2.51189e-32	1.25893e-30	5.47	cds	ENSMUSG00000028282	ENSMUST00000029950	protein_coding
Casp8ap2	4	32644589	32644710	peak_1646	122	+	2.01	1.14815e-05	0.000151356	2.01	cds	ENSMUSG00000028282	ENSMUST00000029950	protein_coding
Casp8ap2	4	32646447	32646568	peak_1647	122	+	2.45	6.16595e-05	0.000758578	2.45	cds	ENSMUSG00000028282	ENSMUST00000029950	protein_coding
Mdn1	4	32657118	32662959	peak_1648	5842	+	4.92	1.25893e-22	3.98107e-21	4.92	cds	ENSMUSG00000058006	ENSMUST00000178134	protein_coding
[truncated: 6,556 more rows]
