# Supplementary material for: N6-methyladenosine writer METTL16-mediated alternative splicing and translation control are essential for murine spermatogenesis
Source: Genome Biol. 2024 Jul 19;25:193. doi: 10.1186/s13059-024-03332-5 (PMC11264951; doi:10.1186/s13059-024-03332-5)
Supplement: Supplementary file 7 — Additional file 7: Table S6. m6A level identified using LC-ESI-MS/MS from P8 testes. [file 13059_2024_3332_MOESM7_ESM.xlsx]

## Sheet: m6A level identified using MS
Supplementary Table S6. m6A level identified using LC-ESI-MS/MS from P8 testes.
sample	group	（m6A/rA）%
T22049845a	Control-1	0.00124659
T22049846a	Control-2	0.00125571
T22049847a	Mettl16 cKO-1	0.00120924
T22049848a	Mettl16 cKO-2	0.00121159
