# Supplementary material for: N6-methyladenosine writer METTL16-mediated alternative splicing and translation control are essential for murine spermatogenesis
Source: Genome Biol. 2024 Jul 19;25:193. doi: 10.1186/s13059-024-03332-5 (PMC11264951; doi:10.1186/s13059-024-03332-5)
Supplement: Supplementary file 8 — Additional file 8: Table S7. m6A peaks identified in P10 Control and Mettl16 cKO testes from m6A-seq data. [file 13059_2024_3332_MOESM8_ESM.xlsx]

## Sheet: m6A peaks
Supplementary Table S7. m6A peaks identified in P10 Control and Mettl16 cKO testes from m6A-seq data.
Chr	Start	End	Name	Length	Strand	Fold_Enrichment	Pvalue	FDR	Score	cko_ip	cko_input	ctrl_ip	ctrl_input	Lg2FCDiff	PvalueDiff	FDRDiff
1	4889555	4892050	cko_peak_1	2496	+	1.27	1.99526e-14	3.16228e-13	1.27	1745	1532	1810	1505	-0.108073	0.856164	0.999636
1	91975489	91975669	cko_peak_1016	181	-	1.54	3.23594e-09	4.0738e-08	1.54	329	220	226	162	0.0705979	0.974254	0.999636
1	91932634	91933323	cko_peak_1015	690	-	6.59	1.25893e-30	3.98107e-29	6.59	357	140	210	68	-0.305943	0.230427	0.999636
1	91417656	91417926	cko_peak_1014	271	-	7.71	3.98107e-18	7.94328e-17	7.71	131	41	197	79	0.327943	0.250473	0.999636
1	91416549	91416730	cko_peak_1013	182	-	2.67	0.00660693	0.0436516	2.67	23	9	40	20	0.32398	0.67492	0.999636
1	90811700	90813264	cko_peak_1012	1565	-	2.01	0.0018197	0.0134896	2.01	109	73	101	64	-0.109509	0.896478	0.999636
1	90803716	90804047	cko_peak_1010	332	-	3.43	1e-119	1e-117	3.43	1159	353	1337	376	-0.144712	0.853506	0.999636
1	90802170	90802620	cko_peak_1009	451	-	2.56	8.70964e-06	8.51138e-05	2.56	247	162	272	167	-0.124899	0.949192	0.999636
1	90792446	90794209	cko_peak_1008	1764	-	1.1	2.29087e-05	0.000213796	1.1	2563	2444	2918	2848	0.00390127	0.996349	0.999636
1	90778860	90779281	cko_peak_1007	422	-	3.09	7.94328e-32	2.51189e-30	3.09	409	222	558	253	-0.289244	0.993622	0.999636
1	88700863	88701549	cko_peak_1006	687	-	5.2	6.30957e-21	1.58489e-19	5.2	209	82	202	102	0.334364	0.517018	0.999636
1	88275095	88277514	cko_peak_1005	2420	-	1.18	1.41254e-05	0.000134896	1.18	1775	1632	1972	1786	-0.0514067	0.937017	0.999636
1	88265035	88266557	cko_peak_1004	1523	-	4.95	1e-125	1e-123	4.95	2591	1100	3260	1440	0.0275451	0.429245	0.999636
1	88204789	88205490	cko_peak_1003	702	-	9.02	1.69824e-09	2.18776e-08	9.02	278	116	226	139	0.530065	0.408829	0.999636
1	87946285	87946524	cko_peak_1002	240	-	3.56	1.94984e-06	2.04174e-05	3.56	64	26	52	34	0.656926	0.496395	0.999636
1	93055693	93056182	cko_peak_1022	490	-	1.32	6.30957e-14	1.25893e-12	1.32	1157	936	615	491	-0.0487121	0.760326	0.999636
1	93068532	93073876	cko_peak_1023	5345	-	1.82	0.00165959	0.0123027	1.82	107	78	57	68	0.68098	0.381442	0.999636
1	93299210	93299361	cko_peak_1024	152	-	1.89	0.00512861	0.0346737	1.89	401	319	267	223	0.0405926	0.991209	0.999636
1	105283828	105284278	cko_peak_1044	451	-	7.27	5.24807e-06	5.24807e-05	7.27	43	9	41	11	0.328562	0.796209	0.999636
1	105282511	105282631	cko_peak_1042	121	-	2.26	0.00380189	0.0263027	2.26	46	39	26	38	0.75599	0.456247	0.999636
1	105277871	105278051	cko_peak_1041	181	-	7.27	5.24807e-06	5.24807e-05	7.27	28	6	14	6	0.970343	0.752662	0.999636
1	97864354	97864474	cko_peak_1040	121	-	1.24	1.34896e-05	0.000128825	1.24	562	465	460	381	-0.0281606	0.945135	0.999636
1	97711716	97713052	cko_peak_1038	1337	-	1.77	0.00245471	0.0177828	1.77	721	391	608	392	0.219956	0.711554	0.999636
1	97707604	97711567	cko_peak_1037	3964	-	2.44	2.51189e-43	1.25893e-41	2.44	988	612	776	533	0.119401	0.926156	0.999636
1	97660929	97660990	cko_peak_1036	62	-	3.15	0.00398107	0.0275423	3.15	23	6	15	15	1.90894	0.243113	0.999636
1	87389138	87389316	cko_peak_1001	179	-	11	0.0030903	0.0218776	11	27	24	22	23	0.204398	0.896861	0.999636
1	97645751	97646322	cko_peak_1035	572	-	4.51	3.16228e-38	1.25893e-36	4.51	370	133	558	143	-0.517808	0.94554	0.999636
1	93750201	93750471	cko_peak_1033	271	-	1.38	5.24807e-06	5.24807e-05	1.38	389	333	353	311	0.0118372	0.990556	0.999636
1	93421212	93423353	cko_peak_1031	2142	-	1.11	1.86209e-06	1.94984e-05	1.11	2588	2501	2307	2546	0.16189	0.752804	0.999636
1	93417468	93417589	cko_peak_1030	122	-	1.19	0.00020893	0.00177828	1.19	729	667	787	817	0.152547	0.831555	0.999636
1	93321867	93322198	cko_peak_1029	332	-	1.6	4.36516e-06	4.46684e-05	1.6	274	198	271	204	0.0292946	0.941787	0.999636
1	93321507	93321658	cko_peak_1028	152	-	1.43	0.00416869	0.0288403	1.43	110	95	161	77	-0.882283	0.280291	0.999636
1	93301455	93302055	cko_peak_1027	601	-	4.58	3.98107e-82	3.16228e-80	4.58	828	259	882	279	-0.0134921	0.781312	0.999636
1	93299419	93300019	cko_peak_1025	601	-	3.21	1.25893e-61	6.30957e-60	3.21	740	344	554	281	0.0961437	0.912591	0.999636
1	93750590	93750860	cko_peak_1034	271	-	1.31	2.75423e-05	0.00025704	1.31	413	319	416	196	-0.742802	0.172627	0.999636
1	86356384	86358744	cko_peak_1000	2361	-	1.57	0	0	1.57	179703	127476	192552	142674	0.033206	0.860147	0.999636
1	86353265	86353807	cko_peak_999	543	-	1.06	1.86209e-06	1.90546e-05	1.06	9213	9053	10564	10681	0.0115084	0.976191	0.999636
1	86350474	86350950	cko_peak_998	477	-	1.93	1e-296	1e-293	1.93	11241	7450	12699	8400	-0.0324528	0.822957	0.999636
1	82288207	82288448	cko_peak_972	242	-	2.19	0.00363078	0.0251189	2.19	42	25	31	19	0.0125352	0.9613	0.999636
1	82287608	82287909	cko_peak_971	302	-	7.69	6.30957e-13	1e-11	7.69	60	18	49	18	0.262524	0.880384	0.999636
1	82286918	82287399	cko_peak_970	482	-	4.26	0.00288403	0.0204174	4.26	41	15	41	17	0.150915	0.887703	0.999636
1	82237297	82237568	cko_peak_969	272	-	17.5	1e-12	1.58489e-11	17.5	53	10	48	14	0.598728	0.607371	0.999636
1	80266991	80269214	cko_peak_965	2224	-	2.24	1e-22	2.51189e-21	2.24	1109	730	961	672	0.0575586	0.943452	0.999636
1	82288837	82289078	cko_peak_974	242	-	6.52	0.000724436	0.00562341	6.52	27	8	7	7	1.72523	0.416886	0.999636
1	79705251	79705431	cko_peak_964	181	-	2.73	1.86209e-06	1.94984e-05	2.73	60	36	51	40	0.356811	0.723094	0.999636
1	78488807	78488867	cko_peak_962	61	-	6.02	0.00630957	0.042658	6.02	19	28	15	24	0.0889873	0.937576	0.999636
1	75505731	75505821	cko_peak_961	91	-	1.14	0.00194984	0.0144544	1.14	654	555	580	430	-0.224571	0.660719	0.999636
1	75505281	75505342	cko_peak_960	62	-	1.29	0.00891251	0.057544	1.29	184	125	141	157	0.68319	0.329474	0.999636
1	75490823	75490974	cko_peak_959	152	-	1.55	0.00109648	0.00831764	1.55	117	89	104	103	0.351035	0.659662	0.999636
1	75485824	75486655	cko_peak_958	832	-	3.26	0.0040738	0.0281838	3.26	181	183	178	199	0.11538	0.939581	0.999636
1	75477463	75477672	cko_peak_957	210	-	2.24	3.16228e-06	3.23594e-05	2.24	131	93	90	41	-0.669694	0.256789	0.999636
1	75475373	75475821	cko_peak_956	449	-	3.01	2.0893e-05	0.000199526	3.01	116	67	92	41	-0.403775	0.49204	0.999636
1	75474806	75475135	cko_peak_955	330	-	4.83	7.94328e-09	9.77237e-08	4.83	160	61	119	53	0.194636	0.964886	0.999636
1	75215602	75215902	cko_peak_954	301	-	34.1	1e-15	1.99526e-14	34.1	244	126	286	143	-0.0761998	0.876774	0.999636
1	105284516	105284906	cko_peak_1045	391	-	24.1	7.4131e-07	7.94328e-06	24.1	35	3	16	16	3.51466	0.0255197	0.999636
1	82289526	82289767	cko_peak_975	242	-	5.52	0.00025704	0.00213796	5.52	24	10	19	15	0.89234	0.573772	0.999636
1	85941114	85941562	cko_peak_997	449	-	4.61	3.89045e-07	4.2658e-06	4.61	86	38	19	12	0.485715	0.948827	0.999636
1	85939388	85939925	cko_peak_996	538	-	1.64	7.94328e-18	1.58489e-16	1.64	959	682	201	143	-0.0290785	0.448904	0.999636
1	85642557	85642795	cko_peak_993	239	-	6.35	2.51189e-17	5.01187e-16	6.35	203	73	151	63	0.184729	0.983191	0.999636
1	85585027	85591557	cko_peak_992	6531	-	4.63	1.07152e-08	1.31826e-07	4.63	183	149	73	95	0.646905	0.259274	0.999636
1	84912757	84913058	cko_peak_991	302	-	7.16	1.38038e-09	1.8197e-08	7.16	55	8	31	6	0.382469	0.924353	0.999636
1	84793934	84795747	cko_peak_990	1814	-	3.37	0	0	3.37	6124	2318	5440	2543	0.274861	0.489918	0.999636
1	84793665	84793726	cko_peak_989	62	-	1.31	0.00018197	0.00151356	1.31	397	349	227	228	0.162596	0.707508	0.999636
1	82290696	82290936	cko_peak_976	241	-	7.02	0.000134896	0.00114815	7.02	30	9	26	2	-1.99313	0.18965	0.999636
1	84743215	84744682	cko_peak_988	1468	-	1.15	7.94328e-15	1.25893e-13	1.15	5702	4958	4875	4822	0.156282	0.733829	0.999636
1	84037789	84038268	cko_peak_986	480	-	8.5	6.30957e-36	2.51189e-34	8.5	215	75	228	107	0.398294	0.367649	0.999636
1	84037431	84037730	cko_peak_985	300	-	4.15	5.01187e-14	1e-12	4.15	93	29	125	36	-0.144339	0.838108	0.999636
1	84037132	84037372	cko_peak_984	241	-	1.94	0.000457088	0.00371535	1.94	80	46	75	36	-0.290185	0.730684	0.999636
1	84036833	84037043	cko_peak_983	211	-	3.15	0.00190546	0.0141254	3.15	28	9	30	12	0.285845	0.808202	0.999636
1	83022553	83022732	cko_peak_982	180	-	16	0.000134896	0.00114815	16	21	3	8	9	2.94762	0.149899	0.999636
1	82497857	82507036	cko_peak_980	9180	-	1.45	1e-20	2.51189e-19	1.45	1101	920	1005	941	0.134523	0.795631	0.999636
1	82486626	82489048	cko_peak_979	2423	-	1.23	2.04174e-06	2.13796e-05	1.23	1197	1091	1042	927	-0.0645992	0.89832	0.999636
1	82452771	82453784	cko_peak_978	1014	-	5.01	1e-31	3.16228e-30	5.01	626	336	612	312	-0.103941	0.908432	0.999636
1	84723165	84723346	cko_peak_987	182	-	1.72	0.000436516	0.00354813	1.72	82	76	77	81	0.153031	0.891376	0.999636
1	75171806	75171927	cko_peak_953	122	-	2.06	0.00316228	0.0223872	2.06	59	36	60	36	-0.0539047	0.971764	0.999636
1	105521866	105521957	cko_peak_1046	92	-	1.68	0.00147911	0.0112202	1.68	72	35	44	29	0.409534	0.791241	0.999636
1	106541768	106542337	cko_peak_1048	570	-	8.87	2.51189e-43	1.25893e-41	8.87	200	43	170	35	-0.0921737	0.847266	0.999636
1	131178446	131180652	cko_peak_1112	2207	-	2.37	5.01187e-21	1e-19	2.37	331	182	267	137	-0.129428	0.700222	0.999636
1	131177188	131177369	cko_peak_1111	182	-	2.15	0.000186209	0.00158489	2.15	80	42	79	39	-0.118425	0.939903	0.999636
1	131129522	131129943	cko_peak_1110	422	-	3.89	7.07946e-08	8.12831e-07	3.89	107	38	103	46	0.300944	0.641593	0.999636
1	131128833	131129223	cko_peak_1109	391	-	7.02	0.000912011	0.00707946	7.02	54	16	69	17	-0.295831	0.956772	0.999636
1	131055040	131055131	cko_peak_1108	92	-	1.39	1.54882e-05	0.000147911	1.39	301	210	195	165	0.248709	0.761927	0.999636
1	130718878	130729253	cko_peak_1107	10376	-	2.66	6.76083e-07	7.24436e-06	2.66	87	57	65	30	-0.535081	0.429847	0.999636
1	130690975	130696707	cko_peak_1106	5733	-	2.83	9.77237e-10	1.28825e-08	2.83	115	52	140	30	-1.107	0.217527	0.999636
1	130690586	130690886	cko_peak_1105	301	-	6.22	1.7378e-08	2.0893e-07	6.22	60	18	33	23	1.18648	0.340241	0.999636
1	130448381	130452389	cko_peak_1104	4009	-	1.37	0.00660693	0.0436516	1.37	169	136	155	179	0.491451	0.531505	0.999636
1	130439473	130439624	cko_peak_1103	152	-	1.37	0.000912011	0.00707946	1.37	158	125	255	138	-0.57749	0.560836	0.999636
1	128589413	128589769	cko_peak_1102	357	-	11	0.0030903	0.0218776	11	23	9	21	14	0.739017	0.635872	0.999636
1	128417189	128417368	cko_peak_1101	180	-	1.92	6.30957e-11	8.51138e-10	1.92	696	622	469	408	-0.0685032	0.904828	0.999636
1	128331649	128332009	cko_peak_1100	361	-	4.01	3.98107e-32	1.25893e-30	4.01	683	408	501	447	0.549123	0.345666	0.999636
1	128299872	128300053	cko_peak_1099	182	-	11	0.0030903	0.0218776	11	8	1	3	2	2.38538	0.717348	0.999636
1	128295307	128298560	cko_peak_1098	3254	-	10	0.0057544	0.0389045	10	10	2	3	0	-7.6699	0.548029	0.999636
1	127980492	127980703	cko_peak_1097	212	-	4.01	0.00288403	0.0204174	4.01	17	6	8	15	2.37973	0.227026	0.999636
1	131286000	131286181	cko_peak_1116	182	-	8.52	5.62341e-05	0.000501187	8.52	32	10	33	15	0.510911	0.654944	0.999636
1	131524957	131525108	cko_peak_1118	152	-	1.48	0.0047863	0.0323594	1.48	157	140	140	136	0.0938604	0.906915	0.999636
1	131525317	131527347	cko_peak_1119	2031	-	3.11	6.30957e-35	1.99526e-33	3.11	292	132	204	98	0.0580578	0.818248	0.999636
1	133657363	133657693	cko_peak_1138	331	-	4.35	6.30957e-18	1.25893e-16	4.35	120	43	89	56	0.78259	0.343433	0.999636
1	133625908	133627225	cko_peak_1137	1318	-	2.49	1e-312	0	2.49	5415	2815	5858	3110	0.000675612	0.721941	0.999636
1	133621257	133621767	cko_peak_1136	511	-	2.77	1e-44	3.98107e-43	2.77	798	411	879	393	-0.233741	0.846471	0.999636
1	133620059	133620509	cko_peak_1135	451	-	4.18	1e-314	1e-311	4.18	2906	1004	3352	1096	-0.109156	0.767732	0.999636
1	133625909	133627223	cko_peak_1134	1315	-	2.49	1e-310	1e-307	2.49	5401	2802	5845	3090	-0.00248379	0.727054	0.999636
1	133621263	133621771	cko_peak_1133	509	-	2.79	3.16228e-47	1.25893e-45	2.79	798	411	879	393	-0.233741	0.846471	0.999636
1	133620070	133620518	cko_peak_1132	449	-	4.23	1e-322	1e-319	4.23	2908	1004	3357	1102	-0.102438	0.753718	0.999636
1	133390590	133390794	cko_peak_1131	205	-	1.37	5.62341e-06	5.62341e-05	1.37	379	291	181	175	0.302887	0.634553	0.999636
1	133383468	133383887	cko_peak_1130	420	-	3.44	1e-37	3.98107e-36	3.44	717	401	552	308	-0.0330242	0.762661	0.999636
1	132991752	133001301	cko_peak_1128	9550	-	3.77	1e-174	1e-172	3.77	2558	1469	2258	1331	0.00798976	0.974125	0.999636
1	132570409	132576304	cko_peak_1126	5896	-	3.43	1.77828e-07	2.04174e-06	3.43	69	22	84	43	0.653383	0.292748	0.999636
1	132569481	132569662	cko_peak_1125	182	-	3.34	0.0030903	0.0218776	3.34	40	17	44	12	-0.669661	0.61911	0.999636
1	132391100	132391281	cko_peak_1123	182	-	3.45	3.0903e-05	0.000288403	3.45	61	25	43	41	1.18851	0.226444	0.999636
1	132361182	132367815	cko_peak_1122	6634	-	13	0.000891251	0.00691831	13	50	30	43	31	0.23524	0.845265	0.999636
1	132360853	132361094	cko_peak_1121	242	-	2.84	2.29087e-06	2.34423e-05	2.84	99	60	76	52	0.145321	0.926143	0.999636
1	132359017	132360614	cko_peak_1120	1598	-	6.61	2.51189e-45	1e-43	6.61	263	101	275	86	-0.325973	0.725363	0.999636
1	127823772	127823982	cko_peak_1094	211	-	11	0.0030903	0.0218776	11	13	1	8	9	3.84071	0.123032	0.999636
1	126382052	126382143	cko_peak_1093	92	-	1.19	0.00398107	0.0275423	1.19	289	260	174	160	0.00188528	0.925422	0.999636
1	119416363	119420630	cko_peak_1068	4268	-	4.35	0	0	4.35	20044	7677	15695	6027	-0.0258944	0.625166	0.999636
1	118854480	118854631	cko_peak_1067	152	-	2.04	0.000501187	0.00398107	2.04	68	41	50	68	1.14386	0.227653	0.999636
1	118836140	118836441	cko_peak_1065	302	-	2.89	3.98107e-12	6.30957e-11	2.89	128	48	192	61	-0.268845	0.836283	0.999636
1	118834941	118835122	cko_peak_1063	182	-	4.01	0.00323594	0.0229087	4.01	23	5	12	19	2.83494	0.0957553	0.999636
1	118834341	118834882	cko_peak_1062	542	-	9.02	3.98107e-13	6.30957e-12	9.02	118	45	145	47	-0.264187	0.977932	0.999636
1	111863383	111864348	cko_peak_1061	966	-	13.5	1.99526e-89	1.99526e-87	13.5	462	107	507	135	0.171599	0.551552	0.999636
1	111862214	111862395	cko_peak_1060	182	-	6.68	0.000239883	0.00199526	6.68	42	28	45	28	-0.129193	0.950304	0.999636
1	119420899	119421199	cko_peak_1069	301	-	5.5	7.94328e-36	2.51189e-34	5.5	308	128	250	76	-0.480727	0.299835	0.999636
1	111861134	111861645	cko_peak_1059	512	-	5.01	3.16228e-12	5.01187e-11	5.01	121	44	140	61	0.231229	0.542516	0.999636
1	106772415	106774054	cko_peak_1056	1640	-	1.34	0.00040738	0.00331131	1.34	386	316	362	338	0.160053	0.79775	0.999636
1	106771936	106772207	cko_peak_1055	272	-	1.86	1.58489e-15	3.16228e-14	1.86	343	242	250	219	0.282547	0.680393	0.999636
1	106724746	106724987	cko_peak_1053	242	-	3.37	2.51189e-12	3.98107e-11	3.37	162	81	168	102	0.250451	0.605741	0.999636
1	106712807	106713107	cko_peak_1051	301	-	2.67	2.51189e-09	3.23594e-08	2.67	136	69	117	55	-0.139724	0.798298	0.999636
1	106712268	106712568	cko_peak_1050	301	-	8.02	0.00323594	0.0229087	8.02	19	7	25	5	-0.911013	0.691902	0.999636
1	106542456	106542816	cko_peak_1049	361	-	9.02	0.00112202	0.00851138	9.02	29	4	26	5	0.449812	0.854354	0.999636
1	111859755	111860295	cko_peak_1058	541	-	6.71	5.01187e-18	1e-16	6.71	137	51	186	67	-0.0771201	0.709568	0.999636
1	119421768	119422248	cko_peak_1070	481	-	1.92	2.51189e-49	1.25893e-47	1.92	1441	911	1399	945	0.0658805	0.820286	0.999636
1	119548545	119549086	cko_peak_1072	542	-	3.23	1.47911e-09	1.90546e-08	3.23	128	54	100	66	0.615993	0.431633	0.999636
1	126027659	126027809	cko_peak_1092	151	-	4.26	0.00354813	0.0245471	4.26	28	9	15	8	0.700882	0.793538	0.999636
1	126026880	126027300	cko_peak_1091	421	-	2.92	0.000109648	0.000954993	2.92	110	63	69	40	-0.0121738	0.831513	0.999636
1	126025293	126025743	cko_peak_1089	451	-	6.02	3.16228e-20	6.30957e-19	6.02	205	91	99	69	0.621196	0.65789	0.999636
1	126014587	126024815	cko_peak_1088	10229	-	3.11	3.98107e-54	1.99526e-52	3.11	856	433	579	324	0.116017	0.847421	0.999636
1	125981445	125981656	cko_peak_1087	212	-	2.07	0.000436516	0.00354813	2.07	65	37	40	44	0.920761	0.351025	0.999636
1	125914607	125940228	cko_peak_1086	25622	-	4.21	1.99526e-27	5.01187e-26	4.21	253	140	222	123	-0.027848	0.936601	0.999636
1	125873101	125873311	cko_peak_1085	211	-	7.02	0.00199526	0.0144544	7.02	19	5	45	17	0.491952	0.457806	0.999636
1	121565921	121567930	cko_peak_1084	2010	-	2.14	7.94328e-41	3.16228e-39	2.14	1142	826	1082	768	-0.0568305	0.929038	0.999636
1	119471439	119472266	cko_peak_1071	828	-	1.82	5.01187e-28	1.25893e-26	1.82	3240	2479	1752	1271	-0.10646	0.5011	0.999636
1	121327822	121332559	cko_peak_1083	4738	-	17	7.07946e-05	0.000630957	17	26	11	38	14	-0.229222	0.946654	0.999636
1	119910394	119910663	cko_peak_1075	270	-	3.51	0.00288403	0.020893	3.51	30	7	14	6	0.847486	0.830424	0.999636
1	119909917	119910097	cko_peak_1074	181	-	4.35	6.16595e-06	6.16595e-05	4.35	53	21	70	17	-0.735874	0.626769	0.999636
1	121319788	121327553	cko_peak_1082	7766	-	1.62	1.47911e-07	1.69824e-06	1.62	222	155	220	137	-0.194693	0.786718	0.999636
1	133658381	133658832	cko_peak_1140	452	-	2.98	3.98107e-29	1.25893e-27	2.98	541	298	505	305	0.103185	0.811593	0.999636
1	75142378	75142528	cko_peak_952	151	-	1.69	0.00616595	0.040738	1.69	61	58	76	54	-0.449941	0.620484	0.999636
1	74739398	74739667	cko_peak_950	270	-	12	6.30957e-13	1e-11	12	53	7	49	17	1.36366	0.212032	0.999636
1	52164945	52165155	cko_peak_829	211	-	3.41	1.04713e-08	1.28825e-07	3.41	83	49	5	9	1.57867	0.238587	0.999636
1	52164615	52164796	cko_peak_828	182	-	3.76	0.00933254	0.060256	3.76	11	3	28	16	1.03746	0.478222	0.999636
1	51478275	51478425	cko_peak_827	151	-	2.19	0.00123027	0.00912011	2.19	852	430	704	378	0.0596704	0.984271	0.999636
1	51471246	51477769	cko_peak_826	6524	-	1.6	5.01187e-30	1.58489e-28	1.6	2948	2169	2410	2023	0.160512	0.771858	0.999636
1	46832731	46853493	cko_peak_825	20763	-	5.11	1.25893e-99	1.25893e-97	5.11	2123	814	1746	620	-0.140367	0.569328	0.999636
1	46819190	46820550	cko_peak_824	1361	-	1.54	7.94328e-13	1.25893e-11	1.54	527	387	526	335	-0.235089	0.694736	0.999636
1	45503161	45503282	cko_peak_823	122	-	7.02	0.00204174	0.0147911	7.02	14	1	3	5	4.51466	0.155031	0.999636
1	45393100	45403146	cko_peak_822	10047	-	1.33	1e-12	1.58489e-11	1.33	1650	1405	2256	2104	0.101606	0.772578	0.999636
1	45375819	45376179	cko_peak_821	361	-	6.68	3.16228e-14	5.01187e-13	6.68	291	191	489	365	0.155851	0.515959	0.999636
1	43748102	43748312	cko_peak_820	211	-	2.62	0.000177828	0.00151356	2.62	56	25	55	31	0.306678	0.722798	0.999636
1	43075718	43092507	cko_peak_819	16790	-	6.52	3.98107e-12	6.30957e-11	6.52	103	33	89	33	0.18111	0.877216	0.999636
1	43075329	43075629	cko_peak_818	301	-	4.01	5.01187e-13	7.94328e-12	4.01	106	53	73	31	-0.265285	0.56552	0.999636
1	43049385	43051737	cko_peak_817	2353	-	3.31	3.98107e-12	5.01187e-11	3.31	172	63	153	89	0.637673	0.307929	0.999636
1	40774362	40781435	cko_peak_816	7074	-	2.78	0.000676083	0.00537032	2.78	42	13	24	12	0.662221	0.754622	0.999636
1	52187593	52188688	cko_peak_831	1096	-	2.14	1.99526e-24	5.01187e-23	2.14	358	201	319	162	-0.174456	0.717601	0.999636
1	52233081	52233232	cko_peak_832	152	-	4.51	9.77237e-07	1.02329e-05	4.51	49	33	54	15	-1.30734	0.190884	0.999636
1	52458395	52458664	cko_peak_833	270	-	2.55	2.51189e-19	6.30957e-18	2.55	332	215	257	164	-0.0508832	0.829586	0.999636
1	52458991	52462130	cko_peak_834	3140	-	3	5.01187e-67	3.16228e-65	3	711	292	630	264	-0.000589899	0.961137	0.999636
1	53925722	53925963	cko_peak_853	242	-	3.01	2.23872e-05	0.00020893	3.01	46	23	25	24	0.911449	0.454068	0.999636
1	53812929	53813319	cko_peak_852	391	-	18	7.4131e-06	7.24436e-05	18	43	6	39	10	0.848171	0.521998	0.999636
1	53348384	53348475	cko_peak_850	92	-	2.44	6.0256e-06	6.0256e-05	2.44	75	27	61	52	1.21398	0.15009	0.999636
1	53347576	53347757	cko_peak_849	182	-	1.76	0.000251189	0.0020893	1.76	89	65	81	51	-0.243716	0.760869	0.999636
1	53346755	53347308	cko_peak_848	554	-	2.41	1e-41	3.98107e-40	2.41	640	362	762	371	-0.245947	0.902129	0.999636
1	53196998	53207217	cko_peak_847	10220	-	4.95	3.16228e-98	3.16228e-96	4.95	1322	502	1762	722	0.0801625	0.31808	0.999636
1	52817417	52817568	cko_peak_846	152	-	8.02	0.00363078	0.0251189	8.02	14	3	4	4	2.19274	0.508908	0.999636
1	52658231	52658351	cko_peak_842	121	-	2.55	0.00457088	0.0316228	2.55	27	15	53	12	-1.32462	0.435771	0.999636
1	52657782	52657962	cko_peak_841	181	-	11	0.0030903	0.0218776	11	14	4	11	4	0.318266	0.897174	0.999636
1	52654194	52654374	cko_peak_838	181	-	12	0.00165959	0.0123027	12	8	2	1	0	-9.08494	0.73699	0.999636
1	52499989	52500649	cko_peak_837	661	-	36.1	2.51189e-15	5.01187e-14	36.1	106	24	49	14	0.305946	0.839481	0.999636
1	52480997	52499901	cko_peak_836	18905	-	3.01	0	0	3.01	3640	1412	2306	972	0.0901769	0.550289	0.999636
1	52464888	52479268	cko_peak_835	14381	-	1.27	7.58578e-05	0.000676083	1.27	510	431	356	332	0.112458	0.8417	0.999636
1	52789678	52790039	cko_peak_844	362	-	4.83	2.51189e-11	3.63078e-10	4.83	91	28	56	19	0.111355	0.865998	0.999636
1	39577226	39577405	cko_peak_808	180	-	4.1	2.5704e-06	2.63027e-05	4.1	102	64	71	36	-0.337054	0.549109	0.999636
1	36793148	36794077	cko_peak_783	930	-	1.35	0.00446684	0.030903	1.35	136	106	106	88	0.0613964	0.953823	0.999636
1	36549234	36550219	cko_peak_779	986	-	8.84	3.16228e-38	1.25893e-36	8.84	718	286	610	265	0.0954946	0.944791	0.999636
1	36424017	36424286	cko_peak_778	270	-	2.93	0.000239883	0.00199526	2.93	68	28	32	11	-0.290118	0.533568	0.999636
1	36423659	36423839	cko_peak_777	181	-	2.37	0.000125893	0.00109648	2.37	61	34	42	38	0.669227	0.517341	0.999636
1	36368036	36369121	cko_peak_776	1086	-	1.72	0.00109648	0.00851138	1.72	94	61	31	33	0.684392	0.501482	0.999636
1	36335819	36336388	cko_peak_775	570	-	3.84	0	0	3.84	5499	2417	3594	1526	-0.0795408	0.326202	0.999636
1	36804630	36808407	cko_peak_784	3778	-	1.69	2.51189e-21	6.30957e-20	1.69	1234	908	845	559	-0.183182	0.513418	0.999636
1	36143974	36146054	cko_peak_772	2081	-	2.93	1e-25	3.16228e-24	2.93	434	306	415	295	-0.0178902	0.994372	0.999636
1	36105383	36106297	cko_peak_771	915	-	2.19	6.30957e-20	1.58489e-18	2.19	438	259	316	247	0.372908	0.602092	0.999636
1	34816843	34816994	cko_peak_770	152	-	1.41	3.01995e-08	3.54813e-07	1.41	964	764	974	667	-0.240432	0.664992	0.999636
1	34436968	34437148	cko_peak_768	181	-	1.38	3.98107e-11	5.12861e-10	1.38	698	497	719	625	0.258188	0.577009	0.999636
1	34178062	34178123	cko_peak_767	62	-	1.55	0.00190546	0.0141254	1.55	60	43	37	31	0.195712	0.881592	0.999636
1	33801850	33802871	cko_peak_765	1022	-	5.77	5.01187e-58	3.16228e-56	5.77	784	214	693	192	-0.00816337	0.945565	0.999636
1	33801460	33801701	cko_peak_764	242	-	4.01	0.00199526	0.0144544	4.01	28	7	37	0	-9.25486	0.0410977	0.999636
1	36266204	36266413	cko_peak_773	210	-	19.1	1.94984e-05	0.00018197	19.1	18	1	16	10	3.4622	0.074597	0.999636
1	54647462	54647733	cko_peak_855	272	-	1.96	2.69153e-05	0.000251189	1.96	124	87	50	48	0.422702	0.647712	0.999636
1	36939248	36939399	cko_peak_785	152	-	4.01	6.30957e-28	1.99526e-26	4.01	410	338	193	174	0.0994299	0.866194	0.999636
1	37444490	37444641	cko_peak_787	152	-	8.02	0.00363078	0.0251189	8.02	14	2	2	2	2.7777	0.676043	0.999636
1	39372058	39372685	cko_peak_807	628	-	3.36	5.01187e-22	1.25893e-20	3.36	415	203	274	141	0.0434937	0.735349	0.999636
1	38865303	38865932	cko_peak_806	630	-	3.14	1.58489e-19	3.16228e-18	3.14	344	151	145	53	-0.293786	0.138054	0.999636
1	38864614	38864974	cko_peak_805	361	-	3.75	3.98107e-32	1.25893e-30	3.75	229	73	83	24	-0.170355	0.195741	0.999636
1	38797647	38797887	cko_peak_804	241	-	11	0.0030903	0.0218776	11	22	6	10	6	1.10785	0.685584	0.999636
1	38627191	38664895	cko_peak_803	37705	-	3.18	0.00398107	0.0275423	3.18	60	40	75	44	-0.214082	0.914298	0.999636
1	38209930	38210111	cko_peak_802	182	-	2.14	0.000275423	0.00229087	2.14	97	68	95	42	-0.694745	0.352412	0.999636
1	38209570	38209691	cko_peak_801	122	-	1.68	0.000776247	0.0060256	1.68	99	71	169	92	-0.427365	0.802379	0.999636
1	38179304	38179515	cko_peak_800	212	-	2.92	4.7863e-05	0.000436516	2.92	60	36	78	37	-0.36864	0.818673	0.999636
1	38087995	38092161	cko_peak_799	4167	-	5.27	1e-216	1e-213	5.27	1877	630	1663	587	0.042992	0.973705	0.999636
1	37420286	37420527	cko_peak_786	242	-	2.53	7.94328e-26	1.99526e-24	2.53	329	160	316	123	-0.350908	0.556056	0.999636
1	37994085	37996521	cko_peak_798	2437	-	1.73	3.16228e-27	7.94328e-26	1.73	2014	1741	1982	1788	0.0318801	0.933227	0.999636
1	37986297	37986477	cko_peak_796	181	-	2.72	7.58578e-06	7.4131e-05	2.72	61	41	67	54	0.232326	0.782473	0.999636
1	37890201	37890411	cko_peak_795	211	-	2.24	0.0074131	0.0489779	2.24	82	65	94	87	0.193882	0.845626	0.999636
1	37835251	37835518	cko_peak_793	268	-	1.39	0.00301995	0.0213796	1.39	169	126	150	151	0.403528	0.577046	0.999636
1	37834173	37834474	cko_peak_792	302	-	2.96	1.69824e-06	1.77828e-05	2.96	68	35	55	42	0.53948	0.56737	0.999636
1	37624734	37625660	cko_peak_791	927	-	5.13	2.51189e-20	6.30957e-19	5.13	580	198	588	264	0.365617	0.338959	0.999636
1	37623958	37624376	cko_peak_790	419	-	3.89	6.76083e-05	0.00060256	3.89	71	30	83	24	-0.576878	0.635891	0.999636
1	37612064	37612334	cko_peak_788	271	-	2.59	5.01187e-08	5.88844e-07	2.59	111	69	105	53	-0.330091	0.655459	0.999636
1	37986746	37987076	cko_peak_797	331	-	5.52	0.000295121	0.00245471	5.52	66	25	55	32	0.589521	0.538582	0.999636
1	54648270	54649181	cko_peak_856	912	-	2.01	0.00457088	0.0316228	2.01	46	26	33	23	0.272633	0.860154	0.999636
1	55171741	55172010	cko_peak_858	270	-	7.02	1.77828e-05	0.000169824	7.02	55	35	58	37	-0.0261081	0.971613	0.999636
1	72859096	72859276	cko_peak_925	181	-	2.78	0.000676083	0.00537032	2.78	36	12	70	59	1.30867	0.122233	0.999636
1	72160568	72160658	cko_peak_924	91	-	2.76	0.00794328	0.0512861	2.76	20	8	10	6	0.555305	0.884972	0.999636
1	71074871	71075411	cko_peak_922	541	-	2.69	3.16228e-19	6.30957e-18	2.69	424	199	526	239	-0.0764135	0.74376	0.999636
1	69538680	69539011	cko_peak_919	332	-	5.01	6.30957e-09	7.76247e-08	5.01	63	14	29	2	-1.71771	0.118469	0.999636
1	68040031	68040392	cko_peak_918	362	-	4.23	1e-70	6.30957e-69	4.23	460	138	157	48	-0.00234984	0.164121	0.999636
1	68038684	68039014	cko_peak_917	331	-	4.86	1.25893e-21	3.16228e-20	4.86	131	50	57	26	0.227459	0.767137	0.999636
1	66800646	66800797	cko_peak_915	152	-	3.26	0.0020893	0.0151356	3.26	22	10	31	18	0.323575	0.785293	0.999636
1	66768163	66768253	cko_peak_914	91	-	13	0.000891251	0.00691831	13	8	3	5	2	0.0634522	0.873359	0.999636
1	66802057	66817562	cko_peak_911	15506	-	3.51	3.71535e-10	5.01187e-09	3.51	101	52	61	33	0.0417714	0.854708	0.999636
1	66801279	66801579	cko_peak_909	301	-	2.46	0.00676083	0.0446684	2.46	50	19	26	13	0.366271	0.952456	0.999636
1	66720802	66721811	cko_peak_908	1010	-	1.6	1.69824e-06	1.77828e-05	1.6	236	148	170	152	0.482069	0.490041	0.999636
1	66322394	66322602	cko_peak_907	209	-	3.37	4.36516e-06	4.36516e-05	3.37	51	22	92	88	1.11921	0.152765	0.999636
1	72859485	72859725	cko_peak_926	241	-	2.76	9.33254e-09	1.14815e-07	2.76	86	42	201	114	0.186128	0.320417	0.999636
1	72859992	72860561	cko_peak_927	570	-	5.82	1e-133	1e-131	5.82	821	211	1633	407	-0.0739421	0.174882	0.999636
1	72861994	72862324	cko_peak_929	331	-	2.12	1e-118	1e-116	2.12	1904	1039	3258	2021	0.155263	0.170549	0.999636
1	74593954	74594043	cko_peak_949	90	-	2.37	0.0025704	0.0186209	2.37	24	11	41	24	0.323284	0.716561	0.999636
1	74587874	74588145	cko_peak_948	272	-	2.66	5.88844e-09	7.4131e-08	2.66	117	80	90	62	-0.0188774	0.946164	0.999636
1	74571548	74572508	cko_peak_947	961	-	4.21	1.99526e-54	1e-52	4.21	1295	736	1201	643	-0.115828	0.805786	0.999636
1	74570349	74570440	cko_peak_944	92	-	1.67	0.0047863	0.0331131	1.67	65	35	67	40	0.119267	0.859768	0.999636
1	74569689	74570050	cko_peak_943	362	-	3.87	7.94328e-46	3.16228e-44	3.87	567	229	462	161	-0.242488	0.491321	0.999636
1	74566715	74567195	cko_peak_942	481	-	11	5.01187e-13	7.94328e-12	11	157	68	126	74	0.409674	0.605461	0.999636
1	74450518	74453834	cko_peak_941	3317	-	1.15	0.000125893	0.00109648	1.15	1211	1173	998	1154	0.22587	0.664261	0.999636
1	65179030	65179180	cko_peak_906	151	-	6.02	0.00104713	0.00794328	6.02	1035	1056	862	978	0.12351	0.80033	0.999636
1	74300054	74300235	cko_peak_937	182	-	6.52	0.00363078	0.0251189	6.52	14	10	9	2	-1.71416	0.435653	0.999636
1	74296612	74296972	cko_peak_936	361	-	3.81	0.00162181	0.0120226	3.81	37	14	15	31	2.41975	0.0634017	0.999636
1	74284416	74284708	cko_peak_935	293	-	1.47	3.98107e-19	7.94328e-18	1.47	6050	5212	5569	4448	-0.138821	0.742525	0.999636
1	74284018	74284298	cko_peak_934	281	-	1.11	4.36516e-10	5.88844e-09	1.11	4093	4300	3638	3653	-0.094899	0.854884	0.999636
1	73953324	73953715	cko_peak_933	392	-	3.13	1.25893e-13	1.99526e-12	3.13	330	195	393	191	-0.311622	0.790971	0.999636
1	73924836	73925166	cko_peak_932	331	-	2.24	3.16228e-17	6.30957e-16	2.24	301	178	350	234	0.147383	0.629891	0.999636
1	73914068	73914579	cko_peak_931	512	-	2.92	1e-165	1e-163	2.92	1863	749	2153	913	0.0472713	0.525522	0.999636
1	73911489	73911700	cko_peak_930	212	-	1.32	1.47911e-07	1.65959e-06	1.32	624	542	638	719	0.346031	0.600661	0.999636
1	64922398	64938360	cko_peak_905	15963	-	7.02	1.58489e-12	1.99526e-11	7.02	195	104	162	67	-0.396527	0.4412	0.999636
1	64921949	64922130	cko_peak_904	182	-	10	5.88844e-05	0.000524807	10	28	8	23	9	0.424061	0.837789	0.999636
1	64794203	64794892	cko_peak_903	690	-	6.59	3.16228e-71	1.99526e-69	6.59	507	140	349	96	-0.035219	0.598408	0.999636
1	59208974	59211407	cko_peak_878	2434	-	2.15	1.09648e-10	1.51356e-09	2.15	380	269	326	242	0.0388711	0.977237	0.999636
1	59163943	59167210	cko_peak_877	3268	-	3.11	1.99526e-72	1.58489e-70	3.11	706	254	859	289	-0.126406	0.768397	0.999636
1	59163045	59163495	cko_peak_876	451	-	5.68	6.30957e-37	1.99526e-35	5.68	635	288	836	332	-0.221289	0.851061	0.999636
1	59163029	59163389	cko_peak_875	361	-	2.47	1.58489e-31	5.01187e-30	2.47	605	258	793	308	-0.164484	0.75345	0.999636
1	59109136	59110077	cko_peak_874	942	-	1.11	0.00131826	0.01	1.11	1291	1155	1330	1038	-0.226681	0.672975	0.999636
1	59100768	59100918	cko_peak_873	151	-	2.38	0.00186209	0.0134896	2.38	50	30	48	36	0.292271	0.774519	0.999636
1	59050860	59051216	cko_peak_871	357	-	6.02	8.31764e-06	8.12831e-05	6.02	66	23	86	42	0.457228	0.396679	0.999636
1	58902720	58906739	cko_peak_870	4020	-	4.86	0	0	4.86	3979	1050	3651	1089	0.147072	0.719193	0.999636
1	59215318	59215409	cko_peak_879	92	-	1.53	0.00398107	0.0275423	1.53	80	56	116	68	-0.285602	0.878019	0.999636
1	58565885	58586233	cko_peak_869	20349	-	2.15	0.00363078	0.0251189	2.15	85	45	81	62	0.502227	0.504064	0.999636
1	58463608	58464267	cko_peak_867	660	-	2.61	3.98107e-11	6.0256e-10	2.61	582	401	844	559	-0.086635	0.80298	0.999636
1	58384822	58386074	cko_peak_866	1253	-	11.2	1.58489e-55	7.94328e-54	11.2	678	200	454	152	0.153007	0.795592	0.999636
1	58383720	58383929	cko_peak_865	210	-	12	0.00165959	0.0123027	12	10	0	3	2	8.14027	0.31112	0.999636
1	57956653	57956803	cko_peak_864	151	-	3.75	3.98107e-13	6.30957e-12	3.75	193	146	203	113	-0.472182	0.48771	0.999636
1	57956235	57956385	cko_peak_863	151	-	1.26	3.38844e-05	0.000316228	1.26	385	319	398	266	-0.339697	0.577358	0.999636
1	56796731	56797061	cko_peak_860	331	-	6.24	6.30957e-16	1.25893e-14	6.24	69	15	37	15	0.869414	0.650091	0.999636
1	58529952	58534596	cko_peak_868	4645	-	2.63	1.25893e-16	2.51189e-15	2.63	219	108	223	96	-0.225695	0.802612	0.999636
1	55078220	55078339	cko_peak_857	120	-	1.15	0.000269153	0.00223872	1.15	975	868	897	716	-0.187098	0.714755	0.999636
1	59215678	59215918	cko_peak_880	241	-	1.75	1.86209e-08	2.23872e-07	1.75	226	166	235	162	-0.121185	0.894478	0.999636
1	59640232	59670834	cko_peak_882	30603	-	2.36	1e-247	1e-244	2.36	5607	2891	4981	3029	0.208409	0.603952	0.999636
1	64793007	64793247	cko_peak_902	241	-	2.44	0.000125893	0.00107152	2.44	60	33	28	20	0.347412	0.870948	0.999636
1	64736663	64736814	cko_peak_901	152	-	1.74	0.00025704	0.00213796	1.74	95	55	42	34	0.453984	0.760643	0.999636
1	64734687	64735527	cko_peak_899	841	-	6.02	3.16228e-26	7.94328e-25	6.02	301	111	104	47	0.263696	0.484479	0.999636
1	64679899	64680165	cko_peak_898	267	-	8.07	1.25893e-27	3.98107e-26	8.07	161	31	160	27	-0.219977	0.894455	0.999636
1	64607696	64607936	cko_peak_897	241	-	5.18	1.99526e-24	5.01187e-23	5.18	123	48	126	52	0.0510546	0.855274	0.999636
1	64078751	64079051	cko_peak_896	301	-	1.76	7.4131e-09	9.12011e-08	1.76	216	150	167	114	-0.0544027	0.874415	0.999636
1	64035334	64042034	cko_peak_895	6701	-	4.76	5.01187e-37	1.99526e-35	4.76	486	203	459	235	0.263986	0.55098	0.999636
1	59639581	59639997	cko_peak_881	417	-	4.41	1e-138	1e-136	4.41	1341	793	1375	823	-0.012208	0.888473	0.999636
1	63114426	63114667	cko_peak_893	242	-	6.02	4.0738e-10	5.49541e-09	6.02	92	28	76	30	0.345513	0.750948	0.999636
1	63058856	63059096	cko_peak_891	241	-	4.74	7.94328e-17	1.58489e-15	4.74	100	44	86	50	0.372359	0.646917	0.999636
1	63058167	63058647	cko_peak_890	481	-	4.01	4.2658e-09	5.37032e-08	4.01	126	49	120	43	-0.147713	0.882	0.999636
1	60489610	60489791	cko_peak_888	182	-	2.22	0.00213796	0.0154882	2.22	37	26	56	19	-1.08007	0.377976	0.999636
1	60488260	60488891	cko_peak_887	632	-	10	7.94328e-14	1.25893e-12	10	114	39	98	52	0.60356	0.420578	0.999636
1	60098015	60098196	cko_peak_886	182	-	5.26	0.00042658	0.00346737	5.26	27	11	16	7	0.0731536	0.933494	0.999636
1	60070743	60070924	cko_peak_884	182	-	10	0.0057544	0.0389045	10	12	4	19	9	0.477303	0.738267	0.999636
1	60003690	60007856	cko_peak_883	4167	-	3.76	0.00288403	0.0204174	3.76	15	6	13	18	1.76176	0.396508	0.999636
1	63085772	63093438	cko_peak_892	7667	-	4.48	1e-122	1e-120	4.48	973	336	759	326	0.285093	0.751476	0.999636
1	133659340	133659820	cko_peak_1141	481	-	4.86	1e-166	1e-164	4.86	1320	439	1178	467	0.223743	0.643372	0.999636
1	133659969	133660180	cko_peak_1142	212	-	3.48	5.01187e-13	7.94328e-12	3.48	87	41	53	53	1.05573	0.245053	0.999636
1	133657347	133657678	cko_peak_1143	332	-	4.19	1.58489e-17	3.16228e-16	4.19	120	42	86	55	0.840011	0.319329	0.999636
1	177764182	177767719	cko_peak_1401	3538	-	4.17	1.58489e-16	3.16228e-15	4.17	102	45	40	47	1.38358	0.150559	0.999636
1	176761485	176774717	cko_peak_1399	13233	-	2.43	6.91831e-10	9.12011e-09	2.43	450	291	481	354	0.156961	0.674542	0.999636
1	176755951	176756971	cko_peak_1398	1021	-	2.97	6.30957e-90	5.01187e-88	2.97	2259	1134	2346	1487	0.306808	0.319143	0.999636
1	176755321	176755892	cko_peak_1397	572	-	4.62	2.51189e-14	5.01187e-13	4.62	181	80	200	131	0.537827	0.273314	0.999636
1	176735600	176736021	cko_peak_1396	422	-	2.36	0.000112202	0.000977237	2.36	240	159	359	236	-0.0408465	0.780987	0.999636
1	175688103	175688433	cko_peak_1393	331	-	6.45	6.30957e-22	1.25893e-20	6.45	151	60	246	110	0.140702	0.336935	0.999636
1	175687504	175688044	cko_peak_1392	541	-	3.94	1e-64	6.30957e-63	3.94	594	209	959	270	-0.351269	0.703265	0.999636
1	175686307	175686667	cko_peak_1391	361	-	3.51	3.0903e-08	3.63078e-07	3.51	85	28	140	57	0.275986	0.31756	0.999636
1	174836060	174837140	cko_peak_1389	1081	-	6.89	6.30957e-34	2.51189e-32	6.89	491	198	330	170	0.323634	0.86708	0.999636
1	174835491	174836001	cko_peak_1388	511	-	2.28	1.69824e-10	2.34423e-09	2.28	731	556	476	427	0.208404	0.767367	0.999636
1	174834832	174835043	cko_peak_1387	212	-	1.29	3.46737e-08	4.16869e-07	1.29	922	852	733	685	-0.0134531	0.992329	0.999636
1	174012266	174017261	cko_peak_1386	4996	-	14	0.000194984	0.00165959	14	117	130	35	19	-1.06302	0.325878	0.999636
1	173933885	173942270	cko_peak_1385	8386	-	5.04	3.98107e-23	1e-21	5.04	201	92	65	20	-0.602607	0.0755302	0.999636
1	173928753	173929142	cko_peak_1384	390	-	2.72	0.00501187	0.0346737	2.72	92	43	30	13	-0.138811	0.536507	0.999636
1	178330329	178330785	cko_peak_1405	457	-	1.25	2.51189e-69	1.99526e-67	1.25	9083	7816	8128	7088	-0.0104406	0.974078	0.999636
1	178336073	178337557	cko_peak_1406	1485	-	1.28	3.16228e-94	3.16228e-92	1.28	32105	27983	26685	22639	-0.0686286	0.841261	0.999636
1	181173886	181174037	cko_peak_1426	152	-	1.28	0.00288403	0.0204174	1.28	300	271	297	285	0.0575114	0.957249	0.999636
1	181139118	181144054	cko_peak_1425	4937	-	1.18	0.0042658	0.0295121	1.18	953	914	881	890	0.0452882	0.941884	0.999636
1	181091115	181091445	cko_peak_1423	331	-	15	1e-32	3.16228e-31	15	128	32	125	42	0.396876	0.538435	0.999636
1	181017495	181020844	cko_peak_1422	3350	-	6.02	0.00123027	0.00933254	6.02	85	45	48	23	-0.17352	0.650811	0.999636
1	180437142	180437383	cko_peak_1420	242	-	18	3.23594e-05	0.000295121	18	27	1	28	3	1.50284	0.592834	0.999636
1	180245721	180245918	cko_peak_1419	198	-	1.7	0.000186209	0.00158489	1.7	268	165	181	142	0.320011	0.711602	0.999636
1	180193622	180196072	cko_peak_1418	2451	-	7.02	5.01187e-27	1.58489e-25	7.02	306	113	227	107	0.32247	0.782154	0.999636
1	179762698	179763565	cko_peak_1414	868	-	1.93	6.30957e-17	1.25893e-15	1.93	478	321	428	306	0.060701	0.923089	0.999636
1	179753279	179755495	cko_peak_1413	2217	-	3.82	1e-111	1e-109	3.82	2234	940	2278	853	-0.197911	0.811186	0.999636
1	179752770	179753160	cko_peak_1412	391	-	2.63	1e-147	1e-145	2.63	1737	791	1766	737	-0.155558	0.879299	0.999636
1	179752381	179752501	cko_peak_1411	121	-	1.93	3.31131e-07	3.63078e-06	1.93	123	83	105	89	0.299306	0.698376	0.999636
1	179745342	179745703	cko_peak_1410	362	-	3.21	3.16228e-11	4.7863e-10	3.21	223	133	157	86	-0.152396	0.63743	0.999636
1	179529218	179531407	cko_peak_1409	2190	-	2.96	3.98107e-17	7.94328e-16	2.96	552	209	504	182	-0.0979771	0.849258	0.999636
1	179517861	179518041	cko_peak_1408	181	-	1.81	0.000190546	0.00162181	1.81	150	126	111	74	-0.363081	0.586157	0.999636
1	180166847	180167236	cko_peak_1416	390	-	3.1	1.25893e-24	3.16228e-23	3.1	350	221	303	182	-0.101728	0.814845	0.999636
1	173906131	173907817	cko_peak_1381	1687	-	7.52	2.34423e-06	2.39883e-05	7.52	272	253	93	89	0.0113867	0.763712	0.999636
1	173899401	173901667	cko_peak_1380	2267	-	2.21	0.00194984	0.0141254	2.21	62	45	22	13	-0.326306	0.737993	0.999636
1	171342307	171342638	cko_peak_1355	332	-	4.47	2.51189e-14	5.01187e-13	4.47	126	64	155	50	-0.684645	0.476038	0.999636
1	171340779	171341289	cko_peak_1354	511	-	4.51	6.30957e-14	1.25893e-12	4.51	144	77	116	106	0.743421	0.296863	0.999636
1	171287841	171287991	cko_peak_1353	151	-	3.29	0.0025704	0.018197	3.29	102	72	72	72	0.472843	0.565971	0.999636
1	171217889	171218278	cko_peak_1352	390	-	12.8	7.94328e-58	5.01187e-56	12.8	221	48	176	34	-0.198686	0.67171	0.999636
1	171051440	171051530	cko_peak_1350	91	-	1.89	0.00616595	0.040738	1.89	50	29	41	51	1.07109	0.31062	0.999636
1	170960745	170960926	cko_peak_1349	182	-	2.28	0.0018197	0.0134896	2.28	43	25	32	8	-1.24725	0.233852	0.999636
1	170709762	170710063	cko_peak_1347	302	-	2.53	6.16595e-10	8.12831e-09	2.53	125	91	122	57	-0.669515	0.334333	0.999636
1	170327653	170329187	cko_peak_1346	1535	-	10	0.0057544	0.0389045	10	8	2	6	15	3.29227	0.320746	0.999636
1	170300260	170300471	cko_peak_1344	212	-	1.49	4.0738e-05	0.000371535	1.49	201	158	236	140	-0.435746	0.557707	0.999636
1	170166677	170166947	cko_peak_1343	271	-	2.75	3.16228e-31	1e-29	2.75	354	197	420	253	0.0846446	0.64647	0.999636
1	170142385	170142476	cko_peak_1342	92	-	1.61	0.00954993	0.0616595	1.61	69	40	61	70	0.955485	0.290868	0.999636
1	169977554	169977915	cko_peak_1341	362	-	4.71	1e-14	1.58489e-13	4.71	165	43	111	37	0.325438	0.955824	0.999636
1	169974795	169975006	cko_peak_1340	212	-	1.42	1.25893e-13	1.99526e-12	1.42	868	718	653	651	0.239629	0.661464	0.999636
1	169973206	169973477	cko_peak_1339	272	-	2.5	1.58489e-18	3.16228e-17	2.5	233	124	174	95	0.00724476	0.858985	0.999636
1	169952340	169952461	cko_peak_1338	122	-	6.52	0.00363078	0.0251189	6.52	12	4	4	4	1.55531	0.641467	0.999636
1	169742278	169742457	cko_peak_1336	180	-	2.04	0.00104713	0.00794328	2.04	43	41	49	40	-0.253726	0.808266	0.999636
1	170301097	170301547	cko_peak_1345	451	-	6.35	3.54813e-09	4.46684e-08	6.35	76	20	75	9	-1.16255	0.301914	0.999636
1	181177571	181180476	cko_peak_1427	2906	-	6.76	6.30957e-56	3.16228e-54	6.76	534	196	456	226	0.403618	0.473213	0.999636
1	171503812	171504111	cko_peak_1357	300	-	4.1	2.51189e-20	6.30957e-19	4.1	207	83	144	46	-0.357573	0.35392	0.999636
1	172003770	172004130	cko_peak_1359	361	-	2.61	1.99526e-06	2.04174e-05	2.61	81	47	98	65	0.163262	0.733377	0.999636
1	173874447	173875820	cko_peak_1379	1374	-	2.17	1.20226e-05	0.000114815	2.17	87	73	60	21	-1.29111	0.0855096	0.999636
1	173862758	173871393	cko_peak_1378	8636	-	1.74	6.76083e-05	0.00060256	1.74	189	126	75	67	0.392576	0.699884	0.999636
1	173857428	173860363	cko_peak_1377	2936	-	1.84	9.12011e-06	8.91251e-05	1.84	311	230	175	127	-0.0569029	0.795789	0.999636
1	173752782	173755699	cko_peak_1376	2918	-	1.27	5.88844e-08	6.91831e-07	1.27	1096	928	55	48	0.0139967	0.970499	0.999636
1	173749340	173751852	cko_peak_1375	2513	-	2.62	1.58489e-31	5.01187e-30	2.62	939	784	59	54	0.102859	0.937914	0.999636
1	173729915	173730124	cko_peak_1371	210	-	4.26	0.00354813	0.0245471	4.26	23	7	11	9	1.39704	0.472716	0.999636
1	173725026	173727670	cko_peak_1370	2645	-	5.13	5.01187e-12	7.94328e-11	5.13	91	39	26	14	0.29965	0.879437	0.999636
1	173336572	173336633	cko_peak_1367	62	-	1.31	0.00831764	0.0549541	1.31	110	84	53	34	-0.281073	0.63766	0.999636
1	172274011	172274251	cko_peak_1365	241	-	3.51	3.16228e-11	4.7863e-10	3.51	498	389	517	436	0.0808823	0.859065	0.999636
1	172210369	172211963	cko_peak_1364	1595	-	1.72	0.00851138	0.0549541	1.72	49	47	24	30	0.352392	0.644314	0.999636
1	172082674	172082795	cko_peak_1362	122	-	2.07	7.4131e-06	7.24436e-05	2.07	273	255	248	216	-0.130562	0.850619	0.999636
1	172066520	172066731	cko_peak_1361	212	-	1.72	2.69153e-06	2.75423e-05	1.72	148	85	118	55	-0.330878	0.53142	0.999636
1	172004398	172004848	cko_peak_1360	451	-	7.02	0.00218776	0.0158489	7.02	41	10	39	20	1.04249	0.329757	0.999636
1	169510429	169513452	cko_peak_1335	3024	-	1.68	9.77237e-05	0.000851138	1.68	164	120	181	187	0.468053	0.539963	0.999636
1	181903027	181903088	cko_peak_1430	62	-	11	0.0030903	0.0218776	11	5	1	0	3	8.94762	0.299064	0.999636
1	192983631	192984470	cko_peak_1496	840	-	14	1e-49	5.01187e-48	14	444	131	327	123	0.320703	0.825257	0.999636
1	192930540	192930870	cko_peak_1495	331	-	4.58	1.44544e-08	1.77828e-07	4.58	82	36	44	16	-0.301462	0.502647	0.999636
1	192897003	192898892	cko_peak_1494	1890	-	8.68	1e-190	1e-188	8.68	910	175	693	176	0.371575	0.752363	0.999636
1	192846219	192846847	cko_peak_1493	629	-	5.38	7.94328e-84	6.30957e-82	5.38	808	266	976	322	-0.0265486	0.612583	0.999636
1	192834062	192834272	cko_peak_1492	211	-	13	0.000891251	0.00691831	13	13	1	8	6	3.25575	0.201129	0.999636
1	192513640	192513878	cko_peak_1490	239	-	11	0.0030903	0.0218776	11	14	0	11	9	8.4622	0.036955	0.999636
1	192100584	192101442	cko_peak_1489	859	-	5.01	2.95121e-07	3.31131e-06	5.01	208	101	140	89	0.359021	0.75677	0.999636
1	191907347	191907527	cko_peak_1487	181	-	10	7.94328e-19	1.58489e-17	10	320	194	232	123	-0.223108	0.523054	0.999636
1	191820871	191821167	cko_peak_1486	297	-	5.01	6.60693e-07	7.07946e-06	5.01	61	27	74	40	0.258667	0.635254	0.999636
1	191539186	191541056	cko_peak_1485	1871	-	6.02	1.99526e-11	3.16228e-10	6.02	293	173	403	151	-0.68576	0.462655	0.999636
1	191536269	191536418	cko_peak_1484	150	-	9.02	0.00630957	0.0416869	9.02	17	5	30	6	-0.586051	0.908991	0.999636
1	191353083	191354613	cko_peak_1483	1531	-	1.18	0.00275423	0.0199526	1.18	643	579	542	544	0.126912	0.818513	0.999636
1	191171132	191177264	cko_peak_1482	6133	-	6.35	1.99526e-19	5.01187e-18	6.35	415	233	196	115	0.0339044	0.566697	0.999636
1	191170564	191170894	cko_peak_1481	331	-	7.38	1.58489e-31	5.01187e-30	7.38	137	41	108	30	-0.137174	0.735309	0.999636
1	190948154	190948395	cko_peak_1480	242	-	17	7.07946e-05	0.000630957	17	24	3	13	6	1.85487	0.389469	0.999636
1	190799557	190800393	cko_peak_1479	837	-	4.97	1e-20	1.99526e-19	4.97	326	126	297	151	0.365877	0.491189	0.999636
1	193107422	193107573	cko_peak_1499	152	-	3.01	0.00107152	0.00812831	3.01	37	20	48	23	-0.203532	0.961613	0.999636
1	193272247	193272480	cko_peak_1500	234	-	3.04	1.31826e-10	1.8197e-09	3.04	217	195	211	200	0.0473207	0.970713	0.999636
1	74296596	74296955	cko_peak_24067	360	+	4.01	0.00102329	0.00776247	4.01	37	14	14	30	2.47198	0.0587902	0.999636
1	6213343	6213524	cko_peak_24071	182	-	2.28	0.0018197	0.0134896	2.28	49	22	51	26	0.153635	0.848418	0.999636
1	6214003	6214453	cko_peak_24072	451	-	22.1	6.30957e-44	2.51189e-42	22.1	340	102	223	72	0.0763335	0.709359	0.999636
1	9963276	9963427	cko_peak_24073	152	-	3.76	0.00524807	0.0354813	3.76	19	7	29	20	0.874863	0.521402	0.999636
1	88700878	88701535	cko_peak_24075	658	-	5.52	2.51189e-21	6.30957e-20	5.52	209	82	202	102	0.334364	0.517018	0.999636
1	190799051	190799230	cko_peak_1478	180	-	1.43	0.00870964	0.0562341	1.43	179	157	160	160	0.159538	0.833718	0.999636
1	133706408	133711704	cko_peak_24076	5297	-	3.97	3.16228e-11	5.01187e-10	3.97	414	256	349	213	-0.0485438	0.8673	0.999636
1	133740097	133753734	cko_peak_24078	13638	-	4.49	1e-172	1e-169	4.49	1806	622	1243	448	0.0358986	0.599339	0.999636
1	183358741	183362097	cko_peak_24079	3357	-	4.5	7.94328e-28	2.51189e-26	4.5	307	189	282	176	-0.0099245	0.99169	0.999636
1	184033059	184033326	cko_peak_24080	268	-	8.02	1e-11	1.62181e-10	8.02	61	9	55	15	0.856686	0.449391	0.999636
1	192834075	192834286	cko_peak_24081	212	-	15	0.000251189	0.0020893	15	13	1	8	6	3.25575	0.201129	0.999636
1	195098070	195098759	cko_peak_1506	690	-	9.28	7.94328e-52	3.98107e-50	9.28	402	120	369	143	0.346898	0.513422	0.999636
1	195097411	195097621	cko_peak_1505	211	-	12	0.00165959	0.0123027	12	58	25	62	22	-0.310297	0.833176	0.999636
1	195037334	195037545	cko_peak_1503	212	-	4.51	0.000691831	0.00549541	4.51	29	11	17	13	0.981869	0.546294	0.999636
1	194976366	194976545	cko_peak_1502	180	-	11	0.0030903	0.0218776	11	13	0	2	1	8.14027	0.56258	0.999636
1	133735103	133738028	cko_peak_24077	2926	-	1.28	1.04713e-10	1.44544e-09	1.28	1475	1324	1155	979	-0.112357	0.795844	0.999636
1	190773057	190773654	cko_peak_1477	598	-	5.71	3.16228e-69	1.99526e-67	5.71	451	111	439	106	-0.0572461	0.990459	0.999636
1	184872401	184872640	cko_peak_1450	240	-	1.66	1e-28	3.16228e-27	1.66	994	715	634	513	0.140121	0.944379	0.999636
1	184730026	184730822	cko_peak_1449	797	-	6.52	0.00363078	0.0251189	6.52	10	2	3	5	3.02924	0.356914	0.999636
1	184727708	184727859	cko_peak_1448	152	-	13	0.000416869	0.00338844	13	21	13	20	15	0.247183	0.91948	0.999636
1	184033060	184033325	cko_peak_1447	266	-	8.02	1e-11	1.62181e-10	8.02	61	9	55	15	0.856686	0.449391	0.999636
1	183335988	183338095	cko_peak_1446	2108	-	1.3	7.58578e-05	0.000676083	1.3	604	537	568	521	0.0153617	0.984362	0.999636
1	183331176	183332884	cko_peak_1445	1709	-	1.41	1.99526e-25	5.01187e-24	1.41	2007	1543	1738	1580	0.212142	0.665858	0.999636
1	183327383	183327593	cko_peak_1444	211	-	1.59	1.58489e-05	0.000151356	1.59	172	104	176	110	0.0180959	0.923135	0.999636
1	183135597	183147400	cko_peak_1443	11804	-	2.55	2.51189e-24	6.30957e-23	2.55	434	226	392	242	0.215868	0.678776	0.999636
1	183089398	183089787	cko_peak_1442	390	-	4.2	6.45654e-09	7.94328e-08	4.2	92	40	74	58	0.820504	0.307654	0.999636
1	184873264	184873592	cko_peak_1451	329	-	1.69	7.94328e-17	1.58489e-15	1.69	975	764	775	675	0.122864	0.847472	0.999636
1	183088324	183088534	cko_peak_1441	211	-	2.84	4.16869e-05	0.000380189	2.84	68	49	41	46	0.609106	0.517246	0.999636
1	183086295	183086803	cko_peak_1439	509	-	6.23	1e-204	1e-201	6.23	1176	276	1026	250	0.02446	0.9725	0.999636
1	182316682	182317280	cko_peak_1437	599	-	3.44	1e-223	1e-220	3.44	2101	683	2006	692	0.0559838	0.813836	0.999636
1	182279161	182279311	cko_peak_1436	151	-	2.73	0.0020893	0.0151356	2.73	32	18	25	33	1.20096	0.365308	0.999636
1	181922302	181930678	cko_peak_1435	8377	-	2.4	1e-114	1e-112	2.4	7186	5882	6039	4847	-0.0579926	0.844645	0.999636
1	181919526	181919616	cko_peak_1434	91	-	2.01	0.00891251	0.0588844	2.01	37	17	41	26	0.435221	0.665485	0.999636
1	181913349	181919347	cko_peak_1433	5999	-	1.17	1.62181e-09	2.13796e-08	1.17	5800	5114	4598	4408	0.0910613	0.854973	0.999636
1	181905571	181911643	cko_peak_1432	6073	-	2.54	1e-310	1e-307	2.54	6079	3552	4880	2870	-0.0202852	0.778278	0.999636
1	181903237	181903477	cko_peak_1431	241	-	2.39	7.4131e-05	0.000660693	2.39	142	107	78	75	0.322039	0.667033	0.999636
1	183087041	183087579	cko_peak_1440	539	-	6.52	3.80189e-08	4.57088e-07	6.52	150	71	164	100	0.335719	0.483266	0.999636
1	181901710	181901831	cko_peak_1429	122	-	12	0.00165959	0.0123027	12	13	5	20	14	0.834281	0.648335	0.999636
1	184873650	184874365	cko_peak_1452	716	-	2.66	1.20226e-07	1.38038e-06	2.66	256	174	245	187	0.137656	0.806106	0.999636
1	184898518	184898877	cko_peak_1454	360	-	3.85	1.99526e-12	3.16228e-11	3.85	178	84	199	98	0.031844	0.784233	0.999636
1	189682400	189688086	cko_peak_1473	5687	-	1.72	1.25893e-20	2.51189e-19	1.72	1874	1358	1807	1379	0.0450062	0.881931	0.999636
1	189668522	189680307	cko_peak_1472	11786	-	1.4	1.99526e-15	3.98107e-14	1.4	2895	2340	2849	2469	0.0708688	0.845408	0.999636
1	189659105	189660006	cko_peak_1471	902	-	3.78	1e-254	1e-252	3.78	3431	1402	3231	1517	0.170726	0.601821	0.999636
1	189653864	189658926	cko_peak_1470	5063	-	3.79	1e-307	1e-304	3.79	12259	5294	12862	5584	-0.0219901	0.768656	0.999636
1	189652364	189653805	cko_peak_1469	1442	-	4.11	1e-212	1e-210	4.11	8354	4640	9399	5367	0.0102938	0.658933	0.999636
1	189651194	189652305	cko_peak_1468	1112	-	1.1	0.00104713	0.00812831	1.1	1430	1287	1546	1412	-0.00845433	0.998396	0.999751
1	189648994	189650649	cko_peak_1467	1656	-	1.23	9.12011e-08	1.04713e-06	1.23	931	765	1109	864	-0.106492	0.932517	0.999636
1	189648694	189648845	cko_peak_1466	152	-	1.11	0.0030903	0.0218776	1.11	1252	1140	1600	1331	-0.160018	0.814635	0.999636
1	184882920	184883040	cko_peak_1453	121	-	1.22	0.00831764	0.0537032	1.22	214	153	124	134	0.566315	0.395147	0.999636
1	189642555	189642616	cko_peak_1465	62	-	1.41	5.62341e-06	5.49541e-05	1.41	254	167	379	209	-0.283372	0.971644	0.999636
1	188972229	188974090	cko_peak_1463	1862	-	2.99	1e-196	1e-194	2.99	4165	2235	4297	2125	-0.147482	0.886988	0.999636
1	188972110	188972171	cko_peak_1462	62	-	1.45	0.00724436	0.047863	1.45	86	59	97	68	0.00151451	0.962897	0.999636
1	186967184	186967424	cko_peak_1461	241	-	5.68	0.00125893	0.00954993	5.68	37	13	26	6	-0.636121	0.538887	0.999636
1	186737670	186749358	cko_peak_1460	11689	-	1.73	3.98107e-47	1.99526e-45	1.73	2003	1404	2485	1581	-0.169446	0.982206	0.999636
1	186721358	186721506	cko_peak_1459	149	-	1.34	5.88844e-07	6.30957e-06	1.34	776	643	934	738	-0.098221	0.938007	0.999636
1	186704464	186704615	cko_peak_1458	152	-	2.47	0.00154882	0.0114815	2.47	42	32	47	35	-0.0626456	0.969837	0.999636
1	186624644	186625541	cko_peak_1457	898	-	12	1.58489e-14	2.51189e-13	12	155	57	184	67	-0.0438956	0.795592	0.999636
1	185286878	185287089	cko_peak_1455	212	-	1.28	3.98107e-11	6.16595e-10	1.28	1260	999	1298	1162	0.14553	0.734993	0.999636
1	169498795	169505988	cko_peak_1334	7194	-	1.33	6.30957e-12	1e-10	1.33	1053	889	1401	1231	0.0279667	0.878918	0.999636
1	168427881	168431642	cko_peak_1333	3762	-	2.16	7.07946e-06	6.91831e-05	2.16	271	206	194	157	0.0606992	0.969688	0.999636
1	167226148	167226389	cko_peak_1332	242	-	2.92	5.37032e-06	5.37032e-05	2.92	102	56	146	141	0.78514	0.255666	0.999636
1	152370794	152370854	cko_peak_1210	61	-	2.36	0.000151356	0.00128825	2.36	58	21	35	24	0.891686	0.471704	0.999636
1	151893152	151893363	cko_peak_1209	212	-	4.47	1.58489e-34	6.30957e-33	4.47	382	149	374	126	-0.241011	0.740417	0.999636
1	151473132	151476316	cko_peak_1208	3185	-	1.41	2.51189e-22	6.30957e-21	1.41	2116	1663	1784	1478	0.0464249	0.956581	0.999636
1	151471233	151471692	cko_peak_1207	460	-	1.56	4.89779e-05	0.000446684	1.56	199	166	231	146	-0.429996	0.546424	0.999636
1	151411133	151412795	cko_peak_1206	1663	-	3.78	3.46737e-10	4.67735e-09	3.78	125	56	138	68	0.107711	0.731772	0.999636
1	151410803	151411014	cko_peak_1205	212	-	1.66	5.01187e-16	7.94328e-15	1.66	594	394	467	335	0.0833487	0.96774	0.999636
1	151368058	151368358	cko_peak_1204	301	-	1.83	0.000524807	0.0042658	1.83	179	147	246	148	-0.478575	0.55998	0.999636
1	150454238	150454598	cko_peak_1201	361	-	6.02	6.30957e-12	1e-10	6.02	85	31	91	25	-0.438401	0.707815	0.999636
1	150361784	150361965	cko_peak_1200	182	-	1.18	9.77237e-05	0.000870964	1.18	806	735	861	772	-0.054034	0.923802	0.999636
1	144245093	144245273	cko_peak_1199	181	-	14	0.00047863	0.00380189	14	9	0	11	4	8.72523	0.175076	0.999636
1	144003026	144004161	cko_peak_1198	1136	-	2.5	1e-247	1e-244	2.5	3185	1452	2443	1112	-0.0319023	0.64877	0.999636
1	144001426	144002002	cko_peak_1197	577	-	6.38	1e-245	1e-243	6.38	2117	597	1859	446	-0.26285	0.523524	0.999636
1	143770575	143771024	cko_peak_1196	450	-	6.23	3.98107e-24	1e-22	6.23	184	54	167	73	0.545138	0.385001	0.999636
1	143757551	143757792	cko_peak_1195	242	-	2.6	3.16228e-14	5.01187e-13	2.6	182	110	223	93	-0.564963	0.518414	0.999636
1	143702593	143702893	cko_peak_1194	301	-	6.52	5.01187e-22	1.25893e-20	6.52	402	329	271	209	-0.115339	0.798373	0.999636
1	143608378	143608469	cko_peak_1193	92	-	3.01	0.00186209	0.0134896	3.01	46	19	29	23	0.911558	0.46348	0.999636
1	140163052	140183231	cko_peak_1192	20180	-	2.36	0.000758578	0.00588844	2.36	64	42	36	48	0.993063	0.304157	0.999636
1	152518042	152518252	cko_peak_1211	211	-	2.67	5.37032e-06	5.37032e-05	2.67	92	65	45	16	-1.02032	0.141558	0.999636
1	152518370	152521364	cko_peak_1212	2995	-	4.36	1e-252	1e-249	4.36	2594	806	1785	505	-0.164899	0.312436	0.999636
1	152837951	152838250	cko_peak_1213	300	-	4.14	1e-203	1e-201	4.14	3770	1049	3821	1033	-0.0712173	0.930536	0.999636
1	152840424	152841515	cko_peak_1214	1092	-	1.82	7.4131e-07	7.94328e-06	1.82	164	134	115	152	0.664243	0.344121	0.999636
1	155417264	155417415	cko_peak_1234	152	-	1.79	8.51138e-06	8.31764e-05	1.79	183	108	137	100	0.276979	0.752708	0.999636
1	155283081	155283202	cko_peak_1233	122	-	3.63	0.000363078	0.00295121	3.63	16	4	23	2	-1.55322	0.577813	0.999636
1	155280555	155280976	cko_peak_1232	422	-	4.92	2.95121e-09	3.80189e-08	4.92	133	73	95	115	1.11144	0.140435	0.999636
1	155232909	155244265	cko_peak_1230	11357	-	5.27	1e-183	1e-181	5.27	1941	695	2423	1001	0.176706	0.253135	0.999636
1	155225726	155226235	cko_peak_1229	510	-	5.62	1e-89	1e-87	5.62	907	393	969	479	0.160445	0.510496	0.999636
1	155225038	155225338	cko_peak_1227	301	-	2.2	1.58489e-15	3.16228e-14	2.2	326	233	371	259	-0.0635823	0.992005	0.999636
1	155136604	155136785	cko_peak_1226	182	-	1.53	0.0011749	0.00891251	1.53	98	79	121	93	-0.0984325	0.931703	0.999636
1	140147763	140154647	cko_peak_1191	6885	-	2.96	1.04713e-05	0.000102329	2.96	102	81	73	76	0.361021	0.64741	0.999636
1	155129132	155130650	cko_peak_1225	1519	-	2.35	2.39883e-07	2.69153e-06	2.35	111	56	66	42	0.305327	0.90051	0.999636
1	155097670	155098832	cko_peak_1222	1163	-	8.3	1.25893e-56	7.94328e-55	8.3	1213	477	1308	516	-0.0250584	0.772281	0.999636
1	154398280	154398461	cko_peak_1220	182	-	3.68	0.00707946	0.0467735	3.68	19	4	39	12	0.517831	0.464534	0.999636
1	153545265	153549806	cko_peak_1219	4542	-	2.31	0.000102329	0.000891251	2.31	118	73	117	69	-0.098679	0.938789	0.999636
1	153483789	153487570	cko_peak_1218	3782	-	1.07	0.00489779	0.0331131	1.07	2092	2072	2041	2105	0.0287457	0.971489	0.999636
1	153221372	153223720	cko_peak_1217	2349	-	2.86	1e-225	1e-223	2.86	2967	1192	2490	1079	0.0795126	0.989005	0.999636
1	152848601	152848931	cko_peak_1216	331	-	1.71	3.98107e-40	1.58489e-38	1.71	1330	932	1392	1053	0.0807134	0.766572	0.999636
1	152844314	152844375	cko_peak_1215	62	-	1.51	0.00446684	0.030903	1.51	69	50	70	37	-0.484819	0.586432	0.999636
1	138828477	138829212	cko_peak_1189	736	-	2.11	6.30957e-17	1.25893e-15	2.11	257	157	363	239	0.0783877	0.618263	0.999636
1	138486488	138486787	cko_peak_1188	300	-	2.42	4.57088e-05	0.000416869	2.42	96	60	61	60	0.624568	0.477134	0.999636
1	134755166	134755646	cko_peak_1162	481	-	1.86	3.98107e-15	7.94328e-14	1.86	1106	655	1165	726	0.0438389	0.767727	0.999636
1	134234950	134235071	cko_peak_1161	122	-	1.68	0.00549541	0.0371535	1.68	65	36	38	36	0.744783	0.480557	0.999636
1	134234531	134234742	cko_peak_1160	212	-	1.58	3.0903e-06	3.0903e-05	1.58	357	268	334	185	-0.468289	0.391934	0.999636
1	134201709	134203269	cko_peak_1159	1561	-	3.21	0	0	3.21	10575	5071	8665	3956	-0.100499	0.587457	0.999636
1	134199402	134199822	cko_peak_1158	421	-	1.9	1.58489e-92	1.58489e-90	1.9	2332	1610	1985	1466	0.067596	0.930975	0.999636
1	134079030	134079120	cko_peak_1157	91	-	2.56	0.000144544	0.00123027	2.56	77	45	85	61	0.266623	0.685082	0.999636
1	134076987	134077674	cko_peak_1156	688	-	3.65	3.63078e-09	4.57088e-08	3.65	259	146	282	188	0.212364	0.595016	0.999636
1	133921264	133921414	cko_peak_1155	151	-	4.35	6.45654e-09	7.94328e-08	4.35	54	31	37	19	-0.190492	0.797443	0.999636
1	134759147	134759417	cko_peak_1164	271	-	1.99	1e-79	7.94328e-78	1.99	1819	1147	1962	1064	-0.247204	0.733246	0.999636
1	133914475	133914894	cko_peak_1154	420	-	2.22	1.99526e-18	3.98107e-17	2.22	386	219	225	144	0.144157	0.88564	0.999636
1	133911767	133911947	cko_peak_1152	181	-	2.17	0.00363078	0.0251189	2.17	49	25	20	19	0.867196	0.501907	0.999636
1	133897438	133897798	cko_peak_1151	361	-	5.96	1.58489e-17	3.16228e-16	5.96	213	109	263	155	0.174074	0.53711	0.999636
1	133680199	133680380	cko_peak_1150	182	-	10	0.0057544	0.0389045	10	9	0	6	1	8.94762	0.709129	0.999636
1	133659955	133660166	cko_peak_1147	212	-	3.58	1.99526e-13	3.16228e-12	3.58	87	42	58	53	0.890908	0.320979	0.999636
1	133659325	133659836	cko_peak_1146	512	-	4.67	1e-166	1e-163	4.67	1326	442	1180	469	0.224178	0.646624	0.999636
1	133658366	133658787	cko_peak_1145	422	-	2.72	3.16228e-28	7.94328e-27	2.72	511	263	467	277	0.175067	0.719065	0.999636
1	133658186	133658277	cko_peak_1144	92	-	2.76	0.00794328	0.0512861	2.76	38	16	32	11	-0.322298	0.778522	0.999636
1	133912304	133912484	cko_peak_1153	181	-	5.01	0.0030903	0.0218776	5.01	32	23	20	6	-1.29018	0.331895	0.999636
1	155779322	155779921	cko_peak_1235	600	-	2.98	2.51189e-83	1.99526e-81	2.98	1011	435	1110	501	0.0393613	0.653346	0.999636
1	134886483	134892163	cko_peak_1167	5681	-	1.98	3.98107e-09	5.01187e-08	1.98	206	149	189	203	0.540768	0.44231	0.999636
1	136845266	136845567	cko_peak_1184	302	-	2.91	0.00162181	0.0120226	2.91	42	31	63	13	-1.86838	0.0870017	0.999636
1	136413299	136414860	cko_peak_1183	1562	-	7.66	6.30957e-40	2.51189e-38	7.66	206	62	230	65	-0.120475	0.9307	0.999636
1	136345983	136346104	cko_peak_1182	122	-	2.05	0.00269153	0.0190546	2.05	80	43	66	43	0.247877	0.811176	0.999636
1	136281202	136282372	cko_peak_1181	1171	-	2.01	1e-120	1e-117	2.01	3734	2343	3526	2159	-0.0649614	0.909956	0.999636
1	136280483	136281053	cko_peak_1180	571	-	5.27	6.30957e-87	6.30957e-85	5.27	923	274	820	294	0.24269	0.649188	0.999636
1	136276653	136280394	cko_peak_1179	3742	-	1.55	1e-106	1e-104	1.55	3984	2744	3844	2689	-0.00725861	0.960902	0.999636
1	134766045	134776388	cko_peak_1166	10344	-	1.15	0.00660693	0.0436516	1.15	1330	1186	1291	1092	-0.105851	0.843127	0.999636
1	136270819	136271060	cko_peak_1178	242	-	4.6	1.25893e-13	1.99526e-12	4.6	92	23	97	34	0.457893	0.476288	0.999636
1	135440901	135441621	cko_peak_1175	721	-	4.06	7.94328e-75	6.30957e-73	4.06	871	336	1182	420	-0.148215	0.633992	0.999636
1	135435208	135435479	cko_peak_1172	272	-	4.01	1.44544e-05	0.000138038	4.01	98	59	85	77	0.559805	0.477309	0.999636
1	135385120	135385330	cko_peak_1171	211	-	2.13	9.77237e-07	1.04713e-05	2.13	110	66	150	69	-0.412986	0.78493	0.999636
1	135383058	135383268	cko_peak_1170	211	-	1.51	5.49541e-08	6.45654e-07	1.51	366	247	471	309	-0.0704448	0.886077	0.999636
1	135301630	135301961	cko_peak_1169	332	-	2.14	1.25893e-36	5.01187e-35	2.14	546	306	550	230	-0.452086	0.42295	0.999636
1	135254112	135254323	cko_peak_1168	212	-	17	7.07946e-05	0.000630957	17	22	4	42	7	-0.155188	0.813209	0.999636
1	135469815	135470858	cko_peak_1177	1044	-	3.12	1.99526e-51	1e-49	3.12	654	311	697	368	0.121266	0.606633	0.999636
1	155847271	155847512	cko_peak_1236	242	-	4.01	9.12011e-09	1.12202e-07	4.01	61	35	60	20	-0.813165	0.372891	0.999636
1	163261983	163312603	cko_peak_1306	50621	-	2.44	2.04174e-05	0.000194984	2.44	220	152	137	176	0.865175	0.192968	0.999636
1	163248111	163248321	cko_peak_1305	211	-	3.76	0.000229087	0.00190546	3.76	55	29	58	11	-1.50483	0.132058	0.999636
1	162888849	162898437	cko_peak_1304	9589	-	10	1.7378e-08	2.0893e-07	10	54	14	105	58	1.06161	0.063653	0.999636
1	162721448	162723259	cko_peak_1300	1812	-	1.33	1.58489e-23	3.98107e-22	1.33	2054	1670	1534	1221	-0.0603044	0.807787	0.999636
1	162710291	162710741	cko_peak_1299	451	-	1.47	1e-262	1e-260	1.47	16915	12803	12288	9390	-0.015889	0.80603	0.999636
1	163386250	163386639	cko_peak_1308	390	-	5.58	1e-57	6.30957e-56	5.58	385	120	354	137	0.282593	0.5934	0.999636
1	162704948	162707771	cko_peak_1298	2824	-	2.7	0	0	2.7	15846	9295	11787	6936	-0.025086	0.652644	0.999636
1	162697599	162698984	cko_peak_1296	1386	-	2.28	1.99526e-39	6.30957e-38	2.28	3128	2498	2430	2005	0.0174558	0.955462	0.999636
1	162692557	162692759	cko_peak_1295	203	-	1.16	0.000616595	0.00489779	1.16	594	477	452	399	0.106882	0.874076	0.999636
1	162673390	162674133	cko_peak_1294	744	-	2.54	1e-225	1e-223	2.54	3409	1844	3130	1444	-0.259239	0.502943	0.999636
1	162546078	162546497	cko_peak_1292	420	-	4.65	1.99526e-23	5.01187e-22	4.65	208	95	239	151	0.438465	0.313251	0.999636
1	162533858	162534516	cko_peak_1290	659	-	2.9	1.99526e-09	2.5704e-08	2.9	238	139	351	144	-0.539183	0.712348	0.999636
1	162477823	162478034	cko_peak_1289	212	-	3.51	0.0017378	0.0128825	3.51	124	74	22	26	0.956094	0.388092	0.999636
1	161834171	161835071	cko_peak_1288	901	-	3.34	5.01187e-43	1.99526e-41	3.34	1043	512	977	527	0.106311	0.772192	0.999636
1	162704529	162704829	cko_peak_1297	301	-	1.38	1.99526e-26	5.01187e-25	1.38	2566	2049	1799	1635	0.157039	0.816027	0.999636
1	161818302	161818722	cko_peak_1287	421	-	4.29	1e-256	1e-254	4.29	2154	615	2192	579	-0.14191	0.950964	0.999636
1	163392529	163396958	cko_peak_1309	4430	-	1.41	2.81838e-06	2.88403e-05	1.41	447	338	499	406	0.0760343	0.835278	0.999636
1	166398715	166400094	cko_peak_1331	1380	-	5.7	3.16228e-39	1.25893e-37	5.7	671	292	934	402	-0.0455398	0.498771	0.999636
1	166397307	166397488	cko_peak_1330	182	-	1.96	0.00281838	0.0204174	1.96	470	431	581	578	0.087847	0.957333	0.999636
1	166396588	166396709	cko_peak_1329	122	-	1.89	0.00151356	0.0112202	1.89	79	48	116	72	0.00110506	0.818009	0.999636
1	166100576	166100757	cko_peak_1327	182	-	6.52	0.00363078	0.0251189	6.52	8	3	9	6	0.800418	0.791443	0.999636
1	166100306	166100517	cko_peak_1326	212	-	2.86	0.00933254	0.060256	2.86	18	12	20	3	-2.18166	0.186261	0.999636
1	166098447	166098778	cko_peak_1324	332	-	5.52	0.000912011	0.00707946	5.52	31	16	25	14	0.0880379	0.95297	0.999636
1	165952792	166002678	cko_peak_1323	49887	-	2.48	6.16595e-05	0.000549541	2.48	145	109	145	112	0.00951341	0.98687	0.999636
1	164302323	164302594	cko_peak_1310	272	-	2.43	1.25893e-53	6.30957e-52	2.43	761	362	820	427	0.100862	0.61415	0.999636
1	165902247	165908959	cko_peak_1322	6713	-	1.52	1.47911e-08	1.77828e-07	1.52	331	222	288	172	-0.197046	0.689805	0.999636
1	165875318	165875948	cko_peak_1320	631	-	7.48	5.01187e-71	3.98107e-69	7.48	455	109	443	95	-0.189426	0.85101	0.999636
1	165865273	165865454	cko_peak_1319	182	-	2.07	0.000524807	0.00416869	2.07	76	55	67	66	0.415216	0.644694	0.999636
1	165655309	165657548	cko_peak_1318	2240	-	3.51	1e-278	1e-276	3.51	2905	1181	3327	1442	0.0627213	0.49311	0.999636
1	165634389	165634538	cko_peak_1316	150	-	1.51	3.16228e-11	4.16869e-10	1.51	457	400	335	278	-0.106539	0.854982	0.999636
1	165593426	165601795	cko_peak_1315	8370	-	3.07	1e-111	1e-108	3.07	1202	633	1101	588	-0.00942411	0.990548	0.999636
1	165339993	165351974	cko_peak_1314	11982	-	2.88	1e-102	1e-100	2.88	2228	1464	1804	1475	0.285692	0.581864	0.999636
1	165215724	165215844	cko_peak_1313	121	-	2.53	1.44544e-05	0.000138038	2.53	47	20	48	28	0.425396	0.641815	0.999636
1	33776608	33777839	cko_peak_763	1232	-	3.46	1e-217	1e-215	3.46	3043	1355	3279	1524	0.0321513	0.650982	0.999636
1	161109348	161109619	cko_peak_1284	272	-	6.64	1.38038e-09	1.8197e-08	6.64	102	49	89	60	0.459215	0.545964	0.999636
1	156681252	156681612	cko_peak_1259	361	-	3.85	2.51189e-51	1.25893e-49	3.85	427	134	405	137	0.0785999	0.838186	0.999636
1	156655109	156655617	cko_peak_1258	509	-	5.52	3.16228e-35	1e-33	5.52	329	117	277	108	0.103067	0.961533	0.999636
1	156388045	156391996	cko_peak_1256	3952	-	2.34	0.00812831	0.0524807	2.34	33	26	20	22	0.451801	0.695292	0.999636
1	156335406	156338977	cko_peak_1255	3572	-	3.51	1.51356e-08	1.8197e-07	3.51	93	59	86	76	0.448521	0.569878	0.999636
1	156330588	156333213	cko_peak_1254	2626	-	8.02	3.38844e-10	4.57088e-09	8.02	105	54	84	48	0.122346	0.958922	0.999636
1	156035851	156036061	cko_peak_1251	211	-	1.2	1.20226e-09	1.54882e-08	1.2	1654	1401	1065	949	0.0434716	0.998098	0.999747
1	156702431	156706003	cko_peak_1260	3573	-	2.84	1e-26	3.16228e-25	2.84	377	197	293	192	0.296917	0.697	0.999636
1	156006783	156017515	cko_peak_1250	10733	-	3.14	5.01187e-52	2.51189e-50	3.14	1547	612	1138	382	-0.266644	0.284463	0.999636
1	155932909	155944136	cko_peak_1248	11228	-	1.9	1.51356e-08	1.8197e-07	1.9	1064	827	892	685	-0.047058	0.884021	0.999636
1	155928667	155928967	cko_peak_1247	301	-	3.29	1.77828e-07	2.04174e-06	3.29	67	30	52	21	-0.178581	0.778448	0.999636
1	155928157	155928398	cko_peak_1246	242	-	1.79	3.16228e-12	5.01187e-11	1.79	303	206	234	175	0.107863	0.926862	0.999636
1	155897516	155900811	cko_peak_1245	3296	-	1.26	0.00436516	0.0301995	1.26	210	157	235	156	-0.201147	0.819977	0.999636
1	155885962	155886083	cko_peak_1244	122	-	1.23	0.00269153	0.0194984	1.23	356	281	404	283	-0.201903	0.798464	0.999636
1	155866111	155872001	cko_peak_1243	5891	-	1.52	7.94328e-11	1.23027e-09	1.52	790	637	691	662	0.219048	0.689194	0.999636
1	155862963	155863204	cko_peak_1242	242	-	2.69	9.33254e-07	1e-05	2.69	119	88	119	90	0.00276429	0.984525	0.999636
1	155862334	155862695	cko_peak_1241	362	-	2.43	1.58489e-13	2.51189e-12	2.43	297	198	336	155	-0.560888	0.412537	0.999636
1	155861764	155862035	cko_peak_1240	272	-	1.76	1.09648e-05	0.000104713	1.76	211	174	195	122	-0.428094	0.494557	0.999636
1	155953376	155953617	cko_peak_1249	242	-	2.3	5.01187e-08	5.88844e-07	2.3	142	72	127	62	-0.0843234	0.893068	0.999636
1	161130420	161131511	cko_peak_1285	1092	-	1.47	0.000724436	0.0057544	1.47	215	170	158	154	0.272151	0.679009	0.999636
1	156706151	156719056	cko_peak_1261	12906	-	20.1	1.58489e-12	2.51189e-11	20.1	116	58	107	47	-0.216535	0.768141	0.999636
1	161090290	161095560	cko_peak_1283	5271	-	1.73	5.24807e-08	6.16595e-07	1.73	286	203	299	173	-0.324495	0.633325	0.999636
1	161089332	161089542	cko_peak_1282	211	-	2.18	8.91251e-07	9.33254e-06	2.18	103	51	108	53	-0.0425491	0.97617	0.999636
1	161088913	161089093	cko_peak_1281	181	-	2.25	0.000114815	0.001	2.25	59	45	44	28	-0.290944	0.7527	0.999636
1	161070268	161070508	cko_peak_1280	241	-	2.47	0.00323594	0.0223872	2.47	54	24	60	29	0.0913582	0.85527	0.999636
1	161031864	161032524	cko_peak_1278	661	-	3.45	6.30957e-72	3.98107e-70	3.45	630	249	512	217	0.0711001	0.960172	0.999636
1	161019367	161020057	cko_peak_1277	691	-	10.6	5.01187e-42	1.99526e-40	10.6	290	94	251	108	0.379007	0.553944	0.999636
1	160257230	160307286	cko_peak_1275	50057	-	1.41	5.24807e-05	0.00047863	1.41	316	268	330	265	-0.108439	0.873614	0.999636
1	156808840	156809140	cko_peak_1262	301	-	3.06	1.25893e-23	3.16228e-22	3.06	415	248	364	235	0.0818363	0.910728	0.999636
1	160224082	160251263	cko_peak_1274	27182	-	4.04	7.94328e-93	7.94328e-91	4.04	1550	845	1672	966	0.054108	0.684118	0.999636
1	160203474	160206139	cko_peak_1272	2666	-	1.68	1e-269	1e-267	1.68	7756	4834	8591	5611	0.03787	0.682105	0.999636
1	158245837	158246198	cko_peak_1269	362	-	29.1	2.75423e-08	3.31131e-07	29.1	37	2	38	6	1.51683	0.374031	0.999636
1	157175877	157176208	cko_peak_1268	332	-	3.71	4.67735e-05	0.00042658	3.71	149	100	103	87	0.302098	0.720864	0.999636
1	157157142	157157472	cko_peak_1267	331	-	2.48	9.33254e-10	1.23027e-08	2.48	185	110	132	101	0.334182	0.697151	0.999636
1	157140578	157156933	cko_peak_1266	16356	-	2.56	1.58489e-13	2.51189e-12	2.56	1198	916	1030	795	-0.0160664	0.944017	0.999636
1	157140038	157140249	cko_peak_1265	212	-	1.83	9.33254e-06	9.12011e-05	1.83	168	127	157	86	-0.49438	0.441326	0.999636
1	156858353	156858681	cko_peak_1264	329	-	5.52	0.00177828	0.0131826	5.52	35	15	22	22	1.19274	0.365336	0.999636
1	33745933	33746683	cko_peak_762	751	-	2.82	5.01187e-14	7.94328e-13	2.82	541	335	397	237	-0.0824416	0.691479	0.999636
1	30830438	30831339	cko_peak_760	902	-	4.51	1e-168	1e-166	4.51	1677	573	1444	479	-0.0723547	0.771922	0.999636
1	78666712	78667313	cko_peak_258	602	+	3.26	1.25893e-22	3.16228e-21	3.26	318	158	285	217	0.586178	0.287051	0.999636
1	78664793	78666473	cko_peak_257	1681	+	4.61	1e-314	1e-312	4.61	2832	871	3048	891	-0.102946	0.88092	0.999636
1	78663238	78664674	cko_peak_256	1437	+	4.53	1.99526e-65	1.25893e-63	4.53	454	173	493	210	0.131065	0.575082	0.999636
1	78706303	78706424	cko_peak_255	122	+	1.36	0.000707946	0.00562341	1.36	196	137	262	245	0.390236	0.540069	0.999636
1	78681854	78682005	cko_peak_254	152	+	1.42	0.00040738	0.00323594	1.42	158	98	206	139	0.0918543	0.721886	0.999636
1	78417631	78418050	cko_peak_253	420	+	9.02	5.12861e-07	5.62341e-06	9.02	43	10	74	35	0.994509	0.141653	0.999636
1	75547382	75548138	cko_peak_252	757	+	1.42	6.30957e-09	7.76247e-08	1.42	915	819	851	662	-0.232077	0.652885	0.999636
1	75507135	75507224	cko_peak_251	90	+	1.24	4.0738e-05	0.000371535	1.24	1085	706	1011	553	-0.280134	0.54032	0.999636
1	75431510	75432080	cko_peak_250	571	+	5.14	1.28825e-10	1.77828e-09	5.14	217	142	205	129	-0.0861059	0.910963	0.999636
1	75422430	75422671	cko_peak_248	242	+	3.51	6.0256e-06	6.0256e-05	3.51	52	26	52	26	-0.0296572	0.965959	0.999636
1	75388850	75388941	cko_peak_247	92	+	2.13	0.0074131	0.0489779	2.13	28	18	20	8	-0.714155	0.609658	0.999636
1	75387921	75388012	cko_peak_246	92	+	3.41	0.00831764	0.0537032	3.41	18	10	8	14	1.62569	0.353521	0.999636
1	75367499	75367770	cko_peak_245	272	+	2.43	1.58489e-12	2.51189e-11	2.43	825	693	852	763	0.0627112	0.892105	0.999636
1	75214055	75214264	cko_peak_244	210	+	2.84	7.58578e-10	1.02329e-08	2.84	77	45	113	37	-0.865449	0.443352	0.999636
1	75198097	75198636	cko_peak_243	540	+	1.5	1e-18	1.99526e-17	1.5	996	753	972	893	0.251543	0.60185	0.999636
1	75195259	75195441	cko_peak_242	183	+	2.54	0.000512861	0.0040738	2.54	45	18	24	9	-0.122767	0.778128	0.999636
1	75170715	75171422	cko_peak_241	708	+	1.65	2.04174e-06	2.13796e-05	1.65	226	166	198	165	0.152448	0.824419	0.999636
1	78817848	78818387	cko_peak_260	540	+	9.78	1.99526e-09	2.5704e-08	9.78	97	42	125	52	-0.0874063	0.844663	0.999636
1	79776254	79778127	cko_peak_262	1874	+	2.81	3.16228e-11	4.16869e-10	2.81	138	79	137	89	0.152788	0.782371	0.999636
1	79781059	79781237	cko_peak_263	179	+	1.27	6.60693e-06	6.60693e-05	1.27	697	636	492	554	0.273702	0.580092	0.999636
1	86528832	86530026	cko_peak_283	1195	+	1.67	0	0	1.67	132573	102387	130633	105629	0.0365838	0.907422	0.999636
1	86527951	86528012	cko_peak_282	62	+	1.13	1.99526e-13	3.16228e-12	1.13	5	27	9	46	-0.10898	0.851083	0.999636
1	85849398	85849787	cko_peak_277	390	+	4.93	1e-293	1e-290	4.93	1601	423	2006	524	-0.0460963	0.557894	0.999636
1	85793470	85794504	cko_peak_276	1035	+	2.95	1.25893e-57	6.30957e-56	2.95	818	497	729	394	-0.198525	0.637864	0.999636
1	85709250	85709610	cko_peak_275	361	+	4.6	2.51189e-20	5.01187e-19	4.6	145	53	69	37	0.52326	0.904347	0.999636
1	75146629	75146869	cko_peak_240	241	+	1.81	0.000107152	0.000933254	1.81	146	96	156	90	-0.218344	0.819394	0.999636
1	85694270	85701129	cko_peak_274	6860	+	1.75	1.54882e-08	1.90546e-07	1.75	347	264	180	188	0.427476	0.47612	0.999636
1	82839542	82839633	cko_peak_271	92	+	3.8	9.12011e-09	1.12202e-07	3.8	107	51	95	25	-0.886615	0.211703	0.999636
1	82719217	82719338	cko_peak_270	122	+	1.38	0.00177828	0.0128825	1.38	158	132	202	181	0.0713638	0.962414	0.999636
1	82689991	82693494	cko_peak_269	3504	+	1.42	6.0256e-09	7.58578e-08	1.42	692	560	613	586	0.210702	0.705466	0.999636
1	82680759	82689153	cko_peak_268	8395	+	1.46	1.58489e-21	3.16228e-20	1.46	1675	1303	1396	1117	0.0109971	0.975779	0.999636
1	82666906	82668986	cko_peak_267	2081	+	1.66	1.20226e-09	1.54882e-08	1.66	245	151	216	136	0.00115135	0.988924	0.999636
1	82653360	82656884	cko_peak_266	3525	+	1.28	1.51356e-05	0.000144544	1.28	666	602	552	503	-0.0180084	0.98312	0.999636
1	82444290	82444530	cko_peak_265	241	+	2.72	0.000812831	0.00630957	2.72	52	29	43	30	0.293427	0.804742	0.999636
1	85642549	85643265	cko_peak_273	717	+	4.56	3.16228e-17	5.01187e-16	4.56	281	110	202	86	0.0914627	0.871471	0.999636
1	74784523	74784760	cko_peak_239	238	+	6.02	1.99526e-41	7.94328e-40	6.02	261	169	176	143	0.297809	0.72196	0.999636
1	74737684	74737892	cko_peak_238	209	+	1.95	3.98107e-14	6.30957e-13	1.95	248	137	249	132	-0.0891008	0.963672	0.999636
1	74736752	74737209	cko_peak_237	458	+	2.18	2.23872e-07	2.45471e-06	2.18	85	77	103	90	-0.0817002	0.898585	0.999636
1	66412509	66412720	cko_peak_210	212	+	7.02	0.000724436	0.00562341	7.02	19	8	85	16	-1.19112	0.937798	0.999636
1	66322325	66364742	cko_peak_209	42418	+	3.92	1.58489e-12	2.51189e-11	3.92	89	37	123	136	1.38157	0.0633098	0.999636
1	65273071	65273816	cko_peak_208	746	+	1.8	5.49541e-07	6.0256e-06	1.8	199	135	208	122	-0.239551	0.764515	0.999636
1	65246392	65247171	cko_peak_207	780	+	2.6	1.58489e-32	5.01187e-31	2.6	644	336	491	268	0.0354522	0.859071	0.999636
1	65186701	65190337	cko_peak_206	3637	+	7.52	0.00114815	0.00870964	7.52	56	18	30	25	1.34474	0.260234	0.999636
1	64736658	64736808	cko_peak_205	151	+	1.75	0.00025704	0.00213796	1.75	92	53	40	30	0.350947	0.882886	0.999636
1	64721736	64723916	cko_peak_204	2181	+	3.66	1e-31	3.16228e-30	3.66	443	194	647	175	-0.724818	0.566654	0.999636
1	66414666	66414967	cko_peak_213	302	+	14	6.76083e-07	7.24436e-06	14	29	5	97	39	1.19189	0.0617643	0.999636
1	64576202	64597600	cko_peak_203	21399	+	5.67	1.99526e-71	1.58489e-69	5.67	773	322	890	344	-0.137646	0.886761	0.999636
1	63731620	63732129	cko_peak_201	510	+	6.02	2.51189e-24	6.30957e-23	6.02	236	111	237	128	0.169827	0.681106	0.999636
1	63593047	63593227	cko_peak_200	181	+	5.01	3.46737e-07	3.80189e-06	5.01	43	17	36	19	0.387147	0.771191	0.999636
1	63309686	63310017	cko_peak_198	332	+	5.25	5.01187e-39	1.99526e-37	5.25	224	99	210	92	-0.0423425	0.98055	0.999636
1	63308906	63309177	cko_peak_197	272	+	3.6	6.30957e-11	8.31764e-10	3.6	74	35	114	59	0.100266	0.599953	0.999636
1	63307736	63308667	cko_peak_196	932	+	3.25	3.98107e-18	7.94328e-17	3.25	696	457	663	395	-0.16992	0.755855	0.999636
1	63307076	63307557	cko_peak_195	482	+	6.02	1.14815e-05	0.000109648	6.02	70	29	73	35	0.181103	0.766522	0.999636
1	63305936	63306447	cko_peak_194	512	+	5.35	4.89779e-08	5.7544e-07	5.35	319	219	238	170	0.0275415	0.956261	0.999636
1	63305456	63305847	cko_peak_193	392	+	4.41	0.00074131	0.0057544	4.41	57	19	50	19	0.159377	0.924972	0.999636
1	64532764	64532855	cko_peak_202	92	+	1.67	0.00120226	0.00912011	1.67	217	120	279	139	-0.180177	0.957553	0.999636
1	66415145	66415356	cko_peak_214	212	+	7.02	0.00213796	0.0154882	7.02	13	5	26	5	-1.02966	0.823977	0.999636
1	66779599	66779749	cko_peak_216	151	+	6.52	0.00363078	0.0251189	6.52	17	6	14	13	1.36593	0.461862	0.999636
1	74679485	74680446	cko_peak_236	962	+	5.32	1e-113	1e-110	5.32	1524	662	1196	478	-0.149832	0.506884	0.999636
1	74679005	74679336	cko_peak_235	332	+	2.22	3.16228e-16	5.01187e-15	2.22	419	253	350	156	-0.467653	0.297192	0.999636
1	74566716	74567196	cko_peak_233	481	+	11.7	5.01187e-13	7.94328e-12	11.7	157	71	127	74	0.335985	0.683456	0.999636
1	74528863	74529044	cko_peak_232	182	+	2.64	7.94328e-17	1.58489e-15	2.64	154	104	223	122	-0.333473	0.852316	0.999636
1	74385495	74385883	cko_peak_231	389	+	4.76	0.00042658	0.00346737	4.76	48	13	19	10	0.928866	0.721775	0.999636
1	74296589	74296949	cko_peak_228	361	+	3.81	0.00102329	0.00776247	3.81	37	14	14	30	2.47198	0.0587902	0.999636
1	74352352	74352562	cko_peak_227	211	+	1.68	2.51189e-11	3.89045e-10	1.68	415	274	280	173	-0.125377	0.629653	0.999636
1	74267999	74268119	cko_peak_225	121	+	2.63	8.70964e-05	0.000758578	2.63	47	28	39	24	0.017137	0.965358	0.999636
1	74133332	74141040	cko_peak_224	7709	+	2.86	3.01995e-10	4.0738e-09	2.86	93	60	47	57	0.880912	0.308178	0.999636
1	74132884	74133154	cko_peak_223	271	+	1.58	3.54813e-07	3.89045e-06	1.58	306	239	289	253	0.134932	0.829535	0.999636
1	72585974	72586392	cko_peak_222	419	+	2.35	1.58489e-44	6.30957e-43	2.35	582	277	560	274	0.0102251	0.919093	0.999636
1	72297874	72298175	cko_peak_219	302	+	4.35	0.000131826	0.00112202	4.35	42	20	59	43	0.584354	0.467622	0.999636
1	66813239	66813479	cko_peak_217	241	+	9.02	8.70964e-06	8.51138e-05	9.02	49	30	24	18	0.263125	0.885012	0.999636
1	74352024	74352293	cko_peak_226	270	+	1.2	4.36516e-06	4.36516e-05	1.2	908	811	529	548	0.184241	0.680073	0.999636
1	63304707	63304828	cko_peak_192	122	+	2.76	0.00794328	0.0512861	2.76	37	13	26	12	0.363879	0.888361	0.999636
1	87213913	87219689	cko_peak_287	5777	+	2.93	1e-146	1e-144	2.93	7010	4749	6336	4547	0.0534762	0.897371	0.999636
1	93811940	93812756	cko_peak_354	817	+	1.43	7.58578e-08	8.70964e-07	1.43	322	246	303	277	0.229313	0.711016	0.999636
1	93788182	93788363	cko_peak_353	182	+	1.49	0.000977237	0.00758578	1.49	112	93	106	75	-0.260563	0.737054	0.999636
1	93787853	93788064	cko_peak_352	212	+	1.93	6.16595e-08	7.24436e-07	1.93	120	81	141	91	-0.0943733	0.984427	0.999636
1	93750655	93750864	cko_peak_351	210	+	1.31	2.34423e-05	0.000218776	1.31	415	316	409	190	-0.742572	0.165806	0.999636
1	93749780	93750477	cko_peak_350	698	+	2.38	0.00870964	0.0562341	2.38	305	237	288	206	-0.149159	0.812112	0.999636
1	93371389	93371540	cko_peak_345	152	+	6.02	0.000724436	0.00562341	6.02	18	8	13	5	-0.238244	0.900528	0.999636
1	93365962	93366533	cko_peak_342	572	+	6.52	5.01187e-12	7.94328e-11	6.52	126	58	142	70	0.0691776	0.762313	0.999636
1	93343513	93346287	cko_peak_340	2775	+	3.05	6.30957e-85	5.01187e-83	3.05	3681	2813	3404	2899	0.126655	0.761159	0.999636
1	93298815	93300045	cko_peak_338	1231	+	3.22	1e-59	6.30957e-58	3.22	1715	1020	1227	754	0.0174834	0.762694	0.999636
1	93297885	93298516	cko_peak_337	632	+	3.34	2.51189e-18	5.01187e-17	3.34	336	193	250	129	-0.184354	0.569007	0.999636
1	93296476	93297796	cko_peak_336	1321	+	5.09	5.01187e-48	2.51189e-46	5.09	1008	433	731	301	-0.0907084	0.524468	0.999636
1	93818827	93819008	cko_peak_355	182	+	3.19	0.00025704	0.00213796	3.19	33	14	65	28	-0.00763088	0.729901	0.999636
1	95329695	95329875	cko_peak_356	181	+	3.68	0.00457088	0.0316228	3.68	22	4	4	5	2.7517	0.301285	0.999636
1	97777901	97783018	cko_peak_357	5118	+	3.75	3.16228e-27	7.94328e-26	3.75	160	60	126	104	1.10854	0.101579	0.999636
1	97785155	97786088	cko_peak_358	934	+	1.43	2.23872e-05	0.00020893	1.43	244	176	187	149	0.113923	0.902534	0.999636
1	120607305	120607485	cko_peak_377	181	+	13	0.000416869	0.00338844	13	16	5	10	6	0.911449	0.733145	0.999636
1	120603818	120606949	cko_peak_376	3132	+	2.34	0.00812831	0.0524807	2.34	26	14	16	4	-1.13657	0.411939	0.999636
1	119527615	119527913	cko_peak_375	299	+	9.36	6.30957e-31	1.99526e-29	9.36	165	65	119	41	-0.222969	0.538889	0.999636
1	119527021	119527497	cko_peak_374	477	+	2.83	6.30957e-16	1.25893e-14	2.83	393	272	299	157	-0.428115	0.325455	0.999636
1	119526545	119526784	cko_peak_373	240	+	2.72	0.00977237	0.0630957	2.72	28	12	7	7	1.19274	0.53255	0.999636
1	118608690	118609321	cko_peak_372	632	+	3.94	2.51189e-27	6.30957e-26	3.94	410	186	406	157	-0.260051	0.706416	0.999636
1	118608001	118608272	cko_peak_371	272	+	1.57	2.51189e-17	5.01187e-16	1.57	482	367	310	310	0.363596	0.543904	0.999636
1	118332779	118333138	cko_peak_370	360	+	2.08	6.30957e-11	8.70964e-10	2.08	1145	995	1413	1118	-0.164919	0.830898	0.999636
1	106392513	106393113	cko_peak_367	601	+	13	3.16228e-21	7.94328e-20	13	233	126	241	136	0.0318225	0.860351	0.999636
1	106030423	106031262	cko_peak_366	840	+	5.85	1e-41	3.98107e-40	5.85	399	131	420	133	-0.0817983	0.933063	0.999636
1	106030124	106030304	cko_peak_365	181	+	1.6	0.000398107	0.00323594	1.6	113	79	114	70	-0.216866	0.800644	0.999636
1	105991332	105991513	cko_peak_364	182	+	1.84	5.01187e-05	0.000446684	1.84	91	70	115	47	-0.942047	0.255053	0.999636
1	105991033	105991244	cko_peak_363	212	+	5.77	2.63027e-06	2.69153e-05	5.77	51	24	27	19	0.550846	0.727796	0.999636
1	105827038	105827248	cko_peak_362	211	+	4.51	0.00213796	0.0154882	4.51	16	4	11	10	1.83284	0.357076	0.999636
1	105663882	105664152	cko_peak_361	271	+	1.75	1.25893e-13	1.99526e-12	1.75	337	232	256	232	0.366948	0.570716	0.999636
1	104994313	104994583	cko_peak_360	271	+	21.1	5.88844e-08	6.91831e-07	21.1	42	3	21	2	0.38538	0.8657	0.999636
1	97786236	97792514	cko_peak_359	6279	+	4.73	1.12202e-07	1.28825e-06	4.73	62	31	22	18	0.680836	0.659696	0.999636
1	106541942	106542330	cko_peak_368	389	+	9.69	3.16228e-42	1.25893e-40	9.69	185	41	151	33	-0.0498384	0.852678	0.999636
1	93229962	93230143	cko_peak_334	182	+	13	0.000891251	0.00691831	13	12	3	11	4	0.510911	0.884998	0.999636
1	89888873	89889293	cko_peak_306	421	+	3.46	3.16228e-23	6.30957e-22	3.46	339	173	254	194	0.552084	0.401194	0.999636
1	89153303	89153633	cko_peak_303	331	+	14	2.23872e-06	2.29087e-05	14	38	6	29	4	-0.224673	0.858918	0.999636
1	89145733	89152237	cko_peak_302	6505	+	1.89	0.00165959	0.0123027	1.89	70	51	52	60	0.633651	0.495303	0.999636
1	89145375	89145675	cko_peak_301	301	+	5.68	7.94328e-16	1.58489e-14	5.68	89	30	56	27	0.486718	0.782574	0.999636
1	89144747	89145196	cko_peak_300	450	+	4.61	2.69153e-06	2.75423e-05	4.61	145	99	66	67	0.54259	0.499412	0.999636
1	89143640	89143970	cko_peak_299	331	+	2.68	7.94328e-14	1.25893e-12	2.68	157	106	90	53	-0.22689	0.58249	0.999636
1	89890580	89890910	cko_peak_308	331	+	25.1	3.89045e-07	4.2658e-06	25.1	32	7	9	12	2.57803	0.128273	0.999636
1	88260100	88260311	cko_peak_298	212	+	1.69	0.000162181	0.00138038	1.69	136	106	139	136	0.298407	0.712125	0.999636
1	87719517	87719697	cko_peak_296	181	+	6.02	8.70964e-05	0.000758578	6.02	21	7	28	8	-0.25205	0.926986	0.999636
1	87717881	87718092	cko_peak_295	212	+	5.52	0.00707946	0.0467735	5.52	16	7	8	16	2.16299	0.28092	0.999636
1	87450225	87450436	cko_peak_294	212	+	1.82	5.24807e-10	6.91831e-09	1.82	229	161	205	137	-0.102818	0.862398	0.999636
1	87440413	87440534	cko_peak_293	122	+	1.17	3.89045e-06	3.89045e-05	1.17	1437	1314	1375	1339	0.0611619	0.909703	0.999636
1	87421529	87433826	cko_peak_292	12298	+	1.73	1e-187	1e-185	1.73	9411	6501	8268	6479	0.152262	0.71872	0.999636
1	87374042	87386385	cko_peak_291	12344	+	1.24	6.30957e-12	1.04713e-10	1.24	2224	2069	2021	1925	0.00435508	0.99484	0.999636
1	87264362	87264512	cko_peak_290	151	+	1.7	5.37032e-08	6.30957e-07	1.7	435	277	282	140	-0.388796	0.264772	0.999636
1	87238538	87239079	cko_peak_289	542	+	3.96	3.16228e-20	6.30957e-19	3.96	287	149	348	153	-0.269474	0.912325	0.999636
1	87238028	87238269	cko_peak_288	242	+	2.07	0.000436516	0.00354813	2.07	63	37	63	31	-0.284914	0.786809	0.999636
1	87760113	87766152	cko_peak_297	6040	+	1.51	1.58489e-15	3.16228e-14	1.51	603	461	606	508	0.103245	0.820814	0.999636
1	89893544	89893814	cko_peak_309	271	+	1.79	6.16595e-06	6.0256e-05	1.79	148	105	103	142	0.928797	0.212683	0.999636
1	90214748	90215257	cko_peak_311	510	+	7.92	2.51189e-24	6.30957e-23	7.92	149	61	141	77	0.386009	0.517936	0.999636
1	93213542	93214110	cko_peak_330	569	+	10.5	3.23594e-05	0.000295121	10.5	23	1	25	7	2.6574	0.138305	0.999636
1	92919619	92920543	cko_peak_327	925	+	3.94	1e-119	1e-117	3.94	967	342	579	217	0.0539941	0.493254	0.999636
1	91526026	91527871	cko_peak_324	1846	+	2.34	8.31764e-06	8.12831e-05	2.34	147	93	115	143	0.945238	0.206188	0.999636
1	91499639	91501411	cko_peak_323	1773	+	2.23	1e-209	1e-207	2.23	3984	2300	4476	2444	-0.110039	0.924896	0.999636
1	90213971	90214241	cko_peak_310	271	+	4.44	1.25893e-20	2.51189e-19	4.44	111	51	86	80	0.987997	0.195453	0.999636
1	91285542	91285842	cko_peak_320	301	+	2.08	1e-15	1.99526e-14	2.08	236	134	274	127	-0.322451	0.76929	0.999636
1	91152870	91153170	cko_peak_318	301	+	3.07	6.30957e-17	1.25893e-15	3.07	144	57	157	67	0.0788462	0.747742	0.999636
1	91145100	91152692	cko_peak_317	7593	+	2.11	1.86209e-08	2.29087e-07	2.11	615	336	705	423	0.105502	0.594275	0.999636
1	91125643	91128284	cko_peak_316	2642	+	3.51	1.51356e-06	1.58489e-05	3.51	105	53	83	61	0.512366	0.535323	0.999636
1	91112209	91116128	cko_peak_315	3920	+	2.46	6.30957e-76	5.01187e-74	2.46	3663	2045	3156	1925	0.0980289	0.875273	0.999636
1	91105241	91108640	cko_peak_314	3400	+	1.18	0.000446684	0.00354813	1.18	696	620	659	630	0.0722353	0.904908	0.999636
1	90612421	90613045	cko_peak_312	625	+	3.63	1.99526e-28	6.30957e-27	3.63	588	274	568	287	0.0871429	0.784113	0.999636
1	63304347	63304498	cko_peak_191	152	+	3.18	0.00288403	0.020893	3.18	37	22	41	17	-0.549725	0.670091	0.999636
1	63295014	63303238	cko_peak_190	8225	+	3.63	1e-12	1.58489e-11	3.63	282	166	246	156	0.0777424	0.928886	0.999636
1	62817044	62817225	cko_peak_189	182	+	6.52	0.00363078	0.0251189	6.52	12	4	1	2	2.55531	0.576234	0.999636
1	34251726	34256234	cko_peak_67	4509	+	1.34	1.99526e-16	3.98107e-15	1.34	3171	2602	2374	2448	0.299943	0.544551	0.999636
1	34249481	34249827	cko_peak_66	347	+	1.16	0.000107152	0.000933254	1.16	1019	897	757	806	0.244804	0.633001	0.999636
1	34238507	34238808	cko_peak_65	302	+	5.59	2.51189e-12	3.98107e-11	5.59	76	25	72	26	0.104929	0.904023	0.999636
1	34237608	34237849	cko_peak_64	242	+	3.87	0.00020893	0.0017378	3.87	28	9	20	6	-0.129193	0.891123	0.999636
1	34228850	34229091	cko_peak_63	242	+	1.62	1.25893e-27	3.98107e-26	1.62	1153	956	929	723	-0.12103	0.760681	0.999636
1	34225941	34228761	cko_peak_62	2821	+	1.92	1e-106	1e-104	1.92	4963	3369	3921	2524	-0.106275	0.636851	0.999636
1	34225731	34225882	cko_peak_61	152	+	1.11	0.00025704	0.00213796	1.11	1569	1410	1117	1137	0.150096	0.760166	0.999636
1	34197329	34199454	cko_peak_60	2126	+	1.63	1e-102	1.99526e-100	1.63	7715	5951	5440	4073	-0.072638	0.680229	0.999636
1	34192433	34192944	cko_peak_59	512	+	2.17	3.16228e-17	6.30957e-16	2.17	488	308	258	186	0.162225	0.930948	0.999636
1	34191534	34192194	cko_peak_58	661	+	4.66	1e-95	7.94328e-94	4.66	1345	767	722	451	0.101779	0.640193	0.999636
1	34190994	34191205	cko_peak_57	212	+	1.3	7.4131e-09	9.33254e-08	1.3	875	704	486	368	-0.1172	0.666803	0.999636
1	34190305	34190516	cko_peak_56	212	+	2.07	0.000524807	0.00416869	2.07	70	47	31	21	-0.0168419	0.922369	0.999636
1	34189465	34189646	cko_peak_55	182	+	1.8	0.000269153	0.00223872	1.8	87	56	28	16	-0.201424	0.661706	0.999636
1	34188266	34188927	cko_peak_54	662	+	4.4	1.99526e-14	3.98107e-13	4.4	211	100	74	69	0.946657	0.364281	0.999636
1	34180227	34180468	cko_peak_52	242	+	5.41	5.49541e-05	0.000489779	5.41	23	8	9	7	1.13133	0.620714	0.999636
1	34179388	34179568	cko_peak_50	181	+	1.9	0.000870964	0.00676083	1.9	60	45	40	23	-0.412986	0.639439	0.999636
1	34178368	34178759	cko_peak_49	392	+	2.56	3.98107e-11	5.37032e-10	2.56	167	101	86	65	0.291939	0.870118	0.999636
1	34307401	34307582	cko_peak_68	182	+	1.29	2.88403e-09	3.71535e-08	1.29	749	550	706	614	0.214447	0.667065	0.999636
1	34447829	34447950	cko_peak_69	122	+	2.55	0.00457088	0.0316228	2.55	32	29	24	25	0.171256	0.886847	0.999636
1	34723696	34723907	cko_peak_70	212	+	5.52	0.00323594	0.0229087	5.52	22	8	12	8	0.844812	0.706162	0.999636
1	37408133	37408284	cko_peak_91	152	+	3.01	0.00794328	0.0512861	3.01	63	45	50	48	0.396876	0.688215	0.999636
1	37261795	37261975	cko_peak_90	181	+	10	0.0057544	0.0389045	10	9	0	0	2	9.14027	0.2487	0.999636
1	37261225	37261736	cko_peak_89	512	+	21.1	5.01187e-06	5.01187e-05	21.1	40	7	17	3	-0.0175844	0.733021	0.999636
1	36524064	36525367	cko_peak_87	1304	+	3.18	2.0893e-09	2.69153e-08	3.18	117	71	148	74	-0.30904	0.84281	0.999636
1	36512733	36513093	cko_peak_86	361	+	5.21	1e-22	2.51189e-21	5.21	149	50	135	40	-0.209232	0.764532	0.999636
1	36472546	36472966	cko_peak_83	421	+	4.76	1.58489e-69	1e-67	4.76	332	90	296	69	-0.2474	0.674153	0.999636
1	34174205	34178130	cko_peak_48	3926	+	1.92	6.45654e-09	8.12831e-08	1.92	1199	1025	769	774	0.205901	0.694616	0.999636
1	36421487	36422017	cko_peak_82	531	+	2.14	0.000707946	0.00562341	2.14	291	270	283	322	0.264661	0.751806	0.999636
1	36322830	36323011	cko_peak_80	182	+	1.63	0.00812831	0.0524807	1.63	77	78	102	81	-0.380848	0.61421	0.999636
1	36321214	36321424	cko_peak_79	211	+	3.84	0.00112202	0.00851138	3.84	24	7	21	3	-1.0594	0.50325	0.999636
1	36319806	36321065	cko_peak_78	1260	+	10	3.98107e-25	1e-23	10	401	189	303	110	-0.406255	0.283787	0.999636
1	36319148	36319568	cko_peak_77	421	+	4.68	3.98107e-15	6.30957e-14	4.68	105	48	71	40	0.271807	0.903146	0.999636
1	36307732	36316220	cko_peak_76	8489	+	2.17	5.01187e-14	1e-12	2.17	386	151	187	77	0.0442872	0.417707	0.999636
1	36105905	36106296	cko_peak_75	392	+	3.13	3.16228e-26	7.94328e-25	3.13	305	149	238	99	-0.261621	0.488497	0.999636
1	36103537	36104497	cko_peak_74	961	+	4.07	1e-206	1e-204	4.07	2166	734	1783	546	-0.17581	0.523008	0.999636
1	36068459	36068580	cko_peak_73	122	+	16	0.000134896	0.00114815	16	35	7	19	1	-1.95566	0.219339	0.999636
1	34164122	34164422	cko_peak_47	301	+	1.2	7.07946e-08	8.12831e-07	1.2	1301	1188	770	771	0.103301	0.807951	0.999636
1	33739384	33740075	cko_peak_46	692	+	6.22	2.51189e-14	5.01187e-13	6.22	143	43	112	78	1.182	0.0942013	0.999636
1	33719894	33719985	cko_peak_45	92	+	3.31	3.0903e-05	0.000281838	3.31	41	17	39	48	1.53999	0.162671	0.999636
1	10116058	10126376	cko_peak_20	10319	+	1.26	3.71535e-06	3.71535e-05	1.26	497	406	533	467	0.071396	0.885658	0.999636
1	10108475	10112989	cko_peak_19	4515	+	1.6	1e-42	5.01187e-41	1.6	1476	1116	1462	1100	-0.0367413	0.987013	0.999636
1	10083525	10085804	cko_peak_18	2280	+	1.35	0.000446684	0.00363078	1.35	141	88	115	98	0.419682	0.571898	0.999636
1	10064389	10066873	cko_peak_17	2485	+	3.2	2.51189e-44	1.25893e-42	3.2	998	552	784	402	-0.138944	0.5819	0.999636
1	10047443	10058755	cko_peak_16	11313	+	1.71	0.000323594	0.00263027	1.71	109	81	85	71	0.139033	0.883472	0.999636
1	10038125	10040177	cko_peak_15	2053	+	2.45	0.000120226	0.00104713	2.45	161	129	171	125	-0.162036	0.839248	0.999636
1	9898789	9898969	cko_peak_13	181	+	1.45	2.88403e-05	0.000269153	1.45	238	182	236	145	-0.345368	0.590655	0.999636
1	9748601	9751866	cko_peak_12	3266	+	6.02	0.00630957	0.042658	6.02	9	9	5	7	0.45577	0.794248	0.999636
1	12838572	12842741	cko_peak_21	4170	+	1.48	9.54993e-07	1.02329e-05	1.48	770	642	446	421	0.149404	0.800655	0.999636
1	9748124	9748512	cko_peak_11	389	+	2.27	7.94328e-36	3.16228e-34	2.27	877	490	740	413	-0.0312456	0.856318	0.999636
1	9625798	9626008	cko_peak_9	211	+	1.42	7.94328e-13	1.25893e-11	1.42	603	444	429	359	0.154947	0.851717	0.999636
1	9624723	9625112	cko_peak_8	390	+	6.52	7.94328e-58	3.98107e-56	6.52	381	167	253	109	-0.0545235	0.574868	0.999636
1	9601198	9601468	cko_peak_7	271	+	3.38	6.30957e-21	1.25893e-19	3.38	244	125	158	89	0.107249	0.885048	0.999636
1	9545941	9546713	cko_peak_6	773	+	3.82	0	0	3.82	6102	1897	5796	1797	-0.0335619	0.984821	0.999636
1	7163299	7169981	cko_peak_5	6683	+	3.43	0	0	3.43	6073	1974	4846	1648	0.035552	0.805659	0.999636
1	7120255	7120525	cko_peak_4	271	+	2.41	3.98107e-45	1.99526e-43	2.41	722	419	453	251	-0.0964323	0.496548	0.999636
1	6248385	6262889	cko_peak_3	14505	+	6.54	0	0	6.54	5682	1797	5979	2095	0.118197	0.499439	0.999636
1	6240031	6240301	cko_peak_2	271	+	2.17	1.86209e-07	2.0893e-06	2.17	120	74	134	64	-0.398309	0.661546	0.999636
1	30946621	30949710	cko_peak_761	3090	-	16	5.62341e-05	0.000501187	16	137	68	149	43	-0.811992	0.294661	0.999636
1	9747647	9748006	cko_peak_10	360	+	4.92	1e-77	7.94328e-76	4.92	823	289	669	293	0.28906	0.686926	0.999636
1	12858829	12859458	cko_peak_22	630	+	6.35	1e-224	1e-221	6.35	1164	359	781	242	-0.0229374	0.507517	0.999636
1	15710113	15710354	cko_peak_24	242	+	13	0.000891251	0.00691831	13	14	1	10	1	0.45577	0.753523	0.999636
1	32244174	32244385	cko_peak_44	212	+	6.52	0.00363078	0.0251189	6.52	10	2	6	1	-0.292692	0.80817	0.999636
1	24765343	24765524	cko_peak_43	182	+	7.02	0.00630957	0.0416869	7.02	20	7	9	4	0.314991	0.907716	0.999636
1	23848318	23848469	cko_peak_42	152	+	1.31	0.00275423	0.0199526	1.31	239	241	311	265	-0.272602	0.618714	0.999636
1	21240588	21245015	cko_peak_41	4428	+	2.08	1.28825e-07	1.47911e-06	2.08	130	75	129	69	-0.138811	0.895161	0.999636
1	20937580	20937881	cko_peak_38	302	+	2.69	1.58489e-39	5.01187e-38	2.69	349	170	185	83	-0.148307	0.346863	0.999636
1	20936231	20937251	cko_peak_37	1021	+	6.5	1e-45	3.98107e-44	6.5	434	146	179	48	-0.356784	0.0783404	0.999636
1	20935481	20935872	cko_peak_36	392	+	5.01	1.25893e-42	5.01187e-41	5.01	558	328	214	148	0.204898	0.746712	0.999636
1	20932210	20934703	cko_peak_35	2494	+	1.73	0.00851138	0.0549541	1.73	55	41	10	25	1.71608	0.0794088	0.999636
1	16677210	16677654	cko_peak_33	445	+	2.54	4.57088e-07	5.01187e-06	2.54	212	153	217	150	-0.0918571	0.929885	0.999636
1	16618619	16618769	cko_peak_32	151	+	10	0.0057544	0.0389045	10	14	1	3	1	2.19274	0.756023	0.999636
1	15819718	15843127	cko_peak_29	23410	+	1.83	1e-72	7.94328e-71	1.83	1788	1069	1976	1196	-0.0119379	0.794722	0.999636
1	15711042	15711463	cko_peak_27	422	+	12	0.00165959	0.0123027	12	17	1	9	2	1.88788	0.709926	0.999636
1	17728621	17728862	cko_peak_34	242	+	3.22	6.60693e-07	7.07946e-06	3.22	54	34	48	38	0.300732	0.774722	0.999636
1	37431379	37431498	cko_peak_93	120	+	1.95	0.000851138	0.00660693	1.95	56	45	48	53	0.428803	0.682988	0.999636
1	37875098	37875307	cko_peak_95	210	+	3.01	6.91831e-06	6.91831e-05	3.01	49	31	62	47	0.231249	0.770044	0.999636
1	58752441	58753798	cko_peak_163	1358	+	4.77	1.25893e-49	5.01187e-48	4.77	289	84	302	92	0.0381083	0.788188	0.999636
1	58461561	58462041	cko_peak_162	481	+	7.47	1.99526e-50	1e-48	7.47	214	56	218	86	0.562535	0.27716	0.999636
1	58016858	58017816	cko_peak_158	959	+	4.27	5.01187e-34	1.58489e-32	4.27	658	309	992	427	-0.15528	0.576407	0.999636
1	58015631	58016709	cko_peak_157	1079	+	10.5	3.98107e-70	3.16228e-68	10.5	1251	605	1778	865	-0.0210657	0.43242	0.999636
1	57415793	57415854	cko_peak_156	62	+	2.88	7.94328e-05	0.000691831	2.88	7	3	8	2	-0.807265	0.875125	0.999636
1	57382891	57383637	cko_peak_155	747	+	17.5	7.94328e-54	5.01187e-52	17.5	400	94	523	136	0.116406	0.432534	0.999636
1	55715527	55751534	cko_peak_153	36008	+	2.56	2.51189e-34	1e-32	2.56	351	172	212	96	-0.143553	0.42726	0.999636
1	55697696	55697846	cko_peak_151	151	+	12	0.00165959	0.0123027	12	12	1	3	1	1.97034	0.753396	0.999636
1	55696948	55697278	cko_peak_150	331	+	10.5	1.65959e-09	2.13796e-08	10.5	68	25	34	17	0.413949	0.953458	0.999636
1	55696170	55696530	cko_peak_149	361	+	3.68	0.00549541	0.0371535	3.68	49	23	20	24	1.32453	0.265295	0.999636
1	55238584	55239124	cko_peak_148	541	+	13	2.04174e-07	2.29087e-06	13	76	20	82	15	-0.554319	0.684895	0.999636
1	55238284	55238375	cko_peak_147	92	+	11	0.0030903	0.0218776	11	12	1	4	1	1.55531	0.751628	0.999636
1	55228622	55234517	cko_peak_146	5896	+	6.52	0.00363078	0.0251189	6.52	12	2	4	12	4.14027	0.124605	0.999636
1	55067589	55071955	cko_peak_145	4367	+	2.12	0.000851138	0.00660693	2.12	76	43	76	49	0.158788	0.822392	0.999636
1	54272489	54278837	cko_peak_143	6349	+	2.79	0.00436516	0.0301995	2.79	39	14	36	29	1.13645	0.301111	0.999636
1	59483586	59483974	cko_peak_168	389	+	8.15	1.58489e-12	2.51189e-11	8.15	68	23	43	15	0.0148695	0.842131	0.999636
1	62815574	62815935	cko_peak_188	362	+	4.44	6.30957e-48	2.51189e-46	4.44	271	94	215	77	0.0164967	0.866669	0.999636
1	62795888	62796069	cko_peak_187	182	+	2.64	0.00104713	0.00812831	2.64	36	16	25	11	-0.0441568	0.941462	0.999636
1	62703734	62718957	cko_peak_186	15224	+	3.62	1.25893e-49	6.30957e-48	3.62	455	170	321	149	0.283414	0.894607	0.999636
1	62639196	62639407	cko_peak_184	212	+	4.07	6.30957e-17	1e-15	4.07	122	65	94	34	-0.588414	0.312529	0.999636
1	62638807	62638928	cko_peak_183	122	+	1.92	0.000933254	0.00724436	1.92	57	39	33	23	-0.00300156	0.966119	0.999636
1	62637698	62638358	cko_peak_182	661	+	4.61	5.01187e-18	1e-16	4.61	288	134	192	97	0.089129	0.830979	0.999636
1	62344995	62479576	cko_peak_181	134582	+	1.48	1.58489e-31	5.01187e-30	1.48	1669	1252	1051	737	-0.126934	0.558701	0.999636
1	60470791	60477201	cko_peak_180	6411	+	7.19	3.16228e-29	1e-27	7.19	355	210	287	161	-0.106218	0.745291	0.999636
1	60147855	60148036	cko_peak_179	182	+	19.1	2.23872e-06	2.29087e-05	19.1	35	7	41	18	1.10464	0.274304	0.999636
1	59913364	59913484	cko_peak_177	121	+	2.88	0.00524807	0.0354813	2.88	24	7	26	10	0.369439	0.773055	0.999636
1	59867406	59868546	cko_peak_176	1141	+	6.96	5.01187e-41	1.99526e-39	6.96	1288	690	1209	613	-0.109048	0.835429	0.999636
1	59712633	59712844	cko_peak_174	212	+	4.51	0.00218776	0.0158489	4.51	23	8	20	19	1.4199	0.353796	0.999636
1	59706657	59711376	cko_peak_173	4720	+	2	1e-241	1e-238	2	7422	4481	8023	5028	0.0241729	0.723453	0.999636
1	59630295	59634334	cko_peak_172	4040	+	3.51	1e-16	1.99526e-15	3.51	1107	787	833	670	0.148407	0.857331	0.999636
1	59627485	59630146	cko_peak_171	2662	+	4.11	1.99526e-33	6.30957e-32	4.11	210	88	180	74	-0.057243	0.868362	0.999636
1	59484539	59485077	cko_peak_170	539	+	4.18	0	0	4.18	2990	823	2357	642	-0.0447826	0.665098	0.999636
1	59484033	59484093	cko_peak_169	61	+	3.76	0.00933254	0.060256	3.76	12	3	13	4	0.269903	0.887764	0.999636
1	59981638	59982057	cko_peak_178	420	+	5.31	7.94328e-20	1.58489e-18	5.31	150	67	151	91	0.402462	0.462612	0.999636
1	121476113	121480867	cko_peak_379	4755	+	1.34	7.76247e-06	7.58578e-05	1.34	368	316	345	354	0.227277	0.735195	0.999636
1	53319942	53320152	cko_peak_142	211	+	2.29	1.44544e-07	1.62181e-06	2.29	100	62	113	42	-0.767859	0.350213	0.999636
1	52159320	52159740	cko_peak_140	421	+	3.67	0	0	3.67	4095	1798	1091	533	0.12437	0.0640588	0.999636
1	42698856	42699097	cko_peak_115	242	+	15	0.000251189	0.0020893	15	15	1	29	10	2.34118	0.127489	0.999636
1	40629354	40629623	cko_peak_111	270	+	21.1	5.37032e-06	5.24807e-05	21.1	23	1	12	7	3.7163	0.0875606	0.999636
1	40499896	40500196	cko_peak_110	301	+	18	2.51189e-11	4.0738e-10	18	46	12	9	4	0.739017	0.905278	0.999636
1	40315668	40315728	cko_peak_107	61	+	1.35	0.00891251	0.057544	1.35	80	52	41	41	0.591831	0.549898	0.999636
1	43098709	43111095	cko_peak_116	12387	+	2.04	1.7378e-07	1.94984e-06	2.04	757	619	622	586	0.174683	0.756972	0.999636
1	40315188	40315459	cko_peak_106	272	+	2.09	0.00162181	0.0120226	2.09	124	84	53	44	0.263733	0.865728	0.999636
1	40024873	40025293	cko_peak_104	421	+	2.81	1e-160	1e-158	2.81	3743	2384	2129	1604	0.212652	0.980959	0.999636
1	40010676	40014183	cko_peak_103	3508	+	1.77	6.30957e-95	6.30957e-93	1.77	2552	1710	1699	1242	0.0959541	0.91309	0.999636
1	39990096	39999972	cko_peak_102	9877	+	1.54	0	0	1.54	21779	15646	15159	11279	0.0209512	0.822731	0.999636
1	38987785	38995322	cko_peak_99	7538	+	1.34	2.51189e-34	7.94328e-33	1.34	4337	3365	3812	2967	-0.0251094	0.928277	0.999636
1	38051710	38051831	cko_peak_98	122	+	1.46	1.28825e-05	0.000125893	1.46	179	128	245	139	-0.363538	0.751581	0.999636
1	37998099	38037282	cko_peak_97	39184	+	3.79	0	0	3.79	31636	20520	32614	21746	0.0101379	0.83428	0.999636
1	37875633	37875871	cko_peak_96	239	+	6.35	4.46684e-08	5.24807e-07	6.35	43	11	33	13	0.593222	0.701417	0.999636
1	40313090	40313810	cko_peak_105	721	+	7.14	1.58489e-74	1.25893e-72	7.14	502	143	295	59	-0.539913	0.116476	0.999636
1	52649833	52650102	cko_peak_141	270	+	5.87	2.95121e-07	3.23594e-06	5.87	56	14	47	32	1.41575	0.14277	0.999636
1	43111213	43111363	cko_peak_117	151	+	2.26	2.13796e-05	0.000199526	2.26	78	56	91	63	-0.0821246	0.979326	0.999636
1	43569533	43569712	cko_peak_119	180	+	1.5	6.76083e-05	0.00060256	1.5	173	136	193	110	-0.493589	0.491472	0.999636
1	52155251	52155312	cko_peak_139	62	+	1.86	0.000616595	0.0047863	1.86	60	32	14	7	-0.122767	0.790795	0.999636
1	52126558	52136919	cko_peak_138	10362	+	1.22	3.16228e-37	1e-35	1.22	6596	5759	1679	1552	0.0526422	0.910825	0.999636
1	51302690	51302930	cko_peak_137	241	+	2.46	2.5704e-05	0.000239883	2.46	61	35	64	41	0.129349	0.856902	0.999636
1	51301791	51302152	cko_peak_136	362	+	4.04	1e-144	1e-142	4.04	743	198	876	226	-0.0764035	0.737257	0.999636
1	51300683	51301553	cko_peak_135	871	+	3.74	1e-219	1e-216	3.74	2990	1215	2886	1360	0.184067	0.544913	0.999636
1	51181863	51185623	cko_peak_134	3761	+	3.18	1e-26	3.16228e-25	3.18	187	90	204	116	0.21094	0.588679	0.999636
1	43554076	43569207	cko_peak_118	15132	+	2.35	1.58489e-74	1.25893e-72	2.35	1084	593	892	395	-0.334588	0.340147	0.999636
1	46134723	46139626	cko_peak_128	4904	+	1.64	0.00109648	0.00851138	1.64	120	102	42	33	-0.143115	0.901556	0.999636
1	45347727	45348689	cko_peak_127	963	+	1.39	1e-136	1e-134	1.39	7718	6106	9922	8628	0.106737	0.654241	0.999636
1	45337520	45338738	cko_peak_126	1219	+	1.15	3.16228e-11	4.36516e-10	1.15	3577	3117	4064	3856	0.0931394	0.809537	0.999636
1	45331712	45333582	cko_peak_125	1871	+	1.16	1.99526e-19	3.98107e-18	1.16	10266	9344	10844	10299	0.031712	0.935556	0.999636
1	44179185	44181141	cko_peak_124	1957	+	6.51	1e-133	1e-131	6.51	1054	306	1163	336	-0.0367038	0.754393	0.999636
1	44166905	44167651	cko_peak_122	747	+	4.63	3.16228e-34	1e-32	4.63	641	350	559	260	-0.261024	0.528336	0.999636
1	44141789	44143303	cko_peak_121	1515	+	4.36	1.99526e-17	3.16228e-16	4.36	201	82	238	101	0.0272362	0.695094	0.999636
1	44126323	44126503	cko_peak_120	181	+	2.21	0.00060256	0.0047863	2.21	44	42	48	35	-0.418222	0.69356	0.999636
1	46233514	46233784	cko_peak_129	271	+	4.01	0.00162181	0.0120226	4.01	41	16	30	5	-1.25707	0.251831	0.999636
1	125873114	125873324	cko_peak_380	211	+	7.02	0.00204174	0.0147911	7.02	21	5	45	17	0.636342	0.392523	0.999636
1	54364487	54368337	cko_peak_144	3851	+	3.92	1.54882e-10	2.13796e-09	3.92	198	134	166	127	0.147255	0.85065	0.999636
1	127802281	127803150	cko_peak_382	870	+	5	6.30957e-85	5.01187e-83	5	2755	1572	2383	1554	0.163001	0.743064	0.999636
1	176862096	176874648	cko_peak_639	12553	+	1.81	0.000794328	0.00616595	1.81	440	327	480	355	-0.0366597	0.982859	0.999636
1	176853800	176862038	cko_peak_638	8239	+	1.64	1.28825e-06	1.34896e-05	1.64	239	177	254	225	0.228701	0.711348	0.999636
1	175900897	175901138	cko_peak_634	242	+	2.49	6.0256e-05	0.000537032	2.49	96	55	166	67	-0.535005	0.856084	0.999636
1	174502004	174502155	cko_peak_632	152	+	12	0.00165959	0.0123027	12	15	4	3	11	3.7517	0.100273	0.999636
1	173690705	173697466	cko_peak_630	6762	+	23.1	1.44544e-06	1.51356e-05	23.1	33	12	5	0	-8.40687	0.216705	0.999636
1	173642874	173644771	cko_peak_629	1898	+	5.01	0.00354813	0.0245471	5.01	15	7	17	2	-2.01758	0.297464	0.999636
1	173637524	173641035	cko_peak_628	3512	+	2.34	0.00102329	0.00776247	2.34	53	44	13	14	0.345747	0.660073	0.999636
1	173465082	173465531	cko_peak_627	450	+	15	0.000239883	0.00199526	15	48	19	15	6	-0.0145503	0.782723	0.999636
1	172475476	172476249	cko_peak_623	774	+	10	0.0057544	0.0389045	10	5	2	0	2	9.4622	0.384781	0.999636
1	172382929	172383170	cko_peak_622	242	+	2.2	1.99526e-08	2.39883e-07	2.2	99	86	105	72	-0.370886	0.643191	0.999636
1	172378403	172378524	cko_peak_621	122	+	2.6	6.91831e-06	6.76083e-05	2.6	50	24	34	25	0.58563	0.637329	0.999636
1	176877997	176919614	cko_peak_640	41618	+	1.24	0.00436516	0.0301995	1.24	304	246	303	233	-0.103232	0.883671	0.999636
1	177442350	177442560	cko_peak_641	211	+	16	0.000134896	0.00114815	16	97	62	43	58	1.04778	0.215978	0.999636
1	177444091	177444474	cko_peak_642	384	+	1.84	0.00354813	0.0245471	1.84	85	72	65	99	0.816798	0.372959	0.999636
1	177447146	177448223	cko_peak_643	1078	+	5.44	0	0	5.44	7932	2249	7464	1942	-0.153662	0.768047	0.999636
1	180734496	180738523	cko_peak_663	4028	+	1.23	2.51189e-17	3.98107e-16	1.23	3077	2825	3306	3037	-0.0288234	0.969319	0.999636
1	180726042	180726342	cko_peak_662	301	+	3.78	1.25893e-21	2.51189e-20	3.78	229	121	233	99	-0.344146	0.635894	0.999636
1	180689797	180690186	cko_peak_661	390	+	4.3	3.16228e-13	5.01187e-12	4.3	118	66	161	70	-0.393042	0.834669	0.999636
1	180688263	180689619	cko_peak_660	1357	+	3.81	3.16228e-24	7.94328e-23	3.81	185	74	162	98	0.567131	0.36635	0.999636
1	180579302	180582768	cko_peak_659	3467	+	1.13	1.99526e-11	3.01995e-10	1.13	3521	3303	2821	2817	0.060504	0.894988	0.999636
1	180332835	180333975	cko_peak_658	1141	+	5.2	1e-135	1e-132	5.2	1927	760	1391	532	-0.0739962	0.496063	0.999636
1	180332176	180332327	cko_peak_657	152	+	1.57	2.95121e-05	0.000275423	1.57	195	133	148	85	-0.277672	0.574811	0.999636
1	180144424	180144575	cko_peak_656	152	+	1.69	0.000169824	0.00144544	1.69	108	69	121	97	0.297755	0.644123	0.999636
1	180094024	180106124	cko_peak_655	12101	+	2.12	1.58489e-38	6.30957e-37	2.12	1728	1267	1612	1378	0.191754	0.665512	0.999636
1	172377504	172377955	cko_peak_620	452	+	10	0.00020893	0.0017378	10	54	21	34	25	0.889306	0.458034	0.999636
1	179999383	180031585	cko_peak_654	32203	+	1.25	9.12011e-05	0.000812831	1.25	417	343	392	355	0.109147	0.858419	0.999636
1	179625018	179625499	cko_peak_652	482	+	6.54	2.51189e-42	1e-40	6.54	340	121	233	94	0.151273	0.879497	0.999636
1	179606264	179610553	cko_peak_651	4290	+	8.56	1e-200	1e-198	8.56	2249	912	1322	525	-0.0598121	0.283708	0.999636
1	178932342	178932492	cko_peak_650	151	+	4.51	0.00213796	0.0154882	4.51	22	12	23	8	-0.67875	0.680916	0.999636
1	178482872	178483350	cko_peak_647	479	+	1.96	3.46737e-05	0.000323594	1.96	309	239	225	210	0.241403	0.707803	0.999636
1	178340638	178341144	cko_peak_646	507	+	7.69	4.2658e-05	0.000389045	7.69	50	12	42	7	-0.555726	0.619783	0.999636
1	178249312	178249552	cko_peak_645	241	+	3.82	6.30957e-14	1e-12	3.82	96	44	111	45	-0.206689	0.966291	0.999636
1	177448282	177448672	cko_peak_644	391	+	4.27	1.25893e-43	6.30957e-42	4.27	326	125	288	104	-0.116199	0.79866	0.999636
1	179960860	179961041	cko_peak_653	182	+	2.1	9.33254e-06	8.91251e-05	2.1	200	145	232	155	-0.147567	0.910165	0.999636
1	172376545	172376756	cko_peak_618	212	+	3.15	7.94328e-05	0.000691831	3.15	44	23	34	16	-0.18125	0.849459	0.999636
1	172317505	172317685	cko_peak_617	181	+	1.35	2.29087e-06	2.34423e-05	1.35	332	269	306	253	-0.00047439	0.993414	0.999636
1	170668780	170681119	cko_peak_592	12340	+	2.27	1.58489e-76	1.25893e-74	2.27	1839	1171	1274	864	0.0612612	0.852738	0.999636
1	169971888	169972098	cko_peak_591	211	+	13	0.000891251	0.00691831	13	8	2	2	6	3.55531	0.308786	0.999636
1	169694556	169694886	cko_peak_589	331	+	1.3	1.99526e-11	3.23594e-10	1.3	1006	806	475	443	0.189501	0.805552	0.999636
1	167308792	167319292	cko_peak_588	10501	+	1.58	1e-129	1e-126	1.58	4470	3073	3023	2289	0.109706	0.964216	0.999636
1	167079383	167079684	cko_peak_587	302	+	8.02	8.12831e-05	0.000724436	8.02	41	8	37	11	0.577873	0.662486	0.999636
1	167001746	167079084	cko_peak_586	77339	+	14	1.86209e-07	2.0893e-06	14	98	48	74	42	0.182954	0.929779	0.999636
1	166379126	166379217	cko_peak_585	92	+	10	0.0057544	0.0389045	10	10	0	13	8	9.4622	0.0804121	0.999636
1	170681836	170682402	cko_peak_593	567	+	4.61	0	0	4.61	2502	646	1889	516	0.0516388	0.760314	0.999636
1	166314520	166314820	cko_peak_583	301	+	1.84	7.94328e-07	8.51138e-06	1.84	148	98	90	87	0.516177	0.508065	0.999636
1	166311232	166312280	cko_peak_581	1049	+	4.54	2.51189e-65	1.58489e-63	4.54	780	321	505	193	-0.136439	0.364607	0.999636
1	165774025	165774115	cko_peak_575	91	+	1.93	0.00316228	0.0223872	1.93	44	26	18	21	0.951727	0.414059	0.999636
1	165321516	165321935	cko_peak_574	420	+	10.6	1e-17	1.99526e-16	10.6	129	44	129	49	0.125621	0.784304	0.999636
1	164823819	164824058	cko_peak_573	240	+	1.27	2.23872e-08	2.69153e-07	1.27	715	610	829	744	0.0434073	0.917512	0.999636
1	166312966	166313206	cko_peak_582	241	+	2.02	6.30957e-19	1.25893e-17	2.02	283	185	185	132	0.0966323	0.989789	0.999636
1	180745224	180752559	cko_peak_664	7336	+	3.79	1e-192	1e-190	3.79	1790	737	2041	756	-0.182252	0.960467	0.999636
1	171258933	171259233	cko_peak_596	301	+	15	0.000251189	0.0020893	15	22	3	27	8	1.08992	0.398833	0.999636
1	172194600	172194989	cko_peak_616	390	+	2.33	1e-278	1e-276	2.33	3848	1935	3661	1862	-0.0132667	0.958928	0.999636
1	172165867	172172756	cko_peak_615	6890	+	2.89	0	0	2.89	4951	2133	4805	2042	-0.0493748	0.988521	0.999636
1	172126754	172126844	cko_peak_614	91	+	1.64	3.89045e-07	4.2658e-06	1.64	379	251	281	261	0.458333	0.468135	0.999636
1	172082558	172082708	cko_peak_613	151	+	1.87	8.51138e-06	8.31764e-05	1.87	273	231	246	184	-0.207602	0.738896	0.999636
1	171851979	171852189	cko_peak_611	211	+	6.02	0.00074131	0.0057544	6.02	25	12	21	12	0.221882	0.932801	0.999636
1	171504572	171504720	cko_peak_610	149	+	9.02	0.000645654	0.00501187	9.02	15	1	4	0	-8.08494	0.689664	0.999636
1	171503802	171504425	cko_peak_609	624	+	5.01	1e-47	5.01187e-46	5.01	389	134	299	117	0.154243	0.989999	0.999636
1	171464422	171464603	cko_peak_608	182	+	3.26	0.000346737	0.00288403	3.26	48	25	49	17	-0.615798	0.573542	0.999636
1	171250420	171250600	cko_peak_595	181	+	1.71	2.34423e-05	0.000218776	1.71	212	128	175	139	0.365993	0.590027	0.999636
1	171463433	171464124	cko_peak_607	692	+	4.78	0	0	4.78	6401	1547	5055	997	-0.322879	0.30579	0.999636
1	171411312	171411793	cko_peak_605	482	+	1.89	1.99526e-14	3.16228e-13	1.89	449	295	318	233	0.127646	0.954326	0.999636
1	171407421	171408682	cko_peak_604	1262	+	14	1.25893e-35	5.01187e-34	14	902	489	489	349	0.367028	0.858344	0.999636
1	171386590	171386800	cko_peak_602	211	+	16	0.000134896	0.00114815	16	15	5	20	6	-0.18166	0.912056	0.999636
1	171345669	171358027	cko_peak_601	12359	+	2.04	7.94328e-73	6.30957e-71	2.04	7739	5757	7796	5826	-0.0230556	0.968534	0.999636
1	171340961	171341289	cko_peak_600	329	+	4.05	6.30957e-14	1.25893e-12	4.05	111	52	93	60	0.432051	0.584044	0.999636
1	171329174	171329353	cko_peak_598	180	+	8.02	0.00933254	0.060256	8.02	21	11	8	3	-0.511809	0.777442	0.999636
1	171260487	171260637	cko_peak_597	151	+	9.02	0.00025704	0.00213796	9.02	13	15	16	17	-0.148645	0.889699	0.999636
1	171417851	171418752	cko_peak_606	902	+	4.67	6.30957e-70	3.98107e-68	4.67	1262	705	1100	638	0.0244844	0.992601	0.999636
1	180814610	180814910	cko_peak_665	301	+	2.79	5.88844e-06	5.88844e-05	2.79	62	31	48	35	0.514663	0.620002	0.999636
1	180861215	180866299	cko_peak_666	5085	+	5.49	1e-190	1e-188	5.49	2792	1331	2878	1412	0.0118047	0.774918	0.999636
1	16647031	16656398	cko_peak_736	9368	-	1.95	7.94328e-17	1.25893e-15	1.95	904	689	837	627	-0.0546006	0.919532	0.999636
1	16344697	16345116	cko_peak_734	420	-	2.58	1.90546e-08	2.34423e-07	2.58	118	59	105	79	0.559878	0.427606	0.999636
1	13221415	13372196	cko_peak_730	150782	-	1.42	1e-33	3.16228e-32	1.42	3567	2893	1907	1709	0.114335	0.973043	0.999636
1	13167077	13175276	cko_peak_729	8200	-	5.81	0	0	5.81	5034	1446	2808	879	0.0943726	0.345711	0.999636
1	10037852	10038030	cko_peak_728	179	-	1.55	0.000245471	0.00204174	1.55	227	167	219	122	-0.430863	0.485023	0.999636
1	17004224	17091736	cko_peak_737	87513	-	3.83	5.01187e-39	1.99526e-37	3.83	655	280	848	434	0.230042	0.265285	0.999636
1	9748141	9748382	cko_peak_727	242	-	2.34	7.94328e-30	2.51189e-28	2.34	877	485	736	410	-0.019147	0.870638	0.999636
1	9745802	9746312	cko_peak_725	511	-	6.62	0	0	6.62	2101	530	1946	436	-0.200757	0.710842	0.999636
1	9724410	9737046	cko_peak_724	12637	-	4.43	1e-289	1e-287	4.43	2481	836	2476	721	-0.24025	0.72491	0.999636
1	9601235	9601474	cko_peak_723	240	-	2.89	1.99526e-20	3.98107e-19	2.89	216	110	146	84	0.146363	0.981391	0.999636
1	6213292	6214443	cko_peak_722	1152	-	5.11	1.99526e-15	3.16228e-14	5.11	403	137	288	110	0.138381	0.896182	0.999636
1	3671289	3671498	cko_peak_719	210	-	3.89	2.5704e-08	3.0903e-07	3.89	59	26	39	23	0.390706	0.813585	0.999636
1	9746371	9748022	cko_peak_726	1652	-	7.69	1e-172	1e-170	7.69	2728	926	2261	878	0.164434	0.856113	0.999636
1	194960018	194960169	cko_peak_716	152	+	1.55	3.80189e-05	0.000354813	1.55	165	143	149	135	0.0344408	0.972342	0.999636
1	21000516	21000756	cko_peak_740	241	-	6.25	1.58489e-13	2.51189e-12	6.25	91	35	100	48	0.289961	0.576072	0.999636
1	30821230	30830319	cko_peak_759	9090	-	3.77	5.01187e-29	1.58489e-27	3.77	1034	531	874	538	0.231768	0.679359	0.999636
1	127482532	127482892	cko_peak_381	361	+	2.93	5.88844e-10	7.76247e-09	2.93	127	78	86	39	-0.467237	0.377466	0.999636
1	30804767	30805937	cko_peak_758	1171	-	4.99	1e-140	1e-138	4.99	1966	917	1956	1009	0.115632	0.645032	0.999636
1	30803747	30804588	cko_peak_757	842	-	3.64	0	0	3.64	22285	6840	22928	7192	0.00170195	0.728438	0.999636
1	25094001	25094121	cko_peak_756	121	-	10	0.0057544	0.0389045	10	7	2	26	10	0.399186	0.678214	0.999636
1	25068104	25068315	cko_peak_755	212	-	11	0.0030903	0.0218776	11	12	2	5	5	2.55531	0.384404	0.999636
1	24086583	24100273	cko_peak_754	13691	-	1.38	2.34423e-05	0.000218776	1.38	388	335	237	252	0.270775	0.588967	0.999636
1	24030289	24030500	cko_peak_753	212	-	2.3	5.01187e-12	7.94328e-11	2.3	171	111	135	80	-0.161108	0.736185	0.999636
1	24029600	24029871	cko_peak_752	272	-	6.25	3.16228e-17	5.01187e-16	6.25	94	47	79	47	0.221151	0.823931	0.999636
1	20803264	20803473	cko_peak_739	210	-	2.64	1.99526e-19	3.98107e-18	2.64	315	164	355	179	-0.0758606	0.90367	0.999636
1	24029001	24029242	cko_peak_751	242	-	6.68	1.99526e-10	2.75423e-09	6.68	66	18	57	32	1.01192	0.26196	0.999636
1	23859084	23891914	cko_peak_749	32831	-	1.71	3.16228e-67	2.51189e-65	1.71	2533	1794	2208	1836	0.201836	0.668296	0.999636
1	23369526	23370422	cko_peak_747	897	-	14.7	6.30957e-82	5.01187e-80	14.7	857	243	1027	301	0.0180809	0.562526	0.999636
1	21402685	21402986	cko_peak_744	302	-	24.1	7.4131e-07	7.94328e-06	24.1	28	2	6	7	4.00009	0.0765306	0.999636
1	21402026	21402536	cko_peak_743	511	-	4.01	1e-05	9.54993e-05	4.01	75	28	64	21	-0.215876	0.777253	0.999636
1	21000905	21001085	cko_peak_741	181	-	4.01	0.000691831	0.00549541	4.01	37	8	31	22	1.68503	0.157522	0.999636
1	24028372	24028823	cko_peak_750	452	-	2.74	1e-222	1e-219	2.74	3445	1510	3009	1331	-0.0164753	0.889599	0.999636
1	164280711	164287549	cko_peak_572	6839	+	1.29	1e-16	1.99526e-15	1.29	2219	1826	1746	1608	0.13278	0.815373	0.999636
1	194620214	194643773	cko_peak_713	23560	+	27.1	1.04713e-07	1.20226e-06	27.1	28	4	21	11	1.84481	0.224474	0.999636
1	186969437	186970092	cko_peak_688	656	+	8.55	1e-101	1.99526e-99	8.55	703	183	524	164	0.236153	0.946929	0.999636
1	185407166	185410223	cko_peak_685	3058	+	2.15	6.30957e-73	3.98107e-71	2.15	1192	691	1228	694	-0.0663336	0.978249	0.999636
1	185401455	185401606	cko_peak_684	152	+	1.38	9.12011e-10	1.20226e-08	1.38	463	339	416	364	0.227425	0.689566	0.999636
1	185356640	185356820	cko_peak_682	181	+	2.7	0.001	0.00776247	2.7	44	18	26	22	1.01884	0.422303	0.999636
1	184075009	184075338	cko_peak_680	330	+	6.52	0.00363078	0.0251189	6.52	23	14	17	10	-0.0789849	0.945658	0.999636
1	184074323	184074622	cko_peak_679	300	+	5.11	1.99526e-15	3.16228e-14	5.11	78	31	95	36	-0.0983819	0.919155	0.999636
1	187225621	187233190	cko_peak_689	7570	+	3.78	1e-211	1e-209	3.78	2632	1317	1916	1001	0.0325914	0.728606	0.999636
1	184037106	184037614	cko_peak_678	509	+	3.76	4.7863e-07	5.24807e-06	3.76	78	38	41	32	0.650266	0.600595	0.999636
1	183322932	183323202	cko_peak_676	271	+	3.25	6.30957e-29	1.99526e-27	3.25	307	135	293	117	-0.16877	0.810721	0.999636
1	183322366	183322873	cko_peak_675	508	+	2.1	6.30957e-29	1.58489e-27	2.1	545	309	440	295	0.212204	0.769113	0.999636
1	183297108	183297438	cko_peak_674	331	+	2.55	1.12202e-10	1.54882e-09	2.55	182	97	136	84	0.183079	0.906337	0.999636
1	182895603	182895873	cko_peak_673	271	+	2.53	3.54813e-06	3.63078e-05	2.53	71	34	58	21	-0.433036	0.56617	0.999636
1	182895215	182895545	cko_peak_672	331	+	6.02	1.25893e-12	1.99526e-11	6.02	107	51	138	26	-1.3687	0.132594	0.999636
1	182458957	182462163	cko_peak_671	3207	+	5.26	2.51189e-65	1.99526e-63	5.26	477	175	502	187	-0.00767194	0.817209	0.999636
1	182446480	182449160	cko_peak_670	2681	+	4.83	3.16228e-26	7.94328e-25	4.83	687	308	591	320	0.242636	0.667655	0.999636
1	182440857	182441647	cko_peak_669	791	+	1.14	0.00042658	0.00338844	1.14	988	899	863	768	-0.0617215	0.906937	0.999636
1	181144812	181144873	cko_peak_668	62	+	4.68	0.00630957	0.0416869	4.68	9	3	9	4	0.38538	0.896174	0.999636
1	183409781	183409990	cko_peak_677	210	+	3.01	3.01995e-07	3.31131e-06	3.01	68	42	102	74	0.202516	0.678802	0.999636
1	187341538	187348619	cko_peak_690	7082	+	3.34	3.98107e-17	7.94328e-16	3.34	195	116	197	57	-1.06947	0.0884944	0.999636
1	193174447	193174897	cko_peak_712	451	+	9.02	3.98107e-06	3.98107e-05	9.02	37	8	67	13	-0.185853	0.788922	0.999636
1	193169489	193169699	cko_peak_710	211	+	11	0.0030903	0.0218776	11	12	0	4	3	9.4622	0.170082	0.999636
1	192505760	192506270	cko_peak_707	511	+	12	6.91831e-06	6.76083e-05	12	41	7	58	11	0.121991	0.721608	0.999636
1	191909471	191910011	cko_peak_706	541	+	8.77	5.01187e-51	2.51189e-49	8.77	348	110	324	96	-0.122961	0.863707	0.999636
1	191907335	191909382	cko_peak_705	2048	+	8.72	7.94328e-37	2.51189e-35	8.72	1199	718	961	602	0.0353458	0.930035	0.999636
1	191831287	191831377	cko_peak_704	91	+	1.6	0.00676083	0.0446684	1.6	64	40	88	68	0.276446	0.664073	0.999636
1	187349846	187350117	cko_peak_691	272	+	2.65	7.94328e-17	1.58489e-15	2.65	217	109	195	56	-0.836266	0.147373	0.999636
1	191782043	191782223	cko_peak_703	181	+	3.08	4.0738e-05	0.000371535	3.08	170	103	238	158	0.102196	0.650311	0.999636
1	191778546	191778936	cko_peak_700	391	+	4.21	1e-12	1.58489e-11	4.21	131	69	171	62	-0.568415	0.623395	0.999636
1	191621238	191621388	cko_peak_699	151	+	1.68	1.04713e-05	0.000102329	1.68	154	115	196	97	-0.623158	0.438445	0.999636
1	191349805	191349986	cko_peak_698	182	+	1.49	1.23027e-07	1.41254e-06	1.49	391	346	401	343	-0.0786543	0.897463	0.999636
1	191080546	191082460	cko_peak_695	1915	+	3.43	8.31764e-08	9.54993e-07	3.43	63	29	64	52	0.790081	0.332905	0.999636
1	189851205	189855042	cko_peak_694	3838	+	5.77	5.49541e-10	7.24436e-09	5.77	290	192	270	205	0.167954	0.767648	0.999636
1	189850127	189851116	cko_peak_693	990	+	7.07	7.94328e-27	1.99526e-25	7.07	245	87	287	105	0.0133758	0.691918	0.999636
1	191781086	191781267	cko_peak_702	182	+	1.18	3.89045e-05	0.000354813	1.18	677	592	711	682	0.103824	0.864805	0.999636
1	164275584	164280533	cko_peak_571	4950	+	3.74	1e-115	1e-113	3.74	1464	674	1253	522	-0.173827	0.587339	0.999636
1	186967623	186969259	cko_peak_687	1637	+	5.75	0	0	5.75	2552	694	1748	537	0.146252	0.753444	0.999636
1	164193127	164193368	cko_peak_569	242	+	16	0.000107152	0.000933254	16	15	1	3	1	2.29227	0.757698	0.999636
1	134747908	134748478	cko_peak_450	571	+	15	3.16228e-13	5.01187e-12	15	82	11	81	26	1.22905	0.171111	0.999636
1	134747639	134747849	cko_peak_449	211	+	1.86	9.54993e-05	0.000831764	1.86	165	114	141	107	0.105691	0.901727	0.999636
1	134634655	134634985	cko_peak_448	331	+	9.53	0.000107152	0.000933254	9.53	36	11	16	3	-0.734201	0.433085	0.999636
1	134631270	134631541	cko_peak_446	272	+	2.93	7.94328e-47	3.16228e-45	2.93	806	441	732	430	0.072837	0.879998	0.999636
1	134628751	134630912	cko_peak_445	2162	+	2.06	1e-104	1e-102	2.06	2538	1517	2257	1345	-0.0339865	0.901017	0.999636
1	134593363	134597625	cko_peak_444	4263	+	1.39	5.01187e-32	1.58489e-30	1.39	2655	2222	1883	1922	0.256771	0.615537	0.999636
1	134506181	134506480	cko_peak_443	300	+	3.57	1.54882e-07	1.7378e-06	3.57	66	27	87	45	0.308759	0.515967	0.999636
1	134490088	134490269	cko_peak_442	182	+	1.13	0.0057544	0.0389045	1.13	797	741	701	603	-0.141807	0.795307	0.999636
1	134748717	134748897	cko_peak_451	181	+	1.91	0.00977237	0.0630957	1.91	64	32	40	25	0.292271	0.894175	0.999636
1	134423025	134424067	cko_peak_441	1043	+	1.23	6.30957e-24	1.58489e-22	1.23	5809	5264	3979	3869	0.072028	0.888095	0.999636
1	134040266	134040803	cko_peak_439	538	+	4.92	3.98107e-27	1e-25	4.92	216	103	528	258	0.00556292	0.20627	0.999636
1	133914476	133914822	cko_peak_438	347	+	2.81	6.30957e-17	1.25893e-15	2.81	387	218	223	143	0.15732	0.894736	0.999636
1	133380006	133380097	cko_peak_437	92	+	1.17	0.00436516	0.0295121	1.17	316	277	238	201	-0.0833847	0.911468	0.999636
1	133365392	133365662	cko_peak_436	271	+	1.4	1.02329e-07	1.1749e-06	1.4	842	629	585	510	0.193164	0.788575	0.999636
1	133300740	133301429	cko_peak_435	690	+	3.01	4.89779e-08	5.7544e-07	3.01	176	108	118	89	0.267977	0.799136	0.999636
1	133300261	133300501	cko_peak_434	241	+	1.25	1.44544e-09	1.90546e-08	1.25	906	764	652	518	-0.115639	0.764595	0.999636
1	133299932	133300172	cko_peak_433	241	+	2.32	1.77828e-05	0.000169824	2.32	78	49	75	41	-0.230232	0.801892	0.999636
1	133133505	133136912	cko_peak_431	3408	+	2.58	3.16228e-65	1.99526e-63	2.58	694	331	542	302	0.194703	0.859714	0.999636
1	133131950	133133416	cko_peak_430	1467	+	7.35	1e-106	1e-104	7.35	1968	872	1737	843	0.10168	0.853629	0.999636
1	135146823	135146942	cko_peak_454	120	+	14.5	2.23872e-07	2.45471e-06	14.5	214	170	146	101	-0.229194	0.674557	0.999636
1	136468113	136469012	cko_peak_474	900	+	5.82	7.94328e-23	1.58489e-21	5.82	392	159	566	264	0.171906	0.273243	0.999636
1	136434624	136440128	cko_peak_473	5505	+	3.51	3.16228e-19	6.30957e-18	3.51	266	132	223	113	0.000510188	0.928273	0.999636
1	136416636	136417259	cko_peak_472	624	+	5.89	2.51189e-22	5.01187e-21	5.89	236	114	244	163	0.438087	0.367899	0.999636
1	136176798	136177219	cko_peak_471	422	+	4.96	1.25893e-81	1e-79	4.96	486	136	474	163	0.267677	0.537389	0.999636
1	136175569	136176109	cko_peak_470	541	+	2.9	1.25893e-12	1.99526e-11	2.9	181	100	182	97	-0.0815493	0.976281	0.999636
1	136174070	136174131	cko_peak_469	62	+	1.58	0.00954993	0.0616595	1.58	44	35	41	33	-0.0126665	0.96993	0.999636
1	136152373	136154132	cko_peak_468	1760	+	1.26	3.98107e-11	6.16595e-10	1.26	1281	1091	1231	1089	0.0251354	0.951974	0.999636
1	136113351	136115211	cko_peak_466	1861	+	1.8	0.0018197	0.0134896	1.8	60	49	59	61	0.310618	0.774084	0.999636
1	135144689	135144899	cko_peak_453	211	+	13	0.000891251	0.00691831	13	17	5	4	2	0.735878	0.863247	0.999636
1	135836353	135845621	cko_peak_463	9269	+	1.9	1.86209e-07	2.0893e-06	1.9	770	530	584	423	0.0438982	0.958195	0.999636
1	135827174	135827594	cko_peak_462	421	+	3.57	1.58489e-17	3.16228e-16	3.57	172	83	221	106	-0.038414	0.749869	0.999636
1	135768508	135768987	cko_peak_461	480	+	4.51	2.51189e-12	3.98107e-11	4.51	258	137	268	170	0.22684	0.593845	0.999636
1	135751165	135751254	cko_peak_460	90	+	1.79	0.000389045	0.00316228	1.79	84	74	102	101	0.138993	0.949178	0.999636
1	135720149	135729221	cko_peak_459	9073	+	7.02	0.00338844	0.0239883	7.02	41	20	24	28	1.22836	0.30707	0.999636
1	135366330	135366809	cko_peak_458	480	+	4.5	1e-105	1e-103	4.5	658	189	958	239	-0.232971	0.666312	0.999636
1	135364551	135366241	cko_peak_457	1691	+	7.34	1e-115	1e-113	7.34	633	161	827	210	-0.0320104	0.553554	0.999636
1	135325045	135364342	cko_peak_456	39298	+	2.24	1e-153	1e-151	2.24	5362	2962	6748	3824	0.00716494	0.524153	0.999636
1	135155412	135155472	cko_peak_455	61	+	1.61	0.00851138	0.0549541	1.61	46	31	11	19	1.3282	0.211038	0.999636
1	135847762	135850771	cko_peak_464	3010	+	1.31	1e-36	3.16228e-35	1.31	4939	4168	3376	3086	0.0856297	0.921103	0.999636
1	136486437	136487428	cko_peak_475	992	+	1.4	2.63027e-05	0.000245471	1.4	298	242	321	284	0.0939657	0.883969	0.999636
1	133066806	133067047	cko_peak_429	242	+	4.44	5.62341e-05	0.000501187	4.44	28	17	33	31	0.600037	0.674284	0.999636
1	131711861	131713412	cko_peak_402	1552	+	4.96	0	0	4.96	4366	1327	1903	488	-0.274836	0.022905	0.999636
1	131688694	131688755	cko_peak_401	62	+	2.01	0.00645654	0.0436516	2.01	48	24	18	19	1.04835	0.404517	0.999636
1	131528257	131528584	cko_peak_400	328	+	7.02	0.000724436	0.00562341	7.02	97	70	64	44	-0.0995957	0.848922	0.999636
1	131527932	131528051	cko_peak_399	120	+	4.51	0.00213796	0.0154882	4.51	41	19	37	17	-0.0420232	0.957802	0.999636
1	131179596	131179987	cko_peak_398	392	+	6.71	6.30957e-15	1e-13	6.71	67	17	97	21	-0.258626	0.926602	0.999636
1	131173457	131178818	cko_peak_397	5362	+	1.86	0.000323594	0.00269153	1.86	301	156	243	127	-0.0175675	0.86552	0.999636
1	130812812	130813081	cko_peak_396	270	+	7.02	1.62181e-05	0.000154882	7.02	27	4	8	6	2.31019	0.334328	0.999636
1	130743842	130744262	cko_peak_395	421	+	3.27	6.91831e-09	8.70964e-08	3.27	107	61	85	38	-0.380391	0.526866	0.999636
1	130743542	130743753	cko_peak_394	212	+	13	0.000891251	0.00691831	13	16	2	6	2	1.38538	0.837221	0.999636
1	130742492	130742793	cko_peak_393	302	+	16	6.30957e-13	1e-11	16	49	13	65	28	0.6696	0.332894	0.999636
1	130718828	130719158	cko_peak_391	331	+	2.79	9.77237e-10	1.28825e-08	2.79	112	53	89	30	-0.519066	0.391887	0.999636
1	128274917	128277169	cko_peak_390	2253	+	1.67	7.94328e-82	6.30957e-80	1.67	2128	1389	2087	1526	0.134119	0.689008	0.999636
1	128258928	128266319	cko_peak_389	7392	+	1.57	1e-158	1e-156	1.57	6978	5086	6942	5474	0.083869	0.768643	0.999636
1	128193546	128197093	cko_peak_388	3548	+	2.36	0.00057544	0.00457088	2.36	292	264	255	293	0.316177	0.649482	0.999636
1	128175188	128181880	cko_peak_387	6693	+	1.37	5.01187e-22	1.25893e-20	1.37	1516	1164	1169	887	-0.0467474	0.828189	0.999636
1	164264729	164265028	cko_peak_570	300	+	1.32	3.01995e-09	3.80189e-08	1.32	628	482	467	373	0.0278273	0.979326	0.999636
1	127942496	127942676	cko_peak_385	181	+	1.96	1.20226e-07	1.34896e-06	1.96	176	133	118	131	0.525272	0.440261	0.999636
1	127930434	127930935	cko_peak_384	502	+	1.25	3.16228e-16	6.30957e-15	1.25	2069	1739	1746	1600	0.0950369	0.860314	0.999636
1	127803239	127803779	cko_peak_383	541	+	7.21	3.98107e-38	1.25893e-36	7.21	417	150	372	144	0.0761939	0.921602	0.999636
1	130719216	130719725	cko_peak_392	510	+	13	0.000194984	0.00165959	13	73	32	39	16	-0.125235	0.678915	0.999636
1	132938484	132938932	cko_peak_428	449	+	11.5	7.94328e-16	1.58489e-14	11.5	122	48	116	57	0.291027	0.642435	0.999636
1	131817822	131817973	cko_peak_406	152	+	1.65	0.000660693	0.00524807	1.65	128	120	79	83	0.134711	0.764574	0.999636
1	132937054	132937234	cko_peak_426	181	+	3.81	9.12011e-06	8.91251e-05	3.81	58	33	53	32	0.0560092	0.970017	0.999636
1	132880302	132880541	cko_peak_425	240	+	16	1.99526e-32	6.30957e-31	16	153	34	119	25	-0.110694	0.766405	0.999636
1	132507244	132507808	cko_peak_424	565	+	16	7.94328e-23	1.99526e-21	16	182	74	174	58	-0.316278	0.657942	0.999636
1	132504129	132504310	cko_peak_423	182	+	2.47	1.77828e-05	0.000169824	2.47	112	65	84	91	0.870807	0.266638	0.999636
1	132498037	132504010	cko_peak_422	5974	+	2.32	7.94328e-50	3.98107e-48	2.32	823	492	817	494	-0.0132481	0.938823	0.999636
1	132494297	132494963	cko_peak_421	667	+	1.24	6.76083e-07	7.24436e-06	1.24	634	563	484	505	0.202967	0.700351	0.999636
1	132463334	132463544	cko_peak_420	211	+	3.15	3.98107e-12	6.30957e-11	3.15	112	66	103	52	-0.252757	0.726029	0.999636
1	132434201	132449835	cko_peak_419	15635	+	6.8	1e-124	1e-122	6.8	754	246	586	203	0.0568281	0.854696	0.999636
1	132332146	132332922	cko_peak_418	777	+	5.65	1e-116	1e-114	5.65	815	255	651	186	-0.160709	0.568699	0.999636
1	131816087	131816267	cko_peak_405	181	+	2.96	1.1749e-06	1.23027e-05	2.96	60	28	29	15	0.118788	0.938777	0.999636
1	132331818	132332087	cko_peak_417	270	+	3.65	2.75423e-07	3.0903e-06	3.65	60	32	56	14	-1.12277	0.218995	0.999636
1	132018002	132018452	cko_peak_415	451	+	3.6	7.94328e-22	1.58489e-20	3.6	242	101	188	80	-0.00166619	0.836757	0.999636
1	132014589	132017943	cko_peak_414	3355	+	2.31	3.16228e-11	4.89779e-10	2.31	185	107	146	103	0.256933	0.756795	0.999636
1	131962996	131970702	cko_peak_413	7707	+	10	0.0057544	0.0389045	10	12	2	24	20	2.29227	0.21274	0.999636
1	131921974	131931111	cko_peak_412	9138	+	1.53	6.30957e-38	2.51189e-36	1.53	3655	2826	3684	2992	0.0412899	0.865936	0.999636
1	131910563	131910654	cko_peak_411	92	+	2.41	0.000724436	0.00562341	2.41	38	15	30	15	0.31138	0.866762	0.999636
1	131867523	131867704	cko_peak_410	182	+	2.58	5.88844e-06	5.7544e-05	2.58	52	42	55	43	-0.0766299	0.962882	0.999636
1	131846621	131846711	cko_peak_409	91	+	2.78	1.02329e-05	0.0001	2.78	49	23	10	23	2.26312	0.0536574	0.999636
1	131830640	131830850	cko_peak_408	211	+	1.92	1e-17	1.99526e-16	1.92	693	532	495	344	-0.173248	0.623413	0.999636
1	131828215	131830342	cko_peak_407	2128	+	2.03	3.98107e-13	6.30957e-12	2.03	511	360	322	220	-0.073888	0.70164	0.999636
1	132104310	132104521	cko_peak_416	212	+	7.02	0.000134896	0.00114815	7.02	18	9	18	9	-0.0296572	0.937636	0.999636
1	136496006	136497381	cko_peak_476	1376	+	1.35	6.16595e-05	0.000562341	1.35	333	294	397	358	0.000869411	0.981013	0.999636
1	128153374	128167945	cko_peak_386	14572	+	1.28	0.00269153	0.0190546	1.28	303	220	225	177	0.0859814	0.948305	0.999636
1	136527353	136527713	cko_peak_477	361	+	6.85	1e-21	2.51189e-20	6.85	114	38	149	53	0.0640572	0.611527	0.999636
1	160075191	160075461	cko_peak_542	271	+	7.02	1.58489e-15	2.51189e-14	7.02	152	56	94	26	-0.443234	0.289655	0.999636
1	159344955	159345075	cko_peak_541	121	+	2.51	0.000891251	0.00691831	2.51	62	35	57	34	0.0498289	0.971126	0.999636
1	156857194	156860510	cko_peak_537	3317	+	6.02	0.00218776	0.0158489	6.02	39	17	22	26	1.40929	0.258092	0.999636
1	156839219	156845219	cko_peak_535	6001	+	5.84	1.25893e-25	3.16228e-24	5.84	168	47	119	33	-0.0423523	0.720251	0.999636
1	156647887	156648008	cko_peak_533	122	+	1.66	4.7863e-05	0.000436516	1.66	103	76	157	84	-0.493388	0.668543	0.999636
1	156641978	156642939	cko_peak_532	962	+	27.1	1.25893e-27	3.98107e-26	27.1	765	454	954	453	-0.351368	0.769416	0.999636
1	156641528	156641919	cko_peak_531	392	+	4.61	1e-74	7.94328e-73	4.61	443	129	530	112	-0.492215	0.711783	0.999636
1	156640518	156641199	cko_peak_530	682	+	2.24	8.91251e-08	1.02329e-06	2.24	121	81	141	138	0.518329	0.486973	0.999636
1	156558785	156558876	cko_peak_529	92	+	2.44	9.77237e-05	0.000851138	2.44	205	150	252	105	-0.84203	0.23188	0.999636
1	156064911	156065899	cko_peak_528	989	+	5.3	1e-69	6.30957e-68	5.3	540	173	294	90	-0.0952891	0.305043	0.999636
1	156059585	156063607	cko_peak_527	4023	+	3.53	1e-142	1e-139	3.53	1494	716	823	435	0.111614	0.548583	0.999636
1	156041089	156051758	cko_peak_526	10670	+	2.74	2.51189e-58	1.58489e-56	2.74	722	328	496	218	-0.0773662	0.518822	0.999636
1	160963781	160965011	cko_peak_544	1231	+	1.52	0.000245471	0.00204174	1.52	140	100	91	85	0.357366	0.647343	0.999636
1	160965772	160967961	cko_peak_545	2190	+	2.2	7.94328e-15	1.58489e-13	2.2	259	152	253	122	-0.313033	0.623958	0.999636
1	161070892	161071072	cko_peak_546	181	+	2.34	0.00269153	0.0190546	2.34	61	38	61	57	0.555305	0.539238	0.999636
1	164192648	164193038	cko_peak_568	391	+	12	3.46737e-05	0.000323594	12	43	12	30	5	-0.773317	0.448683	0.999636
1	164126368	164126458	cko_peak_565	91	+	10	0.0057544	0.0389045	10	5	1	3	0	-8.08494	0.730561	0.999636
1	163996975	163997213	cko_peak_563	239	+	3.87	0.000398107	0.00323594	3.87	25	6	39	13	0.444274	0.551072	0.999636
1	163996619	163996917	cko_peak_562	299	+	2.6	1.58489e-19	3.16228e-18	2.6	193	95	179	78	-0.205469	0.748739	0.999636
1	163995967	163996294	cko_peak_561	328	+	8.02	1e-27	3.16228e-26	8.02	122	26	98	42	0.978248	0.240298	0.999636
1	163953631	163953751	cko_peak_560	121	+	3.68	0.0018197	0.0131826	3.68	22	10	23	15	0.491175	0.75663	0.999636
1	156035851	156036061	cko_peak_524	211	+	1.21	1.20226e-09	1.54882e-08	1.21	1641	1443	1051	979	0.0534648	0.946585	0.999636
1	163952059	163953453	cko_peak_559	1395	+	2.16	5.01187e-08	5.88844e-07	2.16	601	454	598	469	0.0244579	0.932353	0.999636
1	162571262	162571323	cko_peak_556	62	+	4.26	0.00354813	0.0245471	4.26	14	3	4	11	3.65217	0.128766	0.999636
1	162477828	162477948	cko_peak_555	121	+	1.5	0.00213796	0.0154882	1.5	123	72	22	26	0.98394	0.38019	0.999636
1	161972177	161972388	cko_peak_554	212	+	3.01	0.00338844	0.0239883	3.01	20	7	19	9	0.406913	0.828675	0.999636
1	161970262	161970951	cko_peak_552	690	+	4.66	1.58489e-71	1e-69	4.66	601	200	481	203	0.313151	0.692323	0.999636
1	161085971	161086301	cko_peak_550	331	+	23.1	1.99526e-38	7.94328e-37	23.1	145	17	157	59	1.65081	0.0163615	0.999636
1	161083397	161083578	cko_peak_548	182	+	20.1	1.02329e-05	9.77237e-05	20.1	30	3	46	12	1.35367	0.195691	0.999636
1	162648626	162648893	cko_peak_558	268	+	14.5	7.94328e-10	1.04713e-08	14.5	52	17	97	62	0.937603	0.116165	0.999636
1	161971160	161971550	cko_peak_553	391	+	9.68	1e-110	1e-108	9.68	374	69	286	82	0.606393	0.515511	0.999636
1	155231331	155233159	cko_peak_521	1829	+	7.02	2.51189e-16	5.01187e-15	7.02	219	71	192	49	-0.37487	0.52537	0.999636
1	150403955	150408877	cko_peak_497	4923	+	1.69	1.25893e-45	6.30957e-44	1.69	1964	1383	1770	1477	0.215257	0.635248	0.999636
1	146901545	146901755	cko_peak_496	211	+	15	0.000251189	0.0020893	15	10	0	7	5	9.31019	0.119262	0.999636
1	136626881	136628019	cko_peak_479	1139	+	6.73	1e-236	1e-234	6.73	1519	422	1343	326	-0.224366	0.603634	0.999636
1	139169789	139170358	cko_peak_481	570	+	5.7	7.94328e-23	1.99526e-21	5.7	217	88	199	69	-0.255638	0.676381	0.999636
1	136625565	136626792	cko_peak_478	1228	+	5.06	1e-293	1e-291	5.06	3710	1173	3220	1029	-0.0142587	0.87837	0.999636
1	150423951	150428120	cko_peak_498	4170	+	1.54	5.01187e-88	5.01187e-86	1.54	7378	5541	7423	5881	0.0474854	0.837695	0.999636
1	139480655	139481136	cko_peak_492	482	+	4.39	7.94328e-26	1.99526e-24	4.39	484	258	823	393	-0.188384	0.577356	0.999636
1	139479305	139479516	cko_peak_490	212	+	1.93	5.88844e-09	7.4131e-08	1.93	152	96	220	162	0.191798	0.606297	0.999636
1	139477536	139478826	cko_peak_489	1291	+	9.15	7.94328e-15	1.25893e-13	9.15	463	278	674	390	-0.0830043	0.693981	0.999636
1	139457719	139458440	cko_peak_488	722	+	3.47	3.16228e-26	1e-24	3.47	324	167	429	358	0.66547	0.135797	0.999636
1	139442878	139447456	cko_peak_486	4579	+	7.18	3.16228e-37	1.25893e-35	7.18	278	90	327	129	0.255511	0.388831	0.999636
1	139423552	139429191	cko_peak_485	5640	+	3.31	6.30957e-95	6.30957e-93	3.31	1780	950	1914	966	-0.110275	0.977358	0.999636
1	139423192	139423373	cko_peak_484	182	+	2.27	7.4131e-05	0.000645654	2.27	64	37	56	47	0.508123	0.580692	0.999636
1	139173469	139173619	cko_peak_483	151	+	2.86	0.00025704	0.00213796	2.86	37	18	17	13	0.622848	0.707177	0.999636
1	139479695	139480176	cko_peak_491	482	+	3.09	5.01187e-73	3.98107e-71	3.09	719	322	1145	447	-0.227727	0.581555	0.999636
1	150429382	150430637	cko_peak_499	1256	+	1.44	7.94328e-48	3.98107e-46	1.44	2338	1827	2455	1849	-0.0828367	0.937818	0.999636
1	139133744	139168903	cko_peak_480	35160	+	1.75	1.38038e-06	1.47911e-05	1.75	423	350	327	355	0.362174	0.540118	0.999636
1	150449755	150449845	cko_peak_501	91	+	1.32	0.00331131	0.0234423	1.32	84	65	53	70	0.741655	0.379785	0.999636
1	152766541	152766632	cko_peak_509	92	+	1.38	5.37032e-05	0.00047863	1.38	331	279	313	255	-0.0787565	0.9037	0.999636
1	150439129	150440249	cko_peak_500	1121	+	1.34	3.98107e-53	1.99526e-51	1.34	4622	3574	5112	3916	-0.0431866	0.95354	0.999636
1	152508573	152508783	cko_peak_508	211	+	6.02	1.07152e-05	0.000104713	6.02	37	5	47	10	0.625207	0.50562	0.999636
1	153743908	153744239	cko_peak_511	332	+	15	1.90546e-07	2.13796e-06	15	38	6	39	5	-0.330166	0.914662	0.999636
1	153753688	153754048	cko_peak_512	361	+	3.49	3.16228e-42	1.58489e-40	3.49	332	158	367	168	-0.0857173	0.917624	0.999636
1	153754257	153754587	cko_peak_513	331	+	1.76	5.01187e-19	1e-17	1.76	522	342	618	370	-0.159685	0.967878	0.999636
1	153754825	153755185	cko_peak_514	361	+	3.22	1e-126	1e-123	3.22	878	342	971	413	0.0972379	0.551018	0.999636
1	153750740	153751004	cko_peak_516	265	+	5.21	1.12202e-06	1.1749e-05	5.21	54	25	82	50	0.367678	0.482397	0.999636
1	151812768	151819205	cko_peak_507	6438	+	7.29	1e-239	1e-236	7.29	1418	298	1529	312	-0.0721544	0.854915	0.999636
1	153751296	153751547	cko_peak_517	252	+	4.51	0.00213796	0.0154882	4.51	16	10	12	17	1.15092	0.569505	0.999636
1	153907903	153908262	cko_peak_518	360	+	1.82	7.94328e-34	2.51189e-32	1.82	1002	629	771	484	-0.0296304	0.789251	0.999636
1	154201393	154204418	cko_peak_519	3026	+	7.02	5.01187e-11	6.60693e-10	7.02	81	26	78	32	0.324351	0.665403	0.999636
1	151717505	151718016	cko_peak_505	512	+	5.66	3.98107e-82	3.16228e-80	5.66	687	241	423	161	0.0880228	0.603169	0.999636
1	151447651	151447741	cko_peak_504	91	+	6.02	0.000724436	0.00562341	6.02	21	7	9	4	0.38538	0.906864	0.999636
1	151453943	151457472	cko_peak_503	3530	+	1.29	0.000363078	0.00295121	1.29	303	233	226	215	0.277345	0.66452	0.999636
1	155202058	155202328	cko_peak_520	271	+	1.92	1.99526e-07	2.23872e-06	1.92	180	142	140	70	-0.687551	0.241161	0.999636
1	151718464	151718645	cko_peak_506	182	+	1.42	0.000660693	0.00524807	1.42	153	114	87	94	0.506486	0.46769	0.999636
2	75679229	75704522	cko_peak_2780	25294	-	1.7	2.51189e-33	1e-31	1.7	1265	829	1235	784	-0.0755493	0.929594	0.999636
2	77014124	77014304	cko_peak_2805	181	-	2.61	0.00549541	0.0371535	2.61	26	13	45	9	-1.35159	0.427663	0.999636
2	76853667	76856812	cko_peak_2801	3146	-	4.01	0.000691831	0.00549541	4.01	37	15	8	6	0.857868	0.751395	0.999636
2	75936413	75937336	cko_peak_2781	924	-	6.78	7.94328e-28	1.99526e-26	6.78	268	77	251	93	0.337261	0.54155	0.999636
2	75937841	75938079	cko_peak_2782	239	-	2.53	0.000251189	0.0020893	2.53	59	29	50	17	-0.561388	0.519626	0.999636
2	75977161	75977400	cko_peak_2784	240	-	12	0.00165959	0.0123027	12	33	16	11	12	1.14027	0.435442	0.999636
2	75979823	75979973	cko_peak_2785	151	-	3.15	0.00398107	0.0275423	3.15	31	8	23	1	-2.59902	0.131292	0.999636
2	75980746	75980925	cko_peak_2787	180	-	5.77	0.000151356	0.00128825	5.77	31	24	27	20	-0.0933828	0.961236	0.999636
2	75989170	75989620	cko_peak_2789	451	-	9.02	0.00074131	0.0057544	9.02	24	5	9	5	1.38538	0.658946	0.999636
2	76710574	76710935	cko_peak_2791	362	-	10	0.00245471	0.0177828	10	42	15	49	21	0.233377	0.739658	0.999636
2	76711714	76711775	cko_peak_2792	62	-	10	0.0057544	0.0389045	10	7	2	7	7	1.7777	0.584334	0.999636
2	76766613	76766794	cko_peak_2794	182	-	7.02	0.00204174	0.0147911	7.02	12	1	3	1	1.97034	0.753396	0.999636
2	75980448	75980658	cko_peak_2786	211	-	4.01	0.00112202	0.00851138	4.01	97	25	62	24	0.557166	0.752647	0.999636
2	77895975	77903878	cko_peak_2813	7904	-	2.42	1e-232	1e-229	2.42	6478	3063	6732	3037	-0.0974424	0.972596	0.999636
2	77089098	77108406	cko_peak_2807	19309	-	1.95	2.45471e-05	0.000229087	1.95	93	55	120	83	0.196291	0.669361	0.999636
2	84690022	84690413	cko_peak_2834	392	-	2.2	3.98107e-12	6.30957e-11	2.2	362	176	405	243	0.273791	0.426441	0.999636
2	84689078	84689259	cko_peak_2833	182	-	3.31	3.89045e-08	4.67735e-07	3.31	68	40	47	47	0.735878	0.444186	0.999636
2	84616505	84616865	cko_peak_2832	361	-	1.71	6.30957e-26	1.58489e-24	1.71	899	620	627	433	-0.0277027	0.771087	0.999636
2	84602756	84602847	cko_peak_2831	92	-	1.81	3.89045e-06	3.89045e-05	1.81	111	62	65	64	0.788195	0.361058	0.999636
2	84602397	84602697	cko_peak_2830	301	-	5.55	1e-130	1e-128	5.55	851	343	683	273	-0.0416913	0.740604	0.999636
2	84602247	84602308	cko_peak_2829	62	-	1.44	0.000549541	0.00436516	1.44	158	88	120	73	0.0976259	0.983871	0.999636
2	84650465	84650765	cko_peak_2828	301	-	3.03	1.58489e-51	7.94328e-50	3.03	1977	1497	1143	1045	0.242259	0.756806	0.999636
2	84616512	84616842	cko_peak_2827	331	-	1.74	3.98107e-25	1e-23	1.74	892	596	616	416	-0.0142726	0.769611	0.999636
2	84602762	84603197	cko_peak_2826	436	-	1.63	0.000147911	0.00125893	1.63	141	122	89	112	0.510778	0.435166	0.999636
2	84602374	84602704	cko_peak_2825	331	-	5.5	1e-132	1e-130	5.5	860	354	690	277	-0.0657803	0.700499	0.999636
2	84442378	84442827	cko_peak_2824	450	-	2.61	5.49541e-10	7.4131e-09	2.61	147	87	107	64	-0.0143953	0.877626	0.999636
2	84441959	84442319	cko_peak_2823	361	-	6.04	2.51189e-88	2.51189e-86	6.04	424	87	409	68	-0.333174	0.708124	0.999636
2	84333140	84333441	cko_peak_2822	302	-	4.68	2.95121e-05	0.000275423	4.68	67	19	80	29	0.324557	0.552047	0.999636
2	80581080	80581201	cko_peak_2820	122	-	3.07	5.01187e-10	6.60693e-09	3.07	93	45	51	18	-0.484852	0.350734	0.999636
2	80446934	80447115	cko_peak_2818	182	-	1.9	2.81838e-06	2.88403e-05	1.9	122	94	6	15	1.66842	0.0834578	0.999636
2	80413348	80413439	cko_peak_2817	92	-	2.19	0.000691831	0.00549541	2.19	50	25	4	7	1.7777	0.247382	0.999636
2	79836332	79838920	cko_peak_2816	2589	-	15	2.51189e-12	3.98107e-11	15	112	23	119	24	-0.0557195	0.955315	0.999636
2	77929355	77931471	cko_peak_2815	2117	-	1.15	0.00186209	0.0138038	1.15	1136	937	952	951	0.246668	0.641738	0.999636
2	77915562	77920872	cko_peak_2814	5311	-	1.29	1.62181e-06	1.69824e-05	1.29	627	579	678	514	-0.314272	0.58254	0.999636
2	75676108	75677123	cko_peak_2779	1016	-	3.67	1e-227	1e-224	3.67	2887	1018	2806	1044	0.0477831	0.787424	0.999636
2	77206212	77212484	cko_peak_2811	6273	-	1.61	1.99526e-29	6.30957e-28	1.61	1334	954	963	755	0.102981	0.962637	0.999636
2	77045722	77049726	cko_peak_2806	4005	-	1.83	2.0893e-06	2.13796e-05	1.83	166	119	205	194	0.370997	0.596614	0.999636
2	74703397	74710147	cko_peak_2778	6751	-	11	8.31764e-05	0.00074131	11	52	19	69	30	0.221221	0.629726	0.999636
2	69758389	69781829	cko_peak_2757	23441	-	2.56	2.51189e-11	3.71535e-10	2.56	440	298	435	282	-0.0927862	0.915123	0.999636
2	73910999	73911326	cko_peak_2776	328	-	1.92	5.01187e-44	1.99526e-42	1.92	1450	830	1050	676	0.139918	0.996862	0.999636
2	65460559	65460829	cko_peak_2745	271	-	7.02	0.00112202	0.00851138	7.02	20	5	17	0	-8.08494	0.102861	0.999636
2	65099110	65102116	cko_peak_2744	3007	-	3.04	3.98107e-64	2.51189e-62	3.04	918	552	698	381	-0.169267	0.530385	0.999636
2	65098392	65098991	cko_peak_2743	600	-	3.2	1e-39	3.98107e-38	3.2	676	257	517	214	0.0930442	0.905831	0.999636
2	65097853	65098183	cko_peak_2742	331	-	7.22	6.30957e-19	1.25893e-17	7.22	121	39	60	44	1.15634	0.272202	0.999636
2	64912505	64912565	cko_peak_2741	61	-	5.01	1.1749e-05	0.000114815	5.01	35	10	15	9	1.04073	0.63683	0.999636
2	63979113	63979383	cko_peak_2740	271	-	4.35	0.000151356	0.00128825	4.35	49	20	22	14	0.611048	0.770825	0.999636
2	63978184	63978365	cko_peak_2739	182	-	5.01	0.00354813	0.0245471	5.01	11	5	12	2	-1.47712	0.534494	0.999636
2	62605663	62606234	cko_peak_2736	572	-	1.41	0.000660693	0.00524807	1.41	154	117	101	94	0.263142	0.721136	0.999636
2	60420052	60422621	cko_peak_2733	2570	-	5.43	5.01187e-14	1e-12	5.43	102	43	59	35	0.463143	0.793116	0.999636
2	59968818	59977433	cko_peak_2731	8616	-	1.76	1.25893e-20	2.51189e-19	1.76	2012	1579	1465	1054	-0.155064	0.60105	0.999636
2	59957721	59968760	cko_peak_2730	11040	-	3.76	1e-223	1e-221	3.76	2819	1044	1828	736	0.0909162	0.589486	0.999636
2	59926051	59948210	cko_peak_2729	22160	-	2.29	1e-125	1e-122	2.29	4081	2574	2470	1721	0.11399	0.803478	0.999636
2	59917485	59923564	cko_peak_2728	6080	-	1.68	1.99526e-43	7.94328e-42	1.68	1964	1444	1241	1106	0.247915	0.738817	0.999636
2	59914028	59917396	cko_peak_2727	3369	-	2.05	7.94328e-18	1.58489e-16	2.05	367	253	217	147	-0.0548934	0.726989	0.999636
2	59913669	59913880	cko_peak_2726	212	-	3.08	2.39883e-05	0.000223872	3.08	54	30	48	25	-0.122767	0.91149	0.999636
2	59901875	59903222	cko_peak_2725	1348	-	1.33	0.000177828	0.00151356	1.33	297	244	240	173	-0.218338	0.697463	0.999636
2	59900558	59901500	cko_peak_2724	943	-	3.35	1.25893e-13	1.99526e-12	3.35	157	80	132	87	0.341585	0.640711	0.999636
2	59852572	59852842	cko_peak_2722	271	-	2.7	1.25893e-28	3.16228e-27	2.7	287	127	382	165	-0.0645416	0.663386	0.999636
2	58447093	58447664	cko_peak_2720	572	-	5.11	3.16228e-47	1.58489e-45	5.11	320	86	224	100	0.702507	0.413834	0.999636
2	74522076	74529684	cko_peak_2777	7609	-	2.42	1e-61	6.30957e-60	2.42	726	307	722	298	-0.0646128	0.989233	0.999636
2	65494964	65495234	cko_peak_2747	271	-	10	0.0057544	0.0389045	10	16	1	9	4	2.80042	0.303846	0.999636
2	66107076	66107435	cko_peak_2748	360	-	4.85	5.62341e-05	0.000501187	4.85	58	12	77	32	0.976575	0.164341	0.999636
2	73818892	73819012	cko_peak_2775	121	-	1.35	0.000724436	0.0057544	1.35	218	164	269	167	-0.306783	0.733879	0.999636
2	73612932	73613173	cko_peak_2774	242	-	2.95	2.5704e-09	3.31131e-08	2.95	99	51	101	81	0.608913	0.374801	0.999636
2	73431105	73431345	cko_peak_2773	241	-	1.8	0.00107152	0.00812831	1.8	173	147	127	101	-0.125175	0.87068	0.999636
2	73310479	73312434	cko_peak_2770	1956	-	1.15	0.00295121	0.020893	1.15	616	526	648	572	0.0182317	0.96684	0.999636
2	73284321	73287611	cko_peak_2769	3291	-	5.21	1e-66	6.30957e-65	5.21	4260	2542	4339	2853	0.110349	0.644424	0.999636
2	72980355	72980446	cko_peak_2768	92	-	1.45	0.0011749	0.00891251	1.45	133	90	97	70	0.0631423	0.983056	0.999636
2	72970764	72971093	cko_peak_2767	330	-	5.11	6.30957e-37	2.51189e-35	5.11	246	86	206	114	0.632982	0.313317	0.999636
2	72970256	72970645	cko_peak_2766	390	-	3.15	3.89045e-09	4.89779e-08	3.15	210	118	200	149	0.377258	0.512148	0.999636
2	72938098	72940617	cko_peak_2765	2520	-	2.13	1e-18	1.99526e-17	2.13	462	314	588	355	-0.200526	0.948394	0.999636
2	72247584	72247734	cko_peak_2764	151	-	7.02	0.00204174	0.0147911	7.02	10	2	16	9	1.4622	0.428895	0.999636
2	84710770	84715180	cko_peak_2835	4411	-	9.66	1e-135	1e-133	9.66	1640	660	1666	632	-0.114891	0.96997	0.999636
2	70754450	70770072	cko_peak_2761	15623	-	1.2	5.12861e-09	6.45654e-08	1.2	1874	1588	1729	1436	-0.0586293	0.904652	0.999636
2	70725563	70742093	cko_peak_2760	16531	-	1.17	8.31764e-05	0.000724436	1.17	790	657	640	586	0.109131	0.852433	0.999636
2	70713393	70714083	cko_peak_2759	691	-	2.74	1.25893e-50	6.30957e-49	2.74	775	368	718	315	-0.143799	0.773091	0.999636
2	69686933	69690095	cko_peak_2756	3163	-	2.27	2.51189e-15	5.01187e-14	2.27	235	147	249	113	-0.492636	0.470075	0.999636
2	69205100	69206194	cko_peak_2755	1095	-	2.31	1e-11	1.62181e-10	2.31	659	455	679	666	0.476865	0.353991	0.999636
2	69200059	69205042	cko_peak_2754	4984	-	1.26	3.98107e-16	7.94328e-15	1.26	2095	1757	2100	2317	0.366048	0.476342	0.999636
2	68314383	68359027	cko_peak_2752	44645	-	1.2	5.01187e-16	1e-14	1.2	3450	3129	2366	2181	-0.00622279	0.957625	0.999636
2	66226818	66226939	cko_peak_2749	122	-	1.37	0.00301995	0.0213796	1.37	142	102	169	97	-0.353302	0.696399	0.999636
2	70965398	70965609	cko_peak_2762	212	-	5.52	1.25893e-07	1.44544e-06	5.52	48	10	38	20	1.30738	0.250088	0.999636
2	84723400	84723727	cko_peak_2836	328	-	4.01	1.99526e-13	3.16228e-12	4.01	105	50	95	66	0.515271	0.472734	0.999636
2	84725779	84726018	cko_peak_2838	240	-	4.33	2.51189e-83	1.99526e-81	4.33	592	249	608	249	-0.0681313	0.950807	0.999636
2	106964564	106967169	cko_peak_2924	2606	-	2.36	1.58489e-38	6.30957e-37	2.36	911	490	874	597	0.31511	0.441748	0.999636
2	105387814	105389034	cko_peak_2923	1221	-	2.1	2.51189e-11	3.80189e-10	2.1	1121	920	758	744	0.228528	0.682593	0.999636
2	104790041	104790192	cko_peak_2922	152	-	3.01	0.00616595	0.040738	3.01	20	5	15	20	2.38538	0.167708	0.999636
2	104789383	104789564	cko_peak_2921	182	-	3.11	0.000707946	0.00549541	3.11	53	24	41	35	0.885032	0.390382	0.999636
2	104788277	104788637	cko_peak_2919	361	-	1.99	1.58489e-10	2.18776e-09	1.99	217	135	287	211	0.211271	0.565048	0.999636
2	104778213	104787500	cko_peak_2918	9288	-	8.02	2.51189e-74	1.99526e-72	8.02	1821	936	2392	1208	-0.0551036	0.578577	0.999636
2	104776271	104777411	cko_peak_2917	1141	-	1.68	2.63027e-08	3.16228e-07	1.68	791	655	995	710	-0.244352	0.759429	0.999636
2	104758173	104758354	cko_peak_2916	182	-	2.14	0.00141254	0.0104713	2.14	51	31	84	64	0.296254	0.631999	0.999636
2	104680920	104681041	cko_peak_2914	122	-	10	0.0057544	0.0389045	10	7	1	4	3	2.36266	0.577482	0.999636
2	104470990	104471679	cko_peak_2913	690	-	1.99	1.99526e-15	3.98107e-14	1.99	751	460	585	391	0.0962538	0.977827	0.999636
2	106969162	106974274	cko_peak_2925	5113	-	3.59	1.58489e-34	5.01187e-33	3.59	570	285	567	292	0.0129624	0.876813	0.999636
2	104429890	104430824	cko_peak_2912	935	-	3.42	1.58489e-37	5.01187e-36	3.42	497	273	411	244	0.0824305	0.96917	0.999636
2	104255208	104255418	cko_peak_2909	211	-	2.04	0.000501187	0.00398107	2.04	60	37	45	33	0.220321	0.871223	0.999636
2	104145947	104146337	cko_peak_2906	391	-	14	3.38844e-07	3.71535e-06	14	90	50	72	19	-1.10366	0.125698	0.999636
2	104145557	104145858	cko_peak_2905	302	-	2.08	4.57088e-06	4.57088e-05	2.08	137	93	107	64	-0.212251	0.702117	0.999636
2	104143970	104144151	cko_peak_2904	182	-	11	0.0030903	0.0218776	11	14	1	8	1	0.777698	0.751504	0.999636
2	103779533	103783197	cko_peak_2903	3665	-	1.07	6.0256e-05	0.000537032	1.07	4188	4063	3843	3887	0.030483	0.951674	0.999636
2	103775956	103779208	cko_peak_2902	3253	-	1.44	1e-152	1e-150	1.44	7953	5998	7241	5804	0.058219	0.884322	0.999636
2	103721614	103725700	cko_peak_2901	4087	-	2.99	1e-145	1e-143	2.99	3850	2537	4099	2828	0.0365879	0.767246	0.999636
2	103721255	103721405	cko_peak_2900	151	-	1.82	0.0060256	0.0398107	1.82	80	48	109	58	-0.202895	0.978025	0.999636
2	103454264	103454532	cko_peak_2899	269	-	1.9	7.94328e-12	1.12202e-10	1.9	181	120	175	112	-0.0805581	0.933266	0.999636
2	109092894	109093284	cko_peak_2926	391	-	8.02	1e-15	1.99526e-14	8.02	94	20	85	26	0.494052	0.585042	0.999636
2	110656549	110656910	cko_peak_2928	362	-	6.02	0.00177828	0.0131826	6.02	44	27	47	12	-1.29474	0.22391	0.999636
2	118757451	118757572	cko_peak_2953	122	-	5.01	0.00213796	0.0154882	5.01	21	4	24	13	1.47814	0.282532	0.999636
2	118757152	118757392	cko_peak_2952	241	-	2.34	0.00371535	0.025704	2.34	82	48	71	40	-0.0848867	0.908795	0.999636
2	118703634	118703903	cko_peak_2950	270	-	11	4.46684e-07	4.89779e-06	11	41	7	9	7	2.15797	0.349314	0.999636
2	118702590	118702770	cko_peak_2949	181	-	2.9	0.00245471	0.0177828	2.9	29	11	12	6	0.368892	0.926487	0.999636
2	118701607	118701816	cko_peak_2948	210	-	12	0.00165959	0.0123027	12	19	7	6	3	0.410915	0.89317	0.999636
2	118699102	118699312	cko_peak_2947	211	-	18	3.23594e-05	0.000295121	18	20	9	5	4	0.800418	0.799538	0.999636
2	118532483	118532603	cko_peak_2946	121	-	2.64	0.0030903	0.0218776	2.64	34	13	24	18	0.942328	0.493996	0.999636
2	118531171	118531470	cko_peak_2945	300	-	2.96	1.99526e-15	3.16228e-14	2.96	141	68	75	48	0.378575	0.885	0.999636
2	118476204	118478665	cko_peak_2944	2462	-	1.37	1.99526e-62	1.25893e-60	1.37	5888	4848	4811	4305	0.0904072	0.869687	0.999636
2	118236963	118240511	cko_peak_2943	3549	-	2.51	0.0018197	0.0134896	2.51	51	28	39	41	0.907563	0.385378	0.999636
2	110362138	110362706	cko_peak_2927	569	-	6.77	1.99526e-12	2.51189e-11	6.77	134	45	254	83	-0.0690664	0.384979	0.999636
2	115863723	115863933	cko_peak_2940	211	-	14	0.00047863	0.00380189	14	19	2	16	10	2.5402	0.14805	0.999636
2	115863363	115863634	cko_peak_2939	272	-	2.57	2.04174e-05	0.000190546	2.57	61	31	79	43	0.0693678	0.790129	0.999636
2	114196057	114197133	cko_peak_2938	1077	-	15.8	3.98107e-86	3.98107e-84	15.8	532	102	683	137	0.0354902	0.565854	0.999636
2	114195430	114195730	cko_peak_2937	301	-	2.49	8.70964e-05	0.000758578	2.49	72	49	114	42	-0.915015	0.403	0.999636
2	113848121	113848601	cko_peak_2935	481	-	1.35	2.23872e-08	2.69153e-07	1.35	1890	1626	2604	2315	0.0176845	0.874237	0.999636
2	113833348	113834457	cko_peak_2934	1110	-	4.64	1.25893e-43	5.01187e-42	4.64	996	428	1291	581	0.0369988	0.440945	0.999636
2	113776773	113788795	cko_peak_2933	12023	-	2.94	2.18776e-09	2.81838e-08	2.94	88	52	31	15	-0.317971	0.509692	0.999636
2	112363070	112363338	cko_peak_2930	269	-	4.56	1e-16	1.58489e-15	4.56	501	288	414	303	0.318772	0.592469	0.999636
2	112249529	112250007	cko_peak_2929	479	-	2.44	5.01187e-08	5.88844e-07	2.44	162	94	194	152	0.403619	0.442984	0.999636
2	115864022	115864383	cko_peak_2941	362	-	4.94	1e-11	1.54882e-10	4.94	98	25	178	43	-0.108272	0.517721	0.999636
2	84723875	84725543	cko_peak_2837	1669	-	7.38	5.01187e-52	2.51189e-50	7.38	261	80	201	112	0.832624	0.215358	0.999636
2	103021884	103022155	cko_peak_2897	272	-	3.43	1.99526e-42	7.94328e-41	3.43	406	162	399	149	-0.125248	0.912189	0.999636
2	102451663	102451813	cko_peak_2895	151	-	7.02	0.000263027	0.00218776	7.02	38	3	44	6	0.758839	0.591639	0.999636
2	92459185	92459603	cko_peak_2864	419	-	3.18	0.00707946	0.0467735	3.18	44	22	18	12	0.38538	0.884174	0.999636
2	92454221	92454609	cko_peak_2863	389	-	9.41	1e-23	2.51189e-22	9.41	142	33	89	37	0.809416	0.505177	0.999636
2	92404513	92405023	cko_peak_2862	511	-	1.72	3.98107e-26	1.25893e-24	1.72	1277	881	967	688	0.0147801	0.888576	0.999636
2	91983262	91983412	cko_peak_2860	151	-	1.73	0.00104713	0.00812831	1.73	95	78	75	85	0.435368	0.600615	0.999636
2	91982656	91982896	cko_peak_2859	241	-	1.99	3.98107e-15	6.30957e-14	1.99	558	338	598	387	0.0657728	0.757436	0.999636
2	91933122	91933392	cko_peak_2858	271	-	3.06	1.58489e-25	5.01187e-24	3.06	357	166	494	186	-0.334125	0.992183	0.999636
2	91931445	91932032	cko_peak_2857	588	-	2.18	7.94328e-15	1.58489e-13	2.18	580	304	716	377	-0.0230707	0.685511	0.999636
2	91710456	91710576	cko_peak_2856	121	-	1.41	4.57088e-05	0.000416869	1.41	309	262	227	242	0.300698	0.609471	0.999636
2	91675927	91676255	cko_peak_2855	329	-	4.26	3.46737e-07	3.89045e-06	4.26	139	77	128	66	-0.133109	0.853335	0.999636
2	91646024	91646413	cko_peak_2853	390	-	3.05	2.95121e-07	3.31131e-06	3.05	105	44	101	62	0.521142	0.430693	0.999636
2	92970429	92970700	cko_peak_2865	272	-	2.3	1e-14	1.58489e-13	2.3	184	87	184	93	0.0665581	0.840753	0.999636
2	91645577	91645966	cko_peak_2852	390	-	3.47	4.57088e-06	4.57088e-05	3.47	88	43	92	22	-1.06062	0.208043	0.999636
2	91276884	91277123	cko_peak_2850	240	-	9.02	0.000446684	0.00354813	9.02	26	7	24	5	-0.399607	0.836521	0.999636
2	91275365	91275545	cko_peak_2849	181	-	1.83	0.0040738	0.0281838	1.83	43	33	32	60	1.2591	0.308323	0.999636
2	91190239	91190566	cko_peak_2848	328	-	10	0.0057544	0.0389045	10	11	5	6	2	-0.477116	0.84097	0.999636
2	91161498	91162165	cko_peak_2847	668	-	2.83	4.57088e-05	0.000416869	2.83	85	46	61	84	1.31775	0.130804	0.999636
2	91137419	91137630	cko_peak_2846	212	-	2.18	6.91831e-05	0.000616595	2.18	88	69	118	83	-0.186354	0.880587	0.999636
2	91062564	91062953	cko_peak_2845	390	-	2.37	0.000724436	0.00562341	2.37	146	96	217	160	0.135582	0.681668	0.999636
2	90904766	90904827	cko_peak_2844	62	-	1.51	0.00354813	0.0251189	1.51	542	320	484	306	0.0690884	0.911294	0.999636
2	90580406	90580587	cko_peak_2843	182	-	4.51	0.0057544	0.0389045	4.51	9	1	5	7	3.62569	0.247305	0.999636
2	90436407	90439905	cko_peak_2842	3499	-	5.52	0.00213796	0.0154882	5.52	104	46	99	49	0.132574	0.838145	0.999636
2	90433587	90433918	cko_peak_2840	332	-	7.75	2.51189e-29	6.30957e-28	7.75	356	115	419	128	-0.11022	0.824607	0.999636
2	84773238	84773505	cko_peak_2839	268	-	1.47	0.00060256	0.0047863	1.47	459	313	371	206	-0.326101	0.447965	0.999636
2	91645070	91645220	cko_peak_2851	151	-	2.88	0.00467735	0.0316228	2.88	41	25	47	29	-0.0125692	0.966159	0.999636
2	92972259	92972650	cko_peak_2866	392	-	25.1	6.30957e-08	7.24436e-07	25.1	38	2	18	15	3.95524	0.0145229	0.999636
2	92973549	92973790	cko_peak_2868	242	-	5.91	4.89779e-09	6.16595e-08	5.91	62	21	62	25	0.221882	0.774131	0.999636
2	102450320	102450828	cko_peak_2894	509	-	8.02	0.000758578	0.00588844	8.02	42	10	52	26	1.04073	0.230248	0.999636
2	102400813	102407828	cko_peak_2893	7016	-	6.85	2.51189e-11	4.0738e-10	6.85	64	21	83	12	-1.21205	0.351097	0.999636
2	102400096	102400605	cko_peak_2892	510	-	1.63	0	0	1.63	13436	8504	13194	8422	-0.0174142	0.944002	0.999636
2	102303791	102304001	cko_peak_2891	211	-	1.86	5.01187e-19	1e-17	1.86	553	417	518	493	0.30621	0.582197	0.999636
2	101797657	101798012	cko_peak_2890	356	-	6.02	0.00354813	0.0245471	6.02	10	6	10	11	0.844812	0.801836	0.999636
2	94412010	94412220	cko_peak_2885	211	-	1.98	1.25893e-11	1.8197e-10	1.98	202	114	202	112	-0.0551923	0.987952	0.999636
2	94411741	94411831	cko_peak_2884	91	-	12	0.00165959	0.0123027	12	26	4	11	16	3.21135	0.0591083	0.999636
2	93835386	93835746	cko_peak_2883	361	-	5.52	0.00218776	0.0158489	5.52	26	5	27	13	1.29441	0.315112	0.999636
2	92972889	92973130	cko_peak_2867	242	-	3.01	0.00933254	0.060256	3.01	24	12	24	13	0.08582	0.948381	0.999636
2	93695695	93695996	cko_peak_2880	302	-	1.6	1.1749e-05	0.000114815	1.6	297	197	208	117	-0.267465	0.493326	0.999636
2	93661207	93661358	cko_peak_2879	152	-	3.72	0.000645654	0.00501187	3.72	26	9	24	29	1.77388	0.212988	0.999636
2	93203617	93205734	cko_peak_2878	2118	-	5.81	5.01187e-50	2.51189e-48	5.81	764	261	484	187	0.147897	0.717349	0.999636
2	93203048	93203498	cko_peak_2877	451	-	2.27	1.25893e-32	3.98107e-31	2.27	679	367	537	329	0.15114	0.897118	0.999636
2	93201939	93202030	cko_peak_2876	92	-	1.39	0.00954993	0.0616595	1.39	83	70	64	54	-0.0290133	0.979035	0.999636
2	93045986	93046167	cko_peak_2875	182	-	6.27	5.01187e-05	0.000457088	6.27	88	20	84	20	0.037457	0.963655	0.999636
2	93013786	93045490	cko_peak_2874	31705	-	3.05	2.95121e-07	3.31131e-06	3.05	41	45	34	68	0.836042	0.556441	0.999636
2	92989390	92993401	cko_peak_2873	4012	-	4.05	1e-14	1.58489e-13	4.05	130	61	127	77	0.340075	0.567738	0.999636
2	92986075	92986586	cko_peak_2872	512	-	5.52	7.94328e-31	2.51189e-29	5.52	216	60	242	86	0.325741	0.401322	0.999636
2	92975799	92980658	cko_peak_2871	4860	-	2.48	0.000363078	0.00295121	2.48	66	51	51	47	0.224475	0.825969	0.999636
2	92975439	92975680	cko_peak_2870	242	-	19.1	3.16228e-24	7.94328e-23	19.1	91	7	102	13	0.698797	0.564656	0.999636
2	118757631	118758488	cko_peak_2954	858	-	2.01	0.00107152	0.00812831	2.01	118	96	97	56	-0.524535	0.447869	0.999636
2	58133778	58134108	cko_peak_2718	331	-	2.44	3.01995e-05	0.000275423	2.44	142	106	86	47	-0.479506	0.3976	0.999636
2	25929502	25933604	cko_peak_2529	4103	-	2.93	1.99526e-28	6.30957e-27	2.93	702	320	762	354	-0.0022997	0.76529	0.999636
2	26907769	26908069	cko_peak_2564	301	-	9.02	1.23027e-10	1.69824e-09	9.02	71	21	65	16	-0.294595	0.775602	0.999636
2	26906426	26906606	cko_peak_2563	181	-	1.41	0.000562341	0.00446684	1.41	173	130	102	120	0.617068	0.355559	0.999636
2	26891652	26893011	cko_peak_2562	1360	-	7.69	1e-295	1e-293	7.69	6099	3436	6012	3447	-0.00431822	0.892533	0.999636
2	26603840	26604122	cko_peak_2561	283	-	16	0.000134896	0.00114815	16	25	13	18	6	-0.671203	0.62961	0.999636
2	26593176	26594792	cko_peak_2560	1617	-	4.48	3.16228e-32	1e-30	4.48	321	139	301	134	0.0103007	0.96199	0.999636
2	26468506	26468687	cko_peak_2559	182	-	2.45	0.00338844	0.0239883	2.45	80	53	36	33	0.43882	0.699898	0.999636
2	26460449	26462346	cko_peak_2558	1898	-	8.88	1.25893e-35	3.98107e-34	8.88	380	184	216	75	-0.509432	0.109397	0.999636
2	26459550	26460180	cko_peak_2557	631	-	3.38	5.01187e-21	1.25893e-19	3.38	400	217	274	111	-0.450968	0.208088	0.999636
2	26458561	26458772	cko_peak_2556	212	-	4.14	1.09648e-09	1.41254e-08	4.14	70	26	19	13	0.851698	0.734215	0.999636
2	26441762	26442062	cko_peak_2555	301	-	3.52	7.94328e-25	1.99526e-23	3.52	220	80	141	82	0.647775	0.504786	0.999636
2	26440535	26440955	cko_peak_2554	421	-	5.2	1.99526e-23	5.01187e-22	5.2	226	94	147	62	-0.00954311	0.667529	0.999636
2	26439997	26440207	cko_peak_2553	211	-	1.3	0.00707946	0.0467735	1.3	194	173	148	102	-0.401401	0.544069	0.999636
2	26439727	26439938	cko_peak_2552	212	-	4.35	1.99526e-10	2.75423e-09	4.35	76	38	53	31	0.196619	0.952273	0.999636
2	26438650	26439010	cko_peak_2551	361	-	2.81	3.98107e-19	7.94328e-18	2.81	289	162	221	121	-0.0636208	0.769445	0.999636
2	26410268	26410748	cko_peak_2550	481	-	2.69	1e-27	3.16228e-26	2.69	386	211	334	183	-0.0263038	0.913294	0.999636
2	26408334	26408574	cko_peak_2548	241	-	1.71	0.000831764	0.00645654	1.71	180	140	198	137	-0.198412	0.809333	0.999636
2	26407797	26408186	cko_peak_2547	390	-	4.71	6.30957e-24	1.58489e-22	4.71	160	69	156	77	0.165131	0.741989	0.999636
2	26397769	26398652	cko_peak_2546	884	-	2.01	7.94328e-14	1.25893e-12	2.01	250	146	197	174	0.567194	0.383516	0.999636
2	26387115	26387599	cko_peak_2545	485	-	1.51	7.94328e-14	1.25893e-12	1.51	792	592	850	712	0.13466	0.731855	0.999636
2	26383279	26383579	cko_peak_2544	301	-	2.34	1e-30	3.16228e-29	2.34	490	251	500	294	0.169325	0.618682	0.999636
2	26382921	26383131	cko_peak_2543	211	-	1.8	1.14815e-08	1.41254e-07	1.8	180	154	210	208	0.181604	0.868156	0.999636
2	26378591	26380653	cko_peak_2542	2063	-	1.44	0.000275423	0.00229087	1.44	233	179	205	166	0.0462725	0.956239	0.999636
2	26369303	26369393	cko_peak_2541	91	-	1.56	0.000239883	0.00199526	1.56	124	58	134	55	-0.218171	0.891636	0.999636
2	26365156	26365336	cko_peak_2540	181	-	2.91	0.00162181	0.0120226	2.91	41	22	65	28	-0.34655	0.956519	0.999636
2	26921739	26921978	cko_peak_2565	240	-	1.9	6.30957e-12	1.02329e-10	1.9	365	298	296	332	0.428513	0.493373	0.999636
2	26954184	26954481	cko_peak_2567	298	-	2.03	0.000114815	0.001	2.03	248	211	317	300	0.12392	0.908188	0.999636
2	26962465	26964179	cko_peak_2568	1715	-	2.12	1e-75	7.94328e-74	2.12	1864	1156	2218	1581	0.171181	0.46288	0.999636
2	30237657	30237926	cko_peak_2594	270	-	4.68	1.25893e-53	6.30957e-52	4.68	746	354	639	357	0.205877	0.726111	0.999636
2	30177480	30178450	cko_peak_2591	971	-	1.86	6.30957e-81	5.01187e-79	1.86	2048	1353	1882	1234	-0.0405275	0.930973	0.999636
2	30173500	30173648	cko_peak_2589	149	-	2.34	0.00812831	0.0524807	2.34	15	9	12	21	1.51466	0.486112	0.999636
2	30098661	30098812	cko_peak_2588	152	-	1.41	0.000263027	0.00218776	1.41	419	359	314	337	0.295293	0.603494	0.999636
2	30091355	30091415	cko_peak_2587	61	-	1.7	0.00512861	0.0354813	1.7	40	22	37	20	-0.054686	0.961283	0.999636
2	30031664	30031843	cko_peak_2586	180	-	1.68	0.000954993	0.00724436	1.68	84	68	81	71	0.0850945	0.938404	0.999636
2	29777431	29777909	cko_peak_2585	479	-	4.48	6.30957e-32	1.99526e-30	4.48	231	94	144	113	0.917757	0.227235	0.999636
2	29227708	29228007	cko_peak_2584	300	-	5.68	1.04713e-07	1.20226e-06	5.68	69	27	65	7	-1.89103	0.0613331	0.999636
2	28834998	28835298	cko_peak_2583	301	-	10.7	2.51189e-38	1e-36	10.7	250	112	185	89	0.0731241	0.90499	0.999636
2	26362764	26362884	cko_peak_2539	121	-	3.51	1.54882e-06	1.62181e-05	3.51	105	30	132	27	-0.511809	0.798105	0.999636
2	28833651	28834161	cko_peak_2582	511	-	7.45	1e-243	1e-241	7.45	1820	593	1900	567	-0.156402	0.961947	0.999636
2	28825502	28825892	cko_peak_2580	391	-	4.69	1.58489e-18	3.16228e-17	4.69	199	65	231	119	0.627668	0.157321	0.999636
2	28824544	28825084	cko_peak_2579	541	-	8.02	3.98107e-14	6.30957e-13	8.02	192	88	228	100	-0.0931601	0.87325	0.999636
2	28566310	28566551	cko_peak_2577	242	-	4.01	8.70964e-05	0.000776247	4.01	93	40	70	39	0.343693	0.771991	0.999636
2	28462174	28462320	cko_peak_2576	147	-	6.52	0.00363078	0.0251189	6.52	14	4	6	1	-0.807265	0.642569	0.999636
2	27461688	27462486	cko_peak_2575	799	-	1.58	5.7544e-05	0.000512861	1.58	122	95	98	112	0.52387	0.503073	0.999636
2	27450531	27454360	cko_peak_2574	3830	-	1.28	1.58489e-26	5.01187e-25	1.28	5345	4499	4800	4460	0.112938	0.800532	0.999636
2	27448414	27450442	cko_peak_2573	2029	-	1.67	1.69824e-08	2.0893e-07	1.67	2215	1889	2143	1759	-0.0848496	0.874829	0.999636
2	27242728	27244346	cko_peak_2571	1619	-	4.01	1.47911e-05	0.000141254	4.01	127	89	99	103	0.540438	0.478387	0.999636
2	28826490	28826640	cko_peak_2581	151	-	4.64	3.98107e-12	6.30957e-11	4.64	104	58	103	36	-0.703774	0.349348	0.999636
2	24884168	24919614	cko_peak_2504	35447	-	3.23	6.30957e-43	2.51189e-41	3.23	1898	1253	1810	1240	0.0237868	0.914382	0.999636
2	24856629	24863347	cko_peak_2503	6719	-	1.34	2.51189e-28	7.94328e-27	1.34	2494	1928	2140	1760	0.0596639	0.925788	0.999636
2	24791751	24792110	cko_peak_2502	360	-	4.8	7.94328e-23	1.99526e-21	4.8	234	97	212	95	0.0827298	0.903439	0.999636
2	24791123	24791453	cko_peak_2501	331	-	3.78	2.51189e-17	5.01187e-16	3.78	188	66	164	119	1.0178	0.0959168	0.999636
2	24661801	24677892	cko_peak_2500	16092	-	6.02	0.00630957	0.042658	6.02	15	8	1	16	4.87723	0.037121	0.999636
2	24421186	24421515	cko_peak_2498	330	-	5.59	5.01187e-13	7.94328e-12	5.59	90	33	124	42	-0.144077	0.831294	0.999636
2	23132988	23133348	cko_peak_2494	361	-	2.9	1e-07	1.14815e-06	2.9	108	61	147	58	-0.547198	0.665001	0.999636
2	23117099	23117280	cko_peak_2493	182	-	14	0.00047863	0.00380189	14	18	8	33	23	0.619436	0.651876	0.999636
2	24974205	24974590	cko_peak_2505	386	-	4.36	1e-153	1e-151	4.36	1177	407	1232	374	-0.217536	0.856703	0.999636
2	21205214	21205365	cko_peak_2492	152	-	3.11	7.4131e-05	0.000645654	3.11	54	20	72	46	0.756939	0.273933	0.999636
2	20967343	20967584	cko_peak_2490	242	-	3.06	7.94328e-06	7.76247e-05	3.06	183	153	190	171	0.0766517	0.935057	0.999636
2	20880607	20881686	cko_peak_2489	1080	-	5.34	1e-128	1e-126	5.34	1974	739	1905	718	-0.0199167	0.938882	0.999636
2	20880098	20880428	cko_peak_2488	331	-	2.6	7.94328e-13	1.25893e-11	2.6	354	259	266	269	0.43732	0.481556	0.999636
2	20871491	20879979	cko_peak_2487	8489	-	1.47	0.000128825	0.00109648	1.47	200	175	142	203	0.678577	0.320408	0.999636
2	20848517	20854035	cko_peak_2486	5519	-	3.57	0	0	3.57	9870	3684	10358	4158	0.075336	0.560148	0.999636
2	18844202	18845946	cko_peak_2485	1745	-	4.57	2.69153e-06	2.75423e-05	4.57	102	43	73	44	0.48611	0.642441	0.999636
2	18316941	18392381	cko_peak_2484	75441	-	2.04	0.000676083	0.00537032	2.04	55	51	32	74	1.28873	0.232598	0.999636
2	18217151	18231719	cko_peak_2483	14569	-	3.81	1e-203	1e-201	3.81	2058	824	2213	836	-0.113559	0.928365	0.999636
2	18207828	18208128	cko_peak_2482	301	-	5.41	3.54813e-07	3.89045e-06	5.41	65	44	76	56	0.0927064	0.881421	0.999636
2	18047420	18047481	cko_peak_2481	62	-	2.56	0.00977237	0.0630957	2.56	24	11	15	6	-0.226054	0.860115	0.999636
2	18046615	18046765	cko_peak_2480	151	-	11	0.0030903	0.0218776	11	14	1	1	5	6.09963	0.0856255	0.999636
2	21180910	21181060	cko_peak_2491	151	-	3.81	0.00323594	0.0229087	3.81	27	9	23	31	1.98594	0.162603	0.999636
2	30284319	30284971	cko_peak_2595	653	-	5.3	1.99526e-23	5.01187e-22	5.3	272	89	241	77	-0.0640306	0.887991	0.999636
2	25194392	25195166	cko_peak_2508	775	-	13	1.09648e-09	1.44544e-08	13	87	20	89	35	0.744908	0.301344	0.999636
2	26210883	26214004	cko_peak_2535	3122	-	5.38	5.01187e-60	3.16228e-58	5.38	450	160	455	174	0.0754167	0.748356	0.999636
2	26060150	26060361	cko_peak_2533	212	-	4.47	1.58489e-15	2.51189e-14	4.47	133	52	69	26	-0.0828992	0.528676	0.999636
2	25939373	25940123	cko_peak_2532	751	-	2.5	1.25893e-90	1.25893e-88	2.5	2961	2038	2830	1880	-0.0807961	0.88831	0.999636
2	25938535	25939224	cko_peak_2531	690	-	2.59	1e-105	1e-103	2.59	1869	865	1859	872	-0.0102894	0.881413	0.999636
2	25938056	25938386	cko_peak_2530	331	-	4.43	1e-144	1e-142	4.43	1232	629	1302	672	-0.0139832	0.821821	0.999636
2	25707241	25708246	cko_peak_2528	1006	-	4.51	2.51189e-19	5.01187e-18	4.51	209	159	204	160	0.0143217	0.980695	0.999636
2	25587369	25587519	cko_peak_2525	151	-	1.93	7.76247e-06	7.58578e-05	1.93	142	103	69	116	1.18305	0.0941945	0.999636
2	25583735	25584882	cko_peak_2524	1148	-	2.01	1e-123	1e-120	2.01	4200	2737	3872	2760	0.099726	0.789441	0.999636
2	25574930	25574990	cko_peak_2523	61	-	2.01	0.00794328	0.0512861	2.01	1	1	3	5	0.707308	0.831523	0.999636
2	25193946	25194096	cko_peak_2507	151	-	2.31	0.00645654	0.042658	2.31	40	21	81	14	-1.63254	0.265877	0.999636
2	25518844	25519499	cko_peak_2520	656	-	6.89	1e-44	3.98107e-43	6.89	387	85	419	145	0.626244	0.165725	0.999636
2	25272068	25272416	cko_peak_2518	349	-	1.62	1.58489e-27	5.01187e-26	1.62	1359	1050	1851	1252	-0.221571	0.899989	0.999636
2	25271157	25271306	cko_peak_2517	150	-	1.84	0.0042658	0.0288403	1.84	44	31	32	27	0.230466	0.859576	0.999636
2	25246853	25247213	cko_peak_2516	361	-	2.38	1.99526e-07	2.23872e-06	2.38	129	79	127	102	0.36153	0.586833	0.999636
2	25246195	25246525	cko_peak_2515	331	-	2.51	3.16228e-19	6.30957e-18	2.51	259	138	327	148	-0.265067	0.952537	0.999636
2	25245388	25245837	cko_peak_2514	450	-	3.43	6.0256e-09	7.58578e-08	3.43	137	79	139	67	-0.288258	0.727045	0.999636
2	25244850	25245120	cko_peak_2513	271	-	2.72	0.000851138	0.00660693	2.72	85	59	81	52	-0.14232	0.881166	0.999636
2	25223017	25223343	cko_peak_2512	327	-	1.6	1e-40	3.98107e-39	1.6	4314	3287	5208	3871	-0.0654256	0.91954	0.999636
2	25222603	25222751	cko_peak_2511	149	-	1.62	3.98107e-12	6.30957e-11	1.62	1762	938	2025	1066	-0.0458176	0.760879	0.999636
2	25222307	25222544	cko_peak_2510	238	-	1.13	1.65959e-09	2.13796e-08	1.13	5015	4335	5691	5152	0.0370109	0.88195	0.999636
2	25195611	25195880	cko_peak_2509	270	-	7.02	0.00316228	0.0223872	7.02	33	11	53	26	0.527825	0.455121	0.999636
2	25564182	25564409	cko_peak_2521	228	-	5.01	9.33254e-05	0.000831764	5.01	39	10	36	24	1.34885	0.220494	0.999636
2	30285296	30285445	cko_peak_2596	150	-	11	0.0030903	0.0218776	11	5	0	7	3	9.31019	0.323016	0.999636
2	30286007	30286097	cko_peak_2597	91	-	1.82	0.00549541	0.0371535	1.82	49	32	49	20	-0.707729	0.483554	0.999636
2	30402323	30402653	cko_peak_2598	331	-	2.92	1.77828e-06	1.8197e-05	2.92	82	41	71	43	0.24686	0.79129	0.999636
2	44565187	44565397	cko_peak_2684	211	-	2.72	6.60693e-09	8.31764e-08	2.72	105	56	120	54	-0.27477	0.850166	0.999636
2	39041278	39047128	cko_peak_2682	5851	-	1.58	6.0256e-06	6.0256e-05	1.58	183	151	172	163	0.170101	0.823578	0.999636
2	38926276	38927598	cko_peak_2681	1323	-	16	1.86209e-05	0.00017378	16	270	203	184	150	0.0870792	0.944532	0.999636
2	38693885	38694036	cko_peak_2680	152	-	2.49	9.54993e-07	1.02329e-05	2.49	72	43	56	45	0.398501	0.684834	0.999636
2	37800569	37800839	cko_peak_2679	271	-	2.34	1e-10	1.38038e-09	2.34	193	123	144	86	-0.123375	0.744227	0.999636
2	37800271	37800421	cko_peak_2678	151	-	1.66	0.00501187	0.0346737	1.66	129	83	105	56	-0.30036	0.609948	0.999636
2	37800003	37800213	cko_peak_2677	211	-	2.86	0.00025704	0.00213796	2.86	186	145	192	106	-0.52745	0.428361	0.999636
2	37799258	37799468	cko_peak_2676	211	-	3.48	1.41254e-07	1.58489e-06	3.48	66	33	68	51	0.555305	0.476647	0.999636
2	37657886	37703739	cko_peak_2675	45854	-	3.51	0.000112202	0.000977237	3.51	1077	737	1234	754	-0.193081	0.870775	0.999636
2	37647170	37657768	cko_peak_2674	10599	-	7.52	7.94328e-34	2.51189e-32	7.52	1433	1221	1665	1341	-0.110895	0.901522	0.999636
2	37640873	37645508	cko_peak_2673	4636	-	1.19	0.00040738	0.00331131	1.19	636	541	612	595	0.163099	0.779997	0.999636
2	37574090	37574241	cko_peak_2670	152	-	1.92	0.00676083	0.0446684	1.92	48	30	39	54	1.1179	0.310331	0.999636
2	37435997	37436895	cko_peak_2669	899	-	9.02	2.51189e-27	6.30957e-26	9.02	304	134	248	111	-0.00759931	0.8718	0.999636
2	37429263	37429593	cko_peak_2667	331	-	4.92	3.16228e-15	6.30957e-14	4.92	103	36	99	38	0.105489	0.864554	0.999636
2	37428666	37429115	cko_peak_2666	450	-	6.96	2.51189e-21	6.30957e-20	6.96	165	44	105	41	0.52054	0.768948	0.999636
2	37375184	37375394	cko_peak_2664	211	-	7.02	3.80189e-07	4.16869e-06	7.02	53	19	26	22	1.20933	0.343504	0.999636
2	37358793	37359093	cko_peak_2663	301	-	19.1	1.94984e-05	0.00018197	19.1	17	0	7	3	8.94762	0.156073	0.999636
2	37351777	37358435	cko_peak_2662	6659	-	3.31	1e-150	1e-147	3.31	4909	3108	4255	2666	-0.0446969	0.844584	0.999636
2	36117564	36117714	cko_peak_2661	151	-	2.01	0.000562341	0.00446684	2.01	65	37	84	29	-0.751079	0.495944	0.999636
2	36083205	36083593	cko_peak_2660	389	-	4.78	2.51189e-41	1e-39	4.78	312	101	381	131	0.0573094	0.56272	0.999636
2	36082370	36082728	cko_peak_2659	359	-	7.02	0.00120226	0.00912011	7.02	27	11	34	16	0.178336	0.838694	0.999636
2	36044490	36049406	cko_peak_2658	4917	-	2.58	2.51189e-87	2.51189e-85	2.58	1870	1141	1621	1017	0.0105179	0.964097	0.999636
2	44988484	44996913	cko_peak_2686	8430	-	8.36	0	0	8.36	9161	2982	6369	1966	-0.106236	0.326359	0.999636
2	45110368	45110489	cko_peak_2688	122	-	11	0.0030903	0.0218776	11	9	1	4	5	3.4622	0.308484	0.999636
2	57108056	57108327	cko_peak_2715	272	-	16	0.000134896	0.00114815	16	14	1	34	4	0.690235	0.564809	0.999636
2	53191133	53191284	cko_peak_2713	152	-	2.01	0.00346737	0.0245471	2.01	94	78	68	70	0.28135	0.72385	0.999636
2	53139168	53144784	cko_peak_2712	5617	-	1.57	1.25893e-16	2.51189e-15	1.57	1940	1659	1884	1497	-0.135639	0.79244	0.999636
2	52739162	52739313	cko_peak_2711	152	-	1.52	0.00301995	0.0218776	1.52	2	9	4	7	-1.39223	0.710029	0.999636
2	52424750	52424901	cko_peak_2709	152	-	5.01	1.99526e-12	3.16228e-11	5.01	126	34	108	26	-0.194288	0.767696	0.999636
2	52401991	52404914	cko_peak_2708	2924	-	8.31	3.16228e-26	7.94328e-25	8.31	204	59	267	92	0.222991	0.365908	0.999636
2	52291077	52291258	cko_peak_2705	182	-	8.02	0.00630957	0.0416869	8.02	23	9	11	4	-0.135452	0.859147	0.999636
2	52284340	52286151	cko_peak_2704	1812	-	2.94	0.000169824	0.00144544	2.94	45	15	19	5	-0.370694	0.550543	0.999636
2	52279917	52281466	cko_peak_2703	1550	-	10	0.00114815	0.00870964	10	17	6	4	11	2.93227	0.144693	0.999636
2	44997452	44997752	cko_peak_2687	301	-	2.42	3.98107e-32	1.25893e-30	2.42	547	280	351	162	-0.17902	0.382992	0.999636
2	52227381	52228503	cko_peak_2702	1123	-	3.51	0.00977237	0.0630957	3.51	40	17	14	9	0.567378	0.845726	0.999636
2	52183746	52185301	cko_peak_2700	1556	-	2.01	0.000467735	0.00371535	2.01	59	41	54	43	0.166811	0.877444	0.999636
2	52165176	52169892	cko_peak_2698	4717	-	1.89	1.7378e-08	2.13796e-07	1.89	337	245	255	232	0.293937	0.651623	0.999636
2	52157911	52161412	cko_peak_2697	3502	-	2.07	2.0893e-05	0.000194984	2.07	92	65	57	96	1.22361	0.155699	0.999636
2	51958904	51973018	cko_peak_2696	14115	-	1.51	1.58489e-14	2.51189e-13	1.51	1276	995	811	680	0.0750355	0.996453	0.999636
2	51925646	51925887	cko_peak_2695	242	-	3.18	9.12011e-06	8.91251e-05	3.18	75	32	77	27	-0.312738	0.788018	0.999636
2	51148961	51149111	cko_peak_2694	151	-	1.7	0.00138038	0.0104713	1.7	227	141	194	100	-0.298717	0.565346	0.999636
2	51131932	51132680	cko_peak_2693	749	-	6.64	1e-119	1e-117	6.64	1252	325	1193	331	0.0663748	0.825236	0.999636
2	51131573	51131783	cko_peak_2692	211	-	3.76	5.01187e-15	7.94328e-14	3.76	131	66	127	68	0.0581498	0.902342	0.999636
2	51131154	51131484	cko_peak_2691	331	-	2.76	5.01187e-32	1.58489e-30	2.76	730	457	751	397	-0.273629	0.663834	0.999636
2	48949128	48949989	cko_peak_2690	862	-	1.48	0.00245471	0.0177828	1.48	397	338	296	301	0.226625	0.689064	0.999636
2	45111022	45111113	cko_peak_2689	92	-	5.35	0.00218776	0.0158489	5.35	24	16	40	14	-0.959268	0.54197	0.999636
2	52204674	52205673	cko_peak_2701	1000	-	17	7.07946e-05	0.000630957	17	22	4	37	23	1.74388	0.142894	0.999636
2	35979294	35979624	cko_peak_2657	331	-	6.27	1.07152e-05	0.000104713	6.27	66	11	66	18	0.680836	0.470091	0.999636
2	35402154	35402724	cko_peak_2655	571	-	3.61	0.00380189	0.0263027	3.61	74	37	112	25	-1.19316	0.294924	0.999636
2	32707437	32708217	cko_peak_2624	781	-	6.66	1e-154	1e-151	6.66	1984	1252	1957	1259	-0.0018452	0.919729	0.999636
2	32416014	32416255	cko_peak_2623	242	-	2.64	4.67735e-06	4.67735e-05	2.64	61	27	39	24	0.445753	0.77206	0.999636
2	32415415	32415566	cko_peak_2622	152	-	4.51	0.00354813	0.0245471	4.51	29	9	27	20	1.22544	0.34313	0.999636
2	32069533	32082704	cko_peak_2620	13172	-	11.4	1e-14	1.58489e-13	11.4	125	39	92	21	-0.48052	0.404508	0.999636
2	32068814	32068935	cko_peak_2619	122	-	11	0.0030903	0.0218776	11	6	4	12	1	-3.02966	0.332313	0.999636
2	31887232	31887383	cko_peak_2618	152	-	1.75	5.7544e-07	6.16595e-06	1.75	191	109	129	85	0.177751	0.951699	0.999636
2	31036197	31048274	cko_peak_2613	12078	-	1.42	1.23027e-07	1.41254e-06	1.42	1034	778	864	728	0.133644	0.82056	0.999636
2	32712573	32712784	cko_peak_2625	212	-	4.76	5.01187e-39	1.99526e-37	4.76	1180	1111	1088	885	-0.240658	0.636115	0.999636
2	31032879	31033030	cko_peak_2612	152	-	4.3	9.12011e-05	0.000812831	4.3	29	19	21	21	0.580396	0.67957	0.999636
2	31030096	31030306	cko_peak_2610	211	-	3.92	1e-10	1.34896e-09	3.92	89	37	59	43	0.780245	0.422401	0.999636
2	30981527	30981941	cko_peak_2608	415	-	1.64	1e-20	1.99526e-19	1.64	1778	1574	1407	1297	0.0287187	0.971296	0.999636
2	30972235	30972443	cko_peak_2607	209	-	8.02	0.00128825	0.00954993	8.02	60	41	49	40	0.2269	0.838927	0.999636
2	30967108	30967317	cko_peak_2606	210	-	1.92	8.12831e-07	8.51138e-06	1.92	142	84	194	124	0.082056	0.691098	0.999636
2	30960805	30961044	cko_peak_2605	240	-	3.63	6.45654e-10	8.51138e-09	3.63	79	31	109	63	0.529023	0.292941	0.999636
2	30892160	30892579	cko_peak_2604	420	-	5.46	3.16228e-23	7.94328e-22	5.46	185	66	258	72	-0.383972	0.98446	0.999636
2	30824170	30824439	cko_peak_2603	270	-	3.01	0.0047863	0.0323594	3.01	42	29	57	21	-0.935893	0.4174	0.999636
2	30473026	30473295	cko_peak_2602	270	-	4.63	3.16228e-49	1.58489e-47	4.63	319	98	307	86	-0.162785	0.857321	0.999636
2	30472639	30472908	cko_peak_2601	270	-	4.03	2.51189e-27	7.94328e-26	4.03	181	60	160	41	-0.401078	0.523992	0.999636
2	30414603	30415335	cko_peak_2599	733	-	8.02	0.000158489	0.00134896	8.02	45	26	23	23	0.761756	0.524475	0.999636
2	31032191	31032311	cko_peak_2611	121	-	3.41	0.00831764	0.0537032	3.41	13	7	7	6	0.641035	0.806534	0.999636
2	35408015	35416506	cko_peak_2656	8492	-	1.42	0.000977237	0.0074131	1.42	173	146	179	165	0.0976529	0.918517	0.999636
2	32762527	32762945	cko_peak_2626	419	-	6.02	0.00057544	0.00457088	6.02	51	17	63	20	-0.100047	0.945875	0.999636
2	32777847	32778155	cko_peak_2628	309	-	4.01	0.0018197	0.0131826	4.01	27	13	16	19	1.27272	0.386472	0.999636
2	35401795	35401946	cko_peak_2654	152	-	11	0.0030903	0.0218776	11	9	3	4	8	2.55531	0.390105	0.999636
2	35401256	35401586	cko_peak_2653	331	-	5.26	2.51189e-12	3.98107e-11	5.26	102	42	158	44	-0.593898	0.832479	0.999636
2	34948229	34948380	cko_peak_2652	152	-	4.68	0.00630957	0.0416869	4.68	15	14	8	8	0.0698785	0.895632	0.999636
2	34943398	34943908	cko_peak_2651	511	-	19.1	1.99526e-13	3.16228e-12	19.1	110	37	47	19	0.235588	0.776557	0.999636
2	34852514	34854262	cko_peak_2650	1749	-	2.7	3.98107e-26	1.25893e-24	2.7	375	177	466	245	0.125936	0.488258	0.999636
2	34813000	34822908	cko_peak_2649	9909	-	4.02	1e-235	1e-232	4.02	1672	455	1584	466	0.0828087	0.795971	0.999636
2	34805686	34806389	cko_peak_2648	704	-	3.67	1e-155	1e-153	3.67	1101	337	1020	399	0.324228	0.454616	0.999636
2	34728441	34729041	cko_peak_2647	601	-	5.35	5.01187e-23	1.25893e-21	5.35	327	120	328	154	0.325834	0.4458	0.999636
2	34677979	34678160	cko_peak_2646	182	-	1.68	7.94328e-05	0.000707946	1.68	157	108	198	114	-0.286391	0.812698	0.999636
2	33825057	33827689	cko_peak_2645	2633	-	1.45	0.00812831	0.0524807	1.45	125	104	101	75	-0.193705	0.796589	0.999636
2	33732735	33733364	cko_peak_2644	630	-	6.31	6.30957e-39	2.51189e-37	6.31	376	98	252	76	0.180869	0.861725	0.999636
2	33732286	33732437	cko_peak_2643	152	-	2.44	0.00269153	0.0190546	2.44	55	40	22	27	0.72523	0.457903	0.999636
2	33731807	33731988	cko_peak_2642	182	-	2.47	0.00323594	0.0223872	2.47	49	19	61	14	-0.786257	0.577167	0.999636
2	33567220	33567311	cko_peak_2640	92	-	4.68	0.00630957	0.0416869	4.68	16	3	4	3	1.97034	0.66543	0.999636
2	33453600	33462354	cko_peak_2639	8755	-	5.6	1e-218	1e-215	5.6	4000	1488	3042	1250	0.113876	0.892883	0.999636
2	33410917	33412024	cko_peak_2638	1108	-	5.64	2.51189e-36	7.94328e-35	5.64	749	292	730	309	0.0890505	0.752139	0.999636
2	33137507	33141032	cko_peak_2637	3526	-	2.21	0.00301995	0.0213796	2.21	47	16	27	31	1.72424	0.135405	0.999636
2	33136104	33136314	cko_peak_2636	211	-	3.34	9.12011e-07	9.77237e-06	3.34	67	21	77	54	1.13222	0.117646	0.999636
2	33135417	33135507	cko_peak_2635	91	-	2.61	0.00549541	0.0371535	2.61	20	16	13	5	-1.08624	0.568028	0.999636
2	32986551	32986821	cko_peak_2634	271	-	1.82	5.01187e-12	7.94328e-11	1.82	310	230	190	140	-0.0395954	0.843182	0.999636
2	32941847	32945580	cko_peak_2632	3734	-	1.32	7.58578e-06	7.4131e-05	1.32	414	354	401	385	0.13748	0.834013	0.999636
2	32926530	32926800	cko_peak_2631	271	-	2.8	3.38844e-06	3.46737e-05	2.8	59	39	71	51	0.0902619	0.879116	0.999636
2	32926082	32926292	cko_peak_2630	211	-	1.58	1.90546e-06	1.99526e-05	1.58	181	136	175	122	-0.137748	0.852949	0.999636
2	33731299	33731689	cko_peak_2641	391	-	4.45	1.58489e-28	5.01187e-27	4.45	278	141	205	121	0.189116	0.919232	0.999636
2	119018556	119021843	cko_peak_2956	3288	-	5.1	6.30957e-51	3.16228e-49	5.1	749	321	845	336	-0.137755	0.924124	0.999636
2	165490467	165490885	cko_peak_3283	419	-	3.99	6.30957e-24	1.58489e-22	3.99	173	74	183	89	0.155551	0.670949	0.999636
2	165381389	165381839	cko_peak_3282	451	-	3.5	6.30957e-30	1.99526e-28	3.5	357	163	358	189	0.179822	0.631495	0.999636
2	165380970	165381121	cko_peak_3281	152	-	3.93	2.39883e-06	2.51189e-05	3.93	60	32	52	36	0.346719	0.728804	0.999636
2	165379862	165380672	cko_peak_3280	811	-	4.15	2.51189e-16	5.01187e-15	4.15	380	206	399	225	0.0272341	0.825085	0.999636
2	165379413	165379624	cko_peak_3279	212	-	1.61	0.000288403	0.00234423	1.61	110	81	144	108	-0.00318498	0.952486	0.999636
2	165377736	165378216	cko_peak_3277	481	-	7.02	1.25893e-57	7.94328e-56	7.02	385	124	480	176	0.157402	0.402111	0.999636
2	165290004	165290514	cko_peak_3276	511	-	3.94	3.98107e-37	1.58489e-35	3.94	320	134	276	118	0.000300306	0.942414	0.999636
2	165276672	165277089	cko_peak_3275	418	-	3.95	1.25893e-48	6.30957e-47	3.95	487	210	480	156	-0.437613	0.461538	0.999636
2	165012843	165034867	cko_peak_3274	22025	-	2.53	1e-125	1e-123	2.53	2373	1213	1984	1060	0.0341276	0.940355	0.999636
2	165001676	165001827	cko_peak_3273	152	-	2.84	0.00812831	0.0524807	2.84	24	10	24	23	1.17198	0.425045	0.999636
2	165000986	165001257	cko_peak_3272	272	-	2.54	3.63078e-10	4.89779e-09	2.54	171	96	140	67	-0.259961	0.604893	0.999636
2	164911636	164911757	cko_peak_3271	122	-	2.58	8.51138e-07	9.12011e-06	2.58	85	52	82	42	-0.285941	0.738832	0.999636
2	164832889	164832979	cko_peak_3269	91	-	3.61	0.00524807	0.0354813	3.61	16	3	11	6	1.51091	0.495086	0.999636
2	164426074	164426135	cko_peak_3264	62	-	1.43	1.58489e-31	5.01187e-30	1.43	1887	1199	1465	826	-0.202081	0.469088	0.999636
2	164164512	164164751	cko_peak_3263	240	-	2.47	0.00316228	0.0223872	2.47	60	28	74	34	-0.052112	0.917789	0.999636
2	164054348	164054469	cko_peak_3262	122	-	1.19	0.00537032	0.0363078	1.19	456	340	424	266	-0.278796	0.602136	0.999636
2	163863605	163863995	cko_peak_3261	391	-	3.46	5.01187e-10	6.76083e-09	3.46	165	81	117	84	0.518768	0.533234	0.999636
2	163863008	163863337	cko_peak_3260	330	-	5.05	0	0	5.05	1671	461	1414	396	-0.0079939	0.861586	0.999636
2	163469360	163469689	cko_peak_3259	330	-	4.11	1.86209e-10	2.5704e-09	4.11	98	38	94	28	-0.410109	0.63213	0.999636
2	165491093	165491422	cko_peak_3284	330	-	2.18	4.57088e-06	4.57088e-05	2.18	290	148	283	136	-0.116397	0.903044	0.999636
2	165491570	165491661	cko_peak_3285	92	-	3.51	0.00288403	0.0204174	3.51	186	50	136	56	0.585538	0.548951	0.999636
2	165784301	165784840	cko_peak_3286	540	-	2.19	2.51189e-18	5.01187e-17	2.19	441	254	340	234	0.227267	0.784909	0.999636
2	165785377	165785737	cko_peak_3287	361	-	2.69	3.16228e-19	6.30957e-18	2.69	455	272	318	224	0.207075	0.875288	0.999636
2	167483527	167483827	cko_peak_3313	301	-	2.93	8.31764e-05	0.00074131	2.93	80	50	64	42	0.0407321	0.975509	0.999636
2	167483108	167483288	cko_peak_3312	181	-	3.01	2.0893e-05	0.000199526	3.01	60	37	72	45	-0.0102919	0.947658	0.999636
2	167301070	167302045	cko_peak_3310	976	-	4.42	1e-126	1e-124	4.42	772	259	783	189	-0.504635	0.433784	0.999636
2	167106075	167106226	cko_peak_3309	152	-	5.01	0.00371535	0.025704	5.01	11	4	22	6	-0.444695	0.902937	0.999636
2	167105536	167105746	cko_peak_3308	211	-	2.27	0.00162181	0.0120226	2.27	53	30	82	43	-0.139915	0.937348	0.999636
2	167104096	167104607	cko_peak_3305	512	-	7.45	7.94328e-22	1.99526e-20	7.45	173	54	176	42	-0.417031	0.651222	0.999636
2	167103646	167103827	cko_peak_3304	182	-	3.18	0.00707946	0.0467735	3.18	29	7	51	13	0.0489833	0.687791	0.999636
2	167102806	167103017	cko_peak_3303	212	-	16	0.000134896	0.00114815	16	13	0	12	6	8.72523	0.0732203	0.999636
2	167100917	167101548	cko_peak_3302	632	-	9.56	2.51189e-31	7.94328e-30	9.56	174	34	171	59	0.790614	0.212324	0.999636
2	163467094	163467303	cko_peak_3258	210	-	3.34	0.000512861	0.0040738	3.34	34	20	30	43	1.25525	0.336217	0.999636
2	167099027	167099358	cko_peak_3301	332	-	8.02	6.30957e-13	1e-11	8.02	71	11	95	17	0.178266	0.659994	0.999636
2	167056007	167056217	cko_peak_3299	211	-	1.28	8.51138e-07	9.12011e-06	1.28	799	712	472	422	-0.0248828	0.972797	0.999636
2	167055259	167055709	cko_peak_3298	451	-	4	1.99526e-73	1.58489e-71	4	697	197	418	97	-0.31414	0.203806	0.999636
2	167042615	167046946	cko_peak_3297	4332	-	1.37	3.98107e-19	7.94328e-18	1.37	4505	3846	2633	2606	0.183641	0.742464	0.999636
2	167038632	167038962	cko_peak_3296	331	-	2.14	1e-12	1.58489e-11	2.14	330	196	213	107	-0.271287	0.392507	0.999636
2	167038094	167038544	cko_peak_3295	451	-	4.82	1e-202	1e-200	4.82	1470	315	994	236	0.118276	0.729995	0.999636
2	167036689	167037467	cko_peak_3294	779	-	2.91	1e-146	1e-143	2.91	2385	1017	1418	622	0.0111413	0.391439	0.999636
2	166948895	166949774	cko_peak_3293	880	-	3.27	1e-88	1e-86	3.27	1508	635	1420	669	0.132338	0.701516	0.999636
2	166132783	166155146	cko_peak_3291	22364	-	3.64	3.98107e-23	1e-21	3.64	333	158	265	123	-0.0613936	0.766876	0.999636
2	166074138	166074798	cko_peak_3290	661	-	3.15	7.94328e-57	3.98107e-55	3.15	1440	806	1267	668	-0.115937	0.736429	0.999636
2	165828199	165828619	cko_peak_3289	421	-	2.03	1.31826e-09	1.7378e-08	2.03	551	415	390	330	0.138276	0.867559	0.999636
2	165807926	165815342	cko_peak_3288	7417	-	3.49	1e-214	1e-212	3.49	2659	1018	1685	734	0.156592	0.68489	0.999636
2	167056485	167060054	cko_peak_3300	3570	-	2.07	0	0	2.07	9541	5371	5552	3536	0.148403	0.715925	0.999636
2	163415591	163419458	cko_peak_3257	3868	-	1.77	1e-20	1.99526e-19	1.77	550	450	590	458	-0.105518	0.891817	0.999636
2	163406840	163407081	cko_peak_3256	242	-	1.79	2.51189e-11	3.38844e-10	1.79	482	346	459	343	0.0283183	0.94227	0.999636
2	163376261	163397634	cko_peak_3255	21374	-	4.68	1e-21	1.99526e-20	4.68	207	94	339	133	-0.240618	0.700205	0.999636
2	157104074	157104225	cko_peak_3224	152	-	6.52	0.00363078	0.0251189	6.52	11	4	7	2	-0.37758	0.868732	0.999636
2	157040262	157040890	cko_peak_3223	629	-	7.59	1.99526e-42	7.94328e-41	7.59	406	184	314	166	0.192535	0.891874	0.999636
2	157021285	157021465	cko_peak_3222	181	-	1.84	0.00281838	0.0199526	1.84	66	49	79	58	-0.0457727	0.977517	0.999636
2	157020478	157021166	cko_peak_3221	689	-	4.66	7.94328e-16	1.25893e-14	4.66	236	107	228	119	0.173447	0.710022	0.999636
2	157017353	157018191	cko_peak_3220	839	-	5.68	1e-50	5.01187e-49	5.68	573	234	493	198	-0.0537178	0.834922	0.999636
2	157016815	157017174	cko_peak_3219	360	-	7.62	3.16228e-14	6.30957e-13	7.62	122	50	100	66	0.657762	0.378094	0.999636
2	157006157	157006456	cko_peak_3218	300	-	2.04	5.01187e-13	7.94328e-12	2.04	302	176	332	207	0.0677635	0.762876	0.999636
2	156995830	156996039	cko_peak_3217	210	-	3.07	7.58578e-10	1e-08	3.07	97	62	104	76	0.163547	0.791062	0.999636
2	156873111	156873351	cko_peak_3216	241	-	2.27	0.000177828	0.00151356	2.27	124	111	87	103	0.37368	0.584493	0.999636
2	156862782	156862963	cko_peak_3215	182	-	4.38	1.28825e-07	1.44544e-06	4.38	48	18	24	20	1.12235	0.398336	0.999636
2	156853619	156854010	cko_peak_3214	392	-	3.68	3.98107e-11	5.62341e-10	3.68	255	215	251	157	-0.460419	0.457547	0.999636
2	156167745	156174932	cko_peak_3213	7188	-	1.51	0	0	1.51	17856	12579	16319	12222	0.0586622	0.869848	0.999636
2	157556658	157556866	cko_peak_3225	209	-	2.21	1.25893e-19	2.51189e-18	2.21	308	179	364	135	-0.677665	0.349552	0.999636
2	156123817	156124027	cko_peak_3212	211	-	2.72	0.000489779	0.00389045	2.72	64	43	66	29	-0.642335	0.479263	0.999636
2	156095766	156095977	cko_peak_3210	212	-	1.89	0.00151356	0.0112202	1.89	53	43	38	25	-0.332073	0.752769	0.999636
2	155848298	155851370	cko_peak_3209	3073	-	3.34	5.7544e-08	6.76083e-07	3.34	115	86	98	89	0.250592	0.754648	0.999636
2	155826654	155826835	cko_peak_3208	182	-	1.62	8.91251e-05	0.000794328	1.62	88	47	65	59	0.735461	0.393206	0.999636
2	155825819	155826090	cko_peak_3207	272	-	3.68	0.000891251	0.00691831	3.68	52	25	44	32	0.567495	0.582933	0.999636
2	155818656	155818896	cko_peak_3206	241	-	2.17	0.00281838	0.0204174	2.17	76	58	53	41	-0.0100791	0.975566	0.999636
2	155817729	155818358	cko_peak_3205	630	-	7.22	3.16228e-53	1.58489e-51	7.22	628	246	517	197	-0.0695196	0.744882	0.999636
2	155702152	155702509	cko_peak_3204	358	-	2.09	1.99526e-65	1.25893e-63	2.09	907	468	590	311	0.00113646	0.605096	0.999636
2	155634929	155635109	cko_peak_3203	181	-	1.82	1.25893e-13	1.99526e-12	1.82	370	280	326	288	0.193638	0.751496	0.999636
2	155563210	155563391	cko_peak_3201	182	-	2.79	0.000177828	0.00151356	2.79	43	18	40	39	1.19016	0.257958	0.999636
2	155440748	155473684	cko_peak_3200	32937	-	4.15	0.000151356	0.00128825	4.15	36	26	40	14	-1.07475	0.351645	0.999636
2	155421149	155421540	cko_peak_3199	392	-	4.59	1e-14	1.58489e-13	4.59	282	154	256	142	-0.00714526	0.990363	0.999636
2	156096426	156098346	cko_peak_3211	1921	-	4.73	2.51189e-94	1.99526e-92	4.73	2589	872	2558	970	0.141378	0.591749	0.999636
2	167483946	167484575	cko_peak_3314	630	-	3.13	3.16228e-59	1.99526e-57	3.13	732	283	655	192	-0.429004	0.357269	0.999636
2	158007348	158008154	cko_peak_3226	807	-	4.81	1e-129	1e-127	4.81	1009	382	881	374	0.135521	0.829679	0.999636
2	158008810	158009049	cko_peak_3228	240	-	3.76	1.77828e-07	2.04174e-06	3.76	65	30	55	33	0.348854	0.732317	0.999636
2	163338689	163339342	cko_peak_3254	654	-	2.14	0.00169824	0.0125893	2.14	53	35	39	24	-0.131459	0.8842	0.999636
2	163337739	163337890	cko_peak_3253	152	-	2.58	0.00125893	0.00954993	2.58	59	24	42	12	-0.539332	0.490788	0.999636
2	161042080	161052845	cko_peak_3251	10766	-	2.25	0	0	2.25	9743	4571	8746	4101	-0.0304485	0.901533	0.999636
2	160966018	160967845	cko_peak_3250	1828	-	4.01	7.94328e-27	1.99526e-25	4.01	858	369	798	370	0.0788362	0.834206	0.999636
2	160965209	160965719	cko_peak_3249	511	-	3.2	7.94328e-85	6.30957e-83	3.2	1702	962	1577	918	0.0128484	0.956873	0.999636
2	160960050	160960291	cko_peak_3248	242	-	1.7	1.58489e-16	3.16228e-15	1.7	809	606	719	570	0.0521349	0.93131	0.999636
2	160949224	160956109	cko_peak_3247	6886	-	4.85	6.30957e-55	3.16228e-53	4.85	859	321	790	337	0.161324	0.711763	0.999636
2	160908284	160909000	cko_peak_3246	717	-	4.91	1e-222	1e-220	4.91	2200	771	2620	904	-0.0521286	0.621454	0.999636
2	160907271	160908196	cko_peak_3245	926	-	7.07	1e-153	1e-151	7.07	1458	440	1950	596	-0.0113318	0.41385	0.999636
2	160906973	160907212	cko_peak_3244	240	-	1.88	1e-11	1.62181e-10	1.88	282	181	329	160	-0.429967	0.595598	0.999636
2	160906555	160906795	cko_peak_3243	241	-	3.56	1.25893e-26	3.16228e-25	3.56	221	99	316	159	0.137991	0.407768	0.999636
2	158008362	158008661	cko_peak_3227	300	-	3.91	7.94328e-22	1.99526e-20	3.91	220	118	194	70	-0.60157	0.275752	0.999636
2	160887377	160887555	cko_peak_3242	179	-	13	0.000891251	0.00691831	13	11	0	15	5	9.31019	0.119364	0.999636
2	160780188	160780848	cko_peak_3240	661	-	2.22	5.01187e-36	1.99526e-34	2.22	1422	964	994	705	0.0355366	0.857244	0.999636
2	160779558	160780069	cko_peak_3239	512	-	3.53	5.01187e-32	1.58489e-30	3.53	489	291	353	225	0.0694149	0.923609	0.999636
2	160771063	160771574	cko_peak_3238	512	-	3.63	1e-17	1.99526e-16	3.63	279	141	229	79	-0.58051	0.230968	0.999636
2	160769653	160769924	cko_peak_3236	272	-	5.01	2.29087e-06	2.34423e-05	5.01	62	30	42	27	0.380219	0.791768	0.999636
2	160365844	160366083	cko_peak_3234	240	-	2.12	4.7863e-08	5.62341e-07	2.12	120	89	53	45	0.165433	0.903899	0.999636
2	160365100	160365756	cko_peak_3233	657	-	15.2	1e-159	1e-157	15.2	922	178	410	93	0.202911	0.436138	0.999636
2	158216770	158217099	cko_peak_3231	330	-	3.82	1.23027e-09	1.62181e-08	3.82	162	95	177	78	-0.441866	0.585807	0.999636
2	158196108	158196348	cko_peak_3230	241	-	3.34	1.47911e-08	1.77828e-07	3.34	83	37	105	60	0.328574	0.487776	0.999636
2	158117150	158117630	cko_peak_3229	481	-	2.71	1.58489e-23	3.98107e-22	2.71	383	254	320	190	-0.189214	0.663873	0.999636
2	160781177	160782168	cko_peak_3241	992	-	6.62	2.51189e-54	1.25893e-52	6.62	706	266	476	230	0.329257	0.872219	0.999636
2	167617869	167631947	cko_peak_3315	14079	-	1.18	5.01187e-17	1e-15	1.18	4947	4597	3871	3713	0.016083	0.976988	0.999636
2	167617861	167644888	cko_peak_3316	27028	-	1.17	7.94328e-17	1.58489e-15	1.17	5529	5037	4393	4094	0.00310125	0.991529	0.999636
2	181584823	181585316	cko_peak_3403	494	-	2.6	6.30957e-54	3.16228e-52	2.6	775	385	925	412	-0.187128	0.957877	0.999636
2	181411807	181424114	cko_peak_3402	12308	-	7.02	1.25893e-72	1e-70	7.02	1472	794	1106	585	-0.0579333	0.644314	0.999636
2	181390992	181395483	cko_peak_3401	4492	-	4.45	3.16228e-100	3.16228e-98	4.45	1129	488	1009	398	-0.161651	0.681026	0.999636
2	181253517	181254208	cko_peak_3400	692	-	4.63	1e-135	1e-132	4.63	1026	321	883	214	-0.398074	0.364084	0.999636
2	181240865	181241016	cko_peak_3399	152	-	2.01	0.00537032	0.0363078	2.01	54	29	31	31	0.867249	0.433725	0.999636
2	181240506	181240717	cko_peak_3398	212	-	3.44	0.000794328	0.00616595	3.44	35	13	14	11	1.05126	0.5519	0.999636
2	181234259	181235247	cko_peak_3397	989	-	3.31	1.58489e-49	7.94328e-48	3.31	751	279	581	242	0.135359	0.990502	0.999636
2	181233481	181233871	cko_peak_3396	391	-	3.89	7.76247e-10	1.02329e-08	3.89	89	34	41	27	0.755949	0.631774	0.999636
2	181231776	181231986	cko_peak_3393	211	-	2.81	7.07946e-08	8.31764e-07	2.81	85	54	77	39	-0.356538	0.643111	0.999636
2	181670285	181670466	cko_peak_3405	182	-	1.69	0.00288403	0.020893	1.69	73	58	54	47	0.101888	0.931507	0.999636
2	181228452	181228632	cko_peak_3392	181	-	3.06	2.63027e-06	2.69153e-05	3.06	81	48	85	33	-0.639767	0.456004	0.999636
2	181023742	181023922	cko_peak_3389	181	-	5.01	0.00371535	0.025704	5.01	23	9	29	13	0.166438	0.864462	0.999636
2	181022754	181022905	cko_peak_3388	152	-	1.85	0.00812831	0.0524807	1.85	56	43	95	45	-0.72657	0.54426	0.999636
2	181018618	181022366	cko_peak_3387	3749	-	10	0.0057544	0.0389045	10	9	1	5	3	2.4033	0.525099	0.999636
2	180920323	180920949	cko_peak_3386	627	-	18.6	3.16228e-25	7.94328e-24	18.6	274	157	264	104	-0.5702	0.324815	0.999636
2	180910738	180912143	cko_peak_3385	1406	-	3.61	1e-151	1e-149	3.61	3139	1231	3147	1292	0.036446	0.752432	0.999636
2	180685165	180689570	cko_peak_3384	4406	-	2.88	1e-251	1e-249	2.88	5568	2392	5067	2187	-0.022894	0.947315	0.999636
2	180683870	180683991	cko_peak_3383	122	-	1.33	0.00162181	0.0120226	1.33	242	195	281	198	-0.223194	0.776993	0.999636
2	180659342	180662462	cko_peak_3381	3121	-	10.2	0	0	10.2	8216	2927	12407	4162	-0.116449	0.310326	0.999636
2	180658473	180658684	cko_peak_3380	212	-	3.71	5.01187e-35	1.99526e-33	3.71	224	82	311	145	0.319284	0.23991	0.999636
2	181205859	181206217	cko_peak_3391	359	-	14	0.00047863	0.00380189	14	19	4	8	2	0.21827	0.864135	0.999636
2	180638481	180640461	cko_peak_3378	1981	-	1.49	1e-18	1.99526e-17	1.49	1581	1386	1456	1535	0.236481	0.65232	0.999636
2	181670555	181670735	cko_peak_3406	181	-	4.76	0.00125893	0.00954993	4.76	36	26	23	12	-0.498771	0.707423	0.999636
2	18045811	18046497	cko_peak_2479	687	-	14	2.51189e-25	6.30957e-24	14	165	40	106	30	0.193707	0.892584	0.999636
2	156392007	156392479	cko_peak_24107	473	-	14.6	1e-219	1e-217	14.6	4295	1896	2940	1192	-0.15239	0.291351	0.999636
2	152396449	152397764	cko_peak_24105	1316	-	14.5	0	0	14.5	14892	2317	10218	1365	-0.24959	0.328083	0.999636
2	130616405	130629967	cko_peak_24103	13563	-	2.72	9.77237e-05	0.000851138	2.72	243	257	209	209	-0.110469	0.920841	0.999636
2	130616047	130616227	cko_peak_24102	181	-	3.29	0.0025704	0.018197	3.29	39	14	40	13	-0.173098	0.950223	0.999636
2	130614466	130614735	cko_peak_24101	270	-	4.41	3.16228e-38	1.25893e-36	4.41	245	70	403	105	-0.162693	0.519548	0.999636
2	129198566	129199134	cko_peak_24100	569	-	8.02	3.98107e-07	4.36516e-06	8.02	159	95	149	116	0.352183	0.584043	0.999636
2	129197968	129198268	cko_peak_24099	301	-	3.32	5.37032e-07	5.7544e-06	3.32	84	47	91	24	-1.11476	0.18286	0.999636
2	121138436	121139545	cko_peak_24098	1110	-	7.02	3.16228e-40	1.25893e-38	7.02	428	139	406	103	-0.385967	0.539424	0.999636
2	181689101	181689310	cko_peak_3407	210	-	2.42	7.24436e-05	0.000630957	2.42	106	68	168	106	-0.0535965	0.834373	0.999636
2	105079641	105089298	cko_peak_24094	9658	-	5.01	7.76247e-10	1.02329e-08	5.01	171	91	155	110	0.385636	0.542085	0.999636
2	118927838	118928287	cko_peak_24091	450	+	6.57	3.98107e-34	1.58489e-32	6.57	193	49	220	57	-0.000379697	0.765304	0.999636
2	118926913	118927093	cko_peak_24090	181	+	7.02	8.70964e-05	0.000758578	7.02	26	7	27	12	0.693503	0.587199	0.999636
2	85139385	85139863	cko_peak_24089	479	+	3.65	2.69153e-05	0.000251189	3.65	71	26	59	35	0.66629	0.466095	0.999636
2	85137327	85137597	cko_peak_24088	271	+	14	0.00047863	0.00380189	14	23	2	14	2	0.68655	0.834885	0.999636
2	71533115	71533623	cko_peak_24087	509	+	11.7	1e-116	1e-114	11.7	439	84	462	64	-0.495647	0.659193	0.999636
2	71532758	71532967	cko_peak_24086	210	+	4.01	0.00218776	0.0158489	4.01	24	9	36	3	-2.19958	0.208001	0.999636
2	71529780	71530079	cko_peak_24085	300	+	3.34	1.86209e-06	1.90546e-05	3.34	64	36	34	34	0.800418	0.452736	0.999636
2	68117982	68118402	cko_peak_24084	421	+	4.26	0.000794328	0.00616595	4.26	40	9	29	17	1.35183	0.292724	0.999636
2	11789905	11790265	cko_peak_24083	361	+	4.68	1.58489e-14	2.51189e-13	4.68	103	49	103	43	-0.218102	0.835148	0.999636
2	155415208	155415809	cko_peak_3198	602	-	3.88	1e-129	1e-127	3.88	1273	436	1071	408	0.123858	0.915224	0.999636
2	180622429	180635266	cko_peak_3377	12838	-	1.91	7.94328e-16	1.58489e-14	1.91	352	224	399	204	-0.3454	0.674636	0.999636
2	180259699	180260057	cko_peak_3375	359	-	3.31	2.5704e-07	2.88403e-06	3.31	97	53	134	79	0.0800268	0.69641	0.999636
2	170114250	170115480	cko_peak_3344	1231	-	4.41	1e-196	1e-194	4.41	2250	754	2134	692	-0.0770849	0.929219	0.999636
2	170110440	170112535	cko_peak_3343	2096	-	2.46	1.58489e-21	3.98107e-20	2.46	354	181	376	163	-0.267758	0.766466	0.999636
2	169627512	169627692	cko_peak_3342	181	-	2.22	0.000724436	0.00562341	2.22	72	65	34	70	1.15972	0.179803	0.999636
2	169626320	169626500	cko_peak_3341	181	-	10	0.0057544	0.0389045	10	10	0	10	1	8.14027	0.745038	0.999636
2	169624442	169624563	cko_peak_3340	122	-	11	0.0030903	0.0218776	11	8	2	1	1	1.97034	0.797228	0.999636
2	168940761	168951557	cko_peak_3339	10797	-	1.32	0.000134896	0.00114815	1.32	296	212	305	250	0.164995	0.754519	0.999636
2	168926170	168926501	cko_peak_3338	332	-	2.59	2.45471e-07	2.75423e-06	2.59	92	65	113	44	-0.88921	0.289756	0.999636
2	168925661	168926051	cko_peak_3337	391	-	7.62	2.51189e-39	1e-37	7.62	200	46	213	73	0.545752	0.284683	0.999636
2	168893840	168894200	cko_peak_3335	361	-	20.1	1.02329e-05	9.77237e-05	20.1	39	8	17	11	1.62771	0.349599	0.999636
2	168756316	168756706	cko_peak_3333	391	-	6.09	1.58489e-28	5.01187e-27	6.09	178	65	161	66	0.137186	0.846685	0.999636
2	170119018	170120158	cko_peak_3345	1141	-	4.03	3.98107e-69	2.51189e-67	4.03	1617	769	1430	755	0.12114	0.813254	0.999636
2	168634497	168634708	cko_peak_3331	212	-	1.62	6.60693e-05	0.000588844	1.62	123	87	135	74	-0.397448	0.628439	0.999636
2	168504476	168504747	cko_peak_3329	272	-	4.01	2.23872e-09	2.88403e-08	4.01	121	52	49	22	0.0334881	0.597824	0.999636
2	168479737	168480038	cko_peak_3328	302	-	3.01	0.00562341	0.0380189	3.01	62	34	41	11	-1.06104	0.202654	0.999636
2	168478778	168478989	cko_peak_3327	212	-	5.52	6.91831e-06	6.76083e-05	5.52	37	14	18	5	-0.475556	0.575039	0.999636
2	168476979	168477340	cko_peak_3326	362	-	14.3	1e-13	1.58489e-12	14.3	81	10	42	15	1.50284	0.337285	0.999636
2	168184508	168185136	cko_peak_3323	629	-	2.61	1.99526e-44	1e-42	2.61	987	515	901	432	-0.151675	0.729518	0.999636
2	168184150	168184360	cko_peak_3322	211	-	1.78	2.75423e-08	3.23594e-07	1.78	204	141	173	116	-0.0734304	0.883792	0.999636
2	168183344	168183972	cko_peak_3321	629	-	2.05	1.58489e-32	5.01187e-31	2.05	1109	647	982	611	0.0632139	0.919815	0.999636
2	168181791	168183136	cko_peak_3320	1346	-	5.06	0	0	5.06	12552	3472	12643	3539	-0.012504	0.814124	0.999636
2	167661406	167661556	cko_peak_3319	151	-	2.71	4.57088e-05	0.000416869	2.71	83	43	71	36	-0.0607046	0.923533	0.999636
2	167643890	167644801	cko_peak_3318	912	-	2.81	7.94328e-34	3.16228e-32	2.81	515	276	476	268	0.0415184	0.922951	0.999636
2	168571405	168590074	cko_peak_3330	18670	-	5.01	0.00138038	0.0104713	5.01	40	18	25	11	-0.0620787	0.896579	0.999636
2	180273168	180273496	cko_peak_3376	329	-	10.9	1.58489e-22	3.98107e-21	10.9	202	147	246	143	-0.353761	0.688592	0.999636
2	170511388	170511628	cko_peak_3346	241	-	2.38	1.25893e-38	5.01187e-37	2.38	878	256	842	260	0.0531113	0.83947	0.999636
2	172356786	172357124	cko_peak_3348	339	-	2.5	1e-18	1.99526e-17	2.5	236	119	400	166	-0.310649	0.780778	0.999636
2	180259193	180259521	cko_peak_3374	329	-	4.6	2.51189e-21	6.30957e-20	4.6	138	65	205	50	-0.979124	0.379793	0.999636
2	179921188	179922993	cko_peak_3373	1806	-	1.17	0.000645654	0.00512861	1.17	532	482	689	617	-0.0464976	0.927992	0.999636
2	178356604	178362946	cko_peak_3370	6343	-	2.59	6.30957e-38	1.99526e-36	2.59	732	409	717	413	0.0142543	0.899138	0.999636
2	177946284	177946762	cko_peak_3369	479	-	4.64	7.4131e-06	7.24436e-05	4.64	169	121	186	141	0.0527515	0.899405	0.999636
2	177945598	177946016	cko_peak_3368	419	-	4.61	0.000446684	0.00354813	4.61	195	158	152	144	0.19589	0.771614	0.999636
2	177314519	177314848	cko_peak_3367	330	-	5.21	9.33254e-05	0.000812831	5.21	101	30	109	47	0.508068	0.380409	0.999636
2	175170320	175171635	cko_peak_3365	1316	-	10	0.0057544	0.0389045	10	11	6	11	11	0.844812	0.770313	0.999636
2	175167420	175167720	cko_peak_3363	301	-	4.23	1e-12	1.25893e-11	4.23	120	45	105	31	-0.374669	0.577647	0.999636
2	172042478	172042718	cko_peak_3347	241	-	6.68	1.04713e-08	1.28825e-07	6.68	46	11	374	86	-0.0861566	0.07947	0.999636
2	175166643	175166853	cko_peak_3362	211	-	9.02	0.00114815	0.00870964	9.02	16	3	20	1	-1.93655	0.533511	0.999636
2	175130138	175130496	cko_peak_3360	359	-	9.02	0.000194984	0.00165959	9.02	159	84	109	111	0.91714	0.208341	0.999636
2	174465631	174465869	cko_peak_3359	239	-	1.43	1.58489e-13	2.51189e-12	1.43	1054	823	1203	762	-0.33152	0.603317	0.999636
2	174427580	174428588	cko_peak_3358	1009	-	3.57	1e-231	1e-228	3.57	2068	896	1728	752	-0.0232903	0.809095	0.999636
2	174346533	174346712	cko_peak_3357	180	-	1.98	3.16228e-14	5.01187e-13	1.98	566	357	444	210	-0.44495	0.262754	0.999636
2	174330318	174334215	cko_peak_3356	3898	-	1.09	2.45471e-08	2.95121e-07	1.09	11736	9756	7253	6423	0.0615914	0.993595	0.999636
2	174284772	174285102	cko_peak_3355	331	-	3.01	0.000112202	0.000977237	3.01	74	49	36	39	0.680564	0.483634	0.999636
2	173227707	173228304	cko_peak_3354	598	-	3.62	1.99526e-29	6.30957e-28	3.62	516	247	616	265	-0.183735	0.954138	0.999636
2	173206878	173207145	cko_peak_3352	268	-	2.96	2.04174e-06	2.0893e-05	2.96	72	33	13	14	1.20279	0.406281	0.999636
2	173118648	173119346	cko_peak_3350	699	-	1.95	1.34896e-05	0.000128825	1.95	84	70	76	90	0.477303	0.612516	0.999636
2	175131359	175131568	cko_peak_3361	210	-	11	0.0030903	0.0218776	11	20	8	9	7	0.929701	0.687684	0.999636
2	155408280	155411565	cko_peak_3197	3286	-	1.44	6.0256e-07	6.60693e-06	1.44	380	306	397	286	-0.190313	0.777442	0.999636
2	155407560	155407951	cko_peak_3196	392	-	3.74	1e-146	1e-143	3.74	1053	328	805	303	0.24341	0.871178	0.999636
2	155406900	155407231	cko_peak_3195	332	-	3.11	2.51189e-23	6.30957e-22	3.11	370	227	325	252	0.30816	0.59166	0.999636
2	127242578	127242788	cko_peak_3043	211	-	2.46	4.2658e-05	0.000389045	2.46	121	85	161	81	-0.511252	0.602222	0.999636
2	127141581	127142549	cko_peak_3042	969	-	5.35	6.30957e-30	1.99526e-28	5.35	396	179	351	186	0.199715	0.728527	0.999636
2	127140355	127140596	cko_peak_3041	242	-	5.16	9.33254e-07	9.77237e-06	5.16	57	20	56	12	-0.741088	0.495368	0.999636
2	126892850	126892971	cko_peak_3039	122	-	1.9	0.000870964	0.00676083	1.9	74	34	61	38	0.409524	0.670217	0.999636
2	126821315	126822657	cko_peak_3037	1343	-	2.58	2.5704e-05	0.000239883	2.58	96	64	64	62	0.509502	0.557617	0.999636
2	126663289	126675357	cko_peak_3036	12069	-	10	0.0057544	0.0389045	10	81	115	58	62	-0.439082	0.843073	0.999636
2	126630104	126630285	cko_peak_3035	182	-	2.44	2.5704e-05	0.000239883	2.44	95	79	79	53	-0.339443	0.662877	0.999636
2	125832028	125833772	cko_peak_3033	1745	-	4.56	1e-125	1e-123	4.56	832	355	902	409	0.0580807	0.650546	0.999636
2	125830452	125830661	cko_peak_3032	210	-	1.7	2.95121e-05	0.000275423	1.7	135	100	130	89	-0.143332	0.857537	0.999636
2	125673162	125680127	cko_peak_3030	6966	-	2.89	0	0	2.89	10486	5700	7995	4162	-0.0920476	0.524274	0.999636
2	125629214	125649205	cko_peak_3029	19992	-	5.52	3.98107e-13	6.30957e-12	5.52	343	173	108	69	0.311416	0.726236	0.999636
2	125586353	125587719	cko_peak_3027	1367	-	1.33	1.69824e-06	1.7378e-05	1.33	387	331	476	397	-0.0659774	0.938755	0.999636
2	125579436	125581826	cko_peak_3026	2391	-	6.23	1.25893e-44	5.01187e-43	6.23	463	169	531	166	-0.253197	0.941757	0.999636
2	125563446	125564194	cko_peak_3025	749	-	4.65	4.57088e-10	6.16595e-09	4.65	178	64	239	87	-0.0118471	0.606632	0.999636
2	125505627	125505958	cko_peak_3023	332	-	2.27	2.51189e-27	6.30957e-26	2.27	591	301	308	165	0.0432731	0.518345	0.999636
2	125301341	125301911	cko_peak_3022	571	-	5.38	0	0	5.38	4615	961	5316	1104	-0.0335358	0.655061	0.999636
2	125300743	125301073	cko_peak_3021	331	-	2.34	1.99526e-29	5.01187e-28	2.34	388	181	436	188	-0.143186	0.974631	0.999636
2	125116671	125116791	cko_peak_3020	121	-	1.27	8.51138e-06	8.31764e-05	1.27	1268	853	1270	983	0.172715	0.643348	0.999636
2	125088879	125096030	cko_peak_3019	7152	-	1.32	1.25893e-12	1.99526e-11	1.32	1904	1856	2096	2185	0.0671741	0.936341	0.999636
2	125739621	125740850	cko_peak_3031	1230	-	6.17	0	0	6.17	7237	1973	4262	1124	-0.0775449	0.211896	0.999636
2	127457214	127457842	cko_peak_3046	629	-	2.79	2.51189e-31	7.94328e-30	2.79	510	215	590	225	-0.174287	0.956306	0.999636
2	130636349	130636440	cko_peak_3074	92	-	6.02	0.00630957	0.042658	6.02	8	1	9	5	2.12235	0.412362	0.999636
2	130635143	130635871	cko_peak_3073	729	-	2.41	3.16228e-07	3.54813e-06	2.41	265	173	311	181	-0.195362	0.902037	0.999636
2	130634784	130634994	cko_peak_3072	211	-	1.81	0.000512861	0.0040738	1.81	153	134	160	138	-0.0517622	0.937425	0.999636
2	130634425	130634605	cko_peak_3071	181	-	5.01	0.00199526	0.0144544	5.01	29	11	22	28	1.71682	0.215922	0.999636
2	130616398	130616668	cko_peak_3069	271	-	2.48	0.000177828	0.00151356	2.48	80	36	69	41	0.371373	0.674228	0.999636
2	130616009	130616219	cko_peak_3068	211	-	3.29	0.0025704	0.018197	3.29	39	14	40	13	-0.173098	0.950223	0.999636
2	130614483	130614754	cko_peak_3067	272	-	4.31	5.01187e-38	1.99526e-36	4.31	246	73	402	104	-0.227579	0.597954	0.999636
2	130599549	130600565	cko_peak_3066	1017	-	5.72	6.30957e-20	1.25893e-18	5.72	380	197	356	185	-0.0262054	0.992321	0.999636
2	130591284	130591524	cko_peak_3065	241	-	4.35	1.31826e-09	1.69824e-08	4.35	69	17	76	12	-0.671561	0.638544	0.999636
2	130390804	130391044	cko_peak_3064	241	-	2.28	1.04713e-10	1.47911e-09	2.28	185	104	265	114	-0.415674	0.853757	0.999636
2	127458140	127458350	cko_peak_3047	211	-	1.52	5.12861e-09	6.45654e-08	1.52	419	256	411	286	0.158026	0.715084	0.999636
2	129281926	129297182	cko_peak_3062	15257	-	4.75	3.16228e-50	1.58489e-48	4.75	2057	1045	3605	1676	-0.157595	0.363726	0.999636
2	128967545	128967725	cko_peak_3060	181	-	4.3	6.30957e-36	2.51189e-34	4.3	279	114	253	63	-0.74414	0.197709	0.999636
2	128611899	128612528	cko_peak_3059	630	-	3.7	1.25893e-17	2.51189e-16	3.7	427	206	337	134	-0.308581	0.407022	0.999636
2	128610881	128611810	cko_peak_3058	930	-	6.11	1.99526e-88	1.58489e-86	6.11	961	294	733	248	0.11559	0.912879	0.999636
2	127791417	127791566	cko_peak_3057	150	-	13	0.000891251	0.00691831	13	9	7	8	4	-0.667087	0.849508	0.999636
2	127774022	127780099	cko_peak_3056	6078	-	1.25	6.30957e-13	1e-11	1.25	3393	3052	2985	2574	-0.0905696	0.8338	0.999636
2	127740821	127741031	cko_peak_3054	211	-	2.08	3.38844e-05	0.000316228	2.08	88	66	95	41	-0.826923	0.297225	0.999636
2	127634718	127635018	cko_peak_3053	301	-	6.52	0.00363078	0.0251189	6.52	16	2	11	10	2.83284	0.162988	0.999636
2	127577676	127577916	cko_peak_3052	241	-	2.51	0.00141254	0.0104713	2.51	57	33	74	35	-0.321332	0.871114	0.999636
2	127577347	127577617	cko_peak_3051	271	-	4.51	0.0057544	0.0389045	4.51	28	4	42	28	2.19274	0.0531273	0.999636
2	127576930	127577229	cko_peak_3050	300	-	4.86	7.94328e-14	1.25893e-12	4.86	92	26	109	33	0.0696748	0.735453	0.999636
2	129268269	129268568	cko_peak_3061	300	-	4.35	2.34423e-09	3.01995e-08	4.35	79	38	121	48	-0.307705	0.97531	0.999636
2	122684796	122686060	cko_peak_3017	1265	-	10.6	1e-122	1e-120	10.6	956	127	301	94	1.20349	0.776352	0.999636
2	122179158	122186189	cko_peak_3015	7032	-	2.86	0.00812831	0.0524807	2.86	33	11	13	20	2.17679	0.126042	0.999636
2	120718722	120718902	cko_peak_2984	181	-	2.25	8.51138e-08	9.77237e-07	2.25	136	90	122	62	-0.410588	0.525925	0.999636
2	120605045	120605226	cko_peak_2983	182	-	1.47	0.00549541	0.0371535	1.47	112	83	238	123	-0.549645	0.788453	0.999636
2	120563722	120563843	cko_peak_2982	122	-	1.35	5.24807e-06	5.24807e-05	1.35	605	523	447	390	-0.0163337	0.973059	0.999636
2	120534752	120539565	cko_peak_2981	4814	-	2.77	1e-158	1e-156	2.77	5909	3288	4142	2412	0.0359489	0.700999	0.999636
2	120534243	120534633	cko_peak_2980	391	-	2.49	6.45654e-09	8.12831e-08	2.49	264	134	394	255	0.320949	0.269837	0.999636
2	120533705	120534035	cko_peak_2979	331	-	5.11	3.98107e-51	1.99526e-49	5.11	350	138	293	104	-0.181288	0.640667	0.999636
2	120523973	120524393	cko_peak_2978	421	-	2.94	6.30957e-66	5.01187e-64	2.94	1024	568	760	472	0.133383	0.991222	0.999636
2	120356441	120363375	cko_peak_2977	6935	-	1.77	5.01187e-25	1.25893e-23	1.77	1477	1077	1131	896	0.0899661	0.945907	0.999636
2	120353017	120353137	cko_peak_2976	121	-	2.45	3.01995e-05	0.000281838	2.45	71	44	51	56	0.795588	0.390187	0.999636
2	120317772	120317982	cko_peak_2975	211	-	2.66	2.75423e-06	2.81838e-05	2.66	89	43	138	56	-0.281358	0.937292	0.999636
2	120091292	120091591	cko_peak_2974	300	-	2.25	1.99526e-22	3.98107e-21	2.25	377	201	302	164	-0.0031409	0.874246	0.999636
2	120090606	120091174	cko_peak_2973	569	-	3.67	1.58489e-58	7.94328e-57	3.67	675	301	617	274	-0.0356278	0.945819	0.999636
2	120739404	120739585	cko_peak_2985	182	-	3.01	0.000194984	0.00165959	3.01	50	19	35	22	0.69642	0.580604	0.999636
2	120025246	120025423	cko_peak_2972	178	-	2.74	1.8197e-05	0.000169824	2.74	63	39	53	58	0.792281	0.402987	0.999636
2	119764052	119764322	cko_peak_2970	271	-	4.07	2.51189e-12	3.98107e-11	4.07	95	54	110	49	-0.381339	0.734161	0.999636
2	119660043	119660576	cko_peak_2969	534	-	3.24	2.51189e-41	1e-39	3.24	578	214	536	160	-0.34036	0.522454	0.999636
2	119547177	119547358	cko_peak_2968	182	-	1.75	0.00074131	0.0057544	1.75	77	53	94	74	0.164073	0.804261	0.999636
2	119520272	119520602	cko_peak_2967	331	-	2.26	9.33254e-07	1e-05	2.26	127	81	97	33	-0.936341	0.126139	0.999636
2	119477506	119477687	cko_peak_2966	182	-	2.86	0.00933254	0.060256	2.86	31	15	19	17	0.857184	0.552733	0.999636
2	119451355	119454111	cko_peak_2965	2757	-	1.97	3.16228e-05	0.000295121	1.97	95	62	75	69	0.465708	0.578857	0.999636
2	119380087	119383363	cko_peak_2964	3277	-	1.3	2.51189e-16	5.01187e-15	1.3	1422	1225	1427	1335	0.0893369	0.849623	0.999636
2	119373700	119373821	cko_peak_2963	122	-	1.33	0.000199526	0.00165959	1.33	329	223	279	256	0.407265	0.506771	0.999636
2	119270245	119270455	cko_peak_2962	211	-	10	5.88844e-05	0.000524807	10	38	10	42	20	0.825953	0.397328	0.999636
2	119269319	119269768	cko_peak_2961	450	-	2.17	6.30957e-19	1.25893e-17	2.17	369	213	331	172	-0.181312	0.712906	0.999636
2	119208705	119208795	cko_peak_2960	91	-	1.73	0.00040738	0.00331131	1.73	120	79	159	139	0.379511	0.556864	0.999636
2	119180552	119186058	cko_peak_2959	5507	-	1.41	7.94328e-24	1.58489e-22	1.41	2073	1626	2226	2147	0.268604	0.537746	0.999636
2	119787269	119787537	cko_peak_2971	269	-	1.97	0.000316228	0.00263027	1.97	275	192	285	275	0.437138	0.480813	0.999636
2	122369012	122369162	cko_peak_3016	151	-	5.35	0.00218776	0.0158489	5.35	11	2	6	0	-8.08494	0.473314	0.999636
2	120739704	120745038	cko_peak_2986	5335	-	2.96	3.98107e-29	1.25893e-27	2.96	515	196	402	192	0.297972	0.734474	0.999636
2	120850284	120850514	cko_peak_2988	231	-	1.92	0.0030903	0.0218776	1.92	156	96	76	53	0.150775	0.968031	0.999636
2	122065509	122066278	cko_peak_3014	770	-	2.34	3.71535e-05	0.000338844	2.34	78	44	142	37	-1.14398	0.373712	0.999636
2	122065119	122065360	cko_peak_3013	242	-	2.05	6.30957e-12	1e-10	2.05	198	125	225	178	0.295867	0.567464	0.999636
2	121548852	121548912	cko_peak_3011	61	-	1.72	0.0047863	0.0331131	1.72	75	47	62	30	-0.402733	0.591904	0.999636
2	121548522	121548763	cko_peak_3010	242	-	2.54	0.000301995	0.00251189	2.54	46	27	41	23	-0.0949728	0.94844	0.999636
2	121547413	121547653	cko_peak_3009	241	-	2.03	0.000138038	0.0011749	2.03	106	80	65	46	-0.122471	0.829892	0.999636
2	121469835	121470044	cko_peak_3008	210	-	8.02	9.12011e-05	0.000812831	8.02	6531	5931	5574	5294	0.0350165	0.94319	0.999636
2	121311249	121311490	cko_peak_3003	242	-	3.43	1.58489e-06	1.65959e-05	3.43	52	20	37	20	0.461329	0.757264	0.999636
2	120745726	120748890	cko_peak_2987	3165	-	4.93	3.98107e-38	1.58489e-36	4.93	649	240	484	160	-0.191408	0.452749	0.999636
2	121235611	121236812	cko_peak_3002	1202	-	2.56	6.30957e-68	3.98107e-66	2.56	4267	2371	3554	2070	0.0382563	0.950739	0.999636
2	121215704	121216065	cko_peak_3000	362	-	3.13	5.01187e-56	3.16228e-54	3.13	1054	604	865	536	0.0831301	0.968223	0.999636
2	121208457	121209184	cko_peak_2999	728	-	1.2	0.00758578	0.0501187	1.2	346	295	244	289	0.444588	0.445077	0.999636
2	121207782	121207963	cko_peak_2998	182	-	1.58	0.0001	0.000870964	1.58	281	216	287	206	-0.128525	0.866764	0.999636
2	121170466	121171125	cko_peak_2996	660	-	4.76	6.30957e-11	9.54993e-10	4.76	206	76	195	102	0.474011	0.388831	0.999636
2	121166115	121170288	cko_peak_2995	4174	-	3.99	1e-128	1e-126	3.99	1706	737	1286	711	0.326255	0.66648	0.999636
2	121163967	121164775	cko_peak_2993	809	-	4.89	3.16228e-13	5.01187e-12	4.89	101	47	170	52	-0.634986	0.826928	0.999636
2	121160783	121161532	cko_peak_2992	750	-	8.02	3.01995e-07	3.38844e-06	8.02	140	62	190	77	-0.15764	0.837624	0.999636
2	121158481	121159200	cko_peak_2991	720	-	3.23	4.2658e-08	5.01187e-07	3.23	225	126	284	170	0.0664879	0.670305	0.999636
2	121138805	121139548	cko_peak_2990	744	-	5.77	2.51189e-39	1e-37	5.77	401	134	381	98	-0.407225	0.516687	0.999636
2	120862517	120862698	cko_peak_2989	182	-	2.02	9.12011e-06	8.70964e-05	2.02	100	51	53	33	0.258247	0.972751	0.999636
2	121228536	121228627	cko_peak_3001	92	-	3.41	0.00831764	0.0537032	3.41	34	56	43	29	-1.31783	0.241463	0.999636
2	119137209	119137390	cko_peak_2957	182	-	1.68	0.000104713	0.000912011	1.68	107	84	118	77	-0.296364	0.727596	0.999636
2	130658609	130663471	cko_peak_3076	4863	-	1.19	5.01187e-23	1.25893e-21	1.19	7062	6200	6737	6010	-0.00658989	0.998124	0.999747
2	152396666	152397986	cko_peak_3163	1321	-	20.5	0	0	20.5	14612	2140	9996	1218	-0.295023	0.315602	0.999636
2	152395052	152395143	cko_peak_3162	92	-	1.88	0.0074131	0.0489779	1.88	31	18	27	19	0.247654	0.882126	0.999636
2	152337421	152337898	cko_peak_3160	478	-	8.52	0.000107152	0.000933254	8.52	56	12	39	14	0.714688	0.651828	0.999636
2	151969725	151970263	cko_peak_3158	539	-	6.02	1e-42	3.98107e-41	6.02	316	96	388	158	0.393029	0.223268	0.999636
2	151718016	151718314	cko_peak_3157	299	-	4.78	5.01187e-11	6.45654e-10	4.78	87	30	65	27	0.238915	0.927835	0.999636
2	151594288	151597187	cko_peak_3155	2900	-	3.26	0.00060256	0.0047863	3.26	46	13	22	23	1.8576	0.14259	0.999636
2	151593779	151593900	cko_peak_3154	122	-	10	0.0057544	0.0389045	10	6	1	4	0	-9.40687	0.729658	0.999636
2	151030751	151039398	cko_peak_3153	8648	-	6.52	3.54813e-08	4.16869e-07	6.52	482	178	595	199	-0.172623	0.842727	0.999636
2	150980144	151039262	cko_peak_3152	59119	-	1.56	1e-19	1.99526e-18	1.56	2846	1397	2489	1105	-0.174573	0.589565	0.999636
2	150952701	150955614	cko_peak_3150	2914	-	1.45	5.01187e-54	2.51189e-52	1.45	3032	2328	2186	1813	0.081607	0.97604	0.999636
2	150949457	150952552	cko_peak_3149	3096	-	3.05	7.94328e-66	5.01187e-64	3.05	2661	1656	2422	1532	-0.00617392	0.98635	0.999636
2	150935118	150935209	cko_peak_3148	92	-	1.98	0.0001	0.000870964	1.98	70	40	56	25	-0.385801	0.605711	0.999636
2	150618522	150618673	cko_peak_3147	152	-	1.41	0.000851138	0.00645654	1.41	136	108	40	58	0.838971	0.19602	0.999636
2	150608417	150608567	cko_peak_3146	151	-	1.36	0.000389045	0.00316228	1.36	280	208	287	195	-0.158391	0.834972	0.999636
2	150583705	150583914	cko_peak_3145	210	-	1.39	0.00213796	0.0154882	1.39	194	153	181	215	0.561215	0.468467	0.999636
2	150472951	150473160	cko_peak_3144	210	-	4.68	0.00213796	0.0154882	4.68	18	5	17	15	1.63777	0.334866	0.999636
2	150472535	150472744	cko_peak_3143	210	-	9.53	0.000107152	0.000933254	9.53	19	2	24	12	2.21827	0.13624	0.999636
2	150117724	150119627	cko_peak_3142	1904	-	4.57	2.51189e-11	3.98107e-10	4.57	192	92	174	99	0.218156	0.725301	0.999636
2	148875517	148875692	cko_peak_3140	176	-	3.41	5.7544e-07	6.16595e-06	3.41	11	11	8	10	0.292271	0.894156	0.999636
2	150959784	150964255	cko_peak_3151	4472	-	1.54	1.25893e-23	2.51189e-22	1.54	3264	2765	2453	2208	0.0578973	0.950775	0.999636
2	152413326	152413446	cko_peak_3166	121	-	2.36	0.00380189	0.0269153	2.36	35	11	23	15	1.02352	0.484998	0.999636
2	152829478	152830399	cko_peak_3168	922	-	2.9	1e-156	1e-154	2.9	2900	1322	2236	1124	0.111395	0.953091	0.999636
2	155406480	155406721	cko_peak_3194	242	-	3.88	1.07152e-10	1.47911e-09	3.88	77	33	71	47	0.597577	0.446316	0.999636
2	155405641	155406391	cko_peak_3193	751	-	4.35	1e-218	1e-215	4.35	1789	551	1612	539	0.0888774	0.86275	0.999636
2	155278242	155278511	cko_peak_3192	270	-	3.01	3.16228e-13	5.01187e-12	3.01	295	205	329	200	-0.222654	0.808679	0.999636
2	154878559	154892251	cko_peak_3190	13693	-	1.47	1.58489e-39	6.30957e-38	1.47	9361	7172	9056	7835	0.145689	0.687849	0.999636
2	154586026	154586177	cko_peak_3187	152	-	6.52	0.00363078	0.0251189	6.52	13	3	7	13	2.9789	0.209331	0.999636
2	154560566	154560865	cko_peak_3186	300	-	2.76	7.94328e-11	1.04713e-09	2.76	131	72	195	85	-0.364099	0.950768	0.999636
2	154335379	154335470	cko_peak_3185	92	-	2.51	0.00194984	0.0141254	2.51	92	48	56	51	0.774013	0.408438	0.999636
2	153621797	153622687	cko_peak_3184	891	-	1.18	0.000676083	0.00537032	1.18	719	660	737	722	0.0642028	0.930975	0.999636
2	152413654	152414222	cko_peak_3167	569	-	5.62	3.16228e-15	6.30957e-14	5.62	415	217	340	159	-0.190749	0.599952	0.999636
2	153529611	153529971	cko_peak_3182	361	-	25.1	3.89045e-07	4.2658e-06	25.1	122	71	88	48	-0.123136	0.749647	0.999636
2	153235975	153237760	cko_peak_3180	1786	-	2.17	1.38038e-10	1.90546e-09	2.17	232	144	187	138	0.220029	0.77449	0.999636
2	153232148	153232478	cko_peak_3179	331	-	4.63	2.51189e-28	7.94328e-27	4.63	171	61	142	53	0.0356313	0.964875	0.999636
2	153230267	153230716	cko_peak_3178	450	-	3.24	7.94328e-38	3.16228e-36	3.24	411	188	333	160	0.0412983	0.932069	0.999636
2	153228744	153228804	cko_peak_3177	61	-	3.89	0.000141254	0.00120226	3.89	22	4	30	28	2.33024	0.0950682	0.999636
2	153224814	153225292	cko_peak_3176	479	-	8.52	5.01187e-23	1.25893e-21	8.52	115	28	166	47	0.188027	0.419467	0.999636
2	153223770	153224010	cko_peak_3175	241	-	5.77	9.33254e-05	0.000831764	5.77	25	6	20	12	1.29227	0.396559	0.999636
2	153015249	153015427	cko_peak_3173	179	-	2.28	3.98107e-45	1.58489e-43	2.28	1330	807	1121	687	-0.0152758	0.887362	0.999636
2	152942755	152942965	cko_peak_3172	211	-	2.44	6.30957e-14	1e-12	2.44	206	99	88	53	0.295976	0.888176	0.999636
2	152932582	152932940	cko_peak_3171	359	-	4.53	1.99526e-44	1e-42	4.53	285	106	450	188	0.138048	0.25978	0.999636
2	152931927	152932255	cko_peak_3170	329	-	24.1	5.01187e-53	2.51189e-51	24.1	199	32	387	93	0.549936	0.0713956	0.999636
2	152830578	152830669	cko_peak_3169	92	-	2.79	0.00436516	0.0301995	2.79	40	14	14	15	1.58445	0.277562	0.999636
2	153411320	153416823	cko_peak_3181	5504	-	3.46	1.25893e-25	3.16228e-24	3.46	485	242	283	139	-0.0523967	0.480997	0.999636
2	148441130	148441767	cko_peak_3135	638	-	5.52	5.01187e-13	7.94328e-12	5.52	176	73	147	59	-0.0770794	0.826848	0.999636
2	140120537	140154932	cko_peak_3104	34396	-	3.13	1e-101	6.30957e-100	3.13	6531	4623	7028	5134	0.0157865	0.81931	0.999636
2	137082917	137084286	cko_peak_3103	1370	-	8.02	1e-139	1e-137	8.02	1345	450	1468	423	-0.24517	0.883734	0.999636
2	136881127	136881636	cko_peak_3101	510	-	3.41	2.29087e-10	3.16228e-09	3.41	170	91	195	115	0.110099	0.704447	0.999636
2	136880888	136881038	cko_peak_3100	151	-	4.68	0.00630957	0.0416869	4.68	16	9	19	2	-2.44751	0.178774	0.999636
2	134598495	134600933	cko_peak_3098	2439	-	2.54	0	0	2.54	5530	2337	4852	2016	-0.0541194	0.810972	0.999636
2	132870490	132870731	cko_peak_3096	242	-	4.68	0.00354813	0.0245471	4.68	25	10	14	7	0.292271	0.93188	0.999636
2	132869622	132869773	cko_peak_3095	152	-	7.52	0.000724436	0.00562341	7.52	19	9	33	4	-1.99605	0.276656	0.999636
2	132868484	132868724	cko_peak_3094	241	-	16	0.000134896	0.00114815	16	13	2	14	5	1.18536	0.54004	0.999636
2	132811030	132812128	cko_peak_3093	1099	-	1.27	0.000363078	0.00301995	1.27	388	374	317	318	0.0279051	0.932689	0.999636
2	140164370	140167828	cko_peak_3105	3459	-	1.34	3.98107e-34	1.25893e-32	1.34	2609	2002	2580	2057	0.0255685	0.906967	0.999636
2	132808244	132808854	cko_peak_3092	611	-	1.54	5.01187e-50	2.51189e-48	1.54	2177	1557	2072	1470	-0.0412926	0.958352	0.999636
2	132056659	132056899	cko_peak_3090	241	-	1.9	1.90546e-06	1.99526e-05	1.9	140	107	178	124	-0.163378	0.896803	0.999636
2	131995666	131996355	cko_peak_3089	690	-	2.62	1e-33	3.16228e-32	2.62	857	436	526	298	0.125559	0.761634	0.999636
2	131994619	131995428	cko_peak_3088	810	-	4.4	6.30957e-42	2.51189e-40	4.4	545	267	340	211	0.311468	0.891756	0.999636
2	131994170	131994261	cko_peak_3087	92	-	1.57	0.0060256	0.0398107	1.57	58	37	20	18	0.466867	0.71396	0.999636
2	131302962	131304261	cko_peak_3086	1300	-	12	3.98107e-28	1.25893e-26	12	246	97	200	75	-0.102093	0.741268	0.999636
2	131298063	131298213	cko_peak_3084	151	-	1.49	0.00645654	0.042658	1.49	188	278	193	284	-0.0367193	0.834748	0.999636
2	131178987	131179288	cko_peak_3083	302	-	1.97	2.18776e-05	0.000204174	1.97	139	73	117	82	0.386647	0.599764	0.999636
2	131177968	131178928	cko_peak_3082	961	-	4.98	0	0	4.98	13051	6033	9793	4551	-0.0220116	0.594114	0.999636
2	131058052	131058261	cko_peak_3080	210	-	5.01	0.000151356	0.00128825	5.01	40	13	174	75	0.377706	0.115366	0.999636
2	132253075	132253225	cko_peak_3091	151	-	1.5	0.00691831	0.0457088	1.5	131	115	139	135	0.11615	0.92864	0.999636
2	148441945	148442186	cko_peak_3136	242	-	1.85	0.000467735	0.00371535	1.85	78	48	97	50	-0.285274	0.863178	0.999636
2	140167887	140170564	cko_peak_3106	2678	-	4.4	3.16228e-45	1.58489e-43	4.4	573	185	597	171	-0.202382	0.89123	0.999636
2	148406877	148407444	cko_peak_3132	568	-	3.4	1e-64	6.30957e-63	3.4	744	340	1169	492	-0.148434	0.496322	0.999636
2	148405924	148406669	cko_peak_3131	746	-	3.34	5.01187e-73	3.16228e-71	3.34	1622	759	2725	1256	-0.0514749	0.271219	0.999636
2	148043413	148043832	cko_peak_3130	420	-	17	7.07946e-05	0.000630957	17	25	1	15	7	3.51466	0.0916508	0.999636
2	147083791	147084000	cko_peak_3129	210	-	19.1	1.94984e-05	0.00018197	19.1	19	0	16	4	8.94762	0.126446	0.999636
2	146342043	146342643	cko_peak_3128	601	-	5.5	2.51189e-29	7.94328e-28	5.5	300	190	186	134	0.156236	0.982615	0.999636
2	146244733	146244944	cko_peak_3127	212	-	1.63	5.49541e-05	0.000501187	1.63	211	160	202	121	-0.369834	0.559218	0.999636
2	145932829	145934597	cko_peak_3126	1769	-	1.26	5.49541e-07	5.88844e-06	1.26	678	531	650	551	0.0845288	0.862463	0.999636
2	144543720	144543899	cko_peak_3124	180	-	1.91	1.14815e-05	0.000112202	1.91	114	84	120	90	-0.0041221	0.984256	0.999636
2	140659667	140660717	cko_peak_3107	1051	-	18.6	1.14815e-10	1.62181e-09	18.6	161	23	117	44	1.36676	0.131566	0.999636
2	144305501	144305829	cko_peak_3122	329	-	5.55	1e-12	1.58489e-11	5.55	79	22	84	20	-0.255697	0.910777	0.999636
2	143989605	143989785	cko_peak_3120	181	-	1.69	3.23594e-07	3.63078e-06	1.69	180	108	213	120	-0.120511	0.987884	0.999636
2	143988261	143989158	cko_peak_3118	898	-	2.49	1e-120	1e-118	2.49	3266	1762	3808	2142	0.0305787	0.589603	0.999636
2	143969459	143973545	cko_peak_3117	4087	-	1.27	1.12202e-10	1.58489e-09	1.27	1199	997	1291	1386	0.338947	0.533703	0.999636
2	143953967	143954997	cko_peak_3116	1031	-	1.67	1.99526e-71	1.58489e-69	1.67	4080	3326	4860	4485	0.149275	0.663512	0.999636
2	143947573	143950432	cko_peak_3115	2860	-	1.35	6.30957e-17	1.25893e-15	1.35	3579	3020	4330	3813	0.0319103	0.855206	0.999636
2	143826617	143827603	cko_peak_3114	987	-	5.77	2.51189e-20	6.30957e-19	5.77	489	223	601	256	-0.128088	0.816329	0.999636
2	142862486	142901471	cko_peak_3113	38986	-	1.74	1.04713e-08	1.28825e-07	1.74	214	140	164	135	0.30179	0.68257	0.999636
2	142707396	142714698	cko_peak_3112	7303	-	2.58	1.99526e-37	7.94328e-36	2.58	2746	1855	2959	1748	-0.223149	0.751159	0.999636
2	142619481	142619751	cko_peak_3109	271	-	14	0.00042658	0.00346737	14	28	13	31	10	-0.55501	0.738494	0.999636
2	143990022	143990262	cko_peak_3121	241	-	1.4	1e-21	1.99526e-20	1.4	1713	1349	1890	1614	0.087232	0.777169	0.999636
2	76675280	76675460	cko_peak_1837	181	+	4.61	3.31131e-05	0.000301995	4.61	50	9	32	25	2.08813	0.0724874	0.999636
2	75832206	75832267	cko_peak_1834	62	+	7.85	2.69153e-09	3.46737e-08	7.85	21	6	27	7	-0.169835	0.919576	0.999636
2	75662677	75663650	cko_peak_1833	974	+	1.43	1e-136	1e-134	1.43	8477	6450	9076	6779	-0.0563867	0.993965	0.999636
2	75313924	75315380	cko_peak_1832	1457	+	10.5	1.58489e-39	6.30957e-38	10.5	161	39	133	50	0.604431	0.454975	0.999636
2	75313115	75313506	cko_peak_1831	392	+	9.12	6.30957e-36	2.51189e-34	9.12	143	39	120	44	0.397353	0.651524	0.999636
2	75312606	75313027	cko_peak_1830	422	+	5.35	1.58489e-48	7.94328e-47	5.35	262	87	288	104	0.091337	0.658411	0.999636
2	74746775	74747105	cko_peak_1828	331	+	12.5	1.58489e-21	3.98107e-20	12.5	97	16	87	10	-0.55076	0.651139	0.999636
2	74743941	74744360	cko_peak_1827	420	+	7.02	0.000446684	0.00354813	7.02	62	21	30	27	1.38022	0.238505	0.999636
2	74705957	74706919	cko_peak_1826	963	+	4.15	1.99526e-93	1.58489e-91	4.15	618	227	711	267	0.00224753	0.659904	0.999636
2	78868242	78868451	cko_peak_1838	210	+	3.15	0.00398107	0.0275423	3.15	59	65	41	58	0.331047	0.686339	0.999636
2	74705629	74705749	cko_peak_1825	121	+	4.76	0.00125893	0.00954993	4.76	25	2	18	6	2.02924	0.291139	0.999636
2	74699199	74699496	cko_peak_1823	298	+	2.46	1.58489e-32	5.01187e-31	2.46	374	210	394	207	-0.125573	0.953493	0.999636
2	74694092	74694450	cko_peak_1822	359	+	2.19	0.000186209	0.00154882	2.19	171	103	181	153	0.459237	0.445311	0.999636
2	74691983	74692549	cko_peak_1821	567	+	16	7.94328e-22	1.99526e-20	16	154	49	133	81	0.906987	0.166714	0.999636
2	73364003	73364214	cko_peak_1819	212	+	15	0.000251189	0.0020893	15	17	4	1	3	3.64277	0.30065	0.999636
2	73320401	73320701	cko_peak_1818	301	+	6.22	3.16228e-15	6.30957e-14	6.22	120	61	111	64	0.15208	0.827094	0.999636
2	73319504	73319714	cko_peak_1817	211	+	3.21	5.7544e-08	6.76083e-07	3.21	78	22	88	15	-0.756228	0.552051	0.999636
2	73274302	73275020	cko_peak_1816	719	+	7.22	3.16228e-12	5.01187e-11	7.22	104	40	51	28	0.483784	0.894754	0.999636
2	72988468	72988677	cko_peak_1815	210	+	10.4	1e-12	1.58489e-11	10.4	64	30	37	36	1.02392	0.328292	0.999636
2	72483464	72483960	cko_peak_1814	497	+	1.13	3.98107e-07	4.36516e-06	1.13	2094	1971	2072	2145	0.10763	0.846315	0.999636
2	72441351	72442221	cko_peak_1813	871	+	9.47	1e-64	6.30957e-63	9.47	308	73	260	74	0.23439	0.812163	0.999636
2	72402048	72402288	cko_peak_1812	241	+	3.24	1.20226e-08	1.44544e-07	3.24	80	41	55	15	-0.93975	0.190672	0.999636
2	74705241	74705391	cko_peak_1824	151	+	5.52	0.00933254	0.060256	5.52	20	9	34	8	-0.965117	0.687793	0.999636
2	72242262	72256488	cko_peak_1811	14227	+	15	4.2658e-05	0.000389045	15	36	14	39	33	1.0919	0.311843	0.999636
2	79329287	79329558	cko_peak_1841	272	+	3.51	0.00288403	0.0204174	3.51	51	39	15	7	-0.74217	0.579612	0.999636
2	85059484	85062604	cko_peak_1867	3121	+	2.55	1e-133	1e-131	2.55	3310	1956	3109	1731	-0.115577	0.803848	0.999636
2	85058407	85059246	cko_peak_1866	840	+	5.71	2.51189e-22	6.30957e-21	5.71	317	154	310	168	0.128088	0.744568	0.999636
2	85052398	85052549	cko_peak_1865	152	+	1.31	0.00275423	0.0194984	1.31	148	130	155	134	-0.0526069	0.936241	0.999636
2	85052099	85052220	cko_peak_1864	122	+	1.32	0.00288403	0.0204174	1.32	206	156	287	117	-0.923101	0.220949	0.999636
2	85045510	85046273	cko_peak_1863	764	+	1.2	3.16228e-25	7.94328e-24	1.2	4487	3905	4487	3720	-0.0996771	0.850263	0.999636
2	84957819	84958120	cko_peak_1862	302	+	3.13	3.98107e-35	1.58489e-33	3.13	265	115	368	179	0.134955	0.3995	0.999636
2	84936608	84936790	cko_peak_1860	183	+	1.87	2.45471e-06	2.51189e-05	1.87	260	172	308	171	-0.282488	0.78907	0.999636
2	84862996	84863295	cko_peak_1859	300	+	8.27	2.04174e-07	2.29087e-06	8.27	46	10	68	15	-0.00859558	0.756132	0.999636
2	84737966	84738176	cko_peak_1858	211	+	2.01	0.000389045	0.00316228	2.01	46	36	25	50	1.32398	0.232446	0.999636
2	84734057	84734267	cko_peak_1857	211	+	4.01	7.24436e-09	9.12011e-08	4.01	87	25	62	27	0.570121	0.648775	0.999636
2	84685437	84686903	cko_peak_1856	1467	+	1.43	1.25893e-26	3.16228e-25	1.43	1578	1204	1197	936	0.0057619	0.913643	0.999636
2	79327131	79327521	cko_peak_1840	391	+	9.07	1e-44	3.98107e-43	9.07	161	35	277	38	-0.693838	0.962079	0.999636
2	84668480	84668630	cko_peak_1855	151	+	2.21	0.00645654	0.042658	2.21	32	19	31	27	0.523106	0.694327	0.999636
2	84666446	84667733	cko_peak_1853	1288	+	6.57	1.25893e-89	1.25893e-87	6.57	1505	580	1944	783	0.0340375	0.402798	0.999636
2	83881186	83881366	cko_peak_1850	181	+	4.35	0.000331131	0.00269153	4.35	37	16	25	2	-2.46406	0.0641615	0.999636
2	83878236	83880590	cko_peak_1849	2355	+	8.02	1e-105	1e-103	8.02	1292	374	640	207	0.130398	0.360251	0.999636
2	83662212	83664117	cko_peak_1847	1906	+	1.61	1.99526e-24	5.01187e-23	1.61	3367	2369	3493	2303	-0.123424	0.883694	0.999636
2	83658036	83661163	cko_peak_1846	3128	+	1.75	5.01187e-39	1.99526e-37	1.75	2413	1803	2000	1741	0.190688	0.713803	0.999636
2	82258318	82258529	cko_peak_1845	212	+	10	0.0057544	0.0389045	10	10	1	2	0	-9.25486	0.680808	0.999636
2	80317327	80317448	cko_peak_1844	122	+	1.68	2.29087e-07	2.51189e-06	1.68	165	106	144	68	-0.473718	0.423929	0.999636
2	79657536	79658224	cko_peak_1843	689	+	6.2	3.98107e-32	1.25893e-30	6.2	432	162	270	127	0.297249	0.990598	0.999636
2	79644436	79651433	cko_peak_1842	6998	+	5.15	1e-158	1e-156	5.15	1705	630	1296	427	-0.195067	0.397994	0.999636
2	84667912	84668331	cko_peak_1854	420	+	2.32	3.23594e-08	3.89045e-07	2.32	180	106	181	128	0.23443	0.664622	0.999636
2	71900621	71901101	cko_peak_1810	481	+	2.11	1.25893e-72	1e-70	2.11	1880	1080	997	605	0.0493858	0.515907	0.999636
2	71854912	71856203	cko_peak_1809	1292	+	2.21	1e-70	6.30957e-69	2.21	1257	816	1099	692	-0.073661	0.826581	0.999636
2	71529781	71530081	cko_peak_1808	301	+	3.34	2.18776e-06	2.23872e-05	3.34	64	36	34	34	0.800418	0.452736	0.999636
2	61644399	61650254	cko_peak_1776	5856	+	4.28	1.58489e-38	5.01187e-37	4.28	342	140	264	126	0.191798	0.915093	0.999636
2	61593177	61626938	cko_peak_1775	33762	+	1.81	6.0256e-09	7.4131e-08	1.81	447	335	367	328	0.224372	0.713754	0.999636
2	60234765	60234856	cko_peak_1774	92	+	1.75	0.000239883	0.00199526	1.75	79	51	45	54	0.864733	0.339746	0.999636
2	60234319	60234618	cko_peak_1773	300	+	1.6	1.25893e-13	1.99526e-12	1.6	425	310	312	288	0.31006	0.624153	0.999636
2	60233992	60234141	cko_peak_1772	150	+	1.67	5.24807e-07	5.62341e-06	1.67	179	111	198	140	0.159669	0.717673	0.999636
2	59842705	59844233	cko_peak_1771	1529	+	6.58	6.30957e-71	3.98107e-69	6.58	1686	568	1132	495	0.346611	0.874181	0.999636
2	59840987	59841048	cko_peak_1770	62	+	1.24	0.00288403	0.0204174	1.24	251	201	147	171	0.509015	0.388181	0.999636
2	59354253	59354761	cko_peak_1769	509	+	2.84	5.01187e-26	1.25893e-24	2.84	871	632	984	850	0.221895	0.581491	0.999636
2	59305170	59305368	cko_peak_1767	199	+	1.43	0.00109648	0.00831764	1.43	124	106	83	96	0.406542	0.555041	0.999636
2	62158244	62190846	cko_peak_1777	32603	+	10	0.0057544	0.0389045	10	7	2	7	9	2.14027	0.531881	0.999636
2	55597605	55597785	cko_peak_1764	181	+	2.08	0.00114815	0.00870964	2.08	54	39	109	53	-0.600436	0.738993	0.999636
2	53123542	53126932	cko_peak_1761	3391	+	1.56	7.94328e-13	1.25893e-11	1.56	456	351	436	380	0.149577	0.787025	0.999636
[truncated: 36,954 more rows]
