# Supplementary material for: N6-methyladenosine writer METTL16-mediated alternative splicing and translation control are essential for murine spermatogenesis
Source: Genome Biol. 2024 Jul 19;25:193. doi: 10.1186/s13059-024-03332-5 (PMC11264951; doi:10.1186/s13059-024-03332-5)
Supplement: Supplementary file 9 — Additional file 9: Table S8. Up-regulated and Down-regulated peaks identified in P10 Mettl16 cKO testes using m6A-seq. [file 13059_2024_3332_MOESM9_ESM.xlsx]

## Sheet: up and down regulated peaks
Supplementary Table S8. Up-regulated and Down-regulated peaks identified in P10 Mettl16 cKO testes using m6A-seq.
Chr	Start	End	Name	Length	Strand	Fold_Enrichment	Pvalue	FDR	Score	cko_ip	cko_input	ctrl_ip	ctrl_input	Lg2FCDiff	PvalueDiff	FDRDiff
1	105284516	105284906	cko_peak_1045	391	-	24.1	7.4131e-07	7.94328e-06	24.1	35	3	16	16	3.51466	0.0255197	0.999636
1	33801460	33801701	cko_peak_764	242	-	4.01	0.00199526	0.0144544	4.01	28	7	37	0	-9.25486	0.0410977	0.999636
1	192513640	192513878	cko_peak_1490	239	-	11	0.0030903	0.0218776	11	14	0	11	9	8.4622	0.036955	0.999636
1	161085971	161086301	cko_peak_550	331	+	23.1	1.99526e-38	7.94328e-37	23.1	145	17	157	59	1.65081	0.0163615	0.999636
2	92972259	92972650	cko_peak_2866	392	-	25.1	6.30957e-08	7.24436e-07	25.1	38	2	18	15	3.95524	0.0145229	0.999636
2	24661801	24677892	cko_peak_2500	16092	-	6.02	0.00630957	0.042658	6.02	15	8	1	16	4.87723	0.037121	0.999636
2	55594938	55595178	cko_peak_1763	241	+	6.02	0.0057544	0.0389045	6.02	23	17	37	2	-3.80301	0.0142218	0.999636
2	70476978	70477249	cko_peak_1800	272	+	3.31	0.000295121	0.00239883	3.31	39	15	26	1	-3.35159	0.0282492	0.999636
2	109917646	109918096	cko_peak_1927	451	+	2.91	2.51189e-21	6.30957e-20	2.91	593	303	305	76	-1.06568	0.00304073	0.999636
2	127066624	127066804	cko_peak_2077	181	+	10	5.88844e-05	0.000524807	10	22	4	2	10	4.7517	0.0271702	0.999636
2	128896226	128896407	cko_peak_2095	182	+	13	3.23594e-05	0.000295121	13	18	1	2	8	6.14027	0.0271282	0.999636
2	152109790	152110030	cko_peak_2209	241	+	31.1	7.24436e-09	9.12011e-08	31.1	24	1	33	13	3.21135	0.0378599	0.999636
3	92081752	92083142	cko_peak_4336	1391	-	9.02	3.16228e-10	4.2658e-09	9.02	68	14	24	28	2.47284	0.0365413	0.999636
3	146001525	146001974	cko_peak_4037	450	+	9.55	6.30957e-48	2.51189e-46	9.55	182	34	230	108	1.30007	0.0104178	0.999636
3	130181219	130181608	cko_peak_3975	390	+	7.02	0.000398107	0.00323594	7.02	48	9	35	34	2.34356	0.031922	0.999636
3	95543123	95545383	cko_peak_3787	2261	+	1.45	0.00114815	0.00870964	1.45	148	91	48	89	1.56277	0.0306451	0.999636
4	46604898	46605259	cko_peak_5512	362	-	11	0.0030903	0.0218776	11	19	0	13	11	8.94762	0.01384	0.999636
4	129616292	129617071	cko_peak_5830	780	-	8.8	1e-75	7.94328e-74	8.8	350	87	295	164	1.13159	0.0465718	0.999636
4	132725045	132725256	cko_peak_5868	212	-	5.01	0.00125893	0.00954993	5.01	17	3	3	14	4.69524	0.0389979	0.999636
4	104741606	104741907	cko_peak_4944	302	+	6.02	1.25893e-14	1.99526e-13	6.02	79	23	64	4	-2.24944	0.0436336	0.999636
4	106316212	106316423	cko_peak_4950	212	+	7.35	1.51356e-08	1.86209e-07	7.35	115	74	86	15	-1.91299	0.00566427	0.999636
4	146466879	146467150	cko_peak_5281	272	+	15	2.88403e-05	0.000269153	15	126	11	84	49	2.71058	0.0025725	0.999636
4	147869038	147869309	cko_peak_5294	272	+	20.1	1.02329e-05	9.77237e-05	20.1	21	0	33	15	8.72523	0.00843128	0.999636
4	137619224	137619345	cko_peak_5222	122	+	7.02	0.00204174	0.0147911	7.02	16	7	1	14	4.97034	0.0296444	0.999636
4	155466613	155466823	cko_peak_5365	211	+	20.1	1.02329e-05	9.77237e-05	20.1	16	0	12	14	7.72523	0.01549	0.999636
4	126098141	126098349	cko_peak_5081	209	+	2.19	0.0001	0.000870964	2.19	59	43	69	13	-1.98136	0.0320611	0.999636
5	81792355	81794905	cko_peak_7286	2551	-	21.1	6.30957e-08	7.24436e-07	21.1	45	6	55	29	1.95385	0.039369	0.999636
5	105121021	105121082	cko_peak_7359	62	-	1.43	0.00057544	0.00457088	1.43	175	114	5	16	2.26674	0.0297977	0.999636
5	97384578	97391665	cko_peak_7315	7088	-	14	0.00047863	0.00380189	14	16	0	10	7	8.72523	0.0404702	0.999636
5	25692385	25692446	cko_peak_7080	62	-	3.34	0.00457088	0.0316228	3.34	28	2	5	13	5.15621	0.0095255	0.999636
5	30933524	30933790	cko_peak_7095	267	-	7.58	1e-12	1.58489e-11	7.58	51	10	100	65	1.69935	0.0130354	0.999636
5	8076542	8076873	cko_peak_7027	332	-	13	0.000891251	0.00691831	13	22	1	20	11	3.56728	0.047654	0.999636
5	21301428	21303185	cko_peak_7048	1758	-	10	0.00363078	0.0251189	10	16	2	0	13	9.31019	0.00430118	0.999636
5	125414695	125415085	cko_peak_7589	391	-	6.43	7.94328e-16	1.25893e-14	6.43	124	30	113	75	1.42629	0.0335401	0.999636
5	81794312	81794911	cko_peak_6448	600	+	21.1	6.30957e-08	7.24436e-07	21.1	48	6	64	31	1.92454	0.0307544	0.999636
5	105812196	105812287	cko_peak_6537	92	+	1.62	0.000331131	0.00275423	1.62	97	54	30	6	-1.50656	0.0441836	0.999636
5	100430554	100430762	cko_peak_6490	209	+	14	1.7378e-05	0.000165959	14	20	1	8	11	4.7517	0.0331812	0.999636
5	28317120	28317271	cko_peak_6227	152	+	5.6	1.99526e-21	5.01187e-20	5.6	277	49	179	8	-2.01444	0.0368397	0.999636
5	33018815	33018936	cko_peak_6284	122	+	27.1	1.99526e-49	1e-47	27.1	1914	488	1344	132	-1.40594	0.00531925	0.999636
5	135358928	135363765	cko_peak_6843	4838	+	3.81	0.00323594	0.0229087	3.81	15	2	2	10	5.19916	0.0466726	0.999636
6	87980895	87981073	cko_peak_8716	179	-	1.62	3.98107e-07	4.36516e-06	1.62	273	247	413	146	-1.38544	0.0359295	0.999636
6	131388209	131388417	cko_peak_8950	209	-	2.81	1.99526e-07	2.23872e-06	2.81	123	98	112	28	-1.70185	0.0115659	0.999636
6	70957185	70960887	cko_peak_8023	3703	+	10.5	3.23594e-05	0.000295121	10.5	31	3	31	20	2.70731	0.0383434	0.999636
6	65703963	65704564	cko_peak_8014	602	+	11	2.88403e-08	3.46737e-07	11	74	15	124	71	1.46846	0.0127784	0.999636
6	87980912	87981710	cko_peak_8116	799	+	2.71	2.18776e-06	2.23872e-05	2.71	300	261	444	160	-1.30123	0.0479255	0.999636
6	91989234	91989384	cko_peak_8144	151	+	7.02	0.00204174	0.0147911	7.02	27	4	35	29	2.45393	0.0498062	0.999636
6	99693275	99693395	cko_peak_8158	121	+	5.01	3.31131e-05	0.00030903	5.01	45	14	45	0	-8.08494	0.00507895	0.999636
7	46926242	46926363	cko_peak_10370	122	-	3.41	0.00831764	0.0537032	3.41	26	25	45	5	-3.143	0.0155658	0.999636
7	84249474	84249655	cko_peak_10506	182	-	1.58	0.00123027	0.00933254	1.58	97	73	36	86	1.63677	0.0412536	0.999636
7	37479447	37479956	cko_peak_10262	510	-	9.69	5.01187e-14	1e-12	9.69	89	24	25	1	-2.78274	0.0205245	0.999636
7	34675358	34675566	cko_peak_10238	209	-	3.76	0.00933254	0.060256	3.76	24	6	3	11	3.84481	0.0432814	0.999636
7	127343624	127343833	cko_peak_10789	210	-	3.41	1.28825e-07	1.44544e-06	3.41	82	28	20	41	2.55616	0.0126619	0.999636
7	139065471	139065712	cko_peak_24169	242	+	15	0.000251189	0.0020893	15	17	1	4	10	5.37973	0.0360718	0.999636
7	37479462	37479971	cko_peak_24176	510	-	9.74	5.01187e-14	7.94328e-13	9.74	89	24	25	1	-2.78274	0.0205245	0.999636
7	104340368	104340878	cko_peak_10606	511	-	6.07	2.51189e-18	5.01187e-17	6.07	136	73	13	35	2.29682	0.0111438	0.999636
7	105755505	105755686	cko_peak_10633	182	-	13	0.000891251	0.00691831	13	13	0	7	8	8.14027	0.0457482	0.999636
7	43573788	43573998	cko_peak_9352	211	+	8.02	0.000645654	0.00501187	8.02	25	3	8	19	4.27716	0.018766	0.999636
7	30974012	30974252	cko_peak_9308	241	+	13	0.000891251	0.00691831	13	15	0	8	7	7.72523	0.042597	0.999636
7	79695043	79695703	cko_peak_9482	661	+	6.72	1.58489e-17	3.16228e-16	6.72	163	45	177	114	1.1925	0.0301965	0.999636
7	82870406	82870766	cko_peak_9531	361	+	3.08	1e-13	1.99526e-12	3.08	171	87	105	25	-1.12514	0.0337139	0.999636
7	27857945	27858155	cko_peak_9232	211	+	11	0.00204174	0.0147911	11	17	1	3	12	6.05781	0.0199738	0.999636
7	24127237	24127446	cko_peak_9164	210	+	11	0.00204174	0.0147911	11	20	1	20	14	3.7777	0.0372044	0.999636
7	141260568	141261016	cko_peak_9928	449	+	1.76	8.31764e-06	8.12831e-05	1.76	132	72	63	105	1.58178	0.040177	0.999636
7	97541183	97541364	cko_peak_9593	182	+	2.13	9.33254e-06	8.91251e-05	2.13	99	50	29	79	2.40164	0.00591585	0.999636
8	57487653	57487801	cko_peak_11853	149	-	4.01	0.00933254	0.060256	4.01	24	3	21	27	3.33291	0.0336506	0.999636
8	91112023	91112323	cko_peak_12045	301	-	6.02	1.69824e-05	0.000162181	6.02	50	8	347	202	1.83362	0.000372645	0.999636
8	85109563	85110100	cko_peak_12011	538	-	24.1	3.31131e-08	3.89045e-07	24.1	40	2	56	20	2.80684	0.0174046	0.999636
8	70699573	70699634	cko_peak_11218	62	+	1.31	1.77828e-05	0.000165959	1.31	436	235	442	68	-1.83843	0.00120641	0.999636
8	66512592	66512982	cko_peak_11186	391	+	9.02	0.00112202	0.00851138	9.02	35	5	50	32	2.13384	0.034833	0.999636
9	95404435	95404615	cko_peak_13465	181	-	2.55	3.46737e-05	0.000316228	2.55	61	48	58	14	-1.73451	0.0492798	0.999636
9	103499412	103499623	cko_peak_13519	212	-	5.52	0.00025704	0.00213796	5.52	31	6	3	11	4.21405	0.0224105	0.999636
9	63644168	63644409	cko_peak_12559	242	+	2.97	6.76083e-07	7.24436e-06	2.97	62	31	40	5	-2.02966	0.0344716	0.999636
9	65280156	65280396	cko_peak_12576	241	+	13	0.000891251	0.00691831	13	18	0	13	10	7.72523	0.018735	0.999636
9	7184519	7184610	cko_peak_12272	92	+	2.28	1e-16	1.99526e-15	2.28	428	193	373	19	-3.17575	1.44319e-06	0.0562236
9	95512240	95512451	cko_peak_12703	212	+	13	0.000891251	0.00691831	13	26	0	7	18	8.72523	0.000924967	0.999636
10	117845845	117845935	cko_peak_14712	91	-	2.48	3.16228e-43	1.25893e-41	2.48	748	306	816	146	-1.22275	0.041806	0.999636
10	85098346	85098586	cko_peak_14619	241	-	7.27	5.24807e-06	5.24807e-05	7.27	30	8	24	0	-9.40687	0.0359002	0.999636
10	85891999	85892090	cko_peak_14622	92	-	11	0.0030903	0.0218776	11	22	1	18	13	3.96029	0.0319207	0.999636
10	82151448	82151928	cko_peak_14048	481	+	14	8.70964e-05	0.000758578	14	45	5	37	26	2.63125	0.0221503	0.999636
11	78165440	78165589	cko_peak_16224	150	-	7.02	9.77237e-05	0.000851138	7.02	43	22	44	2	-3.52226	0.0080108	0.999636
11	59056900	59057021	cko_peak_16006	122	-	10	0.0057544	0.0389045	10	10	1	0	7	7.72523	0.0414478	0.999636
11	50261037	50263394	cko_peak_15945	2358	-	1.84	0.00354813	0.0245471	1.84	64	51	8	73	3.48774	0.00141921	0.999636
11	115608184	115608363	cko_peak_16560	180	-	1.87	0.000354813	0.00288403	1.87	78	69	92	28	-1.56899	0.0498044	0.999636
11	119345957	119346645	cko_peak_16632	689	-	5.87	2.51189e-31	7.94328e-30	5.87	385	151	165	26	-1.34523	0.00145104	0.999636
11	118448390	118448571	cko_peak_16619	182	-	4.01	0.000691831	0.00549541	4.01	31	19	25	1	-3.96724	0.0141269	0.999636
11	100888360	100888421	cko_peak_16420	62	-	1.79	0.000158489	0.00134896	1.79	65	36	13	30	2.02924	0.0470244	0.999636
11	118448382	118448562	cko_peak_15697	181	+	4.81	0.000263027	0.00218776	4.81	36	18	22	1	-3.48909	0.0249454	0.999636
11	101325421	101325691	cko_peak_15535	271	+	21.1	5.37032e-06	5.24807e-05	21.1	20	1	20	29	4.82832	0.0118231	0.999636
11	97362610	97362881	cko_peak_15479	272	+	4.44	2.51189e-24	7.94328e-23	4.44	256	172	259	65	-1.45036	0.0126999	0.999636
12	85086712	85086922	cko_peak_17333	211	-	8.02	0.00125893	0.00954993	8.02	24	3	14	19	3.41092	0.0442351	0.999636
12	84193732	84218821	cko_peak_17322	25090	-	2.72	0.00104713	0.00794328	2.72	52	32	51	5	-2.67971	0.0115717	0.999636
12	75735219	75735370	cko_peak_17262	152	-	1.88	6.45654e-05	0.00057544	1.88	108	77	69	16	-1.65008	0.0158869	0.999636
12	51691643	51691854	cko_peak_17181	212	-	1.86	0.000323594	0.00263027	1.86	123	66	130	20	-1.83198	0.0155436	0.999636
12	112126711	112126920	cko_peak_17054	210	+	14	0.00047863	0.00380189	14	16	0	14	12	8.4622	0.0194367	0.999636
13	58215562	58215653	cko_peak_18071	92	-	2.9	1.99526e-21	5.01187e-20	2.9	278	62	145	12	-1.45986	0.0239287	0.999636
13	62604511	62604722	cko_peak_18104	212	-	17	7.07946e-05	0.000630957	17	17	0	35	13	8.72523	0.0186816	0.999636
13	102737074	102737285	cko_peak_18336	212	-	2.82	1.1749e-05	0.000114815	2.82	65	44	48	10	-1.72976	0.046532	0.999636
13	67207390	67207838	cko_peak_17735	449	+	19.1	1.94984e-05	0.00018197	19.1	30	5	3	12	4.55531	0.0146794	0.999636
13	48261574	48261634	cko_peak_17623	61	+	2.01	0.00724436	0.047863	2.01	43	14	27	0	-8.6699	0.00820248	0.999636
13	119645989	119651068	cko_peak_17873	5080	+	15	0.000251189	0.0020893	15	15	0	22	21	7.72523	0.013778	0.999636
14	46383758	46384566	cko_peak_18868	809	-	14	2.51189e-16	5.01187e-15	14	171	39	195	94	1.05005	0.0453805	0.999636
14	93890288	93890499	cko_peak_19084	212	-	8.02	3.46737e-07	3.80189e-06	8.02	56	9	26	27	2.66222	0.0267002	0.999636
14	54282771	54283981	cko_peak_24283	1211	-	12	0.00165959	0.0123027	12	12	0	17	10	8.4622	0.0476002	0.999636
14	63819677	63819976	cko_peak_18666	300	+	20.1	1.02329e-05	9.77237e-05	20.1	26	0	9	11	8.14027	0.00459403	0.999636
15	83603270	83603630	cko_peak_19846	361	-	12	0.00165959	0.0123027	12	23	3	8	20	4.23087	0.0235818	0.999636
15	85900194	85900585	cko_peak_19867	392	-	18	3.71535e-05	0.000338844	18	39	5	29	23	2.5994	0.0380581	0.999636
15	84939913	84940153	cko_peak_19398	241	+	3.26	2.29087e-09	2.95121e-08	3.26	99	26	74	64	1.68981	0.0315986	0.999636
15	80699702	80699882	cko_peak_19359	181	+	11	0.0030903	0.0218776	11	9	0	0	7	9.31019	0.0440173	0.999636
15	74959336	74959606	cko_peak_19262	271	+	2.61	8.51138e-07	9.12011e-06	2.61	90	55	18	44	1.97034	0.0260626	0.999636
15	75624220	75624850	cko_peak_19268	631	+	8.77	1.58489e-23	3.98107e-22	8.77	126	23	128	62	1.37826	0.0359451	0.999636
16	90774254	90774374	cko_peak_20695	121	-	9.02	0.000194984	0.00165959	9.02	17	1	15	15	4.05781	0.0461072	0.999636
16	20516981	20517220	cko_peak_20128	240	+	21.1	1.99526e-77	1.58489e-75	21.1	450	125	437	35	-1.82387	0.0209311	0.999636
16	13948693	13949052	cko_peak_20073	360	+	4.64	3.16228e-20	6.30957e-19	4.64	101	29	99	89	1.61695	0.0205565	0.999636
16	43618622	43619312	cko_peak_20262	691	+	18.2	3.98107e-35	1.25893e-33	18.2	227	73	91	10	-1.5788	0.00406674	0.999636
17	65639571	65642204	cko_peak_21696	2634	-	21.1	1.58489e-11	2.39883e-10	21.1	59	6	69	33	2.20389	0.0148834	0.999636
17	33092459	33102276	cko_peak_20972	9818	+	4.01	0.00138038	0.0104713	4.01	45	15	6	16	2.97034	0.0319183	0.999636
17	24573011	24573342	cko_peak_20867	332	+	3.51	1e-08	1.23027e-07	3.51	137	85	175	39	-1.50682	0.0476522	0.999636
17	73827264	73827445	cko_peak_21220	182	+	4.51	0.00616595	0.040738	4.51	28	14	6	24	2.97034	0.0420452	0.999636
18	43581888	43582157	cko_peak_22368	270	-	4.86	1.44544e-09	1.86209e-08	4.86	73	53	54	12	-1.73768	0.0337586	0.999636
18	37845186	37845337	cko_peak_22335	152	-	8.52	0.000354813	0.00288403	8.52	19	1	16	12	3.80323	0.0492063	0.999636
18	37756814	37767520	cko_peak_22330	10707	-	10	0.00524807	0.0354813	10	23	6	3	12	3.90894	0.0392902	0.999636
18	63090985	63099083	cko_peak_22432	8099	-	7.02	2.39883e-05	0.000223872	7.02	66	22	74	87	1.7888	0.0328788	0.999636
18	37756807	37757256	cko_peak_22031	450	+	10	9.12011e-05	0.000812831	10	30	7	2	12	4.65484	0.0114288	0.999636
18	12862452	12862543	cko_peak_22247	92	-	4.51	0.00213796	0.0154882	4.51	25	5	5	13	3.67078	0.0461792	0.999636
18	60293379	60300978	cko_peak_22108	7600	+	5.75	1.58489e-20	3.98107e-19	5.75	408	190	48	10	-1.19012	0.00256442	0.999636
19	18670809	18670899	cko_peak_22679	91	+	6.52	0.00363078	0.0251189	6.52	26	10	15	0	-9.40687	0.0345549	0.999636
19	23141405	23141555	cko_peak_22697	151	+	2.81	1.99526e-06	2.04174e-05	2.81	61	37	9	31	2.4759	0.0161918	0.999636
19	42033802	42033953	cko_peak_22796	152	+	1.75	0.00794328	0.0512861	1.75	46	42	76	18	-1.97642	0.0479169	0.999636
X	112093495	112093824	cko_peak_24335	330	+	20.1	3.16228e-24	7.94328e-23	20.1	198	45	183	97	1.19206	0.046764	0.999636
X	51387658	51387808	cko_peak_23760	151	-	14	1.86209e-05	0.00017378	14	36	7	30	42	2.81834	0.0219075	0.999636
X	64270812	64271172	cko_peak_23786	361	-	23.1	1.44544e-06	1.51356e-05	23.1	26	0	28	15	9.31019	0.00451682	0.999636
X	153498226	153498496	cko_peak_23633	271	+	4.01	2.51189e-34	7.94328e-33	4.01	424	336	234	81	-1.22457	0.00714333	0.999636
1	82289976	82290277	ctrl_peak_983	302	-	9.25	0.000158489	0.00134896	9.25	40	32	38	4	-2.95566	0.011925	0.999636
1	133424017	133424108	ctrl_peak_1137	92	-	6.85	0.000190546	0.00158489	6.85	21	13	23	0	-8.6699	0.00746429	0.999636
1	72159886	72160094	ctrl_peak_928	209	-	3.95	8.70964e-07	9.33254e-06	3.95	22	28	72	15	-2.64061	0.0310332	0.999636
1	173729647	173729946	ctrl_peak_1371	300	-	10.3	0.00512861	0.0346737	10.3	18	8	16	0	-7.6699	0.0394103	0.999636
1	74771891	74771981	ctrl_peak_240	91	+	13.4	1.07152e-06	1.12202e-05	13.4	64	82	65	22	-1.95015	0.0271942	0.999636
1	91128373	91128674	ctrl_peak_319	302	+	3.73	0.000275423	0.00229087	3.73	12	24	44	14	-2.68173	0.0358936	0.999636
1	40464695	40464906	ctrl_peak_112	212	+	17.5	5.7544e-05	0.000512861	17.5	24	12	21	1	-3.42197	0.0498293	0.999636
1	182131447	182131658	ctrl_peak_667	212	+	1.49	1e-07	1.14815e-06	1.49	40	77	395	339	-1.19508	0.0156912	0.999636
1	191083747	191084048	ctrl_peak_701	302	+	5.86	1e-20	1.99526e-19	5.86	39	43	105	27	-2.12988	0.0442341	0.999636
1	161085971	161086271	ctrl_peak_557	301	+	5.14	7.94328e-23	1.99526e-21	5.14	145	17	157	59	1.65081	0.0163615	0.999636
2	91963476	91963537	ctrl_peak_2838	62	-	9.25	0.000158489	0.00134896	9.25	17	7	28	0	-8.08494	0.0280601	0.999636
2	91945455	91945695	ctrl_peak_2837	241	-	3.6	0.0060256	0.0398107	3.6	3	15	26	5	-4.7301	0.00939084	0.999636
2	76863357	76863598	ctrl_peak_2788	242	-	20.6	7.94328e-06	7.76247e-05	20.6	24	26	22	1	-4.60457	0.00959631	0.999636
2	118717224	118717472	ctrl_peak_2926	249	-	12.3	0.00144544	0.0107152	12.3	10	24	9	0	-8.40687	0.0433013	0.999636
2	119520212	119520512	ctrl_peak_2941	301	-	5.98	7.94328e-11	1.02329e-09	5.98	109	73	69	18	-1.3899	0.035188	0.999636
2	101715928	101716139	ctrl_peak_2863	212	-	16.4	0.000109648	0.000954993	16.4	2	5	20	0	-8.08494	0.0212635	0.999636
2	32068544	32068905	ctrl_peak_2622	362	-	11.8	4.7863e-07	5.12861e-06	11.8	18	17	37	4	-3.15665	0.0371603	0.999636
2	55594818	55595238	ctrl_peak_1774	421	+	32.9	2.51189e-09	3.23594e-08	32.9	25	19	39	3	-3.33417	0.0200488	0.999636
2	70476948	70477249	ctrl_peak_1806	302	+	25.7	2.88403e-07	3.16228e-06	25.7	39	15	26	1	-3.35159	0.0282492	0.999636
2	119035265	119035355	ctrl_peak_1980	91	+	7.2	6.76083e-05	0.00060256	7.2	11	11	21	0	-9.08494	0.00899871	0.999636
2	4882425	4882516	ctrl_peak_1530	92	+	15.4	0.000213796	0.00177828	15.4	10	13	16	1	-4.40817	0.0476453	0.999636
2	6322696	6322937	ctrl_peak_1540	242	+	11.3	4.2658e-10	5.7544e-09	11.3	67	54	48	12	-1.71846	0.0451249	0.999636
2	4300958	4332569	ctrl_peak_1521	31612	+	9.25	0.00954993	0.131826	9.25	0	7	9	2	-7.6699	0.0487496	0.999636
2	32108595	32109752	ctrl_peak_1700	1158	+	9.25	0.00812831	0.0524807	9.25	0	12	16	5	-8.40687	0.00621392	0.999636
2	155754401	155754850	ctrl_peak_2261	450	+	18.5	3.01995e-05	0.000275423	18.5	14	16	18	1	-4.39223	0.0308497	0.999636
2	121306841	121307082	ctrl_peak_2056	242	+	9.25	0.000158489	0.00134896	9.25	14	14	31	3	-3.39889	0.0423844	0.999636
2	153267286	153267377	ctrl_peak_2238	92	+	13.4	0.000776247	0.00588844	13.4	16	20	10	0	-9.08494	0.0443869	0.999636
2	131912268	131936635	ctrl_peak_2143	24368	+	6.79	1.41254e-06	1.47911e-05	6.79	19	24	38	7	-2.80726	0.0385704	0.999636
3	63963873	63964291	ctrl_peak_4199	419	-	9.25	4.0738e-05	0.000371535	9.25	55	30	45	6	-2.06208	0.0394511	0.999636
3	65957966	65958207	ctrl_peak_3609	242	+	4.11	3.80189e-10	5.12861e-09	4.11	97	124	70	28	-1.70587	0.0442002	0.999636
3	63963870	63964287	ctrl_peak_3601	418	+	9.25	1.44544e-05	0.000138038	9.25	56	31	45	6	-2.08339	0.03572	0.999636
3	62460541	62460782	ctrl_peak_3596	242	+	18.5	2.51189e-05	0.000234423	18.5	2	6	20	1	-5.93655	0.0386864	0.999636
3	124321422	124321722	ctrl_peak_3925	301	+	17.5	5.7544e-05	0.000512861	17.5	12	7	17	0	-9.08494	0.0388084	0.999636
3	108101043	108101253	ctrl_peak_3883	211	+	13.4	1.07152e-06	1.12202e-05	13.4	14	23	44	12	-2.62033	0.0463684	0.999636
3	146001525	146002004	ctrl_peak_4005	480	+	3.22	1.25893e-22	3.16228e-21	3.22	182	36	232	111	1.24465	0.0122696	0.999636
3	142548357	142548596	ctrl_peak_3991	240	+	4.63	0.000977237	0.0074131	4.63	115	79	30	6	-1.80988	0.0199138	0.999636
4	147064107	147064405	ctrl_peak_6041	299	-	2.94	0.00134896	0.01	2.94	74	86	91	32	-1.75426	0.0297954	0.999636
4	129616352	129616652	ctrl_peak_5844	301	-	2.67	2.51189e-13	3.98107e-12	2.67	295	68	242	131	1.20201	0.0475793	0.999636
4	134244329	134244479	ctrl_peak_5910	151	-	5.14	0.000616595	0.0047863	5.14	24	41	40	13	-2.42374	0.0433531	0.999636
4	104741547	104741997	ctrl_peak_4923	451	+	29.8	5.01187e-14	7.94328e-13	29.8	80	28	65	5	-2.21552	0.0286713	0.999636
4	106316212	106316453	ctrl_peak_4929	242	+	38	5.01187e-17	1e-15	38	115	75	87	16	-1.85593	0.00692524	0.999636
4	43170100	43170311	ctrl_peak_4697	212	+	5.4	2.45471e-05	0.000229087	5.4	166	60	33	5	-1.28397	0.0207515	0.999636
4	145537989	145538170	ctrl_peak_5279	182	+	5.65	4.16869e-05	0.000380189	5.65	140	53	30	2	-2.53519	0.00341636	0.999636
4	147869068	147869219	ctrl_peak_5301	152	+	2.47	0.00977237	0.0616595	2.47	18	0	30	13	8.72523	0.0154388	0.999636
4	140702176	140702327	ctrl_peak_5255	152	+	11.7	1e-108	1e-106	11.7	637	624	531	194	-1.45257	0.00254043	0.999636
4	138291472	138291563	ctrl_peak_5239	92	+	1.34	0.00229087	0.0165959	1.34	44	78	140	98	-1.3702	0.0459214	0.999636
4	155421362	155421633	ctrl_peak_5372	272	+	19.5	1.34896e-05	0.000128825	19.5	6	18	16	1	-5.61462	0.0196459	0.999636
4	130010221	130010282	ctrl_peak_5122	62	+	11.3	0.00275423	0.0194984	11.3	0	8	10	2	-8.89229	0.0321274	0.999636
5	81794725	81794875	ctrl_peak_7271	151	-	2.57	0.00616595	0.040738	2.57	25	1	34	15	3.43363	0.0252871	0.999636
5	65697897	65698138	ctrl_peak_7226	242	-	12.3	0.00144544	0.0107152	12.3	21	7	20	0	-9.40687	0.0442534	0.999636
5	110448142	110448233	ctrl_peak_7388	92	-	2.11	0.000128825	0.00109648	2.11	116	132	77	24	-1.89789	0.0129	0.999636
5	30933554	30933849	ctrl_peak_7077	296	-	2.13	3.71535e-06	3.71535e-05	2.13	51	10	104	67	1.68649	0.0121386	0.999636
5	125414725	125415085	ctrl_peak_7563	361	-	2.31	8.12831e-06	7.94328e-05	2.31	124	30	113	73	1.38729	0.0389556	0.999636
5	67306954	67315704	ctrl_peak_6426	8751	+	5.33	1.58489e-33	6.30957e-32	5.33	313	454	297	152	-1.53258	0.0210541	0.999636
5	81794701	81794881	ctrl_peak_6461	181	+	2.57	0.00912011	0.0588844	2.57	25	1	30	19	3.95524	0.0136412	0.999636
5	32992616	32992917	ctrl_peak_6298	302	+	14.4	0.00011749	0.00102329	14.4	12	19	25	2	-4.33648	0.0144396	0.999636
5	115327176	115327266	ctrl_peak_6650	91	+	14.1	5.01187e-28	1.58489e-26	14.1	298	142	283	48	-1.51993	0.0112893	0.999636
5	111183071	111223169	ctrl_peak_6608	40099	+	6.32	4.89779e-09	6.16595e-08	6.32	84	57	74	18	-1.50976	0.0483566	0.999636
5	124818067	124819242	ctrl_peak_6775	1176	+	8.22	0.00562341	0.0371535	8.22	9	14	40	6	-3.40405	0.0385438	0.999636
6	87980657	87981133	ctrl_peak_8724	477	-	6.17	3.98107e-76	3.16228e-74	6.17	365	348	486	203	-1.22032	0.0414986	0.999636
6	38196691	38196991	ctrl_peak_8506	301	-	4.11	0.000891251	0.00691831	4.11	19	36	51	21	-2.23176	0.0449455	0.999636
6	39206608	39206789	ctrl_peak_8518	182	-	7.2	0.000138038	0.00120226	7.2	109	107	49	16	-1.61765	0.0407445	0.999636
6	131388239	131388476	ctrl_peak_8948	238	-	5.18	1e-17	1.99526e-16	5.18	122	103	111	28	-1.77248	0.00893954	0.999636
6	58906510	58906868	ctrl_peak_24092	359	-	3.18	4.46684e-07	4.89779e-06	3.18	71	11	74	36	1.62113	0.0489453	0.999636
6	99626750	99626931	ctrl_peak_8783	182	-	11.8	1.62181e-06	1.69824e-05	11.8	15	16	28	3	-3.34516	0.040704	0.999636
6	119574628	119574868	ctrl_peak_8854	241	-	13.4	0.000776247	0.00588844	13.4	26	32	39	9	-2.44469	0.0462414	0.999636
6	65704083	65704474	ctrl_peak_8020	392	+	3.2	5.01187e-11	7.07946e-10	3.2	73	15	121	66	1.37881	0.0185052	0.999636
6	85445326	85445417	ctrl_peak_8091	92	+	2.34	0.00134896	0.01	2.34	14	31	37	15	-2.47906	0.0485172	0.999636
6	42264143	42264496	ctrl_peak_7916	354	+	18.5	3.01995e-05	0.000275423	18.5	3	5	19	0	-9.08494	0.0307969	0.999636
6	129423296	129423566	ctrl_peak_8319	271	+	21.6	4.0738e-06	4.16869e-05	21.6	13	11	20	1	-4.11058	0.0438327	0.999636
6	127950738	127950829	ctrl_peak_8306	92	+	9.25	0.00954993	0.131826	9.25	0	9	8	0	-9.08494	0.0364357	0.999636
6	99693275	99693514	ctrl_peak_8167	240	+	29.8	4.67735e-10	6.30957e-09	29.8	47	45	45	6	-2.87381	0.00623167	0.999636
6	87980882	87981770	ctrl_peak_8125	889	+	9.47	2.51189e-36	1e-34	9.47	305	269	449	161	-1.32811	0.0408461	0.999636
7	46926272	46926333	ctrl_peak_10371	62	-	3.86	0.00812831	0.0524807	3.86	25	25	44	5	-3.16716	0.0155604	0.999636
7	18991640	18991820	ctrl_peak_10055	181	-	9.77	8.70964e-05	0.000758578	9.77	8	34	27	16	-2.87201	0.042277	0.999636
7	37479567	37479837	ctrl_peak_10258	271	-	19.5	7.24436e-06	7.07946e-05	19.5	83	24	25	1	-2.88344	0.0183579	0.999636
7	37479581	37479822	ctrl_peak_24113	242	-	15.4	7.24436e-06	7.07946e-05	15.4	81	23	25	1	-2.85723	0.0202802	0.999636
7	102484202	102484470	ctrl_peak_10590	269	-	8.22	0.000199526	0.00165959	8.22	10	16	24	3	-3.70773	0.0367505	0.999636
7	43676777	43677285	ctrl_peak_9382	509	+	7.2	7.94328e-18	1.58489e-16	7.2	61	58	106	30	-1.77793	0.0499365	0.999636
7	79695013	79695614	ctrl_peak_9511	602	+	4.49	6.30957e-12	1e-10	4.49	155	35	179	92	1.15693	0.0318587	0.999636
7	66709411	66710284	ctrl_peak_9457	874	+	11.3	0.00275423	0.0194984	11.3	3	13	10	0	-8.89229	0.0343906	0.999636
7	7182334	7182784	ctrl_peak_9081	451	+	20	2.29087e-10	3.16228e-09	20	36	17	42	3	-2.75455	0.0416443	0.999636
7	27702441	27702741	ctrl_peak_9253	301	+	9.25	0.00954993	0.0707946	9.25	21	13	14	0	-9.25486	0.0255862	0.999636
7	18988755	18988933	ctrl_peak_9145	179	+	13.4	0.000776247	0.00588844	13.4	5	12	10	0	-9.40687	0.0467207	0.999636
7	127746929	127746990	ctrl_peak_9833	62	+	2.88	1.09648e-06	1.1749e-05	2.88	82	62	62	7	-2.77314	0.00107048	0.999636
7	7202832	7203132	ctrl_peak_10002	301	-	8.22	0.000537032	0.0042658	8.22	2	13	17	3	-5.2326	0.0208109	0.999636
7	82870376	82870796	ctrl_peak_9562	421	+	4.83	1.58489e-12	2.51189e-11	4.83	172	88	112	25	-1.22632	0.025571	0.999636
7	83898836	83899047	ctrl_peak_9573	212	+	3.16	3.23594e-08	3.89045e-07	3.16	48	77	52	20	-2.08999	0.0404415	0.999636
7	101321119	101321240	ctrl_peak_9665	122	+	4.28	0.000213796	0.00177828	4.28	76	49	36	7	-1.75901	0.036887	0.999636
7	107209826	107210122	ctrl_peak_9702	297	+	4.11	1.07152e-06	1.12202e-05	4.11	46	79	71	27	-2.20474	0.0180986	0.999636
8	83435118	83435329	ctrl_peak_11977	212	-	2.16	1.25893e-13	1.99526e-12	2.16	20	4	286	175	1.58361	0.0184132	0.999636
8	25982454	25982753	ctrl_peak_11741	300	-	10.8	6.30957e-14	1e-12	10.8	75	49	82	13	-2.07266	0.0159046	0.999636
8	121578686	121578806	ctrl_peak_12202	121	-	2.89	2.51189e-11	3.23594e-10	2.89	121	279	102	40	-2.58541	0.0112395	0.999636
8	91112052	91112473	ctrl_peak_12050	422	-	11.3	3.98107e-28	1.25893e-26	11.3	55	9	356	193	1.6985	0.000343792	0.999636
8	84148024	84148267	ctrl_peak_11320	244	+	9.25	0.00954993	0.102802	9.25	2	13	19	6	-4.39306	0.0260782	0.999636
8	33653296	33653743	ctrl_peak_11100	448	+	8.74	1.99526e-22	3.98107e-21	8.74	194	263	166	80	-1.52177	0.0353317	0.999636
8	95808958	95809199	ctrl_peak_11383	242	+	18.5	3.01995e-05	0.000275423	18.5	15	14	18	1	-4.10005	0.0398657	0.999636
8	94666599	94666720	ctrl_peak_11371	122	+	5.4	6.45654e-05	0.00057544	5.4	89	116	117	46	-1.75871	0.0215295	0.999636
9	57413876	57414027	ctrl_peak_13314	152	-	11.3	0.0017378	0.0128825	11.3	10	12	25	1	-4.93655	0.0162902	0.999636
9	71485874	71485935	ctrl_peak_13420	62	-	4.88	7.07946e-08	8.31764e-07	4.88	44	37	62	7	-2.92652	0.00605741	0.999636
9	108110228	108110529	ctrl_peak_13635	302	-	20.6	7.94328e-06	7.76247e-05	20.6	5	8	17	0	-8.08494	0.0186588	0.999636
9	59717860	59718040	ctrl_peak_12559	181	+	6.68	0.00316228	0.0218776	6.68	21	1	23	16	3.8391	0.0278003	0.999636
9	70399168	70399587	ctrl_peak_12630	420	+	17.5	5.7544e-05	0.000512861	17.5	12	21	26	0	-8.89229	0.000869933	0.999636
9	63644198	63644468	ctrl_peak_12582	271	+	9.05	2.18776e-09	2.81838e-08	9.05	62	33	41	6	-1.89244	0.0423583	0.999636
9	5298696	5299462	ctrl_peak_12283	767	+	11.3	0.0017378	0.0128825	11.3	53	20	19	1	-2.87159	0.0368513	0.999636
9	13697297	13702344	ctrl_peak_12295	5048	+	9.25	0.000158489	0.00134896	9.25	4	15	18	4	-4.10647	0.0424326	0.999636
9	43744043	43744223	ctrl_peak_12418	181	+	12.3	0.000537032	0.0042658	12.3	12	11	21	1	-4.29644	0.0370067	0.999636
9	121672505	121672595	ctrl_peak_12956	91	+	5.65	0.00977237	0.0616595	5.65	0	7	11	1	-7.6699	0.0276061	0.999636
9	85749958	85750370	ctrl_peak_12702	413	+	20.6	7.94328e-06	7.76247e-05	20.6	19	16	33	3	-3.24116	0.0368498	0.999636
10	61890095	61894053	ctrl_peak_14521	3959	-	1.68	2.23872e-06	2.29087e-05	1.68	38	71	230	170	-1.36758	0.0254505	0.999636
10	13324186	13388711	ctrl_peak_14390	64526	-	4.93	0.00020893	0.0017378	4.93	85	33	45	5	-1.83459	0.0301972	0.999636
10	123076115	123076385	ctrl_peak_14805	271	-	17.5	5.7544e-05	0.000512861	17.5	20	24	31	4	-3.24689	0.024809	0.999636
10	79612800	79613129	ctrl_peak_14628	330	-	18.5	2.95121e-06	3.01995e-05	18.5	74	41	36	4	-2.34768	0.011887	0.999636
10	85098376	85098616	ctrl_peak_14696	241	-	24.7	5.62341e-07	6.0256e-06	24.7	31	9	24	0	-8.6699	0.0263719	0.999636
10	128041603	128041814	ctrl_peak_14306	212	+	8.22	0.000537032	0.0042658	8.22	9	12	27	2	-4.19958	0.0276071	0.999636
11	69825692	69825932	ctrl_peak_16142	241	-	3.51	6.45654e-06	6.45654e-05	3.51	40	51	62	21	-1.94203	0.0489447	0.999636
11	116765323	116765653	ctrl_peak_16617	331	-	4.8	0.00537032	0.0363078	4.8	0	5	26	7	-7.6699	0.0285574	0.999636
11	107212419	107212570	ctrl_peak_16538	152	-	3.52	0.00128825	0.00954993	3.52	44	34	31	4	-2.61188	0.0241558	0.999636
11	119345838	119346645	ctrl_peak_16653	808	-	12.7	1e-13	1.99526e-12	12.7	390	155	166	33	-1.0291	0.00576551	0.999636
11	67966431	67969806	ctrl_peak_15189	3376	+	3.94	8.91251e-09	1.09648e-07	3.94	89	101	128	40	-1.89021	0.0131207	0.999636
11	60105162	60105253	ctrl_peak_15116	92	+	6.82	5.01187e-14	7.94328e-13	6.82	111	124	105	20	-2.58176	0.00039125	0.999636
11	70460178	70460647	ctrl_peak_15234	470	+	4.11	0.00162181	0.0120226	4.11	40	25	32	4	-2.35159	0.0462941	0.999636
11	49095663	49096140	ctrl_peak_15002	478	+	16.4	0.000109648	0.000954993	16.4	255	126	24	1	-3.59755	0.000289083	0.999636
11	58991278	58991458	ctrl_peak_15100	181	+	15.4	4.67735e-05	0.000416869	15.4	2	12	16	3	-5.02966	0.0297021	0.999636
11	120483715	120483954	ctrl_peak_15775	240	+	3.79	8.70964e-10	1.14815e-08	3.79	23	36	69	18	-2.61462	0.0184797	0.999636
11	100445962	100447244	ctrl_peak_15556	1283	+	12.3	0.00144544	0.0107152	12.3	11	17	13	0	-9.40687	0.0209834	0.999636
12	75735189	75735370	ctrl_peak_17298	182	-	5.65	3.0903e-09	3.89045e-08	5.65	114	88	84	24	-1.46355	0.0289359	0.999636
12	84346025	84346325	ctrl_peak_17359	301	-	3.43	4.2658e-05	0.000380189	3.43	24	31	50	13	-2.34231	0.0476774	0.999636
12	51691643	51691914	ctrl_peak_17221	272	-	13	3.16228e-17	6.30957e-16	13	123	66	131	21	-1.77264	0.0191484	0.999636
12	111803730	111803851	ctrl_peak_17495	122	-	3.38	0.00204174	0.0147911	3.38	2	14	18	6	-4.42197	0.0270163	0.999636
12	112674052	112674261	ctrl_peak_17502	210	-	9.25	0.00512861	0.0338844	9.25	137	91	84	14	-2.02438	0.00186457	0.999636
12	71309973	71310093	ctrl_peak_16882	121	+	16.4	6.16595e-08	7.24436e-07	16.4	50	35	60	9	-2.25205	0.0266612	0.999636
12	71318584	71318973	ctrl_peak_16886	390	+	11.9	1.99526e-20	5.01187e-19	11.9	127	72	106	18	-1.76889	0.00973591	0.999636
12	53069222	53072439	ctrl_peak_16845	3218	+	10.3	0.00512861	0.0346737	10.3	16	25	12	0	-9.25486	0.0209469	0.999636
12	117211942	117227206	ctrl_peak_17136	15265	+	10.3	0.00512861	0.0346737	10.3	0	7	10	0	-9.40687	0.0259069	0.999636
12	32061175	32061296	ctrl_peak_17204	122	-	10.3	4.67735e-05	0.000416869	10.3	76	94	50	12	-2.39521	0.00855657	0.999636
12	84100713	84101014	ctrl_peak_16971	302	+	10.3	0.00020893	0.0017378	10.3	21	22	25	3	-3.15567	0.0394026	0.999636
13	58215562	58215653	ctrl_peak_18086	92	-	9.49	3.16228e-28	1e-26	9.49	278	62	145	12	-1.45986	0.0239287	0.999636
13	95602190	95602340	ctrl_peak_18286	151	-	4.63	0.00177828	0.0128825	4.63	4	12	22	5	-3.75212	0.0476702	0.999636
13	23534047	23534247	ctrl_peak_17570	201	+	2.11	7.94328e-13	1.25893e-11	2.11	244	1171	383	326	-2.52492	0.00740621	0.999636
13	52908759	52908909	ctrl_peak_18053	151	-	6.17	0.00060256	0.00467735	6.17	14	0	9	7	9.14027	0.0497143	0.999636
14	69244978	69245039	ctrl_peak_19045	62	-	10.3	0.00512861	0.0346737	10.3	4	11	11	0	-8.08494	0.0347175	0.999636
14	76488654	76504283	ctrl_peak_18709	15630	+	1.94	0.00316228	0.0223872	1.94	67	17	86	58	1.38069	0.0470831	0.999636
15	79156104	79156433	ctrl_peak_19784	330	-	9.77	9.33254e-09	1.14815e-07	9.77	31	34	56	8	-2.97028	0.00966118	0.999636
15	84786872	84787441	ctrl_peak_19864	570	-	6.68	8.31764e-06	8.12831e-05	6.68	155	104	53	13	-1.48145	0.0137733	0.999636
16	32246799	32247068	ctrl_peak_20545	270	-	23.6	1.09648e-06	1.14815e-05	23.6	19	11	25	0	-8.89229	0.00910483	0.999636
16	31663442	31664102	ctrl_peak_20162	661	+	19.5	1.58489e-14	2.51189e-13	19.5	50	24	89	7	-2.63914	0.0419992	0.999636
16	20516981	20517220	ctrl_peak_20131	240	+	25.3	1e-120	1e-117	25.3	450	125	437	35	-1.82387	0.0209311	0.999636
16	36041635	36041903	ctrl_peak_20220	269	+	14.1	3.16228e-12	5.01187e-11	14.1	59	29	47	5	-2.23766	0.0270951	0.999636
16	13948812	13948993	ctrl_peak_20074	182	+	1.58	0.000870964	0.00676083	1.58	98	26	98	82	1.62746	0.0190126	0.999636
16	43618532	43618892	ctrl_peak_20258	361	+	13.4	2.13796e-06	2.18776e-05	13.4	140	58	51	10	-1.10885	0.0374966	0.999636
17	43589465	43589897	ctrl_peak_21545	433	-	12.3	0.00144544	0.0107152	12.3	23	21	16	0	-8.89229	0.0102585	0.999636
17	66519567	66519657	ctrl_peak_21677	91	-	6.68	0.00060256	0.00467735	6.68	27	12	25	1	-3.50359	0.0399161	0.999636
17	57031326	57031417	ctrl_peak_21639	92	-	5.4	3.54813e-07	3.89045e-06	5.4	29	27	40	7	-2.44114	0.0474098	0.999636
17	28691431	28691611	ctrl_peak_20921	181	+	2.06	1.54882e-05	0.000147911	2.06	56	104	104	42	-2.23086	0.0072207	0.999636
17	24595345	24595496	ctrl_peak_20848	152	+	3.34	6.60693e-05	0.000588844	3.34	27	31	47	11	-2.32412	0.0492489	0.999636
17	10318971	10319181	ctrl_peak_21248	211	-	17	3.16228e-16	6.30957e-15	17	328	273	211	73	-1.29614	0.00995535	0.999636
17	68314576	68314637	ctrl_peak_21154	62	+	5.14	0.00812831	0.0524807	5.14	54	31	15	1	-3.13586	0.0374957	0.999636
18	37662391	37662902	ctrl_peak_21952	512	+	18.5	2.51189e-05	0.000234423	18.5	33	16	42	3	-2.79262	0.0461734	0.999636
18	43316554	43316854	ctrl_peak_22022	301	+	17.5	5.7544e-05	0.000512861	17.5	14	15	16	0	-8.08494	0.0131771	0.999636
18	62937130	62937369	ctrl_peak_22087	240	+	27.8	7.4131e-08	8.70964e-07	27.8	17	15	27	2	-3.60397	0.0316851	0.999636
18	60299959	60300259	ctrl_peak_22061	301	+	14.4	0.00040738	0.00323594	14.4	104	43	10	0	-9.08494	0.0227037	0.999636
18	60300618	60300889	ctrl_peak_22062	272	+	11.3	0.000537032	0.0042658	11.3	133	54	14	1	-2.53662	0.0235839	0.999636
19	5092460	5092730	ctrl_peak_22494	271	+	11.3	2.95121e-06	3.01995e-05	11.3	16	16	29	3	-3.30268	0.040418	0.999636
19	26748741	26748921	ctrl_peak_22666	181	+	18.5	3.01995e-05	0.000275423	18.5	5	10	18	1	-5.19958	0.0316439	0.999636
19	10713703	10713972	ctrl_peak_22603	270	+	2.92	1.51356e-05	0.000144544	2.92	36	60	71	33	-1.87198	0.0480967	0.999636
19	18670809	18670989	ctrl_peak_22631	181	+	10.3	8.51138e-05	0.00074131	10.3	98	182	81	38	-2.01466	0.0412865	0.999636
19	4184387	4184864	ctrl_peak_22891	478	-	16.4	2.04174e-06	2.0893e-05	16.4	50	15	31	1	-3.24689	0.0275763	0.999636
X	64270842	64271082	ctrl_peak_23712	241	-	4.28	0.000275423	0.00229087	4.28	25	0	28	12	9.31019	0.0090316	0.999636
X	8893390	8893480	ctrl_peak_23200	91	+	4.88	0.00104713	0.00794328	4.88	14	19	19	2	-3.71816	0.0450433	0.999636
