# Supplementary material for: N6-methyladenosine writer METTL16-mediated alternative splicing and translation control are essential for murine spermatogenesis
Source: Genome Biol. 2024 Jul 19;25:193. doi: 10.1186/s13059-024-03332-5 (PMC11264951; doi:10.1186/s13059-024-03332-5)
Supplement: Supplementary file 10 — Additional file 10: Table S9. Proteins identified in P10 METTL16 complexes (IP-MS). [file 13059_2024_3332_MOESM10_ESM.xlsx]

## Sheet: Replicate1
Supplementary Table S9. Proteins identified in P10 METTL16 complexes (IP-MS)
Accession	gene	Description	Exp. q-value: Combined	Sum PEP Score	Coverage [%]	# Peptides	# PSMs	# Unique Peptides
Q8VDD5	Myh9	Myosin-9 [OS=Mus musculus]	0	1987.33	69	176	1967	138
Q61879	Myh10	Myosin-10 [OS=Mus musculus]	0	1546.75	68	164	1041	128
P16546	Sptan1	Spectrin alpha chain, non-erythrocytic 1 [OS=Mus musculus]	0	1199.66	65	145	416	2
Q68FD5	Cltc	Clathrin heavy chain 1 [OS=Mus musculus]	0	723.1	60	83	326	83
P21271	Myo5b	unconventional myosin-Vb [OS=Mus musculus]	0	722.412	58	98	289	87
Q99104	Myo5a	Unconventional myosin-Va [OS=Mus musculus]	0	632.126	53	103	309	93
Q8R1A4	Dock7	Dedicator of cytokinesis protein 7 [OS=Mus musculus]	0	628.505	45	77	251	70
Q9JHU4	Dync1h1	Cytoplasmic dynein 1 heavy chain 1 [OS=Mus musculus]	0	530.417	27	98	174	98
Q7TT50	Cdc42bpb	Serine/threonine-protein kinase MRCK beta [OS=Mus musculus]	0	519.051	42	68	203	61
Q3UJB9	Edc4	Enhancer of mRNA-decapping protein 4 [OS=Mus musculus]	0	516.866	57	49	177	2
Q64331	Myo6	Unconventional myosin-VI [OS=Mus musculus]	0	492.34	49	60	243	60
P11276	Fn1	fibronectin [OS=Mus musculus]	0	482.777	37	63	174	63
Q5SYD0	Myo1d	Unconventional myosin-Id [OS=Mus musculus]	0	475.427	61	60	217	57
Q4U2R1	Herc2	E3 ubiquitin-protein ligase HERC2 [OS=Mus musculus]	0	465.034	24	89	138	89
P14873	Map1b	microtubule-associated protein 1B [OS=Mus musculus]	0	446.939	37	59	139	59
P19096	Fasn	Fatty acid synthase [OS=Mus musculus]	0	433.881	36	65	117	65
F8VQB6	Myo10	Unconventional myosin-X [OS=Mus musculus]	0	413.671	36	65	177	64
Q9D0E1	Hnrnpm	Heterogeneous nuclear ribonucleoprotein M [OS=Mus musculus]	0	399.675	64	40	192	40
Q8BTM8	Flna	Filamin-A [OS=Mus musculus]	0	387.463	37	66	126	60
P63260	Actg1	Actin, cytoplasmic 2 [OS=Mus musculus]	0	385.763	75	22	699	1
Q99NB9	Sf3b1	splicing factor 3B subunit 1 [OS=Mus musculus]	0	378.163	54	52	151	52
Q3UHU5	Mtcl1	Microtubule cross-linking factor 1 [OS=Mus musculus]	0	373.564	40	64	103	62
P60710	Actb	Actin, cytoplasmic 1 [OS=Mus musculus]	0	364.783	75	22	689	1
Q01320	Top2a	DNA topoisomerase 2-alpha [OS=Mus musculus]	0	358.933	45	63	161	52
E9Q0C6	Kiaa1210	Acrosomal protein KIAA1210 [OS=Mus musculus]	0	358.217	41	50	126	50
P62737	Acta2	Actin, aortic smooth muscle [OS=Mus musculus]	0	357.352	74	21	369	1
P55937	Golga3	Golgin subfamily A member 3 [OS=Mus musculus]	0	356.886	43	50	79	50
Q9EP71	Rai14	Ankycorbin [OS=Mus musculus]	0	347.991	58	48	126	48
P63268	Actg2	actin, gamma-enteric smooth muscle [OS=Mus musculus]	0	338.967	70	20	360	1
B2RR83	Ythdc2	Probable ATP-dependent RNA helicase YTHDC2 [OS=Mus musculus]	0	338.364	45	53	126	53
P11103	Parp1	Poly [ADP-ribose] polymerase 1 [OS=Mus musculus]	0	331.959	39	42	138	42
Q6PDQ2	Chd4	Chromodomain-helicase-DNA-binding protein 4 [OS=Mus musculus]	0	321.245	35	53	95	53
P15508	Sptb	Spectrin beta chain, erythrocytic [OS=Mus musculus]	0	314.275	32	51	86	45
P29341	Pabpc1	Polyadenylate-binding protein 1 [OS=Mus musculus]	0	308.781	66	34	142	34
Q7TSC1	Prrc2a	Protein PRRC2A [OS=Mus musculus]	0	305.538	36	50	101	49
Q6P4T2	Snrnp200	U5 small nuclear ribonucleoprotein 200 kDa helicase [OS=Mus musculus]	0	295.065	28	52	90	52
P17426	Ap2a1	AP-2 complex subunit alpha-1 [OS=Mus musculus]	0	290.804	53	42	116	30
Q99PV0	Prpf8	Pre-mRNA-processing-splicing factor 8 [OS=Mus musculus]	0	284.115	29	57	112	57
P07724	Alb	Serum albumin [OS=Mus musculus]	0	281.854	72	38	119	38
Q01853	Vcp	Transitional endoplasmic reticulum ATPase [OS=Mus musculus]	0	278.69	56	40	111	39
P23249	Mov10	Putative helicase MOV-10 [OS=Mus musculus]	0	274.353	53	45	102	45
Q9CQG2	Mettl16	U6 small nuclear RNA (adenine-(43)-N(6))-methyltransferase [OS=Mus musculus]	0	274.074	65	33	109	33
P68134	Acta1	Actin, alpha skeletal muscle [OS=Mus musculus]	0	273.469	68	19	341	1
Q7TPH6	Mycbp2	E3 ubiquitin-protein ligase MYCBP2 [OS=Mus musculus]	0	270.605	16	62	97	62
Q05D44	Eif5b	Eukaryotic translation initiation factor 5B [OS=Mus musculus]	0	267.05	34	35	75	35
E9Q3L2	Pi4ka	phosphatidylinositol 4-kinase alpha [OS=Mus musculus]	0	264.897	27	50	97	50
P63017	Hspa8	Heat shock cognate 71 kDa protein [OS=Mus musculus]	0	264.43	58	30	125	19
P99024	Tubb5	tubulin beta-5 chain [OS=Mus musculus]	0	261.087	73	22	148	4
Q9JJ28	Flii	protein flightless-1 homolog [OS=Mus musculus]	0	260.368	42	45	133	45
O35286	Dhx15	Pre-mRNA-splicing factor ATP-dependent RNA helicase DHX15 [OS=Mus musculus]	0	258.635	49	36	116	35
P68372	Tubb4b	Tubulin beta-4B chain [OS=Mus musculus]	0	256.056	66	21	142	1
P20029	Hspa5	78 kDa glucose-regulated protein [OS=Mus musculus]	0	252.747	52	32	115	30
Q9DBG3	Ap2b1	AP-2 complex subunit beta [OS=Mus musculus]	0	250.893	52	38	110	23
P97386	Lig3	DNA ligase 3 [OS=Mus musculus]	0	247.764	46	40	110	40
P17156	Hspa2	Heat shock-related 70 kDa protein 2 [OS=Mus musculus]	0	244.399	53	30	106	18
Q8K4Z5	Sf3a1	splicing factor 3A subunit 1 [OS=Mus musculus]	0	241.89	50	30	77	30
Q9WVR4	Fxr2	Fragile X mental retardation syndrome-related protein 2 [OS=Mus musculus]	0	238.461	45	25	81	21
P58252	Eef2	Elongation factor 2 [OS=Mus musculus]	0	237.664	47	33	91	32
Q62318	Trim28	Transcription intermediary factor 1-beta [OS=Mus musculus]	0	237.484	52	25	93	25
Q91VR5	Ddx1	ATP-dependent RNA helicase DDX1 [OS=Mus musculus]	0	231.414	60	35	85	35
Q8C804	Spice1	Spindle and centriole-associated protein 1 [OS=Mus musculus]	0	228.693	50	29	71	29
B2RQC6	Cad	CAD protein [OS=Mus musculus]	0	225.859	22	38	72	36
Q7TPV4	Mybbp1a	Myb-binding protein 1A [OS=Mus musculus]	0	223.986	36	37	78	37
A2AG06	Meioc	Meiosis-specific coiled-coil domain-containing protein MEIOC [OS=Mus musculus]	0	223.368	50	37	65	37
Q3U3T8	Wdr62	Wd repeat-containing protein 62 [OS=Mus musculus]	0	221.824	33	34	64	34
Q62036	Cep131	centrosomal protein of 131 kDa [OS=Mus musculus]	0	218.218	39	37	79	37
Q3UMC0	Spata5	Spermatogenesis-associated protein 5 [OS=Mus musculus]	0	217.539	54	34	84	33
Q6A065	Cep170	Centrosomal protein of 170 kDa [OS=Mus musculus]	0	217.186	29	36	62	35
P39447	Tjp1	Tight junction protein ZO-1 [OS=Mus musculus]	0	214.848	29	37	64	37
O35737	Hnrnph1	Heterogeneous nuclear ribonucleoprotein H [OS=Mus musculus]	0	214.693	45	14	73	6
P08032	Spta1	spectrin alpha chain, erythrocytic 1 [OS=Mus musculus]	0	214.493	23	40	61	39
P11499	Hsp90ab1	Heat shock protein HSP 90-beta [OS=Mus musculus]	0	211.45	51	32	97	19
Q5SRX1	Tom1l2	TOM1-like protein 2 [OS=Mus musculus]	0	209.864	45	18	56	18
P53564	Cux1	Homeobox protein cut-like 1 [OS=Mus musculus]	0	209.85	33	36	58	18
Q9D6F9	Tubb4a	Tubulin beta-4A chain [OS=Mus musculus]	0	208.253	55	17	113	1
E9Q7G0	Numa1	nuclear mitotic apparatus protein 1 [OS=Mus musculus]	0	207.484	23	35	54	35
Q6A0A9	FAM120A	Constitutive coactivator of PPAR-gamma-like protein 1 [OS=Mus musculus]	0	204.913	33	28	60	28
Q64512	Ptpn13	Tyrosine-protein phosphatase non-receptor type 13 [OS=Mus musculus]	0	204.365	23	41	59	41
Q7TMM9	Tubb2a	Tubulin beta-2A chain [OS=Mus musculus]	0	204.302	56	18	124	3
P05214	Tuba3a; Tuba3b	Tubulin alpha-3 chain [OS=Mus musculus]	0	203.171	63	22	111	4
Q61768	Kif5b	Kinesin-1 heavy chain [OS=Mus musculus]	0	202.347	43	33	62	26
P59242	Cgn	cingulin [OS=Mus musculus]	0	201.414	37	35	63	35
Q9Z1X4	Ilf3	Interleukin enhancer-binding factor 3 [OS=Mus musculus]	0	201.077	48	29	66	25
Q8VDM6	Hnrnpul1	Heterogeneous nuclear ribonucleoprotein U-like protein 1 [OS=Mus musculus]	0	200.977	35	25	59	25
P68369	Tuba1a	tubulin alpha-1A chain [OS=Mus musculus]	0	200.509	65	22	109	1
P17427	Ap2a2	AP-2 complex subunit alpha-2 [OS=Mus musculus]	0	195.555	37	31	68	19
P21981	Tgm2	Protein-glutamine gamma-glutamyltransferase 2 [OS=Mus musculus]	0	195.207	51	27	73	27
P21107	Tpm3	Tropomyosin alpha-3 chain [OS=Mus musculus]	0	194.977	57	25	80	3
Q8BTI8	Srrm2	serine/arginine repetitive matrix protein 2 [OS=Mus musculus]	0	193.606	17	34	62	34
Q8BX17	Gemin5	gem-associated protein 5 [OS=Mus musculus]	0	193.569	29	33	55	33
A2AGT5	Ckap5	Cytoskeleton-associated protein 5 [OS=Mus musculus]	0	192.311	21	34	63	34
P97855	G3bp1	Ras GTPase-activating protein-binding protein 1 [OS=Mus musculus]	0	191.237	57	18	64	17
Q6ZPG2	Wdr90	WD repeat-containing protein 90 [OS=Mus musculus]	0	190.222	22	31	60	31
Q8K310	Matr3	Matrin-3 [OS=Mus musculus]	0	190.118	39	28	75	28
Q8BJL1	Fbxo30	F-box only protein 30 [OS=Mus musculus]	0	189.875	42	29	102	29
P80314	Cct2	T-complex protein 1 subunit beta [OS=Mus musculus]	0	187.844	54	20	55	20
Q9ERG0	Lima1	LIM domain and actin-binding protein 1 [OS=Mus musculus]	0	186.909	49	28	64	28
Q9JIX8	Acin1	Apoptotic chromatin condensation inducer in the nucleus [OS=Mus musculus]	0	186.67	28	28	55	28
P27659	Rpl3	60S ribosomal protein L3 [OS=Mus musculus]	0	185.762	49	23	96	23
P68373	Tuba1c	Tubulin alpha-1C chain [OS=Mus musculus]	0	185.548	60	21	102	1
Q8BMS1	Hadha	Trifunctional enzyme subunit alpha, mitochondrial [OS=Mus musculus]	0	183.557	47	28	79	28
Q8BVU0	Lrch3	Leucine-rich repeat and calponin homology domain-containing protein 3 [OS=Mus musculus]	0	183.044	43	23	60	22
P61979	Hnrnpk	Heterogeneous nuclear ribonucleoprotein K [OS=Mus musculus]	0	180.963	60	21	92	21
P68368	Tuba4a	Tubulin alpha-4A chain [OS=Mus musculus]	0	177.337	52	18	85	2
P38647	Hspa9	Stress-70 protein, mitochondrial [OS=Mus musculus]	0	177.115	46	25	68	24
Q61656	Ddx5	probable ATP-dependent RNA helicase DDX5 [OS=Mus musculus]	0	176.012	46	26	126	20
P08113	Hsp90b1	Endoplasmin [OS=Mus musculus]	0	172.479	39	28	65	27
Q9ERD7	Tubb3	tubulin beta-3 chain [OS=Mus musculus]	0	170.371	50	17	100	5
P70398	Usp9x	Probable ubiquitin carboxyl-terminal hydrolase FAF-X [OS=Mus musculus]	0	170.35	17	38	57	38
Q6A068	Cdc5l	Cell division cycle 5-like protein [OS=Mus musculus]	0	170.136	39	23	48	23
Q8CDG1	Piwil2	piwi-like protein 2 [OS=Mus musculus]	0	169.301	41	32	58	32
P11983	Tcp1	T-complex protein 1 subunit alpha [OS=Mus musculus]	0	169.3	51	22	54	22
Q8VEK3	Hnrnpu	Heterogeneous nuclear ribonucleoprotein U [OS=Mus musculus]	0	168.817	39	25	69	25
Q501J6	Ddx17	Probable ATP-dependent RNA helicase DDX17 [OS=Mus musculus]	0	168.44	44	28	106	22
Q61391	Mme	Neprilysin [OS=Mus musculus]	0	168.377	39	22	53	22
E9Q634	Myo1e	unconventional myosin-Ie [OS=Mus musculus]	0	167.945	34	33	79	29
O70318	Epb41l2	band 4.1-like protein 2 [OS=Mus musculus]	0	167.336	38	26	54	22
P49718	Mcm5	DNA replication licensing factor mcm5 [OS=Mus musculus]	0	167.026	49	28	54	28
Q9QUR8	Sema7a	Semaphorin-7A [OS=Mus musculus]	0	166.581	37	21	60	21
Q61503	Nt5e	5'-nucleotidase [OS=Mus musculus]	0	165.86	48	22	78	22
Q8R081	Hnrnpl	Heterogeneous nuclear ribonucleoprotein L [OS=Mus musculus]	0	165.795	48	18	47	18
Q99LF4	Rtcb	tRNA-splicing ligase RtcB homolog [OS=Mus musculus]	0	164.169	54	21	58	21
Q62167	Ddx3x	ATP-dependent RNA helicase DDX3X [OS=Mus musculus]	0	162.97	49	27	82	5
Q8VIJ6	Sfpq	splicing factor, proline- and glutamine-rich [OS=Mus musculus]	0	162.914	37	21	66	20
Q8CGC7	Eprs1	Bifunctional glutamate/proline--tRNA ligase [OS=Mus musculus]	0	162.016	26	29	52	29
P80318	Cct3	T-complex protein 1 subunit gamma [OS=Mus musculus]	0	161.114	50	26	59	26
P07901	Hsp90aa1	Heat shock protein HSP 90-alpha [OS=Mus musculus]	0	159.474	44	29	63	17
Q8CGZ0	Cherp	Calcium homeostasis endoplasmic reticulum protein [OS=Mus musculus]	0	159.232	27	21	54	21
P62874	Gnb1	Guanine nucleotide-binding protein G(I)/G(S)/G(T) subunit beta-1 [OS=Mus musculus]	0	158.363	60	15	66	9
P08752	Gnai2	guanine nucleotide-binding protein G(i) subunit alpha-2 [OS=Mus musculus]	0	157.623	57	16	82	10
P16381	D1Pas1	putative ATP-dependent RNA helicase Pl10 [OS=Mus musculus]	0	157.331	46	26	81	4
Q60605	Myl6	Myosin light polypeptide 6 [OS=Mus musculus]	0	156.727	89	12	99	1
Q9D8E6	Rpl4	60S ribosomal protein L4 [OS=Mus musculus]	0	156.684	45	19	84	19
Q8BFR5	Tufm	elongation factor Tu, mitochondrial [OS=Mus musculus]	0	156.571	57	22	62	22
P23116	Eif3a	Eukaryotic translation initiation factor 3 subunit A [OS=Mus musculus]	0	156.307	26	31	60	31
P10126	Eef1a1	Elongation factor 1-alpha 1 [OS=Mus musculus]	0	156.181	58	19	79	19
Q9ERU9	Ranbp2	E3 SUMO-protein ligase RanBP2 [OS=Mus musculus]	0	155.58	15	33	45	33
Q8JZX4	Rbm17	Splicing factor 45 [OS=Mus musculus]	0	154.886	63	22	54	22
O35643	Ap1b1	AP-1 complex subunit beta-1 [OS=Mus musculus]	0	153.677	32	26	63	11
O08810	Eftud2	116 kDa U5 small nuclear ribonucleoprotein component [OS=Mus musculus]	0	152.958	35	26	48	25
G5E870	Trip12	E3 ubiquitin-protein ligase TRIP12 [OS=Mus musculus]	0	152.924	20	30	48	30
Q9EP89	Lactb	Serine beta-lactamase-like protein LACTB, mitochondrial [OS=Mus musculus]	0	152.454	42	20	50	20
Q64511	Top2b	DNA topoisomerase 2-beta [OS=Mus musculus]	0	152.411	25	33	66	22
Q9CQ19	Myl9	Myosin regulatory light polypeptide 9 [OS=Mus musculus]	0	151.732	84	13	123	6
Q8VDN2	Atp1a1	Sodium/potassium-transporting ATPase subunit alpha-1 [OS=Mus musculus]	0	150.783	27	22	54	22
P24547	Impdh2	inosine-5'-monophosphate dehydrogenase 2 [OS=Mus musculus]	0	150.726	41	20	60	19
P62880	Gnb2	Guanine nucleotide-binding protein G(I)/G(S)/G(T) subunit beta-2 [OS=Mus musculus]	0	149.655	58	14	57	6
Q9JMB0	Gkap1	G kinase-anchoring protein 1 [OS=Mus musculus]	0	149.472	61	18	49	18
P25206	Mcm3	DNA replication licensing factor mcm3 [OS=Mus musculus]	0	148.184	42	26	54	26
Q80X50	Ubap2l	Ubiquitin-associated protein 2-like [OS=Mus musculus]	0	144.726	26	18	36	18
P12970	Rpl7a	60S ribosomal protein L7a [OS=Mus musculus]	0	144.675	48	19	55	19
P62960	Ybx1	Nuclease-sensitive element-binding protein 1 [OS=Mus musculus]	0	143.875	69	14	39	10
Q3UMT1	Ppp1r12c	Protein phosphatase 1 regulatory subunit 12C [OS=Mus musculus]	0	143.409	36	21	36	21
Q61496	Ddx4	ATP-dependent RNA helicase DDX4 [OS=Mus musculus]	0	143.342	43	23	54	21
P80316	Cct5	T-complex protein 1 subunit epsilon [OS=Mus musculus]	0	141.827	52	21	57	21
O54774	Ap3d1	AP-3 complex subunit delta-1 [OS=Mus musculus]	0	141.332	25	20	34	20
P42932	Cct8	T-complex protein 1 subunit theta [OS=Mus musculus]	0	141.039	47	23	58	23
Q921I1	Tf	Serotransferrin [OS=Mus musculus]	0	140.698	40	24	45	24
Q6NZJ6	Eif4g1	eukaryotic translation initiation factor 4 gamma 1 [OS=Mus musculus]	0	140.346	22	29	52	26
B2RRE7	Otud4	OTU domain-containing protein 4 [OS=Mus musculus]	0	140.142	28	21	40	21
O08553	Dpysl2	Dihydropyrimidinase-related protein 2 [OS=Mus musculus]	0	139.916	45	18	39	15
Q05CL8	Larp7	La-related protein 7 [OS=Mus musculus]	0	139.301	43	22	47	22
P32067	Ssb	Lupus La protein homolog [OS=Mus musculus]	0	138.971	47	21	59	21
Q91VC3	Eif4a3	Eukaryotic initiation factor 4A-III [OS=Mus musculus]	0	138.528	53	22	54	19
Q9Z0N1	Eif2s3x	Eukaryotic translation initiation factor 2 subunit 3, X-linked [OS=Mus musculus]	0	138.376	46	17	43	6
Q2KN98	Specc1l	Cytospin-A [OS=Mus musculus]	0	138.241	24	20	34	20
Q3TLH4	Prrc2c	Protein Prrc2c [OS=Mus musculus]	0	137.467	14	30	45	29
Q99MW1	Stk31	Serine/threonine-protein kinase 31 [OS=Mus musculus]	0	137.454	33	27	49	27
P26369	U2af2	Splicing factor U2AF 65 kDa subunit [OS=Mus musculus]	0	136.981	48	14	51	14
Q8C2Q3	Rbm14	RNA-binding protein 14 [OS=Mus musculus]	0	136.532	39	24	57	24
Q9Z315	Sart1	U4/U6.U5 tri-snRNP-associated protein 1 [OS=Mus musculus]	0	136.497	30	18	38	18
Q8C176	Taf2	Transcription initiation factor TFIID subunit 2 [OS=Mus musculus]	0	135.467	26	23	41	23
Q9DBY8	Nvl	Nuclear valosin-containing protein-like [OS=Mus musculus]	0	134.834	34	21	34	21
Q8BMF4	Dlat	Dihydrolipoyllysine-residue acetyltransferase component of pyruvate dehydrogenase complex, mitochondrial [OS=Mus musculus]	0	134.339	35	17	62	17
Q9JIK5	Ddx21	Nucleolar RNA helicase 2 [OS=Mus musculus]	0	134.141	40	28	44	28
Q8K3G5	Vrk3	Inactive serine/threonine-protein kinase VRK3 [OS=Mus musculus]	0	133.054	48	18	58	18
Q61029	Tmpo	Lamina-associated polypeptide 2, isoforms beta/delta/epsilon/gamma [OS=Mus musculus]	0	132.903	48	16	49	10
P09405	Ncl	Nucleolin [OS=Mus musculus]	0	132.643	38	27	88	27
Q923D5	Wbp11	WW domain-binding protein 11 [OS=Mus musculus]	0	132.104	37	21	50	21
Q9JHJ0	Tmod3	tropomodulin-3 [OS=Mus musculus]	0	131.904	52	20	77	19
Q9WU78	Pdcd6ip	Programmed cell death 6-interacting protein [OS=Mus musculus]	0	131.852	37	25	44	25
P61406	Smg6	Telomerase-binding protein EST1A [OS=Mus musculus]	0	130.125	25	27	35	27
Q60597	Ogdh	2-oxoglutarate dehydrogenase, mitochondrial [OS=Mus musculus]	0	129.087	30	24	37	24
Q920B9	Supt16h	FACT complex subunit SPT16 [OS=Mus musculus]	0	129.076	29	26	51	26
Q9Z0U1	Tjp2	Tight junction protein ZO-2 [OS=Mus musculus]	0	128.522	29	27	53	27
P26039	Tln1	Talin-1 [OS=Mus musculus]	0	128.456	13	22	25	20
Q8K3G9	Appl2	DCC-interacting protein 13-beta [OS=Mus musculus]	0	128.407	47	21	37	21
P54276	Msh6	DNA mismatch repair protein MSH6 [OS=Mus musculus]	0	127.18	23	25	43	25
Q8K124	Plekho2	pleckstrin homology domain-containing family O member 2 [OS=Mus musculus]	0	126.236	51	18	30	18
O35071	Kif1c	Kinesin-like protein KIF1C [OS=Mus musculus]	0	125.687	28	24	35	18
Q3THE2	Myl12b	Myosin regulatory light chain 12B [OS=Mus musculus]	0	125.22	66	11	118	4
P48722	Hspa4l	Heat shock 70 kDa protein 4L [OS=Mus musculus]	0	125.164	34	23	42	22
Q03265	Atp5f1a	ATP synthase subunit alpha, mitochondrial [OS=Mus musculus]	0	125.018	39	19	51	19
P17225	Ptbp1	Polypyrimidine tract-binding protein 1 [OS=Mus musculus]	0	124.948	50	14	54	12
O88700	Blm	Bloom syndrome protein homolog [OS=Mus musculus]	0	124.663	21	22	41	22
P84091	Ap2m1	AP-2 complex subunit mu [OS=Mus musculus]	0	124.458	45	17	55	17
Q8JZQ9	Eif3b	Eukaryotic translation initiation factor 3 subunit B [OS=Mus musculus]	0	122.894	33	20	39	20
Q7TMK9	Syncrip	Heterogeneous nuclear ribonucleoprotein Q [OS=Mus musculus]	0	122.566	36	18	53	18
Q6NXY1	Tbc1d31	TBC1 domain family member 31 [OS=Mus musculus]	0	122.496	26	23	35	23
Q8BFZ3	Actbl2	Beta-actin-like protein 2 [OS=Mus musculus]	0	122.063	35	10	202	3
Q922B2	Dars1	Aspartate--tRNA ligase, cytoplasmic [OS=Mus musculus]	0	121.411	55	23	40	23
Q9JHW4	Eefsec	selenocysteine-specific elongation factor [OS=Mus musculus]	0	121.342	43	20	40	20
Q8BGH2	Samm50	sorting and assembly machinery component 50 homolog [OS=Mus musculus]	0	121.252	49	17	35	17
Q8BK67	Rcc2	Protein RCC2 [OS=Mus musculus]	0	119.957	48	18	47	18
Q9Z0N2	Eif2s3y	Eukaryotic translation initiation factor 2 subunit 3, Y-linked [OS=Mus musculus]	0	119.615	43	15	38	4
Q61937	Npm1	Nucleophosmin [OS=Mus musculus]	0	118.551	55	12	32	12
Q04750	Top1	DNA topoisomerase 1 [OS=Mus musculus]	0	117.244	29	22	44	22
P56480	Atp5f1b	ATP synthase subunit beta, mitochondrial [OS=Mus musculus]	0	117.21	42	15	31	15
P47754	Capza2	F-actin-capping protein subunit alpha-2 [OS=Mus musculus]	0	117.006	74	13	34	11
Q9CW03	Smc3	Structural maintenance of chromosomes protein 3 [OS=Mus musculus]	0	116.672	24	23	32	23
Q9QXS6	Dbn1	drebrin [OS=Mus musculus]	0	115.713	26	15	32	15
P80315	Cct4	T-complex protein 1 subunit delta [OS=Mus musculus]	0	115.608	44	18	41	18
P62908	Rps3	40S ribosomal protein S3 [OS=Mus musculus]	0	115.599	77	18	89	18
Q8BFZ9	Erlin2	Erlin-2 [OS=Mus musculus]	0	115.528	53	18	44	15
Q99JY0	Hadhb	Trifunctional enzyme subunit beta, mitochondrial [OS=Mus musculus]	0	115.515	42	18	66	18
Q8VD75	Hip1	Huntingtin-interacting protein 1 [OS=Mus musculus]	0	115.284	29	22	31	21
Q8CIE6	Copa	coatomer subunit alpha [OS=Mus musculus]	0	114.567	24	24	42	24
Q569Z6	Thrap3	Thyroid hormone receptor-associated protein 3 [OS=Mus musculus]	0	114.348	29	25	41	24
Q61316	Hspa4	Heat shock 70 kDa protein 4 [OS=Mus musculus]	0	113.576	32	18	35	17
Q9D554	Sf3a3	splicing factor 3a subunit 3 [OS=Mus musculus]	0	113.528	46	20	36	20
Q91XV3	Basp1	Brain acid soluble protein 1 [OS=Mus musculus]	0	113.33	72	12	34	12
Q8CJG0	Ago2	Protein argonaute-2 [OS=Mus musculus]	0	113.067	30	22	42	17
O88746	Tom1	Target of Myb protein 1 [OS=Mus musculus]	0	112.929	47	12	19	12
E9Q6P5	Ttc7b	Tetratricopeptide repeat protein 7B [OS=Mus musculus]	0	112.766	24	14	32	14
Q99PU5	Acsbg1	Long-chain-fatty-acid--CoA ligase ACSBG1 [OS=Mus musculus]	0	112.509	32	17	37	17
P62259	Ywhae	14-3-3 protein epsilon [OS=Mus musculus]	0	112.13	60	15	51	12
P62702	Rps4x	40S ribosomal protein S4, X isoform [OS=Mus musculus]	0	112.113	60	18	74	18
P51655	Gpc4	Glypican-4 [OS=Mus musculus]	0	112.017	29	14	47	14
Q9CXY6	Ilf2	Interleukin enhancer-binding factor 2 [OS=Mus musculus]	0	111.696	45	13	36	13
Q9Z108	Stau1	double-stranded RNA-binding protein Staufen homolog 1 [OS=Mus musculus]	0	111.524	47	18	40	16
Q91W50	Csde1	cold shock domain-containing protein E1 [OS=Mus musculus]	0	111.459	31	23	44	23
Q08943	Ssrp1	FACT complex subunit SSRP1 [OS=Mus musculus]	0	111.451	36	20	40	20
P97351	Rps3a	40S ribosomal protein S3a [OS=Mus musculus]	0	110.805	51	15	64	15
Q6P542	Abcf1	ATP-binding cassette sub-family F member 1 [OS=Mus musculus]	0	110.517	38	20	30	20
Q99L45	Eif2s2	Eukaryotic translation initiation factor 2 subunit 2 [OS=Mus musculus]	0	109.798	66	20	46	20
P63101	Ywhaz	14-3-3 protein zeta/delta [OS=Mus musculus]	0	109.581	60	15	51	11
Q9D6Z1	Nop56	Nucleolar protein 56 [OS=Mus musculus]	0	109.273	38	17	29	17
Q6ZWX6	Eif2s1	Eukaryotic translation initiation factor 2 subunit 1 [OS=Mus musculus]	0	108.949	61	17	48	17
Q99JF8	Psip1	PC4 and SFRS1-interacting protein [OS=Mus musculus]	0	108.27	38	17	57	16
O88569	Hnrnpa2b1	heterogeneous nuclear ribonucleoproteins A2/B1 [OS=Mus musculus]	0	107.998	50	15	42	13
Q08288	Lyar	Cell growth-regulating nucleolar protein [OS=Mus musculus]	0	107.194	33	12	40	12
A2A9R3	Mageb4	Melanoma-associated antigen B4 [OS=Mus musculus]	0	106.927	54	20	46	20
Q9CZH8	Ccdc77	Coiled-coil domain-containing protein 77 [OS=Mus musculus]	0	106.732	43	17	33	17
Q6A4J8	Usp7	Ubiquitin carboxyl-terminal hydrolase 7 [OS=Mus musculus]	0	106.708	20	18	31	18
Q9Z321	Top3b	DNA topoisomerase 3-beta-1 [OS=Mus musculus]	0	106.551	32	21	38	20
Q61753	Phgdh	D-3-phosphoglycerate dehydrogenase [OS=Mus musculus]	0	106.296	35	15	31	15
Q3UMU9	Hdgfl2	Hepatoma-derived growth factor-related protein 2 [OS=Mus musculus]	0	106.116	35	20	42	19
P52480	Pkm	Pyruvate kinase PKM [OS=Mus musculus]	0	105.593	47	19	48	1
Q04736	Yes1	tyrosine-protein kinase Yes [OS=Mus musculus]	0	105.256	45	18	37	10
P39688	Fyn	Tyrosine-protein kinase Fyn [OS=Mus musculus]	0	105.062	40	17	40	3
Q60865	Caprin1	Caprin-1 [OS=Mus musculus]	0	104.53	26	14	39	14
Q6NVF9	Cpsf6	Cleavage and polyadenylation specificity factor subunit 6 [OS=Mus musculus]	0	104.343	27	13	45	13
Q02248	Ctnnb1	Catenin beta-1 [OS=Mus musculus]	0	103.841	28	16	29	14
C0HKD8	Mfap1a	microfibrillar-associated protein 1A [OS=Mus musculus]	0	103.547	37	12	36	12
Q8VHK9	Dhx36	ATP-dependent RNA helicase DHX36 [OS=Mus musculus]	0	102.926	23	18	25	18
P62983	Rps27a	Ubiquitin-40S ribosomal protein S27a [OS=Mus musculus]	0	102.562	49	7	76	3
P24549	Aldh1a1	Retinal dehydrogenase 1 [OS=Mus musculus]	0	102.298	58	19	40	13
P30677	Gna14	Guanine nucleotide-binding protein subunit alpha-14 [OS=Mus musculus]	0	102.231	46	15	41	12
Q6IRU2	Tpm4	Tropomyosin alpha-4 chain [OS=Mus musculus]	0	102.203	64	19	38	19
Q8BG81	Poldip3	Polymerase delta-interacting protein 3 [OS=Mus musculus]	0	102.18	54	18	40	18
P47753	Capza1	F-actin-capping protein subunit alpha-1 [OS=Mus musculus]	0	100.052	61	10	25	8
P16858	Gapdh	glyceraldehyde-3-phosphate dehydrogenase [OS=Mus musculus]	0	100.039	50	12	37	12
Q9ET47	Espn	espin [OS=Mus musculus]	0	99.868	27	15	34	15
Q99LE6	Abcf2	ATP-binding cassette sub-family F member 2 [OS=Mus musculus]	0	99.858	37	20	50	20
P25444	Rps2	40S ribosomal protein S2 [OS=Mus musculus]	0	99.682	52	14	58	14
P97315	Csrp1	Cysteine and glycine-rich protein 1 [OS=Mus musculus]	0	99.356	65	11	34	11
Q8K2J0	Plcd3	1-phosphatidylinositol 4,5-bisphosphate phosphodiesterase delta-3 [OS=Mus musculus]	0	99.214	28	14	37	14
Q3UYV9	Ncbp1	Nuclear cap-binding protein subunit 1 [OS=Mus musculus]	0	99.045	22	13	25	13
Q3TYD6	Lmtk2	Serine/threonine-protein kinase LMTK2 [OS=Mus musculus]	0	99.042	16	17	23	17
P86049	Rbm46	Probable RNA-binding protein 46 [OS=Mus musculus]	0	98.837	38	18	35	18
Q60737	Csnk2a1	Casein kinase II subunit alpha [OS=Mus musculus]	0	98.236	34	10	31	10
P62204	Calm2; Calm1; Calm3	Calmodulin [OS=Mus musculus]	0	98.208	61	11	50	11
P97820	Map4k4	Mitogen-activated protein kinase kinase kinase kinase 4 [OS=Mus musculus]	0	97.875	19	19	29	10
F6ZDS4	Tpr	Nucleoprotein TPR [OS=Mus musculus]	0	97.841	9	19	25	19
Q8BG05	Hnrnpa3	Heterogeneous nuclear ribonucleoprotein A3 [OS=Mus musculus]	0	97.703	39	13	36	3
Q1PSW8	Trim71	E3 ubiquitin-protein ligase TRIM71 [OS=Mus musculus]	0	97.58	28	17	30	17
Q61696	Hspa1a	heat shock 70 kDa protein 1A [OS=Mus musculus]	0	97.546	39	19	38	13
P70403	Cux1	Protein CASP [OS=Mus musculus]	0	97.473	34	19	31	1
P98078	Dab2	Disabled homolog 2 [OS=Mus musculus]	0	97.347	26	13	25	13
Q60596	Xrcc1	DNA repair protein XRCC1 [OS=Mus musculus]	0	97.193	33	16	36	16
Q9DC51	Gnai3	Guanine nucleotide-binding protein G(k) subunit alpha [OS=Mus musculus]	0	96.928	39	11	42	6
P68040	Rack1	Receptor of activated protein C kinase 1 [OS=Mus musculus]	0	96.689	70	18	30	18
P62918	Rpl8	60S ribosomal protein L8 [OS=Mus musculus]	0	96.564	44	7	32	7
Q8VDM4	Psmd2	26S proteasome non-ATPase regulatory subunit 2 [OS=Mus musculus]	0	96.524	21	15	31	15
P58242	Smpdl3b	acid sphingomyelinase-like phosphodiesterase 3B [OS=Mus musculus]	0	96.431	33	11	20	11
Q8VC66	Ssx2ip	Afadin- and alpha-actinin-binding protein [OS=Mus musculus]	0	95.786	41	20	38	20
Q9DA79	Dpep3	Dipeptidase 3 [OS=Mus musculus]	0	95.713	36	13	21	13
O35646	Capn6	Calpain-6 [OS=Mus musculus]	0	95.683	30	17	39	17
O70311	Nmt2	Glycylpeptide N-tetradecanoyltransferase 2 [OS=Mus musculus]	0	95.308	34	13	36	10
Q7TSG1	Cep120	Centrosomal protein of 120 kDa [OS=Mus musculus]	0	95.239	26	20	36	20
P40124	Cap1	adenylyl cyclase-associated protein 1 [OS=Mus musculus]	0	94.709	46	16	29	16
Q9EQK5	Mvp	major vault protein [OS=Mus musculus]	0	94.697	28	19	37	18
Q9JKK7	Tmod2	Tropomodulin-2 [OS=Mus musculus]	0	94.663	47	14	35	13
Q99ME9	Gtpbp4	Nucleolar GTP-binding protein 1 [OS=Mus musculus]	0	94.511	38	22	38	22
Q8K3W3	Casc3	Protein CASC3 [OS=Mus musculus]	0	94.508	27	13	24	13
B2RY56	Rbm25	RNA-binding protein 25 [OS=Mus musculus]	0	94.171	20	14	30	14
P14869	Rplp0	60S acidic ribosomal protein P0 [OS=Mus musculus]	0	94.038	54	12	42	12
Q91YD3	Dcp1a	mRNA-decapping enzyme 1A [OS=Mus musculus]	0	93.966	43	15	28	15
Q9CQE8	RTRAF	UPF0568 protein C14orf166 homolog [OS=Mus musculus]	0	93.962	61	13	36	13
E9PVA8	Gcn1	eIF-2-alpha kinase activator GCN1 [OS=Mus musculus]	0	93.7	11	22	31	22
Q3U0V1	Khsrp	Far upstream element-binding protein 2 [OS=Mus musculus]	0	93.234	28	15	21	14
P80317	Cct6a	T-complex protein 1 subunit zeta [OS=Mus musculus]	0	93.232	40	17	40	17
Q60931	Vdac3	Voltage-dependent anion-selective channel protein 3 [OS=Mus musculus]	0	93.201	51	10	26	9
P47911	Rpl6	60S ribosomal protein L6 [OS=Mus musculus]	0	92.975	51	18	63	18
P14148	Rpl7	60S ribosomal protein L7 [OS=Mus musculus]	0	92.924	59	22	73	22
Q99JY9	Actr3	actin-related protein 3 [OS=Mus musculus]	0	91.969	50	16	33	16
Q6ZQ38	Cand1	cullin-associated nedd8-dissociated protein 1 [OS=Mus musculus]	0	91.89	19	21	32	21
P42208	Septin2	septin-2 [OS=Mus musculus]	0	91.885	53	14	32	14
Q9DA97	Septin14	Septin-14 [OS=Mus musculus]	0	91.856	40	15	38	15
P80313	Cct7	T-complex protein 1 subunit eta [OS=Mus musculus]	0	91.783	44	17	39	17
P70248	Myo1f	Unconventional myosin-If [OS=Mus musculus]	0	91.51	17	15	37	11
Q8BML9	Qars1	glutamine--tRNA ligase [OS=Mus musculus]	0	91.398	25	15	21	15
P54823	Ddx6	Probable ATP-dependent RNA helicase DDX6 [OS=Mus musculus]	0	91.037	36	13	26	13
Q6DVA0	Lemd2	LEM domain-containing protein 2 [OS=Mus musculus]	0	91.001	38	18	39	18
O88477	Igf2bp1	Insulin-like growth factor 2 mRNA-binding protein 1 [OS=Mus musculus]	0	90.683	35	18	27	17
P60122	Ruvbl1	RuvB-like 1 [OS=Mus musculus]	0	90.285	42	15	34	15
Q8R0X7	Sgpl1	sphingosine-1-phosphate lyase 1 [OS=Mus musculus]	0	90.028	32	18	40	18
P70372	Elavl1	ELAV-like protein 1 [OS=Mus musculus]	0	89.909	53	13	29	13
D3YV10	Ccdc13	Coiled-coil domain-containing protein 13 [OS=Mus musculus]	0	89.687	33	20	32	20
B2RX88	Cspp1	Centrosome and spindle pole associated protein 1 [OS=Mus musculus]	0	89.309	19	15	19	15
Q8QZY1	Eif3l	eukaryotic translation initiation factor 3 subunit L [OS=Mus musculus]	0	88.872	32	17	32	17
Q8BWT1	Acaa2	3-ketoacyl-CoA thiolase, mitochondrial [OS=Mus musculus]	0	88.733	40	11	22	11
P83510	Tnik	Traf2 and NCK-interacting protein kinase [OS=Mus musculus]	0	87.801	18	19	27	10
P63276	Rps17	40S ribosomal protein S17 [OS=Mus musculus]	0	87.723	60	11	50	11
Q9WTM5	Ruvbl2	RuvB-like 2 [OS=Mus musculus]	0	87.544	44	19	35	19
O70551	Srpk1	SRSF protein kinase 1 [OS=Mus musculus]	0	87.407	30	15	31	12
Q3TJZ6	Fam98a	protein FAM98A [OS=Mus musculus]	0	87.286	31	9	24	9
P70168	Kpnb1	Importin subunit beta-1 [OS=Mus musculus]	0	87.151	22	15	26	15
P62843	Rps15	40S ribosomal protein S15 [OS=Mus musculus]	0	87.142	36	5	53	5
Q6P5D8	Smchd1	structural maintenance of chromosomes flexible hinge domain-containing protein 1 [OS=Mus musculus]	0	86.913	12	17	23	17
Q8BU30	Iars1	isoleucine--tRNA ligase, cytoplasmic [OS=Mus musculus]	0	86.865	19	19	25	19
Q68FF6	Git1	ARF GTPase-activating protein GIT1 [OS=Mus musculus]	0	86.361	35	17	29	16
Q8BP92	Rcn2	Reticulocalbin-2 [OS=Mus musculus]	0	86.309	46	12	26	12
Q8JZP9	Gas2l1	GAS2-like protein 1 [OS=Mus musculus]	0	86.031	33	15	34	15
Q8K224	Nat10	RNA cytidine acetyltransferase [OS=Mus musculus]	0	85.938	24	20	30	20
P70333	Hnrnph2	heterogeneous nuclear ribonucleoprotein H2 [OS=Mus musculus]	0	85.906	28	9	39	2
Q922V4	Plrg1	Pleiotropic regulator 1 [OS=Mus musculus]	0	85.46	42	14	20	14
O88207	Col5a1	Collagen alpha-1(V) chain [OS=Mus musculus]	0	85.444	12	16	27	16
Q9JKR6	Hyou1	Hypoxia up-regulated protein 1 [OS=Mus musculus]	0	85.442	22	15	23	15
Q8CI43	Myl6b	Myosin light chain 6B [OS=Mus musculus]	0	84.771	75	15	34	14
P62141	Ppp1cb	Serine/threonine-protein phosphatase PP1-beta catalytic subunit [OS=Mus musculus]	0	84.771	48	13	32	4
Q3URQ0	Tex10	Testis-expressed protein 10 [OS=Mus musculus]	0	84.753	20	16	31	16
Q8BRT1	Clasp2	CLIP-associating protein 2 [OS=Mus musculus]	0	84.608	20	20	31	17
Q3U1J4	Ddb1	DNA damage-binding protein 1 [OS=Mus musculus]	0	84.555	18	18	33	18
Q8BWW4	Larp4	La-related protein 4 [OS=Mus musculus]	0	84.546	27	13	22	12
Q60649	Clpb	Caseinolytic peptidase B protein homolog [OS=Mus musculus]	0	84.365	29	15	19	15
Q7TNC4	Luc7l2	Putative RNA-binding protein Luc7-like 2 [OS=Mus musculus]	0	84.315	32	12	60	8
Q3UKC1	Tax1bp1	Tax1-binding protein 1 homolog [OS=Mus musculus]	0	83.919	25	17	30	17
Q80VC9	Camsap3	Calmodulin-regulated spectrin-associated protein 3 [OS=Mus musculus]	0	83.706	20	15	27	15
P31324	Prkar2b	cAMP-dependent protein kinase type II-beta regulatory subunit [OS=Mus musculus]	0	83.7	39	12	22	10
Q9D0I9	Rars1	arginine--tRNA ligase, cytoplasmic [OS=Mus musculus]	0	83.297	30	16	23	16
Q9WTX2	Prkra	Interferon-inducible double-stranded RNA-dependent protein kinase activator A [OS=Mus musculus]	0	83.2	41	12	39	12
O88532	Zfr	Zinc finger RNA-binding protein [OS=Mus musculus]	0	83.17	18	11	18	11
P60843	Eif4a1	Eukaryotic initiation factor 4A-I [OS=Mus musculus]	0	83.153	33	13	26	5
P46471	Psmc2	26S proteasome regulatory subunit 7 [OS=Mus musculus]	0	83.135	37	14	26	14
Q9EPU4	Cpsf1	Cleavage and polyadenylation specificity factor subunit 1 [OS=Mus musculus]	0	82.874	16	21	25	21
Q922F4	Tubb6	Tubulin beta-6 chain [OS=Mus musculus]	0	82.679	28	10	58	1
Q61510	Trim25	E3 ubiquitin/ISG15 ligase TRIM25 [OS=Mus musculus]	0	82.659	30	14	24	14
Q64368	Dazl	Deleted in azoospermia-like [OS=Mus musculus]	0	82.597	52	10	39	10
Q8BMJ2	Lars1	Leucine--tRNA ligase, cytoplasmic [OS=Mus musculus]	0	82.438	17	16	26	16
Q6P5E4	Uggt1	UDP-glucose:glycoprotein glucosyltransferase 1 [OS=Mus musculus]	0	82.192	14	16	22	16
Q9Z1Z2	Strap	Serine-threonine kinase receptor-associated protein [OS=Mus musculus]	0	82.084	46	10	21	10
Q62203	Sf3a2	splicing factor 3a subunit 2 [OS=Mus musculus]	0	82.026	26	8	24	8
Q02053	Uba1	Ubiquitin-like modifier-activating enzyme 1 [OS=Mus musculus]	0	81.99	19	16	24	12
P49135	Ercc3	TFIIH basal transcription factor complex helicase XPB subunit [OS=Mus musculus]	0	81.625	24	13	24	13
P62196	Psmc5	26S proteasome regulatory subunit 8 [OS=Mus musculus]	0	81.42	42	13	25	13
P70261	Pald1	paladin [OS=Mus musculus]	0	81.376	25	17	24	17
O35382	Exoc4	Exocyst complex component 4 [OS=Mus musculus]	0	81.326	20	14	27	14
Q6DFW4	Nop58	Nucleolar protein 58 [OS=Mus musculus]	0	81.323	32	12	18	12
Q9CPR4	Rpl17	60S ribosomal protein L17 [OS=Mus musculus]	0	81.153	54	10	38	9
Q3TXS7	Psmd1	26S proteasome non-ATPase regulatory subunit 1 [OS=Mus musculus]	0	81.119	24	15	23	15
Q91X78	Erlin1	erlin-1 [OS=Mus musculus]	0	81.049	41	12	28	9
P01837	Igkc	Ig kappa chain C region [OS=Mus musculus]	0	81.032	81	6	113	6
Q9WVA3	Bub3	Mitotic checkpoint protein BUB3 [OS=Mus musculus]	0	80.946	37	10	23	10
O35691	Pnn	Pinin [OS=Mus musculus]	0	80.884	25	14	26	14
P62046	Lrch1	Leucine-rich repeat and calponin homology domain-containing protein 1 [OS=Mus musculus]	0	80.65	29	14	28	13
Q9D1M0	Sec13	protein SEC13 homolog [OS=Mus musculus]	0	80.585	35	7	26	7
E9Q555	Rnf213	E3 ubiquitin-protein ligase RNF213 [OS=Mus musculus]	0	80.521	6	23	29	23
Q68FL6	Mars1	Methionine--tRNA ligase, cytoplasmic [OS=Mus musculus]	0	80.084	24	18	26	18
Q9ERK4	Cse1l	Exportin-2 [OS=Mus musculus]	0	79.92	17	13	19	13
P27773	Pdia3	Protein disulfide-isomerase A3 [OS=Mus musculus]	0	79.662	38	17	24	17
P32233	Drg1	developmentally-regulated GTP-binding protein 1 [OS=Mus musculus]	0	78.912	47	15	32	15
P55096	Abcd3	ATP-binding cassette sub-family D member 3 [OS=Mus musculus]	0	78.853	28	16	22	16
Q9DBR0	Akap8	A-kinase anchor protein 8 [OS=Mus musculus]	0	78.742	29	11	21	11
P97496	Smarcc1	SWI/SNF complex subunit SMARCC1 [OS=Mus musculus]	0	78.479	18	18	30	12
O08582	Gtpbp1	GTP-binding protein 1 [OS=Mus musculus]	0	78.457	24	11	17	11
Q7TT37	Elp1	Elongator complex protein 1 [OS=Mus musculus]	0	78.395	16	17	30	17
Q9QYH6	Maged1	Melanoma-associated antigen D1 [OS=Mus musculus]	0	78.227	20	13	25	13
O08807	Prdx4	Peroxiredoxin-4 [OS=Mus musculus]	0	78.156	43	9	24	7
Q61545	Ewsr1	RNA-binding protein EWS [OS=Mus musculus]	0	78.112	15	8	30	8
B2RSH2	Gnai1	Guanine nucleotide-binding protein G(i) subunit alpha-1 [OS=Mus musculus]	0	77.836	35	11	41	5
Q9D620	Rab11fip1	Rab11 family-interacting protein 1 [OS=Mus musculus]	0	77.294	31	14	32	12
P01869	Ighg1	Ig gamma-1 chain C region, membrane-bound form [OS=Mus musculus]	0	77.11	26	6	33	6
P47738	Aldh2	Aldehyde dehydrogenase, mitochondrial [OS=Mus musculus]	0	76.889	34	13	30	12
Q9Z0G0	Gipc1	PDZ domain-containing protein GIPC1 [OS=Mus musculus]	0	76.745	41	9	23	8
E9Q394	Akap13	A-kinase anchor protein 13 [OS=Mus musculus]	0	76.545	9	18	26	18
Q03141	Mark3	MAP/microtubule affinity-regulating kinase 3 [OS=Mus musculus]	0	76.414	22	13	19	9
O54833	Csnk2a2	casein kinase II subunit alpha' [OS=Mus musculus]	0	76.272	39	10	24	10
Q921F2	Tardbp	TAR DNA-binding protein 43 [OS=Mus musculus]	0	76.158	26	11	24	11
Q9CPN8	Igf2bp3	Insulin-like growth factor 2 mRNA-binding protein 3 [OS=Mus musculus]	0	76.136	33	15	26	13
P14211	Calr	Calreticulin [OS=Mus musculus]	0	76.133	41	12	21	12
Q76MZ3	Ppp2r1a	serine/threonine-protein phosphatase 2A 65 kDa regulatory subunit A alpha isoform [OS=Mus musculus]	0	75.862	33	15	27	11
Q05512	Mark2	Serine/threonine-protein kinase MARK2 [OS=Mus musculus]	0	75.703	27	16	24	12
Q9DBG6	Rpn2	Dolichyl-diphosphooligosaccharide--protein glycosyltransferase subunit 2 [OS=Mus musculus]	0	75.618	25	11	27	11
Q91VX2	Ubap2	Ubiquitin-associated protein 2 [OS=Mus musculus]	0	75.285	14	11	19	11
P26043	Rdx	radixin [OS=Mus musculus]	0	75.039	31	17	35	11
Q91YR7	Prpf6	Pre-mRNA-processing factor 6 [OS=Mus musculus]	0	74.931	22	17	23	17
Q8BJ05	Zc3h14	Zinc finger CCCH domain-containing protein 14 [OS=Mus musculus]	0	74.925	28	13	17	13
A2RSY6	Trmt1l	TRMT1-like protein [OS=Mus musculus]	0	74.715	26	12	16	12
P62137	Ppp1ca	serine/threonine-protein phosphatase PP1-alpha catalytic subunit [OS=Mus musculus]	0	74.263	42	11	31	2
Q9WTX6	Cul1	Cullin-1 [OS=Mus musculus]	0	74.25	20	13	20	13
Q61990	Pcbp2	Poly(rC)-binding protein 2 [OS=Mus musculus]	0	74.065	36	8	22	5
P07356	Anxa2	Annexin A2 [OS=Mus musculus]	0	74.022	50	15	26	15
Q8CGC4	Lsm14b	protein LSM14 homolog B [OS=Mus musculus]	0	73.841	43	9	22	9
Q9D4H1	Exoc2	exocyst complex component 2 [OS=Mus musculus]	0	73.698	20	16	25	16
O88448	Klc2	Kinesin light chain 2 [OS=Mus musculus]	0	73.245	26	14	19	10
Q6PDM2	Srsf1	Serine/arginine-rich splicing factor 1 [OS=Mus musculus]	0	73.228	53	15	48	15
Q505F5	Lrrc47	Leucine-rich repeat-containing protein 47 [OS=Mus musculus]	0	73.023	31	13	23	13
Q3UJV1	Ccdc61	Coiled-coil domain-containing protein 61 [OS=Mus musculus]	0	72.888	30	14	30	14
O88735	Map7	Ensconsin [OS=Mus musculus]	0	72.882	22	12	26	12
Q91WM1	Strbp	spermatid perinuclear RNA-binding protein [OS=Mus musculus]	0	72.78	28	17	26	13
P62071	Rras2	Ras-related protein R-Ras2 [OS=Mus musculus]	0	72.753	55	12	32	10
Q8BVY0	Rsl1d1	Ribosomal L1 domain-containing protein 1 [OS=Mus musculus]	0	72.167	42	15	27	15
Q3U1F9	Pag1	Phosphoprotein associated with glycosphingolipid-enriched microdomains 1 [OS=Mus musculus]	0	71.669	38	9	15	9
G3XA57	Rab11fip2	Rab11 family-interacting protein 2 [OS=Mus musculus]	0	71.637	34	13	23	11
Q91ZW3	Smarca5	SWI/SNF-related matrix-associated actin-dependent regulator of chromatin subfamily A member 5 [OS=Mus musculus]	0	71.457	20	20	31	20
P53026	Rpl10a	60S ribosomal protein L10A [OS=Mus musculus]	0	71.418	35	8	35	8
Q99MV1	Tdrd1	Tudor domain-containing protein 1 [OS=Mus musculus]	0	71.167	18	20	35	20
Q61474	Msi1	RNA-binding protein Musashi homolog 1 [OS=Mus musculus]	0	71.039	48	10	20	10
Q8R1B4	Eif3c	Eukaryotic translation initiation factor 3 subunit C [OS=Mus musculus]	0	70.991	20	15	25	15
Q91VI7	Rnh1	Ribonuclease inhibitor [OS=Mus musculus]	0	70.861	35	11	18	11
Q5SUE7	Adad1	Adenosine deaminase domain-containing protein 1 [OS=Mus musculus]	0	70.842	31	13	19	13
Q8BMK4	Ckap4	Cytoskeleton-associated protein 4 [OS=Mus musculus]	0	70.671	31	14	15	14
P97461	Rps5	40S ribosomal protein S5 [OS=Mus musculus]	0	70.627	43	8	43	8
Q9ESX5	Dkc1	H/ACA ribonucleoprotein complex subunit 4 [OS=Mus musculus]	0	70.601	34	12	23	12
O35250	Exoc7	Exocyst complex component 7 [OS=Mus musculus]	0	70.59	24	14	20	14
P11031	Sub1	Activated RNA polymerase II transcriptional coactivator p15 [OS=Mus musculus]	0	70.585	60	8	27	8
P61161	Actr2	Actin-related protein 2 [OS=Mus musculus]	0	70.503	32	10	18	10
P20152	Vim	Vimentin [OS=Mus musculus]	0	70.502	32	14	26	13
O35295	Purb	Transcriptional activator protein Pur-beta [OS=Mus musculus]	0	70.471	48	11	29	10
Q9D883	U2af1	Splicing factor U2AF 35 kDa subunit [OS=Mus musculus]	0	70.314	53	8	31	8
Q9JJK2	Lancl2	lanC-like protein 2 [OS=Mus musculus]	0	70.311	35	12	18	12
Q8CHY6	Gatad2a	Transcriptional repressor p66 alpha [OS=Mus musculus]	0	70.074	29	13	23	12
Q9WUM4	Coro1c	coronin-1C [OS=Mus musculus]	0	69.929	32	12	20	12
Q60598	Cttn	Src substrate cortactin [OS=Mus musculus]	0	69.913	29	13	22	13
Q8BGS1	Epb41l5	Band 4.1-like protein 5 [OS=Mus musculus]	0	69.578	27	12	21	12
Q5SFM8	Rbm27	RNA-binding protein 27 [OS=Mus musculus]	0	69.544	13	13	19	12
P68510	Ywhah	14-3-3 protein eta [OS=Mus musculus]	0	69.311	59	13	35	8
Q9D051	Pdhb	Pyruvate dehydrogenase E1 component subunit beta, mitochondrial [OS=Mus musculus]	0	69.309	31	10	24	10
Q8R3S6	Exoc1	exocyst complex component 1 [OS=Mus musculus]	0	69.302	19	14	22	14
Q9CVB6	Arpc2	Actin-related protein 2/3 complex subunit 2 [OS=Mus musculus]	0	69.138	41	11	26	11
Q9JIF7	Copb1	Coatomer subunit beta [OS=Mus musculus]	0	68.764	17	10	20	10
Q9Z2I9	Sucla2	Succinate--CoA ligase [ADP-forming] subunit beta, mitochondrial [OS=Mus musculus]	0	68.639	40	15	28	15
P57780	Actn4	Alpha-actinin-4 [OS=Mus musculus]	0	68.591	22	15	21	8
Q8BH15	Cnot10	CCR4-NOT transcription complex subunit 10 [OS=Mus musculus]	0	68.407	22	13	22	13
Q60875	Arhgef2	Rho guanine nucleotide exchange factor 2 [OS=Mus musculus]	0	68.13	19	14	19	14
Q60972	Rbbp4	Histone-binding protein RBBP4 [OS=Mus musculus]	0	68.093	27	10	30	6
Q8BG32	Psmd11	26S proteasome non-ATPase regulatory subunit 11 [OS=Mus musculus]	0	67.917	26	9	20	9
Q9D0D5	Gtf2e1	General transcription factor IIE subunit 1 [OS=Mus musculus]	0	67.865	33	11	24	11
Q6ZWV3	Rpl10	60S ribosomal protein L10 [OS=Mus musculus]	0	67.704	42	7	37	1
E9Q5G3	Kif23	Kinesin-like protein KIF23 [OS=Mus musculus]	0	67.475	19	14	20	14
P35979	Rpl12	60S ribosomal protein L12 [OS=Mus musculus]	0	67.405	59	7	25	7
Q6PB66	Lrpprc	Leucine-rich PPR motif-containing protein, mitochondrial [OS=Mus musculus]	0	67.382	13	17	24	17
Q9CQF3	Nudt21	Cleavage and polyadenylation specificity factor subunit 5 [OS=Mus musculus]	0	67.239	43	11	23	11
Q60749	Khdrbs1	KH domain-containing, RNA-binding, signal transduction-associated protein 1 [OS=Mus musculus]	0	67.027	25	8	25	7
Q60930	Vdac2	Voltage-dependent anion-selective channel protein 2 [OS=Mus musculus]	0	66.863	47	9	30	9
Q6PE01	Snrnp40	U5 small nuclear ribonucleoprotein 40 kDa protein [OS=Mus musculus]	0	66.804	41	11	19	11
O54724	Cavin1	caveolae-associated protein 1 [OS=Mus musculus]	0	66.777	31	9	26	9
P51410	Rpl9	60S ribosomal protein L9 [OS=Mus musculus]	0	66.578	49	7	33	7
Q64213	Sf1	Splicing factor 1 [OS=Mus musculus]	0	66.553	22	9	21	9
Q9Z204	Hnrnpc	Heterogeneous nuclear ribonucleoproteins C1/C2 [OS=Mus musculus]	0	66.232	37	12	24	1
P62264	Rps14	40S ribosomal protein S14 [OS=Mus musculus]	0	65.823	28	4	28	4
Q9QZ06	Tollip	Toll-interacting protein [OS=Mus musculus]	0	65.717	49	10	29	10
P51881	Slc25a5	ADP/ATP translocase 2 [OS=Mus musculus]	0	65.589	40	13	43	7
Q91Z49	Fyttd1	UAP56-interacting factor [OS=Mus musculus]	0	65.438	43	11	24	11
P56959	Fus	RNA-binding protein FUS [OS=Mus musculus]	0	65.395	22	8	16	8
Q9WV32	Arpc1b	Actin-related protein 2/3 complex subunit 1B [OS=Mus musculus]	0	65.39	34	11	22	11
Q8VDJ3	Hdlbp	Vigilin [OS=Mus musculus]	0	65.377	14	14	21	14
Q9Z0X1	Aifm1	Apoptosis-inducing factor 1, mitochondrial [OS=Mus musculus]	0	65.181	27	13	19	13
Q80X41	Vrk1	Serine/threonine-protein kinase VRK1 [OS=Mus musculus]	0	65.039	46	14	22	14
Q9R099	Tbl2	Transducin beta-like protein 2 [OS=Mus musculus]	0	64.953	29	12	24	12
Q9CX86	Hnrnpa0	Heterogeneous nuclear ribonucleoprotein A0 [OS=Mus musculus]	0	64.938	37	9	25	8
Q60854	Serpinb6	serpin B6 [OS=Mus musculus]	0	64.885	35	11	22	11
P42669	Pura	Transcriptional activator protein Pur-alpha [OS=Mus musculus]	0	64.858	40	11	26	10
Q99K48	Nono	Non-POU domain-containing octamer-binding protein [OS=Mus musculus]	0	64.712	33	11	31	10
Q5SU73	Coil	coilin [OS=Mus musculus]	0	64.537	27	11	25	11
Q9Z1M8	Ik	Protein Red [OS=Mus musculus]	0	64.534	28	12	20	12
P63085	Mapk1	mitogen-activated protein kinase 1 [OS=Mus musculus]	0	64.401	43	11	15	7
P26231	Ctnna1	Catenin alpha-1 [OS=Mus musculus]	0	64.394	20	11	14	7
Q02614	Sap30bp	SAP30-binding protein [OS=Mus musculus]	0	64.322	52	11	28	11
Q9D5Y1	Ccdc39	Coiled-coil domain-containing protein 39 [OS=Mus musculus]	0	64.318	18	17	23	17
Q9Z0J1	Reck	Reversion-inducing cysteine-rich protein with Kazal motifs [OS=Mus musculus]	0	64.25	16	12	25	12
Q9DBC7	Prkar1a	cAMP-dependent protein kinase type I-alpha regulatory subunit [OS=Mus musculus]	0	64.16	33	11	21	11
P12367	Prkar2a	cAMP-dependent protein kinase type II-alpha regulatory subunit [OS=Mus musculus]	0	63.579	39	11	19	9
P18760	Cfl1	Cofilin-1 [OS=Mus musculus]	0	63.453	57	9	29	7
Q8CIP4	Mark4	Map/microtubule affinity-regulating kinase 4 [OS=Mus musculus]	0	63.366	17	11	14	10
Q8BSL7	Arf2	ADP-ribosylation factor 2 [OS=Mus musculus]	0	63.36	57	8	27	5
Q8VEE4	Rpa1	Replication protein A 70 kDa DNA-binding subunit [OS=Mus musculus]	0	63.34	26	13	20	13
Q9DBR1	Xrn2	5'-3' exoribonuclease 2 [OS=Mus musculus]	0	63.305	24	18	25	18
B2RX14	Tut4	Terminal uridylyltransferase 4 [OS=Mus musculus]	0	63.235	12	14	21	12
Q922U2	Krt5	keratin, type II cytoskeletal 5 [OS=Mus musculus]	0	63.194	17	15	39	7
P60229	Eif3e	Eukaryotic translation initiation factor 3 subunit E [OS=Mus musculus]	0	63.134	37	15	21	15
Q60864	Stip1	stress-induced-phosphoprotein 1 [OS=Mus musculus]	0	62.909	26	12	19	12
Q9Z2N8	Actl6a	Actin-like protein 6A [OS=Mus musculus]	0	62.852	26	8	14	8
P62192	Psmc1	26S proteasome regulatory subunit 4 [OS=Mus musculus]	0	62.837	30	10	19	10
Q8BJ37	Tdp1	tyrosyl-DNA phosphodiesterase 1 [OS=Mus musculus]	0	62.74	23	11	19	11
Q9Z130	Hnrnpdl	Heterogeneous nuclear ribonucleoprotein D-like [OS=Mus musculus]	0	62.528	38	9	21	7
Q91V92	Acly	ATP-citrate synthase [OS=Mus musculus]	0	62.494	16	14	24	14
Q8JZX3	Poc1a	POC1 centriolar protein homolog A [OS=Mus musculus]	0	62.408	33	10	14	10
Q99LH1	Gnl2	Nucleolar GTP-binding protein 2 [OS=Mus musculus]	0	62.391	19	12	28	12
Q61136	Prpf4b	Serine/threonine-protein kinase PRP4 homolog [OS=Mus musculus]	0	62.323	12	10	29	10
O54916	Reps1	RalBP1-associated Eps domain-containing protein 1 [OS=Mus musculus]	0	62.307	18	10	22	10
P23242	Gja1	Gap junction alpha-1 protein [OS=Mus musculus]	0	61.921	32	8	19	8
P35700	Prdx1	peroxiredoxin-1 [OS=Mus musculus]	0	61.607	56	8	24	6
P61982	Ywhag	14-3-3 protein gamma [OS=Mus musculus]	0	61.604	51	11	34	5
P61222	Abce1	ATP-binding cassette sub-family E member 1 [OS=Mus musculus]	0	61.431	21	9	20	9
Q8CI11	Gnl3	Guanine nucleotide-binding protein-like 3 [OS=Mus musculus]	0	61.395	25	8	14	8
Q62093	Srsf2	serine/arginine-rich splicing factor 2 [OS=Mus musculus]	0	61.044	30	6	31	6
O35218	Cpsf2	Cleavage and polyadenylation specificity factor subunit 2 [OS=Mus musculus]	0	60.942	19	10	14	10
P13864	Dnmt1	DNA (cytosine-5)-methyltransferase 1 [OS=Mus musculus]	0	60.909	12	15	17	15
Q80WJ7	Mtdh	protein LYRIC [OS=Mus musculus]	0	60.884	23	11	19	11
Q3THK3	Gtf2f1	General transcription factor iif subunit 1 [OS=Mus musculus]	0	60.852	23	8	26	8
Q9R0P5	Dstn	Destrin [OS=Mus musculus]	0	60.852	63	11	28	10
Q9CWZ3	Rbm8a	RNA-binding protein 8A [OS=Mus musculus]	0	60.667	57	7	14	7
P63037	Dnaja1	DnaJ homolog subfamily A member 1 [OS=Mus musculus]	0	60.629	35	10	18	9
Q3UKJ7	Smu1	WD40 repeat-containing protein SMU1 [OS=Mus musculus]	0	60.512	29	11	17	11
Q9R190	Mta2	Metastasis-associated protein MTA2 [OS=Mus musculus]	0	60.477	28	15	26	12
Q924W7	Dennd2b	Suppression of tumorigenicity 5 protein [OS=Mus musculus]	0	60.402	15	11	16	11
Q61781	Krt14	Keratin, type I cytoskeletal 14 [OS=Mus musculus]	0	60.323	17	9	21	2
Q9WUM5	Suclg1	Succinate--CoA ligase [ADP/GDP-forming] subunit alpha, mitochondrial [OS=Mus musculus]	0	60.07	30	7	14	7
Q9JMI7	Tex101	Testis-expressed protein 101 [OS=Mus musculus]	0	60.068	39	8	29	8
P17182	Eno1	alpha-enolase [OS=Mus musculus]	0	60.062	25	9	15	9
Q7TNV0	Dek	Protein DEK [OS=Mus musculus]	0	59.68	31	8	16	8
Q6P5B0	Rrp12	RRP12-like protein [OS=Mus musculus]	0	59.641	11	11	14	11
Q9D842	Aplf	Aprataxin and PNK-like factor [OS=Mus musculus]	0	59.366	26	9	14	9
Q8CGK3	Lonp1	Lon protease homolog, mitochondrial [OS=Mus musculus]	0	59.349	14	10	14	10
Q8K409	Polb	DNA polymerase beta [OS=Mus musculus]	0	59.138	37	10	18	10
A2AG50	Map7d2	MAP7 domain-containing protein 2 [OS=Mus musculus]	0	59.041	15	9	17	9
Q80TP3	Ubr5	E3 ubiquitin-protein ligase UBR5 [OS=Mus musculus]	0	58.963	9	14	14	14
P05064	Aldoa	fructose-bisphosphate aldolase A [OS=Mus musculus]	0	58.916	31	9	17	9
P70302	Stim1	stromal interaction molecule 1 [OS=Mus musculus]	0	58.89	17	9	18	9
Q6IFX2	Krt42	Keratin, type I cytoskeletal 42 [OS=Mus musculus]	0	58.815	22	10	22	4
O08532	Cacna2d1	Voltage-dependent calcium channel subunit alpha-2/delta-1 [OS=Mus musculus]	0	58.662	16	14	16	14
B1AZI6	Thoc2	THO complex subunit 2 [OS=Mus musculus]	0	58.542	11	13	23	13
Q9D4J1	Efhd1	EF-hand domain-containing protein D1 [OS=Mus musculus]	0	58.236	47	8	20	6
P62754	Rps6	40S RIBOSOMAL PROTEIN S6 [OS=Mus musculus]	0	58.208	39	10	28	10
Q9DB77	Uqcrc2	Cytochrome b-c1 complex subunit 2, mitochondrial [OS=Mus musculus]	0	58.07	29	10	14	10
Q9CSN1	Snw1	SNW domain-containing protein 1 [OS=Mus musculus]	0	58.008	26	11	21	10
P60335	Pcbp1	Poly(RC)-binding protein 1 [OS=Mus musculus]	0	57.899	28	7	20	4
P86048	Rpl10l	60S ribosomal protein L10-like [OS=Mus musculus]	0	57.893	40	7	33	1
P28660	Nckap1	Nck-associated protein 1 [OS=Mus musculus]	0	57.422	13	11	15	11
Q8K4B0	Mta1	Metastasis-associated protein MTA1 [OS=Mus musculus]	0	57.333	24	14	21	9
P62242	Rps8	40S ribosomal protein S8 [OS=Mus musculus]	0	57.219	46	9	29	9
P63323	Rps12	40S ribosomal protein S12 [OS=Mus musculus]	0	57.104	60	7	18	7
Q9Z103	Adnp	Activity-dependent neuroprotector homeobox protein [OS=Mus musculus]	0	56.968	14	13	14	13
P62315	Snrpd1	Small nuclear ribonucleoprotein Sm D1 [OS=Mus musculus]	0	56.758	55	4	10	4
Q9CZM2	Rpl15	60S ribosomal protein L15 [OS=Mus musculus]	0	56.699	40	9	20	9
O09130	Nfatc2ip	NFATC2-interacting protein [OS=Mus musculus]	0	56.693	32	6	11	6
P97742	Cpt1a	Carnitine O-palmitoyltransferase 1, liver isoform [OS=Mus musculus]	0	56.666	20	13	23	13
Q3UYG1	Ccdc160	Coiled-coil domain-containing protein 160 [OS=Mus musculus]	0	56.338	33	9	16	9
P62281	Rps11	40S ribosomal protein S11 [OS=Mus musculus]	0	56.265	58	12	32	12
Q9CY57	Chtop	Chromatin target of PRMT1 protein [OS=Mus musculus]	0	56.197	31	6	13	6
P09242	Alpl	Alkaline phosphatase, tissue-nonspecific isozyme [OS=Mus musculus]	0	56.067	16	6	9	6
P12382	Pfkl	ATP-dependent 6-phosphofructokinase, liver type [OS=Mus musculus]	0	56.026	17	10	12	7
Q62191	Trim21	E3 ubiquitin-protein ligase TRIM21 [OS=Mus musculus]	0	56.01	22	8	8	8
Q8BZ20	Parp12	Poly [ADP-ribose] polymerase 12 [OS=Mus musculus]	0	55.963	18	8	19	8
P35550	Fbl	rRNA 2'-O-methyltransferase fibrillarin [OS=Mus musculus]	0	55.904	38	10	18	10
Q8VDP4	Ccar2	Cell cycle and apoptosis regulator protein 2 [OS=Mus musculus]	0	55.74	19	11	17	11
Q91YE7	Rbm5	RNA-binding protein 5 [OS=Mus musculus]	0	55.719	16	13	18	13
Q9D902	Gtf2e2	General transcription factor IIE subunit 2 [OS=Mus musculus]	0	55.705	39	9	23	9
P62751	Rpl23a	60S ribosomal protein L23a [OS=Mus musculus]	0	55.294	48	11	28	11
Q99MN1	Kars1	Lysine--tRNA ligase [OS=Mus musculus]	0	55.264	19	11	20	11
Q0P678	Zc3h18	Zinc finger CCCH domain-containing protein 18 [OS=Mus musculus]	0	55.262	18	9	11	9
D3YXK2	Safb	Scaffold attachment factor B1 [OS=Mus musculus]	0	54.785	13	8	16	7
Q9QYI3	Dnajc7	DnaJ homolog subfamily C member 7 [OS=Mus musculus]	0	54.77	29	11	14	11
P62317	Snrpd2	Small nuclear ribonucleoprotein Sm D2 [OS=Mus musculus]	0	54.725	48	6	18	6
P62270	Rps18	40S ribosomal protein S18 [OS=Mus musculus]	0	54.644	55	13	44	13
P43275	H1-1	Histone H1.1 [OS=Mus musculus]	0	54.623	37	7	17	5
O54781	Srpk2	SRSF protein kinase 2 [OS=Mus musculus]	0	54.578	19	11	21	8
Q8BMK0	Cep85	Centrosomal protein of 85 kDa [OS=Mus musculus]	0	54.381	18	10	16	10
Q61235	Sntb2	Beta-2-syntrophin [OS=Mus musculus]	0	54.369	28	11	14	11
Q3UQN2	Fcho2	F-BAR domain only protein 2 [OS=Mus musculus]	0	54.121	21	12	15	12
Q8K2D3	Edc3	Enhancer of mRNA-decapping protein 3 [OS=Mus musculus]	0	54.084	31	11	17	11
Q91YQ5	Rpn1	Dolichyl-diphosphooligosaccharide--protein glycosyltransferase subunit 1 [OS=Mus musculus]	0	54.067	19	10	21	10
Q06890	Clu	Clusterin [OS=Mus musculus]	0	54.058	26	9	11	9
Q6P5F9	Xpo1	Exportin-1 [OS=Mus musculus]	0	54.022	13	12	19	12
P97376	Frg1	Protein FRG1 [OS=Mus musculus]	0	53.968	49	11	25	11
Q9Z1T1	Ap3b1	AP-3 complex subunit beta-1 [OS=Mus musculus]	0	53.946	16	16	23	16
Q3UJD6	Usp19	Ubiquitin carboxyl-terminal hydrolase 19 [OS=Mus musculus]	0	53.655	10	10	13	10
P62830	Rpl23	60S ribosomal protein L23 [OS=Mus musculus]	0	53.61	57	6	23	6
O09106	Hdac1	histone deacetylase 1 [OS=Mus musculus]	0	53.582	34	13	24	8
Q924L1	Letmd1	LETM1 domain-containing protein 1 [OS=Mus musculus]	0	53.533	33	9	12	9
Q6PAM1	Txlna	alpha-taxilin [OS=Mus musculus]	0	53.5	21	10	17	10
Q9CWF6	Bbs2	Bardet-Biedl syndrome 2 protein homolog [OS=Mus musculus]	0	53.43	20	13	21	13
O08784	Tcof1	Treacle protein [OS=Mus musculus]	0	53.328	9	9	22	9
Q3UPL0	Sec31a	Protein transport protein Sec31A [OS=Mus musculus]	0	53.313	10	9	12	9
Q99JX7	Nxf1	nuclear RNA export factor 1 [OS=Mus musculus]	0	53.037	17	8	13	8
P46935	Nedd4	E3 ubiquitin-protein ligase NEDD4 [OS=Mus musculus]	0	53.029	20	13	20	13
O70310	Nmt1	glycylpeptide N-tetradecanoyltransferase 1 [OS=Mus musculus]	0	52.961	20	7	20	4
Q91VN4	Chchd6	MICOS complex subunit mic25 [OS=Mus musculus]	0	52.942	35	8	16	8
P58069	Rasa2	ras GTPase-activating protein 2 [OS=Mus musculus]	0	52.879	20	14	21	14
Q8CI94	Pygb	Glycogen phosphorylase, brain form [OS=Mus musculus]	0	52.602	17	11	19	10
O55222	Ilk	Integrin-linked protein kinase [OS=Mus musculus]	0	52.5	31	14	25	14
Q69ZX6	Morc2a	MORC family CW-type zinc finger protein 2A [OS=Mus musculus]	0	52.482	14	14	19	14
Q9Z1Q9	Vars1	Valine--tRNA ligase [OS=Mus musculus]	0	52.376	12	12	19	12
P16125	Ldhb	L-lactate dehydrogenase B chain [OS=Mus musculus]	0	52.165	34	9	20	8
P06801	Me1	NADP-dependent malic enzyme [OS=Mus musculus]	0	52.042	21	9	15	9
Q9QZD9	Eif3i	Eukaryotic translation initiation factor 3 subunit I [OS=Mus musculus]	0	51.921	39	9	20	9
O54826	Mllt10	Protein AF-10 [OS=Mus musculus]	0	51.747	14	9	9	9
P63242	Eif5a	Eukaryotic translation initiation factor 5A-1 [OS=Mus musculus]	0	51.743	47	7	12	7
Q8K370	Acad10	Acyl-CoA dehydrogenase family member 10 [OS=Mus musculus]	0	51.683	12	12	28	12
Q6NWV3	Ift122	intraflagellar transport protein 122 homolog [OS=Mus musculus]	0	51.675	10	8	11	8
P62889	Rpl30	60S ribosomal protein L30 [OS=Mus musculus]	0	51.67	67	8	34	8
Q7TSH4	Ccp110	centriolar coiled-coil protein of 110 kDa [OS=Mus musculus]	0	51.66	16	9	12	9
P61164	Actr1a	Alpha-centractin [OS=Mus musculus]	0	51.63	36	8	14	6
P54103	Dnajc2	dnaJ homolog subfamily C member 2 [OS=Mus musculus]	0	51.5	23	12	24	12
Q9CZU3	Mtrex	Superkiller viralicidic activity 2-like 2 [OS=Mus musculus]	0	51.403	16	13	20	13
Q91V61	Sfxn3	Sideroflexin-3 [OS=Mus musculus]	0	51.383	33	8	16	8
P27641	Xrcc5	X-ray repair cross-complementing protein 5 [OS=Mus musculus]	0	51.365	22	12	19	12
Q8BND3	Wdr35	WD repeat-containing protein 35 [OS=Mus musculus]	0	51.283	13	12	21	11
P62717	Rpl18a	60S ribosomal protein L18a [OS=Mus musculus]	0	51.233	44	9	33	9
Q99MX1	Usp26	Ubiquitin carboxyl-terminal hydrolase 26 [OS=Mus musculus]	0	51.104	19	13	19	13
P28738	Kif5c	kinesin heavy chain isoform 5C [OS=Mus musculus]	0	51.101	10	8	20	1
Q60899	Elavl2	ELAV-like protein 2 [OS=Mus musculus]	0	51.096	38	11	21	11
Q00PI9	Hnrnpul2	heterogeneous nuclear ribonucleoprotein U-like protein 2 [OS=Mus musculus]	0	50.991	19	12	20	12
P57784	Snrpa1	U2 small nuclear ribonucleoprotein A' [OS=Mus musculus]	0	50.977	41	10	14	10
Q7TMY8	Huwe1	E3 ubiquitin-protein ligase HUWE1 [OS=Mus musculus]	0	50.914	3	7	9	7
A2AN08	Ubr4	e3 ubiquitin-protein ligase UBR4 [OS=Mus musculus]	0	50.894	4	14	17	14
Q9JKY0	Cnot9	CCR4-NOT transcription complex subunit 9 [OS=Mus musculus]	0	50.575	33	9	14	9
Q8K382	Dennd1a	DENN domain-containing protein 1A [OS=Mus musculus]	0	50.394	12	9	15	9
Q8R326	Pspc1	Paraspeckle component 1 [OS=Mus musculus]	0	50.389	24	11	21	11
Q8CCP0	Nemf	nuclear export mediator factor NEMF [OS=Mus musculus]	0	50.365	11	10	16	10
P61255	Rpl26	60S ribosomal protein L26 [OS=Mus musculus]	0	50.305	45	9	43	9
Q9JKF1	Iqgap1	Ras GTPase-activating-like protein IQGAP1 [OS=Mus musculus]	0	50.304	8	10	13	10
Q91VN6	Ddx41	Probable ATP-dependent RNA helicase DDX41 [OS=Mus musculus]	0	50.12	26	11	15	11
Q9D0I8	Mrto4	mRNA turnover protein 4 homolog [OS=Mus musculus]	0	49.942	48	12	24	12
O35098	Dpysl4	dihydropyrimidinase-related protein 4 [OS=Mus musculus]	0	49.908	31	11	19	11
P28741	Kif3a	kinesin-like protein KIF3A [OS=Mus musculus]	0	49.6	15	9	15	7
Q9CRB9	Chchd3	MICOS complex subunit MIC19 [OS=Mus musculus]	0	49.592	38	8	24	8
Q9JM98	Wrap73	WD repeat-containing protein WRAP73 [OS=Mus musculus]	0	49.512	18	6	11	6
P48962	Slc25a4	ADP/ATP translocase 1 [OS=Mus musculus]	0	49.396	38	12	36	6
Q6PGF7	Exoc8	Exocyst complex component 8 [OS=Mus musculus]	0	49.254	23	13	19	13
Q8K298	Anln	Anillin [OS=Mus musculus]	0	49.252	14	10	13	10
Q9DCH4	Eif3f	Eukaryotic translation initiation factor 3 subunit F [OS=Mus musculus]	0	49.158	30	9	12	9
Q9DBC3	Cmtr1	Cap-specific mRNA (nucleoside-2'-O-)-methyltransferase 1 [OS=Mus musculus]	0	49.063	16	13	14	13
Q91YR1	Twf1	Twinfilin-1 [OS=Mus musculus]	0	49.039	29	8	12	8
Q9Z2V5	Hdac6	histone deacetylase 6 [OS=Mus musculus]	0	48.867	11	12	20	12
P63330	Ppp2ca	Serine/threonine-protein phosphatase 2A catalytic subunit alpha isoform [OS=Mus musculus]	0	48.833	35	7	12	7
Q922H2	Pdk3	[Pyruvate dehydrogenase (acetyl-transferring)] kinase isozyme 3, mitochondrial [OS=Mus musculus]	0	48.832	24	9	18	9
P19253	Rpl13a	60S ribosomal protein L13a [OS=Mus musculus]	0	48.775	43	11	39	11
P50247	Ahcy	Adenosylhomocysteinase [OS=Mus musculus]	0	48.754	26	9	17	9
Q80VD1	Fam98b	Protein Fam98b [OS=Mus musculus]	0	48.612	26	8	13	8
Q8R5M0	Gipc3	PDZ domain-containing protein GIPC3 [OS=Mus musculus]	0	48.583	25	6	18	5
Q920F6	Smc1b	Structural maintenance of chromosomes protein 1B [OS=Mus musculus]	0	48.409	9	9	12	9
Q60973	Rbbp7	Histone-binding protein RBBP7 [OS=Mus musculus]	0	48.399	27	8	18	4
P62082	Rps7	40S ribosomal protein S7 [OS=Mus musculus]	0	48.381	56	9	30	9
Q99J09	Wdr77	Methylosome protein 50 [OS=Mus musculus]	0	48.367	30	7	10	7
Q61147	Cp	Ceruloplasmin [OS=Mus musculus]	0	48.306	15	11	19	11
Q8K2F0	Brd3	bromodomain-containing protein 3 [OS=Mus musculus]	0	48.283	16	8	14	5
Q6P9N1	Fam126a	Hyccin [OS=Mus musculus]	0	48.17	21	9	18	9
Q9QYJ0	Dnaja2	DnaJ homolog subfamily A member 2 [OS=Mus musculus]	0	48.151	25	8	26	8
O88554	Parp2	Poly [ADP-ribose] polymerase 2 [OS=Mus musculus]	0	48.052	21	10	16	10
Q80UP5	Ankrd13a	ankyrin repeat domain-containing protein 13A [OS=Mus musculus]	0	47.999	19	9	15	9
P49813	Tmod1	Tropomodulin-1 [OS=Mus musculus]	0	47.957	40	9	12	8
Q922Q8	Lrrc59	Leucine-rich repeat-containing protein 59 [OS=Mus musculus]	0	47.931	32	8	20	8
Q8R0G9	Nup133	Nuclear pore complex protein Nup133 [OS=Mus musculus]	0	47.923	11	8	13	8
O55201	Supt5h	Transcription elongation factor Spt5 [OS=Mus musculus]	0	47.88	16	12	17	12
Q6ZWN5	Rps9	40S ribosomal protein S9 [OS=Mus musculus]	0	47.867	51	14	39	14
Q8R313	Exoc6	Exocyst complex component 6 [OS=Mus musculus]	0	47.849	17	10	16	9
P14206	Rpsa	40S ribosomal protein SA [OS=Mus musculus]	0	47.769	29	6	10	6
Q01405	Sec23a	protein transport protein Sec23A [OS=Mus musculus]	0	47.647	13	8	12	7
O09167	Rpl21	60S ribosomal protein L21 [OS=Mus musculus]	0	47.523	43	8	33	8
O55131	Septin7	Septin-7 [OS=Mus musculus]	0	47.392	18	8	14	8
Q8C147	Dock8	Dedicator of cytokinesis protein 8 [OS=Mus musculus]	0	47.291	5	11	22	8
P10649	Gstm1	Glutathione S-transferase Mu 1 [OS=Mus musculus]	0	47.259	40	8	19	5
Q9DBA9	Gtf2h1	General transcription factor IIH subunit 1 [OS=Mus musculus]	0	47.226	20	8	11	8
Q8QZY9	Sf3b4	Splicing factor 3b subunit 4 [OS=Mus musculus]	0	47.142	24	7	15	7
P21279	Gnaq	Guanine nucleotide-binding protein G(Q) subunit alpha [OS=Mus musculus]	0	46.893	23	7	18	4
Q9D880	Timm50	Mitochondrial import inner membrane translocase subunit TIM50 [OS=Mus musculus]	0	46.884	27	7	11	7
P61514	Rpl37a	60S ribosomal protein L37a [OS=Mus musculus]	0	46.852	59	6	17	6
Q64475	H2bc3	Histone H2B type 1-B [OS=Mus musculus]	0	46.781	36	5	25	3
P31230	Aimp1	aminoacyl tRNA synthase complex-interacting multifunctional protein 1 [OS=Mus musculus]	0	46.636	45	9	13	9
Q505D1	Ankrd28	serine/threonine-protein phosphatase 6 regulatory ankyrin repeat subunit A [OS=Mus musculus]	0	46.572	11	7	13	7
Q91VH2	Snx9	Sorting nexin-9 [OS=Mus musculus]	0	46.44	22	9	26	9
Q8R3N6	Thoc1	THO complex subunit 1 [OS=Mus musculus]	0	46.407	20	11	13	11
P52293	Kpna2	Importin subunit alpha-1 [OS=Mus musculus]	0	46.292	20	7	18	7
Q9D5P4	Adad2	Adenosine deaminase domain-containing protein 2 [OS=Mus musculus]	0	46.232	22	8	8	8
O08709	Prdx6	Peroxiredoxin-6 [OS=Mus musculus]	0	46.223	50	9	14	9
Q3UM18	Lsg1	Large subunit GTPase 1 homolog [OS=Mus musculus]	0	46.093	18	10	14	10
P15626	Gstm2	Glutathione S-transferase Mu 2 [OS=Mus musculus]	0	46.016	40	9	21	4
Q922R8	Pdia6	Protein disulfide-isomerase A6 [OS=Mus musculus]	0	46.012	28	8	17	8
P01844	Iglc2	Ig lambda-2 chain C region [OS=Mus musculus]	0	45.849	52	4	23	4
Q9WTX5	Skp1	s-phase kinase-associated protein 1 [OS=Mus musculus]	0	45.745	47	8	23	8
Q99LL5	Pwp1	Periodic tryptophan protein 1 homolog [OS=Mus musculus]	0	45.732	21	7	16	7
Q9WUK4	Rfc2	Replication factor C subunit 2 [OS=Mus musculus]	0	45.724	33	9	13	9
P63325	Rps10	40S ribosomal protein S10 [OS=Mus musculus]	0	45.613	39	7	37	7
Q7TPR4	Actn1	Alpha-actinin-1 [OS=Mus musculus]	0	45.325	19	12	15	5
Q64012	Raly	RNA-binding protein Raly [OS=Mus musculus]	0	45.308	38	9	13	9
P61750	Arf4	ADP-ribosylation factor 4 [OS=Mus musculus]	0	45.163	46	6	17	3
P43247	Msh2	DNA mismatch repair protein MSH2 [OS=Mus musculus]	0	45.106	14	10	16	10
P23475	Xrcc6	X-ray repair cross-complementing protein 6 [OS=Mus musculus]	0	44.976	21	11	21	11
Q8C196	Cps1	Carbamoyl-phosphate synthase [ammonia], mitochondrial [OS=Mus musculus]	0	44.837	9	11	15	9
Q91VY9	Znf622	Zinc finger protein 622 [OS=Mus musculus]	0	44.828	26	9	14	9
Q62189	Snrpa	U1 SMALL NUCLEAR RIBONUCLEOPROTEIN A [OS=Mus musculus]	0	44.761	39	8	12	6
E9Q8D0	Dnajc21	DnaJ homolog subfamily C member 21 [OS=Mus musculus]	0	44.751	16	6	10	6
Q9CR57	Rpl14	60S ribosomal protein L14 [OS=Mus musculus]	0	44.618	32	7	41	7
Q9CPP0	Npm3	Nucleoplasmin-3 [OS=Mus musculus]	0	44.483	42	4	10	4
P84084	Arf5	ADP-ribosylation factor 5 [OS=Mus musculus]	0	44.44	43	6	13	3
Q91Z67	Srgap2	SLIT-ROBO Rho GTPase-activating protein 2 [OS=Mus musculus]	0	44.36	12	8	9	8
Q0HA38	Ttc21b	Tetratricopeptide repeat protein 21B [OS=Mus musculus]	0	44.352	11	12	15	12
P84099	Rpl19	60S ribosomal protein L19 [OS=Mus musculus]	0	44.214	27	6	27	6
Q8VEM8	Slc25a3	Phosphate carrier protein, mitochondrial [OS=Mus musculus]	0	44.007	31	9	21	9
Q922S8	Kif2c	Kinesin-like protein KIF2C [OS=Mus musculus]	0	43.978	18	11	15	9
Q7TME0	Plppr4	Phospholipid phosphatase-related protein type 4 [OS=Mus musculus]	0	43.948	14	8	8	8
Q69ZB0	Lrrcc1	Leucine-rich repeat and coiled-coil domain-containing protein 1 [OS=Mus musculus]	0	43.92	13	10	13	10
Q9CPT5	Nop16	nucleolar protein 16 [OS=Mus musculus]	0	43.904	48	8	12	8
Q99KJ8	Dctn2	dynactin subunit 2 [OS=Mus musculus]	0	43.847	22	6	9	6
Q91VM5	Rbmxl1	RNA binding motif protein, X-linked-like-1 [OS=Mus musculus]	0	43.759	30	11	25	2
P61358	Rpl27	60S ribosomal protein L27 [OS=Mus musculus]	0	43.759	53	7	26	7
Q8R323	Rfc3	replication factor C subunit 3 [OS=Mus musculus]	0	43.695	34	8	10	8
Q9JJY4	Ddx20	Probable ATP-dependent RNA helicase DDX20 [OS=Mus musculus]	0	43.645	15	9	13	9
Q5DTT8	Pnma5	Paraneoplastic antigen-like protein 5 [OS=Mus musculus]	0	43.638	19	9	16	9
Q9CQH7	Btf3l4	transcription factor BTF3 homolog 4 [OS=Mus musculus]	0	43.582	41	5	14	5
O08811	Ercc2	Tfiih basal transcription factor complex helicase xpd subunit [OS=Mus musculus]	0	43.39	15	9	14	9
Q91WK2	Eif3h	Eukaryotic translation initiation factor 3 subunit H [OS=Mus musculus]	0	43.316	22	7	11	7
Q8CG47	Smc4	Structural maintenance of chromosomes protein 4 [OS=Mus musculus]	0	43.288	10	12	17	12
P58137	Acot8	Acyl-coenzyme A thioesterase 8 [OS=Mus musculus]	0	43.284	37	9	12	9
Q8BKZ9	Pdhx	Pyruvate dehydrogenase protein X component, mitochondrial [OS=Mus musculus]	0	43.27	21	9	18	9
Q3TIX9	Usp39	U4/U6.U5 tri-snRNP-associated protein 2 [OS=Mus musculus]	0	43.269	23	9	18	9
P35980	Rpl18	60S ribosomal protein L18 [OS=Mus musculus]	0	43.248	41	8	38	8
Q60990	Rbmy1b	RNA-binding motif protein, Y chromosome, family 1 member B [OS=Mus musculus]	0	43.231	26	9	18	9
Q3V132	Slc25a31	ADP/ATP translocase 4 [OS=Mus musculus]	0	43.149	38	13	30	11
Q8BG51	Rhot1	Mitochondrial Rho GTPase 1 [OS=Mus musculus]	0	42.902	14	7	14	7
Q9D786	Haus5	HAUS augmin-like complex subunit 5 [OS=Mus musculus]	0	42.703	19	8	9	8
P43277	H1-3	Histone H1.3 [OS=Mus musculus]	0	42.644	38	10	18	1
Q9D2E2	Toe1	Target of EGR1 protein 1 [OS=Mus musculus]	0	42.609	19	6	10	6
Q8R080	Gtse1	G2 and S phase-expressed protein 1 [OS=Mus musculus]	0	42.56	15	6	8	6
P62267	Rps23	40S ribosomal protein S23 [OS=Mus musculus]	0	42.519	48	6	19	6
Q497V5	Srbd1	S1 RNA-binding domain-containing protein 1 [OS=Mus musculus]	0	42.516	13	10	16	10
Q9D8X2	Ccdc124	Coiled-coil domain-containing protein 124 [OS=Mus musculus]	0	42.504	38	7	15	7
P47962	Rpl5	60S ribosomal protein L5 [OS=Mus musculus]	0	42.499	30	9	16	9
P10852	Slc3a2	4F2 cell-surface antigen heavy chain [OS=Mus musculus]	0	42.48	16	8	11	8
Q6DID3	Scaf8	Protein SCAF8 [OS=Mus musculus]	0	42.472	11	9	14	9
Q6DIC0	Smarca2	Probable global transcription activator SNF2L2 [OS=Mus musculus]	0	42.427	5	7	11	3
Q9Z1N5	Ddx39b	spliceosome RNA helicase DDX39B [OS=Mus musculus]	0	42.413	34	11	18	4
P35585	Ap1m1	AP-1 complex subunit mu-1 [OS=Mus musculus]	0	42.385	30	10	15	10
O88685	Psmc3	26S proteasome regulatory subunit 6A [OS=Mus musculus]	0	42.383	30	11	18	11
P15864	H1-2	Histone H1.2 [OS=Mus musculus]	0	42.306	38	9	14	3
Q9D8N0	Eef1g	elongation factor 1-gamma [OS=Mus musculus]	0	42.25	21	9	16	9
P41105	Rpl28	60S ribosomal protein L28 [OS=Mus musculus]	0	42.216	42	7	27	7
Q8C052	Map1s	Microtubule-associated protein 1S [OS=Mus musculus]	0	42.192	13	10	19	10
Q99020	Hnrnpab	Heterogeneous nuclear ribonucleoprotein A/B [OS=Mus musculus]	0	42.154	32	8	12	7
Q3V089	Rbm44	RNA-binding protein 44 [OS=Mus musculus]	0	42.139	12	9	11	9
P62821	Rab1A	Ras-related protein Rab-1A [OS=Mus musculus]	0	42.126	51	8	12	6
P62911	Rpl32	60S ribosomal protein L32 [OS=Mus musculus]	0	42.093	58	9	27	9
Q8VE97	Srsf4	Serine/arginine-rich splicing factor 4 [OS=Mus musculus]	0	42.073	25	12	18	8
Q9QZ59	Dmrt1	Doublesex- and mab-3-related transcription factor 1 [OS=Mus musculus]	0	42.021	36	7	15	7
P45376	Akr1b1	aldose reductase [OS=Mus musculus]	0	42.007	33	10	14	10
Q4VBE8	Wdr18	WD repeat-containing protein 18 [OS=Mus musculus]	0	42.006	24	8	15	8
Q3TPX4	Exoc5	Exocyst complex component 5 [OS=Mus musculus]	0	41.968	15	9	13	9
Q8CH09	Sugp2	SURP and G-patch domain-containing protein 2 [OS=Mus musculus]	0	41.903	13	12	16	12
P30416	Fkbp4	Peptidyl-prolyl cis-trans isomerase FKBP4 [OS=Mus musculus]	0	41.867	22	10	20	10
Q9CYH2	Prxl2a	Redox-regulatory protein FAM213A [OS=Mus musculus]	0	41.82	37	8	21	8
Q9Z2W0	Dnpep	Aspartyl aminopeptidase [OS=Mus musculus]	0	41.755	26	8	12	8
P62301	Rps13	40S ribosomal protein S13 [OS=Mus musculus]	0	41.649	45	8	35	8
Q14AT2	Tex11	Testis-expressed protein 11 [OS=Mus musculus]	0	41.483	14	12	16	12
Q8CGU1	Calcoco1	Calcium-binding and coiled-coil domain-containing protein 1 [OS=Mus musculus]	0	41.385	15	9	11	9
Q8BJS4	Sun2	SUN domain-containing protein 2 [OS=Mus musculus]	0	41.312	14	8	10	8
Q9CYR0	Ssbp1	Single-stranded DNA-binding protein, mitochondrial [OS=Mus musculus]	0	40.956	36	5	20	5
Q8CGF1	Arhgap29	Rho GTPase-activating protein 29 [OS=Mus musculus]	0	40.782	12	12	15	12
Q3U9G9	Lbr	Lamin-B receptor [OS=Mus musculus]	0	40.702	13	7	14	7
Q8K4P0	Wdr33	pre-mRNA 3' end processing protein WDR33 [OS=Mus musculus]	0	40.627	10	11	13	11
P00342	Ldhc	L-lactate dehydrogenase C chain [OS=Mus musculus]	0	40.605	31	8	16	6
P62245	Rps15a	40S ribosomal protein S15a [OS=Mus musculus]	0	40.538	57	7	30	7
Q6P926	Spata24	Spermatogenesis-associated protein 24 [OS=Mus musculus]	0	40.519	33	6	9	1
P51949	Mnat1	CDK-activating kinase assembly factor MAT1 [OS=Mus musculus]	0	40.325	32	6	8	6
P62984	Uba52	Ubiquitin-60S ribosomal protein L40 [OS=Mus musculus]	0	40.291	42	6	47	2
Q6PE54	Dhx40	probable ATP-dependent RNA helicase DHX40 [OS=Mus musculus]	0	40.19	13	8	14	8
Q9D706	Rpap3	RNA polymerase II-associated protein 3 [OS=Mus musculus]	0	40.083	17	8	14	8
Q8BFT2	Haus4	HAUS augmin-like complex subunit 4 [OS=Mus musculus]	0	40.045	28	9	15	9
Q3TWW8	Srsf6	Serine/arginine-rich splicing factor 6 [OS=Mus musculus]	0	39.906	36	14	28	10
Q922K7	Nop2	Probable 28S rRNA (cytosine-C(5))-methyltransferase [OS=Mus musculus]	0	39.906	12	6	10	6
Q9EPL8	Ipo7	Importin-7 [OS=Mus musculus]	0	39.856	8	7	11	7
Q9DAS9	Gng12	guanine nucleotide-binding protein g(i)/g(s)/g(o) subunit gamma-12 [OS=Mus musculus]	0	39.785	76	6	17	5
P05480	Src	Neuronal proto-oncogene tyrosine-protein kinase Src [OS=Mus musculus]	0	39.613	20	10	15	5
O88622	Parg	Poly(ADP-ribose) glycohydrolase [OS=Mus musculus]	0	39.583	9	7	9	7
Q3U962	Col5a2	Collagen alpha-2(V) chain [OS=Mus musculus]	0	39.364	6	7	12	7
Q8BH64	Ehd2	EH domain-containing protein 2 [OS=Mus musculus]	0	39.327	22	8	12	7
P35487	Pdha2	Pyruvate dehydrogenase E1 component subunit alpha, testis-specific form, mitochondrial [OS=Mus musculus]	0	39.317	24	10	20	10
Q9CZX8	Rps19	40S ribosomal protein S19 [OS=Mus musculus]	0	39.06	48	9	29	9
P35278	Rab5c	Ras-related protein Rab-5C [OS=Mus musculus]	0	38.954	43	7	11	5
Q9QYS9	Qki	protein quaking [OS=Mus musculus]	0	38.937	26	8	11	8
Q9D964	Gatm	glycine amidinotransferase, mitochondrial [OS=Mus musculus]	0	38.93	20	6	10	6
P09103	P4hb	Protein disulfide-isomerase [OS=Mus musculus]	0	38.884	23	9	15	9
Q3THS6	Mat2a	S-adenosylmethionine synthase isoform type-2 [OS=Mus musculus]	0	38.882	24	7	8	6
Q9D937	1810009A15Rik	Uncharacterized protein C11orf98 homolog [OS=Mus musculus]	0	38.866	37	5	13	5
P14131	Rps16	40S ribosomal protein S16 [OS=Mus musculus]	0	38.791	63	11	40	11
Q8BVN9	Mael	Protein maelstrom homolog [OS=Mus musculus]	0	38.756	19	6	7	6
Q8CIW5	Twnk	Twinkle protein, mitochondrial [OS=Mus musculus]	0	38.737	16	7	9	7
Q9DB20	Atp5po	ATP synthase subunit O, mitochondrial [OS=Mus musculus]	0	38.616	44	7	9	7
Q99N93	Mrpl16	39S ribosomal protein L16, mitochondrial [OS=Mus musculus]	0	38.573	27	6	12	6
Q61543	Glg1	Golgi apparatus protein 1 [OS=Mus musculus]	0	38.544	7	5	6	5
Q8BX02	Kank2	KN motif and ankyrin repeat domain-containing protein 2 [OS=Mus musculus]	0	38.515	10	7	10	7
Q8K2F8	Lsm14a	protein LSM14 homolog A [OS=Mus musculus]	0	38.496	18	8	12	8
O89079	Cope	coatomer subunit epsilon [OS=Mus musculus]	0	38.439	21	4	8	4
Q8VCX5	Micu1	Calcium uptake protein 1, mitochondrial [OS=Mus musculus]	0	38.347	18	9	17	9
Q8CFE2	Hpf1	Histone PARylation factor 1 [OS=Mus musculus]	0	38.178	31	9	18	9
P49817	Cav1	Caveolin-1 [OS=Mus musculus]	0	38.122	36	6	11	6
Q8C0C7	Farsa	Phenylalanine--tRNA ligase alpha subunit [OS=Mus musculus]	0	37.988	21	10	14	10
Q9WV55	Vapa	vesicle-associated membrane protein-associated protein A [OS=Mus musculus]	0	37.977	28	6	14	5
A2A6A1	Gpatch8	G patch domain-containing protein 8 [OS=Mus musculus]	0	37.975	6	6	10	6
P62743	Ap2s1	AP-2 complex subunit sigma [OS=Mus musculus]	0	37.894	43	6	16	6
Q8BHD7	Ptbp3	polypyrimidine tract-binding protein 3 [OS=Mus musculus]	0	37.826	27	8	13	6
Q6P1F6	Ppp2r2a	Serine/threonine-protein phosphatase 2A 55 kDa regulatory subunit B alpha isoform [OS=Mus musculus]	0	37.78	24	7	11	7
P46638	Rab11b	Ras-related protein Rab-11B [OS=Mus musculus]	0	37.71	46	9	20	9
Q9CWN7	Cnot11	CCR4-NOT transcription complex subunit 11 [OS=Mus musculus]	0	37.657	25	8	12	8
P17918	Pcna	proliferating cell nuclear antigen [OS=Mus musculus]	0	37.646	35	9	13	9
Q91ZX7	Lrp1	prolow-density lipoprotein receptor-related protein 1 [OS=Mus musculus]	0	37.631	3	11	14	11
P70288	Hdac2	Histone deacetylase 2 [OS=Mus musculus]	0	37.584	22	9	15	4
Q9QXK7	Cpsf3	Cleavage and polyadenylation specificity factor subunit 3 [OS=Mus musculus]	0	37.512	20	9	12	9
Q3TGW2	Eepd1	Endonuclease/exonuclease/phosphatase family domain-containing protein 1 [OS=Mus musculus]	0	37.495	18	8	10	8
Q8K3A9	Mepce	7SK snRNA methylphosphate capping enzyme [OS=Mus musculus]	0	37.385	16	5	7	5
Q80YR5	Safb2	scaffold attachment factor B2 [OS=Mus musculus]	0	37.357	10	7	11	6
Q61771	Kif3b	Kinesin-like protein KIF3B [OS=Mus musculus]	0	37.295	13	8	15	6
Q8BI72	Cdkn2aip	CDKN2A-interacting protein [OS=Mus musculus]	0	37.277	17	7	9	7
Q8BX22	Sall4	Sal-like protein 4 [OS=Mus musculus]	0	37.205	11	8	11	8
Q91VR2	Atp5f1c	ATP synthase subunit gamma, mitochondrial [OS=Mus musculus]	0	37.132	29	8	13	8
P54775	Psmc4	26S proteasome regulatory subunit 6B [OS=Mus musculus]	0	37.128	30	10	21	10
Q3UQ28	Pxdn	peroxidasin homolog [OS=Mus musculus]	0	37.117	9	9	16	9
P31428	Dpep1	dipeptidase 1 [OS=Mus musculus]	0	37.112	31	8	11	8
Q7TNP2	Ppp2r1b	Serine/threonine-protein phosphatase 2A 65 kDa regulatory subunit A beta isoform [OS=Mus musculus]	0	37.11	18	8	12	4
Q91WN1	Dnajc9	dnaJ homolog subfamily C member 9 [OS=Mus musculus]	0	37.089	27	5	8	4
Q9DAW6	Prpf4	U4/U6 small nuclear ribonucleoprotein Prp4 [OS=Mus musculus]	0	37.059	22	9	12	9
Q80SY4	Mib1	E3 ubiquitin-protein ligase mib1 [OS=Mus musculus]	0	37.056	11	9	10	9
P70698	Ctps1	CTP synthase 1 [OS=Mus musculus]	0	37	15	7	10	7
Q8BK62	Olfml3	Olfactomedin-like protein 3 [OS=Mus musculus]	0	36.99	20	5	5	5
P70670	Naca	Nascent polypeptide-associated complex subunit alpha, muscle-specific form [OS=Mus musculus]	0	36.895	4	6	16	6
Q9DBD5	Pelp1	Proline-, glutamic acid- and leucine-rich protein 1 [OS=Mus musculus]	0	36.889	11	8	11	8
P97762	rp9	Retinitis pigmentosa 9 protein homolog [OS=Mus musculus]	0	36.861	39	8	12	8
Q3TSG4	Alkbh5	RNA demethylase ALKBH5 [OS=Mus musculus]	0	36.792	24	7	15	7
P62334	Psmc6	26S proteasome regulatory subunit 10B [OS=Mus musculus]	0	36.663	26	7	13	7
Q8CB77	Eloa	Elongin-A [OS=Mus musculus]	0	36.658	12	8	10	8
Q6ZPZ3	Zc3h4	Zinc finger CCCH domain-containing protein 4 [OS=Mus musculus]	0	36.634	8	6	8	6
Q3V3N7	Bbs1	Bardet-Biedl syndrome 1 protein homolog [OS=Mus musculus]	0	36.57	21	8	11	8
P26151	Fcgr1	high affinity immunoglobulin gamma Fc receptor I [OS=Mus musculus]	0	36.281	24	7	8	7
P62806	H4c9; H4c4; H4c12; H4f16; Hist1h4m; H4c6; H4c8; H4c3; H4c2; H4c11; H4c1; H4c14	histone H4 [OS=Mus musculus]	0	36.247	51	6	21	6
Q61554	Fbn1	Fibrillin-1 [OS=Mus musculus]	0	36.239	4	10	14	10
Q8BRM2	Gorab	RAB6-interacting golgin [OS=Mus musculus]	0	36.049	23	6	9	6
Q7TPD0	Ints3	Integrator complex subunit 3 [OS=Mus musculus]	0	35.998	9	6	8	6
Q64337	Sqstm1	sequestosome-1 [OS=Mus musculus]	0	35.894	18	6	10	6
Q9Z0K8	Vnn1	Pantetheinase [OS=Mus musculus]	0	35.833	16	7	15	7
Q5NCC3	Trim41	E3 ubiquitin-protein ligase TRIM41 [OS=Mus musculus]	0	35.767	11	5	7	5
P47963	Rpl13	60S ribosomal protein L13 [OS=Mus musculus]	0	35.74	28	6	27	6
Q61792	Lasp1	LIM and SH3 domain protein 1 [OS=Mus musculus]	0	35.676	35	9	13	9
O35326	Srsf5	Serine/arginine-rich splicing factor 5 [OS=Mus musculus]	0	35.493	25	6	19	5
Q91W69	Epn3	Epsin-3 [OS=Mus musculus]	0	35.452	11	5	7	4
O35343	Kpna4	Importin subunit alpha-3 [OS=Mus musculus]	0	35.397	18	6	8	4
Q9D8B3	Chmp4b	Charged multivesicular body protein 4b [OS=Mus musculus]	0	35.281	37	6	13	6
Q8BHL3	Tbc1d10b	TBC1 domain family member 10B [OS=Mus musculus]	0	35.269	18	8	13	8
P67871	Csnk2b	Casein kinase II subunit beta [OS=Mus musculus]	0	35.261	34	5	13	5
Q6IFZ6	Krt77	Keratin, type II cytoskeletal 1b [OS=Mus musculus]	0	35.243	7	7	17	1
P09541	Myl4	Myosin light chain 4 [OS=Mus musculus]	0	35.234	42	6	12	5
Q80Z25	Ofd1	Oral-facial-digital syndrome 1 protein homolog [OS=Mus musculus]	0	35.208	8	7	10	7
Q6DID5	Pwwp3a	PWWP domain-containing protein MUM1 [OS=Mus musculus]	0	35.157	20	10	11	10
Q9DB42	Znf593	Zinc finger protein 593 [OS=Mus musculus]	0	35.14	46	5	16	5
Q8BKT7	Thoc5	THO complex subunit 5 homolog [OS=Mus musculus]	0	35.114	16	8	9	8
Q9CXW4	Rpl11	60S ribosomal protein L11 [OS=Mus musculus]	0	35.11	36	6	26	6
O08528	Hk2	Hexokinase-2 [OS=Mus musculus]	0	35.05	10	7	11	7
Q9Z1R2	Bag6	Large proline-rich protein BAG6 [OS=Mus musculus]	0	35.003	9	7	8	7
Q9D2Q3	Paat	Uncharacterized protein C10orf88 homolog [OS=Mus musculus]	0	34.981	18	5	14	5
Q3TTY5	Krt2	Keratin, type II cytoskeletal 2 epidermal [OS=Mus musculus]	0	34.821	7	8	21	5
Q80VL1	Tdrkh	tudor and KH domain-containing protein [OS=Mus musculus]	0	34.8	19	6	8	6
Q3TUU5	Tex30	Testis-expressed protein 30 [OS=Mus musculus]	0	34.756	37	7	11	7
O35945	Aldh1a7	Aldehyde dehydrogenase, cytosolic 1 [OS=Mus musculus]	0	34.727	19	7	15	1
Q3UMG5	Lrch2	Leucine-rich repeat and calponin homology domain-containing protein 2 [OS=Mus musculus]	0	34.724	11	7	9	5
Q9CR62	Slc25a11	Mitochondrial 2-oxoglutarate/malate carrier protein [OS=Mus musculus]	0	34.627	33	8	10	8
Q9DAJ4	Wdr83	WD repeat domain-containing protein 83 [OS=Mus musculus]	0	34.508	21	5	12	5
P16045	Lgals1	Galectin-1 [OS=Mus musculus]	0	34.48	40	4	8	4
O35344	Kpna3	Importin subunit alpha-4 [OS=Mus musculus]	0	34.471	17	7	8	5
Q99KK2	Cmas	N-acylneuraminate cytidylyltransferase [OS=Mus musculus]	0	34.435	20	7	10	7
P15116	Cdh2	Cadherin-2 [OS=Mus musculus]	0	34.432	13	7	12	7
Q810D6	Grwd1	Glutamate-rich WD repeat-containing protein 1 [OS=Mus musculus]	0	34.37	19	5	10	5
Q6PB97	Fbxl19	F-box/LRR-repeat protein 19 [OS=Mus musculus]	0	34.342	11	6	9	6
P59999	Arpc4	Actin-related protein 2/3 complex subunit 4 [OS=Mus musculus]	0	34.284	47	7	18	7
Q9EPA7	Nmnat1	Nicotinamide/nicotinic acid mononucleotide adenylyltransferase 1 [OS=Mus musculus]	0	34.278	26	6	17	6
Q791V5	Mtch2	Mitochondrial carrier homolog 2 [OS=Mus musculus]	0	34.264	35	8	11	8
Q99KG3	Rbm10	RNA-binding protein 10 [OS=Mus musculus]	0	34.255	11	7	11	7
Q9JIB4	Gtf2h2	General transcription factor IIH subunit 2 [OS=Mus musculus]	0	34.236	24	8	12	8
P29387	Gnb4	Guanine nucleotide-binding protein subunit beta-4 [OS=Mus musculus]	0	34.047	18	5	15	1
Q9D0B0	Srsf9	serine/arginine-rich splicing factor 9 [OS=Mus musculus]	0	34.046	39	8	15	8
Q8C3F2	Fam120c	constitutive coactivator of PPAR-gamma-like protein 2 [OS=Mus musculus]	0	33.934	11	9	10	9
Q9CZX0	Elp3	elongator complex protein 3 [OS=Mus musculus]	0	33.867	15	7	14	7
Q5SUA5	Myo1g	unconventional myosin-Ig [OS=Mus musculus]	0	33.806	5	4	11	2
Q8K1X1	Wdr11	WD repeat-containing protein 11 [OS=Mus musculus]	0	33.791	6	5	7	5
P63168	Dynll1	Dynein light chain 1, cytoplasmic [OS=Mus musculus]	0	33.77	49	3	12	1
P58854	Tubgcp3	Gamma-tubulin complex component 3 [OS=Mus musculus]	0	33.743	11	9	10	9
Q5XJY5	Arcn1	Coatomer subunit delta [OS=Mus musculus]	0	33.686	24	9	13	9
P22599	Serpina1b	Alpha-1-antitrypsin 1-2 [OS=Mus musculus]	0	33.638	19	7	11	6
P54869	Hmgcs2	Hydroxymethylglutaryl-CoA synthase, mitochondrial [OS=Mus musculus]	0	33.56	18	9	16	9
Q9DCT8	Crip2	Cysteine-rich protein 2 [OS=Mus musculus]	0	33.541	39	4	5	4
Q811W1	Aard	Alanine and arginine-rich domain-containing protein [OS=Mus musculus]	0	33.505	44	8	14	8
Q9CQI7	Snrpb2	U2 small nuclear ribonucleoprotein B'' [OS=Mus musculus]	0	33.5	31	6	11	4
Q3TCH7	Cul4a	cullin-4A [OS=Mus musculus]	0	33.45	11	7	9	2
O08663	Metap2	methionine aminopeptidase 2 [OS=Mus musculus]	0	33.413	17	7	13	7
Q62158	Trim27	Zinc finger protein RFP [OS=Mus musculus]	0	33.397	17	7	11	7
P52431	Pold1	DNA polymerase delta catalytic subunit [OS=Mus musculus]	0	33.32	9	10	18	10
Q921G8	Tubgcp2	Gamma-tubulin complex component 2 [OS=Mus musculus]	0	33.288	11	7	8	7
P02088	Hbb-b1	Hemoglobin subunit beta-1 [OS=Mus musculus]	0	33.286	52	6	10	6
P21278	Gna11	guanine nucleotide-binding protein subunit alpha-11 [OS=Mus musculus]	0	33.281	19	6	14	2
Q3THK7	Gmps	GMP synthase [glutamine-hydrolyzing] [OS=Mus musculus]	0	33.214	11	6	10	6
Q9WV60	Gsk3b	Glycogen synthase kinase-3 beta [OS=Mus musculus]	0	33.118	24	5	7	5
P97473	Tarbp2	RISC-loading complex subunit TARBP2 [OS=Mus musculus]	0	33.097	24	7	9	7
Q9Z0H3	Smarcb1	SWI/SNF-related matrix-associated actin-dependent regulator of chromatin subfamily B member 1 [OS=Mus musculus]	0	32.935	18	6	8	6
Q99JI4	Psmd6	26S proteasome non-ATPase regulatory subunit 6 [OS=Mus musculus]	0	32.921	24	8	11	8
P99026	Psmb4	Proteasome subunit beta type-4 [OS=Mus musculus]	0	32.789	33	5	7	5
Q9JLQ0	Cd2ap	CD2-associated protein [OS=Mus musculus]	0	32.774	19	10	15	10
Q4V9W2	Srek1ip1	protein SREK1IP1 [OS=Mus musculus]	0	32.604	42	5	8	5
Q8K284	Gtf3c1	General transcription factor 3C polypeptide 1 [OS=Mus musculus]	0	32.462	6	9	11	9
Q8K2C9	Hacd3	Very-long-chain (3R)-3-hydroxyacyl-CoA dehydratase 3 [OS=Mus musculus]	0	32.424	19	6	21	6
Q9CXW3	Cacybp	Calcyclin-binding protein [OS=Mus musculus]	0	32.398	31	4	7	4
Q8CGC6	Rbm28	RNA-binding protein 28 [OS=Mus musculus]	0	32.379	14	10	14	10
Q3U0S6	Rasip1	ras-interacting protein 1 [OS=Mus musculus]	0	32.318	11	6	7	6
P16254	Srp14	Signal recognition particle 14 kDa protein [OS=Mus musculus]	0	32.311	43	5	9	5
O54962	Banf1	Barrier-to-autointegration factor [OS=Mus musculus]	0	32.169	43	3	9	3
P14106	C1qb	Complement C1q subcomponent subunit B [OS=Mus musculus]	0	31.977	27	6	15	6
P24815	Hsd3b1	3 beta-hydroxysteroid dehydrogenase/Delta 5-->4-isomerase type 1 [OS=Mus musculus]	0	31.975	16	5	13	5
P14685	Psmd3	26S proteasome non-ATPase regulatory subunit 3 [OS=Mus musculus]	0	31.928	16	8	18	8
P47758	Srprb	signal recognition particle receptor subunit beta [OS=Mus musculus]	0	31.902	26	5	5	5
Q62188	Dpysl3	Dihydropyrimidinase-related protein 3 [OS=Mus musculus]	0	31.873	17	7	9	4
Q6PGC1	Dhx29	ATP-dependent RNA helicase Dhx29 [OS=Mus musculus]	0	31.794	8	9	10	9
Q5SQX6	Cyfip2	Cytoplasmic FMR1-interacting protein 2 [OS=Mus musculus]	0	31.787	7	8	11	1
P47740	Aldh3a2	Fatty aldehyde dehydrogenase [OS=Mus musculus]	0	31.785	19	7	13	7
Q9ERF3	Wdr61	WD repeat-containing protein 61 [OS=Mus musculus]	0	31.74	24	5	11	5
Q8BWR8	Rhpn2	Rhophilin-2 [OS=Mus musculus]	0	31.622	14	8	10	8
Q8JZU2	Slc25a1	Tricarboxylate transport protein, mitochondrial [OS=Mus musculus]	0	31.513	22	7	15	7
B1AY10	Nfx1	Transcriptional repressor NF-X1 [OS=Mus musculus]	0	31.5	7	6	6	6
Q02105	C1qc	Complement C1q subcomponent subunit C [OS=Mus musculus]	0	31.452	20	4	11	4
P35564	Canx	Calnexin [OS=Mus musculus]	0	31.419	14	7	10	7
Q8CJF9	Ago3	Protein argonaute-3 [OS=Mus musculus]	0	31.371	8	6	9	1
Q9DBE9	Ftsj3	pre-rRNA processing protein FTSJ3 [OS=Mus musculus]	0	31.303	10	5	8	5
Q9WVH9	Fbln5	Fibulin-5 [OS=Mus musculus]	0	31.298	15	6	12	6
P99027	Rplp2	60S acidic ribosomal protein P2 [OS=Mus musculus]	0	31.237	84	5	8	5
A2A4P0	Dhx8	ATP-dependent RNA helicase dhx8 [OS=Mus musculus]	0	31.208	6	6	12	5
Q99K43	Prc1	Protein regulator of cytokinesis 1 [OS=Mus musculus]	0	31.173	15	9	13	9
P35846	Folr1	Folate receptor alpha [OS=Mus musculus]	0	31.046	30	6	10	6
Q9JLV5	Cul3	Cullin-3 [OS=Mus musculus]	0	31.023	10	7	11	7
O55135	Eif6	eukaryotic translation initiation factor 6 [OS=Mus musculus]	0	31.018	42	6	7	6
Q9ERA6	Tfip11	Tuftelin-interacting protein 11 [OS=Mus musculus]	0	30.999	10	6	7	6
Q9JM76	Arpc3	Actin-related protein 2/3 complex subunit 3 [OS=Mus musculus]	0	30.994	35	6	14	6
Q8CFI7	Polr2b	DNA-directed RNA polymerase II subunit RPB2 [OS=Mus musculus]	0	30.963	8	7	10	7
Q91YT7	Ythdf2	YTH domain-containing family protein 2 [OS=Mus musculus]	0	30.915	13	7	11	4
Q9D1G1	Rab1b	ras-related protein Rab-1B [OS=Mus musculus]	0	30.861	28	4	6	2
Q80XS6	Samd4b	protein Smaug homolog 2 [OS=Mus musculus]	0	30.737	16	9	13	9
Q9CQQ4	Gemin2	Gem-associated protein 2 [OS=Mus musculus]	0	30.722	40	6	9	6
Q3UX10	Tubal3	Tubulin alpha chain-like 3 [OS=Mus musculus]	0	30.711	9	4	22	1
Q9Z0E1	M1ap	Meiosis 1 arrest protein [OS=Mus musculus]	0	30.651	20	7	12	7
O54734	Ddost	Dolichyl-diphosphooligosaccharide--protein glycosyltransferase 48 kDa subunit [OS=Mus musculus]	0	30.65	17	8	12	8
P61965	Wdr5	WD repeat-containing protein 5 [OS=Mus musculus]	0	30.647	22	5	9	5
Q6PFD9	Nup98	nuclear pore complex protein Nup98-Nup96 [OS=Mus musculus]	0	30.528	6	7	7	7
Q61171	Prdx2	Peroxiredoxin-2 [OS=Mus musculus]	0	30.503	37	7	13	7
Q8BHX1	Haus1	HAUS augmin-like complex subunit 1 [OS=Mus musculus]	0	30.499	28	7	8	7
Q8C761	Dync2i1	WD repeat-containing protein 60 [OS=Mus musculus]	0	30.488	8	7	7	7
Q9JJI8	Rpl38	60s ribosomal protein l38 [OS=Mus musculus]	0	30.477	50	5	14	5
Q8BL48	Unk	RING finger protein unkempt homolog [OS=Mus musculus]	0	30.464	13	5	5	5
Q8VHR5	Gatad2b	Transcriptional repressor p66-beta [OS=Mus musculus]	0	30.458	17	7	10	6
Q8VIG3	Rsph1	Radial spoke head 1 homolog [OS=Mus musculus]	0	30.396	14	3	5	3
Q9R0L7	Akap8l	A-kinase anchor protein 8-like [OS=Mus musculus]	0	30.395	8	4	8	4
P14824	Anxa6	annexin A6 [OS=Mus musculus]	0	30.311	15	8	10	8
Q91XI1	Dus3l	tRNA-dihydrouridine(47) synthase [NAD(P)(+)]-like [OS=Mus musculus]	0	30.31	15	6	8	6
P36916	Gnl1	Guanine nucleotide-binding protein-like 1 [OS=Mus musculus]	0	30.237	13	7	8	7
Q01768	Nme2	nucleoside diphosphate kinase b [OS=Mus musculus]	0	30.22	41	5	8	5
P63073	Eif4e	Eukaryotic translation initiation factor 4E [OS=Mus musculus]	0	30.198	30	6	11	6
Q6PHQ8	Naa35	N-alpha-acetyltransferase 35, NatC auxiliary subunit [OS=Mus musculus]	0	30.158	13	9	13	9
Q3V1G4	Olfml2b	Olfactomedin-like protein 2B [OS=Mus musculus]	0	30.152	8	4	6	4
P08249	Mdh2	Malate dehydrogenase, mitochondrial [OS=Mus musculus]	0	30.149	26	6	7	6
P61327	Magoh	Protein mago nashi homolog [OS=Mus musculus]	0	30.123	55	8	15	8
P97449	Anpep	aminopeptidase N [OS=Mus musculus]	0	29.968	11	8	8	8
Q0VF22	Ccdc138	Coiled-coil domain-containing protein 138 [OS=Mus musculus]	0	29.961	14	8	10	8
P61963	Dcaf7	DDB1- and CUL4-associated factor 7 [OS=Mus musculus]	0	29.945	19	5	8	5
Q9EQH3	Vps35	Vacuolar protein sorting-associated protein 35 [OS=Mus musculus]	0	29.907	9	7	10	7
Q9D7H3	RtcA	RNA 3'-terminal phosphate cyclase [OS=Mus musculus]	0	29.869	26	7	8	7
Q99J62	Rfc4	replication factor C subunit 4 [OS=Mus musculus]	0	29.825	19	5	11	5
O70422	Gtf2h4	General transcription factor IIH subunit 4 [OS=Mus musculus]	0	29.771	17	6	8	6
Q8VC31	Ccdc9	coiled-coil domain-containing protein 9 [OS=Mus musculus]	0	29.726	9	4	12	4
Q5SF07	Igf2bp2	Insulin-like growth factor 2 mRNA-binding protein 2 [OS=Mus musculus]	0	29.715	12	5	5	4
O70157	Top3a	DNA topoisomerase 3-alpha [OS=Mus musculus]	0	29.699	7	5	7	4
Q3TKR3	Nlrp4c	NACHT, LRR and PYD domains-containing protein 4C [OS=Mus musculus]	0	29.694	8	7	8	7
P58468	Slx9	protein FAM207A [OS=Mus musculus]	0	29.567	41	6	9	6
Q91W90	Txndc5	Thioredoxin domain-containing protein 5 [OS=Mus musculus]	0	29.544	16	5	8	5
Q9CY27	Tecr	Very-long-chain enoyl-CoA reductase [OS=Mus musculus]	0	29.484	24	9	15	9
Q8CBE3	Wdr37	WD repeat-containing protein 37 [OS=Mus musculus]	0	29.443	13	6	7	6
Q61464	Znf638	Zinc finger protein 638 [OS=Mus musculus]	0	29.434	3	4	4	4
Q78ZA7	Nap1l4	Nucleosome assembly protein 1-like 4 [OS=Mus musculus]	0	29.368	19	5	7	4
P10711	Tcea1	Transcription elongation factor A protein 1 [OS=Mus musculus]	0	29.333	23	6	10	5
Q8CD15	Riox2	ribosomal oxygenase 2 [OS=Mus musculus]	0	29.32	15	7	10	7
Q9EQ28	Pold3	DNA polymerase delta subunit 3 [OS=Mus musculus]	0	29.313	15	5	6	5
Q8BGZ7	Krt75	Keratin, type II cytoskeletal 75 [OS=Mus musculus]	0	29.289	11	7	23	2
Q8VHE0	Sec63	Translocation protein SEC63 homolog [OS=Mus musculus]	0	29.266	9	6	10	6
Q7TPW1	Nexn	Nexilin [OS=Mus musculus]	0	29.229	13	7	10	7
Q99KD5	Unc45a	Protein unc-45 homolog A [OS=Mus musculus]	0	29.215	10	8	11	8
Q8VE80	Thoc3	THO complex subunit 3 [OS=Mus musculus]	0	29.2	23	5	7	5
Q8BTH8	Csnk1g1	Casein kinase I isoform gamma-1 [OS=Mus musculus]	0	29.175	17	7	11	3
Q01149	Col1a2	Collagen alpha-2(I) chain [OS=Mus musculus]	0	29.124	6	7	13	7
P70696	H2bc1	Histone H2B type 1-A [OS=Mus musculus]	0	29.105	35	4	16	2
Q8BMA6	Srp68	Signal recognition particle subunit SRP68 [OS=Mus musculus]	0	29.095	14	5	5	5
Q60838	Dvl2	Segment polarity protein dishevelled homolog DVL-2 [OS=Mus musculus]	0	29.076	16	8	12	8
Q8BGT7	Smndc1	Survival of motor neuron-related-splicing factor 30 [OS=Mus musculus]	0	28.93	34	4	9	4
Q9CQM9	Glrx3	glutaredoxin-3 [OS=Mus musculus]	0	28.912	28	8	12	8
O70194	Eif3d	Eukaryotic translation initiation factor 3 subunit D [OS=Mus musculus]	0	28.87	12	5	5	5
Q64310	Surf4	surfeit locus protein 4 [OS=Mus musculus]	0	28.82	16	3	5	3
Q924K8	Mta3	Metastasis-associated protein MTA3 [OS=Mus musculus]	0	28.818	12	6	9	1
O54941	Smarce1	SWI/SNF-related matrix-associated actin-dependent regulator of chromatin subfamily E member 1 [OS=Mus musculus]	0	28.78	14	5	9	5
P62320	Snrpd3	small nuclear ribonucleoprotein sm d3 [OS=Mus musculus]	0	28.758	40	3	11	3
E1U8D0	Soga1	Protein SOGA1 [OS=Mus musculus]	0	28.737	7	8	8	6
P47857	Pfkm	ATP-dependent 6-phosphofructokinase, muscle type [OS=Mus musculus]	0	28.735	13	8	9	6
P83940	Eloc	elongin-C [OS=Mus musculus]	0	28.732	58	5	6	5
O55029	Copb2	Coatomer subunit beta' [OS=Mus musculus]	0	28.698	9	6	10	6
Q9D845	Tex9	Testis-expressed protein 9 [OS=Mus musculus]	0	28.665	24	8	14	8
P43274	H1-4	Histone H1.4 [OS=Mus musculus]	0	28.66	29	7	12	1
Q9Z2U1	Psma5	Proteasome subunit alpha type-5 [OS=Mus musculus]	0	28.605	36	6	6	6
Q6ZPR6	Ibtk	inhibitor of Bruton tyrosine kinase [OS=Mus musculus]	0	28.59	7	8	10	8
P61226	Rap2b	ras-related protein Rap-2b [OS=Mus musculus]	0	28.533	45	6	13	3
Q02257	Jup	Junction plakoglobin [OS=Mus musculus]	0	28.529	14	8	11	6
Q9D5V5	Cul5	Cullin-5 [OS=Mus musculus]	0	28.504	10	6	8	6
Q9DBS5	Klc4	Kinesin light chain 4 [OS=Mus musculus]	0	28.216	8	4	5	1
Q3V1H1	Ckap2	Cytoskeleton-associated protein 2 [OS=Mus musculus]	0	28.199	10	5	7	5
Q8BHC4	Dcakd	dephospho-CoA kinase domain-containing protein [OS=Mus musculus]	0	28.18	21	4	8	4
P01642	Gm10881	Ig kappa chain V-V region L7 [OS=Mus musculus]	0	28.094	23	2	8	2
Q99LB2	Dhrs4	dehydrogenase/reductase sdr family member 4 [OS=Mus musculus]	0	28.079	21	5	9	5
Q6GU68	Islr	Immunoglobulin superfamily containing leucine-rich repeat protein [OS=Mus musculus]	0	28.058	14	5	6	5
Q6QI06	Rictor	Rapamycin-insensitive companion of mTOR [OS=Mus musculus]	0	28.053	4	5	7	5
Q812E0	Cpeb2	Cytoplasmic polyadenylation element-binding protein 2 [OS=Mus musculus]	0	28.016	15	6	6	6
Q8BVP5	Csnk1g2	casein kinase I isoform gamma-2 [OS=Mus musculus]	0	28.008	16	6	10	2
P62855	Rps26	40S ribosomal protein S26 [OS=Mus musculus]	0	27.995	44	4	25	4
Q9D495	Syce1	synaptonemal complex central element protein 1 [OS=Mus musculus]	0	27.992	24	6	6	6
Q8K4G5	Ablim1	Actin-binding LIM protein 1 [OS=Mus musculus]	0	27.98	8	6	10	6
Q9D0F6	Rfc5	Replication factor C subunit 5 [OS=Mus musculus]	0	27.975	23	6	7	6
Q4VA53	Pds5b	Sister chromatid cohesion protein PDS5 homolog B [OS=Mus musculus]	0	27.927	7	8	9	7
P17742	Ppia	peptidyl-prolyl cis-trans isomerase A [OS=Mus musculus]	0	27.917	38	5	10	5
P63094	Gnas	Guanine nucleotide-binding protein G(s) subunit alpha isoforms short [OS=Mus musculus]	0	27.88	20	6	16	5
Q6NZQ2	Ddx31	Probable ATP-dependent RNA helicase DDX31 [OS=Mus musculus]	0	27.88	10	6	9	6
Q62419	Sh3gl1	Endophilin-A2 [OS=Mus musculus]	0	27.837	21	6	7	6
Q9QUI0	Rhoa	Transforming protein RhoA [OS=Mus musculus]	0	27.798	46	6	8	3
Q9D5V6	Syap1	Synapse-associated protein 1 [OS=Mus musculus]	0	27.742	22	4	4	4
Q6PIU9	Aak1	Uncharacterized protein FLJ45252 homolog [OS=Mus musculus]	0	27.7	22	5	10	5
Q9WVM1	Racgap1	Rac GTPase-activating protein 1 [OS=Mus musculus]	0	27.668	15	7	12	7
Q6ZWU9	Rps27	40S ribosomal protein S27 [OS=Mus musculus]	0	27.633	39	4	18	2
E9Q5C9	Nolc1	nucleolar and coiled-body phosphoprotein 1 [OS=Mus musculus]	0	27.616	8	6	9	6
Q8R3F5	Mcat	Malonyl-CoA-acyl carrier protein transacylase, mitochondrial [OS=Mus musculus]	0	27.532	15	4	8	4
P83741	Wnk1	Serine/threonine-protein kinase WNK1 [OS=Mus musculus]	0	27.523	4	8	10	7
Q9Z0W3	Nup160	nuclear pore complex protein Nup160 [OS=Mus musculus]	0	27.522	4	3	4	3
Q8BH95	Echs1	Enoyl-CoA hydratase, mitochondrial [OS=Mus musculus]	0	27.433	22	5	7	5
Q9WVK4	Ehd1	EH domain-containing protein 1 [OS=Mus musculus]	0	27.421	15	6	8	5
Q9ERU3	Znf22	zinc finger protein 22 [OS=Mus musculus]	0	27.409	24	5	6	5
Q91WB4	Plekhf2	Pleckstrin homology domain-containing family F member 2 [OS=Mus musculus]	0	27.406	25	4	5	4
Q569L8	Cenpj	centromere protein J [OS=Mus musculus]	0	27.385	6	6	7	6
Q8VED5	Krt79	Keratin, type II cytoskeletal 79 [OS=Mus musculus]	0	27.381	5	6	23	1
Q9QXK3	Copg2	Coatomer subunit gamma-2 [OS=Mus musculus]	0	27.358	7	5	6	4
O35387	Hax1	HCLS1-associated protein X-1 [OS=Mus musculus]	0	27.348	30	6	9	6
Q6P9P6	Kif11	Kinesin-like protein KIF11 [OS=Mus musculus]	0	27.32	7	6	8	6
P31254	Uba1y	Ubiquitin-like modifier-activating enzyme 1 Y [OS=Mus musculus]	0	27.311	6	5	9	1
Q8K010	Oplah	5-oxoprolinase [OS=Mus musculus]	0	27.306	7	7	7	7
P22892	Ap1g1	AP-1 complex subunit gamma-1 [OS=Mus musculus]	0	27.27	10	7	9	7
Q99KK1	Reep3	Receptor expression-enhancing protein 3 [OS=Mus musculus]	0	27.265	39	6	8	6
G3X9J0	Sipa1l3	Signal-induced proliferation-associated 1-like protein 3 [OS=Mus musculus]	0	27.165	4	6	7	5
Q8BTV2	Cpsf7	Cleavage and polyadenylation specificity factor subunit 7 [OS=Mus musculus]	0	27.165	15	7	17	7
Q9QUM9	Psma6	Proteasome subunit alpha type-6 [OS=Mus musculus]	0	27.151	30	6	9	6
O70152	Dpm1	Dolichol-phosphate mannosyltransferase subunit 1 [OS=Mus musculus]	0	27.119	25	5	12	5
Q8CG48	Smc2	structural maintenance of chromosomes protein 2 [OS=Mus musculus]	0	27.09	8	9	9	9
Q8CD10	Micu2	calcium uptake protein 2, mitochondrial [OS=Mus musculus]	0	27.056	14	5	13	5
Q9Z1D1	Eif3g	Eukaryotic translation initiation factor 3 subunit G [OS=Mus musculus]	0	27.042	25	5	8	5
Q91Z31	Ptbp2	Polypyrimidine tract-binding protein 2 [OS=Mus musculus]	0	27.003	20	5	8	4
O70251	Eef1b	Elongation factor 1-beta [OS=Mus musculus]	0	26.987	37	4	4	4
Q99MS8	Tpgs1	Tubulin polyglutamylase complex subunit 1 [OS=Mus musculus]	0	26.952	25	6	9	6
Q9ESW4	Agk	Acylglycerol kinase, mitochondrial [OS=Mus musculus]	0	26.908	14	4	6	4
Q5ND29	Rilp	Rab-interacting lysosomal protein [OS=Mus musculus]	0	26.887	27	7	7	7
Q9R0P9	Uchl1	Ubiquitin carboxyl-terminal hydrolase isozyme L1 [OS=Mus musculus]	0	26.838	17	2	4	2
Q63844	Mapk3	mitogen-activated protein kinase 3 [OS=Mus musculus]	0	26.835	25	7	7	3
P33174	Kif4	Chromosome-associated kinesin KIF4 [OS=Mus musculus]	0	26.834	6	8	8	7
Q6ZQI3	Mlec	Malectin [OS=Mus musculus]	0	26.813	27	6	9	6
Q8BFQ4	Wdr82	WD repeat-containing protein 82 [OS=Mus musculus]	0	26.811	30	9	11	9
P60762	Morf4l1	Mortality factor 4-like protein 1 [OS=Mus musculus]	0	26.796	19	5	8	4
Q9JL15	Lgals8	Galectin-8 [OS=Mus musculus]	0	26.765	21	5	6	5
Q8JZM0	Tfb1m	Dimethyladenosine transferase 1, mitochondrial [OS=Mus musculus]	0	26.751	21	6	10	6
Q9QY76	Vapb	vesicle-associated membrane protein-associated protein B [OS=Mus musculus]	0	26.73	23	5	7	4
Q6Y685	Tacc1	Transforming acidic coiled-coil-containing protein 1 [OS=Mus musculus]	0	26.697	10	7	8	7
Q8R409	Hexim1	Protein HEXIM1 [OS=Mus musculus]	0	26.695	23	5	7	5
Q62172	Ralbp1	RalA-binding protein 1 [OS=Mus musculus]	0	26.69	15	9	14	9
Q6ZWV7	Rpl35	60S ribosomal protein L35 [OS=Mus musculus]	0	26.685	33	6	28	6
P56695	Wfs1	Wolframin [OS=Mus musculus]	0	26.675	10	7	7	7
Q9R1P0	Psma4	Proteasome subunit alpha type-4 [OS=Mus musculus]	0	26.641	34	6	14	6
Q61166	Mapre1	Microtubule-associated protein RP/EB family member 1 [OS=Mus musculus]	0	26.574	27	5	5	5
P62827	Ran	GTP-binding nuclear protein RAN [OS=Mus musculus]	0	26.524	30	6	10	6
Q571H0	Urb1	nucleolar pre-ribosomal-associated protein 1 [OS=Mus musculus]	0	26.512	4	9	9	9
Q8BMN4	Lmln	Leishmanolysin-like peptidase [OS=Mus musculus]	0	26.498	10	5	7	5
D3Z3K2	Ccnb1ip1	E3 ubiquitin-protein ligase CCNB1IP1 [OS=Mus musculus]	0	26.408	24	7	12	7
P18654	Rps6ka3	Ribosomal protein S6 kinase alpha-3 [OS=Mus musculus]	0	26.407	11	6	7	3
Q99JX4	Eif3m	Eukaryotic translation initiation factor 3 subunit M [OS=Mus musculus]	0	26.383	17	5	6	5
Q5XG71	Utp20	Small subunit processome component 20 homolog [OS=Mus musculus]	0	26.374	3	6	8	6
Q8VE62	Paip1	Polyadenylate-binding protein-interacting protein 1 [OS=Mus musculus]	0	26.352	17	6	7	6
P51660	Hsd17b4	peroxisomal multifunctional enzyme type 2 [OS=Mus musculus]	0	26.31	10	6	8	6
Q8K297	Colgalt1	Procollagen galactosyltransferase 1 [OS=Mus musculus]	0	26.306	14	7	9	7
Q9DBE8	Alg2	Alpha-1,3/1,6-mannosyltransferase ALG2 [OS=Mus musculus]	0	26.2	15	4	10	4
Q9Z2W1	Stk25	serine/threonine-protein kinase 25 [OS=Mus musculus]	0	26.143	20	7	12	3
Q45VK7	Dync2h1	Cytoplasmic dynein 2 heavy chain 1 [OS=Mus musculus]	0	26.132	2	7	7	7
D3YYU8	Obsl1	Obscurin-like protein 1 [OS=Mus musculus]	0	26.117	5	8	12	8
Q6P9K8	Caskin1	Caskin-1 [OS=Mus musculus]	0	26.095	4	4	4	4
Q8BP67	Rpl24	60S ribosomal protein L24 [OS=Mus musculus]	0	26.07	35	6	16	6
P08121	Col3a1	Collagen alpha-1(III) chain [OS=Mus musculus]	0	26.054	5	6	10	6
Q62511	Zfp91	E3 ubiquitin-protein ligase ZFP91 [OS=Mus musculus]	0	26.031	12	6	8	6
Q923D4	Sf3b5	Splicing factor 3B subunit 5 [OS=Mus musculus]	0	25.942	63	5	9	5
Q9D1Q6	Erp44	Endoplasmic reticulum resident protein 44 [OS=Mus musculus]	0	25.93	11	3	5	3
Q60809	Cnot7	CCR4-NOT transcription complex subunit 7 [OS=Mus musculus]	0	25.925	23	5	15	5
P07742	Rrm1	Ribonucleoside-diphosphate reductase large subunit [OS=Mus musculus]	0	25.853	10	7	8	7
Q8C9M2	Ccdc15	Coiled-coil domain-containing protein 15 [OS=Mus musculus]	0	25.818	9	5	7	5
P26040	Ezr	Ezrin [OS=Mus musculus]	0	25.812	10	6	15	1
O88487	Dync1i2	cytoplasmic dynein 1 intermediate chain 2 [OS=Mus musculus]	0	25.769	16	5	8	5
Q9CYG7	Tomm34	Mitochondrial import receptor subunit TOM34 [OS=Mus musculus]	0	25.761	23	6	10	6
Q3V0C1	Zmat1	Zinc finger matrin-type protein 1 [OS=Mus musculus]	0	25.684	6	3	7	3
P26041	Msn	Moesin [OS=Mus musculus]	0	25.661	11	7	16	1
P40142	Tkt	Transketolase [OS=Mus musculus]	0	25.658	13	6	6	6
Q63836	Selenbp2	Selenium-binding protein 2 [OS=Mus musculus]	0	25.631	13	5	7	5
Q60960	Kpna1	Importin subunit alpha-5 [OS=Mus musculus]	0	25.629	12	5	9	3
Q922M3	Kctd10	BTB/POZ domain-containing adapter for CUL3-mediated RhoA degradation protein 3 [OS=Mus musculus]	0	25.598	25	6	9	5
O70566	Diaph2	Protein diaphanous homolog 2 [OS=Mus musculus]	0	25.597	8	8	9	8
Q6A0A2	Larp4b	la-related protein 4B [OS=Mus musculus]	0	25.565	11	5	6	4
Q8R050	Gspt1	Eukaryotic peptide chain release factor GTP-binding subunit ERF3A [OS=Mus musculus]	0	25.559	12	7	7	7
P08003	Pdia4	Protein disulfide-isomerase A4 [OS=Mus musculus]	0	25.552	12	5	9	5
P14115	Rpl27a	60S ribosomal protein L27a [OS=Mus musculus]	0	25.519	34	6	28	6
Q9Z1G4	Atp6v0a1	V-type proton ATPase 116 kDa subunit a isoform 1 [OS=Mus musculus]	0	25.514	9	6	6	6
Q3TUH1	Tamm41	Phosphatidate cytidylyltransferase, mitochondrial [OS=Mus musculus]	0	25.46	13	3	6	3
Q99PP2	Znf318	Zinc finger protein 318 [OS=Mus musculus]	0	25.323	4	7	10	7
P01639	Gm5571	Ig kappa chain V-V region MOPC 41 [OS=Mus musculus]	0	25.259	28	3	8	3
Q8BU31	Rap2c	ras-related protein Rap-2c [OS=Mus musculus]	0	25.235	37	5	9	2
Q8R0A0	Gtf2f2	General transcription factor IIF subunit 2 [OS=Mus musculus]	0	25.205	24	5	8	5
Q8BJY1	Psmd5	26S proteasome non-ATPase regulatory subunit 5 [OS=Mus musculus]	0	25.195	15	5	11	5
Q9CYC6	Dcp2	m7GpppN-mRNA hydrolase [OS=Mus musculus]	0	25.151	14	7	9	7
Q80W14	Prpf40b	pre-mRNA-processing factor 40 homolog B [OS=Mus musculus]	0	25.107	6	4	5	4
Q811S7	Ubp1	Upstream-binding protein 1 [OS=Mus musculus]	0	24.962	9	3	5	2
P28656	Nap1l1	Nucleosome assembly protein 1-like 1 [OS=Mus musculus]	0	24.828	16	4	5	3
P60824	Cirbp	Cold-inducible RNA-binding protein [OS=Mus musculus]	0	24.775	32	4	9	4
Q9Z2X8	Keap1	Kelch-like ECH-associated protein 1 [OS=Mus musculus]	0	24.766	13	8	12	8
Q8BWW9	Pkn2	Serine/threonine-protein kinase N2 [OS=Mus musculus]	0	24.674	6	5	5	3
Q99MJ9	Ddx50	ATP-dependent RNA helicase DDX50 [OS=Mus musculus]	0	24.673	14	10	12	10
P70388	Rad50	DNA repair protein Rad50 [OS=Mus musculus]	0	24.657	7	8	8	8
P49722	Psma2	Proteasome subunit alpha type-2 [OS=Mus musculus]	0	24.55	26	3	4	3
Q63850	Nup62	nuclear pore glycoprotein p62 [OS=Mus musculus]	0	24.494	14	4	7	4
P27048	Snrpb	small nuclear ribonucleoprotein-associated protein B [OS=Mus musculus]	0	24.379	26	6	12	6
Q61881	Mcm7	DNA replication licensing factor MCM7 [OS=Mus musculus]	0	24.371	10	5	9	5
Q62523	Zyx	Zyxin [OS=Mus musculus]	0	24.35	14	7	9	7
Q9CQ62	Decr1	2,4-dienoyl-CoA reductase, mitochondrial [OS=Mus musculus]	0	24.28	18	5	5	5
Q9JKP5	Mbnl1	Muscleblind-like protein 1 [OS=Mus musculus]	0	24.271	18	4	9	1
Q9D787	Ppil2	Peptidyl-prolyl cis-trans isomerase-like 2 [OS=Mus musculus]	0	24.236	15	6	7	6
Q9D903	Ebna1bp2	Probable rRNA-processing protein EBP2 [OS=Mus musculus]	0	24.228	19	5	7	5
P11679	Krt8	Keratin, type II cytoskeletal 8 [OS=Mus musculus]	0	24.223	6	7	13	1
O88502	Pde8a	High affinity cAMP-specific and IBMX-insensitive 3',5'-cyclic phosphodiesterase 8A [OS=Mus musculus]	0	24.183	14	8	8	7
P83882	Rpl36a	60S ribosomal protein L36a [OS=Mus musculus]	0	24.179	39	6	20	6
Q8K0V4	Cnot3	CCR4-NOT transcription complex subunit 3 [OS=Mus musculus]	0	24.176	9	5	8	5
Q9Z1F9	Uba2	SUMO-activating enzyme subunit 2 [OS=Mus musculus]	0	24.167	10	4	5	4
O35129	Phb2	Prohibitin-2 [OS=Mus musculus]	0	24.155	24	6	6	6
Q61191	Hcfc1	Host cell factor 1 [OS=Mus musculus]	0	24.033	5	6	10	6
B1AVY7	Kif16b	Kinesin-like protein KIF16B [OS=Mus musculus]	0	24.013	4	5	6	4
Q5U4C1	Gprasp1	G-protein coupled receptor-associated sorting protein 1 [OS=Mus musculus]	0	23.965	7	8	9	8
Q80VP1	Epn1	epsin-1 [OS=Mus musculus]	0	23.963	9	4	6	3
O70435	Psma3	Proteasome subunit alpha type-3 [OS=Mus musculus]	0	23.881	20	4	5	4
Q9QUR7	Pin1	peptidyl-prolyl cis-trans isomerase NIMA-interacting 1 [OS=Mus musculus]	0	23.88	33	3	5	3
Q9Z127	Slc7a5	large neutral amino acids transporter small subunit 1 [OS=Mus musculus]	0	23.869	10	5	9	5
Q99MV5	Mov10l1	RNA helicase Mov10l1 [OS=Mus musculus]	0	23.806	7	7	8	7
P10833	Rras	Ras-related protein R-Ras [OS=Mus musculus]	0	23.718	28	4	11	2
Q8BGD9	Eif4b	eukaryotic translation initiation factor 4B [OS=Mus musculus]	0	23.71	13	5	7	5
O55234	Psmb5	proteasome subunit beta type-5 [OS=Mus musculus]	0	23.662	18	4	8	4
Q8QZT1	Acat1	Acetyl-CoA acetyltransferase, mitochondrial [OS=Mus musculus]	0	23.657	17	5	5	5
O70209	Pdlim3	PDZ and LIM domain protein 3 [OS=Mus musculus]	0	23.629	19	3	4	3
Q8BZR9	Ncbp3	Nuclear cap-binding protein subunit 3 [OS=Mus musculus]	0	23.623	7	2	2	2
O88874	Ccnk	Cyclin-K [OS=Mus musculus]	0	23.621	12	4	5	4
Q3UQA7	Selenoh	Selenoprotein H [OS=Mus musculus]	0	23.561	41	3	7	3
P09528	Fth1	Ferritin heavy chain [OS=Mus musculus]	0	23.554	31	5	7	5
Q9D1D4	Tmed10	Transmembrane emp24 domain-containing protein 10 [OS=Mus musculus]	0	23.515	24	4	6	4
P51174	Acadl	Long-chain specific acyl-CoA dehydrogenase, mitochondrial [OS=Mus musculus]	0	23.498	11	4	6	4
Q8CIQ7	Dock3	Dedicator of cytokinesis protein 3 [OS=Mus musculus]	0	23.472	3	5	5	5
Q04857	Col6a1	Collagen alpha-1(VI) chain [OS=Mus musculus]	0	23.444	7	6	9	6
Q61823	Pdcd4	Programmed cell death protein 4 [OS=Mus musculus]	0	23.415	17	5	7	5
Q9JI11	Stk4	serine/threonine-protein kinase 4 [OS=Mus musculus]	0	23.33	12	4	6	1
Q60714	Slc27a1	long-chain fatty acid transport protein 1 [OS=Mus musculus]	0	23.273	11	6	7	5
Q9EQ61	Pes1	Pescadillo homolog [OS=Mus musculus]	0	23.146	13	6	15	6
Q8BHB4	Wdr3	WD repeat-containing protein 3 [OS=Mus musculus]	0	23.142	10	8	10	8
P84096	Rhog	Rho-related GTP-binding protein RhoG [OS=Mus musculus]	0	23.142	29	4	6	3
O08917	Flot1	Flotillin-1 [OS=Mus musculus]	0	23.093	17	5	5	5
P01754	Ighv1-62-3	Ig heavy chain V region 1-62-3 [OS=Mus musculus]	0	23.078	32	2	4	2
P46061	Rangap1	Ran GTPase-activating protein 1 [OS=Mus musculus]	0	23.058	12	4	4	4
O09044	Snap23	Synaptosomal-associated protein 23 [OS=Mus musculus]	0	23.055	34	5	5	5
Q9JI10	Stk3	serine/threonine-protein kinase 3 [OS=Mus musculus]	0	22.977	13	5	8	2
Q6NZF1	Zc3h11a	Zinc finger CCCH domain-containing protein 11A [OS=Mus musculus]	0	22.951	10	6	7	6
Q7TSI3	Ppp6r1	Serine/threonine-protein phosphatase 6 regulatory subunit 1 [OS=Mus musculus]	0	22.939	10	5	5	5
Q4VGL6	Rc3h1	Roquin-1 [OS=Mus musculus]	0	22.892	5	3	3	3
Q8BKI2	Tnrc6b	Trinucleotide repeat-containing gene 6B protein [OS=Mus musculus]	0	22.835	4	5	6	5
P08228	Sod1	Superoxide dismutase [Cu-Zn] [OS=Mus musculus]	0	22.817	23	3	6	3
Q61074	Ppm1g	Protein phosphatase 1G [OS=Mus musculus]	0	22.807	16	5	7	5
Q9WUA2	Farsb	Phenylalanine--tRNA ligase beta subunit [OS=Mus musculus]	0	22.759	10	6	10	6
Q9D8Y0	Efhd2	EF-hand domain-containing protein D2 [OS=Mus musculus]	0	22.721	20	4	8	2
G5E829	Atp2b1	Plasma membrane calcium-transporting ATPase 1 [OS=Mus musculus]	0	22.69	5	4	6	4
Q9D0R8	Lsm12	Protein LSM12 homolog [OS=Mus musculus]	0	22.677	28	4	14	4
Q99JT2	Stk26	serine/threonine-protein kinase 26 [OS=Mus musculus]	0	22.64	17	6	9	2
Q9D1R9	Rpl34	60S ribosomal protein L34 [OS=Mus musculus]	0	22.63	38	7	17	7
Q8C1B7	Septin11	Septin-11 [OS=Mus musculus]	0	22.491	15	5	6	4
Q80X90	Flnb	Filamin-B [OS=Mus musculus]	0	22.419	4	9	12	5
P29788	Vtn	Vitronectin [OS=Mus musculus]	0	22.417	20	5	6	5
A2RTL5	Rsrc2	Arginine/serine-rich coiled-coil protein 2 [OS=Mus musculus]	0	22.414	16	5	7	5
Q8VCW8	Acsf2	Acyl-CoA synthetase family member 2, mitochondrial [OS=Mus musculus]	0	22.361	12	6	7	6
Q62210	Birc2	Baculoviral IAP repeat-containing protein 2 [OS=Mus musculus]	0	22.347	11	6	9	6
Q8C7E9	Cstf2t	cleavage stimulation factor subunit 2 tau variant [OS=Mus musculus]	0	22.284	7	3	3	1
Q9D287	Bcas2	Pre-mRNA-splicing factor spf27 [OS=Mus musculus]	0	22.272	21	4	4	4
Q07133	H1-6	Histone H1t [OS=Mus musculus]	0	22.228	20	5	9	3
O35660	Gstm6	Glutathione S-transferase Mu 6 [OS=Mus musculus]	0	22.167	21	5	12	2
Q9EP97	Senp3	Sentrin-specific protease 3 [OS=Mus musculus]	0	22.086	11	5	7	5
Q8BH57	Wdr48	WD repeat-containing protein 48 [OS=Mus musculus]	0	22.067	11	6	8	6
Q9Z2K1	Krt16	Keratin, type I cytoskeletal 16 [OS=Mus musculus]	0	22.057	10	6	10	1
P28667	Marcksl1	MARCKS-related protein [OS=Mus musculus]	0	22.025	35	4	7	4
Q62465	Vat1	Synaptic vesicle membrane protein VAT-1 homolog [OS=Mus musculus]	0	21.984	15	4	4	4
P83870	Phf5a	PHD finger-like domain-containing protein 5A [OS=Mus musculus]	0	21.978	44	5	13	5
P04104	Krt1	Keratin, type II cytoskeletal 1 [OS=Mus musculus]	0	21.963	6	5	13	1
Q8R361	Rab11fip5	Rab11 family-interacting protein 5 [OS=Mus musculus]	0	21.907	8	3	5	3
Q8BMB3	Eif4e2	eukaryotic translation initiation factor 4E type 2 [OS=Mus musculus]	0	21.899	16	3	7	3
Q8VC30	Tkfc	Triokinase/FMN cyclase [OS=Mus musculus]	0	21.892	16	5	6	5
Q6ZWY3	Rps27l	40S ribosomal protein S27-like [OS=Mus musculus]	0	21.857	38	3	16	1
Q8C4J7	Tbl3	Transducin beta-like protein 3 [OS=Mus musculus]	0	21.835	9	6	9	6
O88379	Baz1a	Bromodomain adjacent to zinc finger domain protein 1A [OS=Mus musculus]	0	21.807	6	7	10	7
P52332	Jak1	Tyrosine-protein kinase JAK1 [OS=Mus musculus]	0	21.788	5	5	8	5
Q6NXH9	Krt73	Keratin, type II cytoskeletal 73 [OS=Mus musculus]	0	21.787	7	4	11	2
Q91V41	Rab14	Ras-related protein Rab-14 [OS=Mus musculus]	0	21.755	26	4	5	4
Q8K212	Pacs1	Phosphofurin acidic cluster sorting protein 1 [OS=Mus musculus]	0	21.749	9	7	9	7
P59326	Ythdf1	YTH domain-containing family protein 1 [OS=Mus musculus]	0	21.732	14	6	8	3
P97310	Mcm2	DNA replication licensing factor mcm2 [OS=Mus musculus]	0	21.575	6	5	5	5
Q6NS46	Pdcd11	Protein RRP5 homolog [OS=Mus musculus]	0	21.529	4	6	6	6
P50544	Acadvl	Very long-chain specific acyl-CoA dehydrogenase, mitochondrial [OS=Mus musculus]	0	21.479	7	3	4	3
P35293	Rab18	Ras-related protein Rab-18 [OS=Mus musculus]	0	21.455	25	4	6	4
Q60710	Samhd1	deoxynucleoside triphosphate triphosphohydrolase SAMHD1 [OS=Mus musculus]	0	21.424	10	5	7	5
O55106	Strn	striatin [OS=Mus musculus]	0	21.419	7	4	4	4
Q8BH74	Nup107	Nuclear pore complex protein Nup107 [OS=Mus musculus]	0	21.41	5	4	5	4
P70296	Pebp1	phosphatidylethanolamine-binding protein 1 [OS=Mus musculus]	0	21.397	21	2	4	2
Q6KAR6	Exoc3	exocyst complex component 3 [OS=Mus musculus]	0	21.32	9	6	8	6
Q9CXL3	3110082I17Rik	uncharacterized protein C7orf50 homolog [OS=Mus musculus]	0	21.309	36	4	7	4
P18293	Npr1	Atrial natriuretic peptide receptor 1 [OS=Mus musculus]	0	21.269	5	5	6	5
Q9JLN9	Mtor	Serine/threonine-protein kinase mTOR [OS=Mus musculus]	0	21.266	3	6	9	5
O88665	Brd7	Bromodomain-containing protein 7 [OS=Mus musculus]	0	21.204	7	3	6	3
Q9WUM3	Coro1b	Coronin-1B [OS=Mus musculus]	0	21.191	11	4	4	4
Q3UW53	Niban1	Protein Niban [OS=Mus musculus]	0	21.124	12	7	7	7
Q61666	Hira	Protein HIRA [OS=Mus musculus]	0	21.092	5	5	6	5
Q05793	Hspg2	Basement membrane-specific heparan sulfate proteoglycan core protein [OS=Mus musculus]	0	21.066	2	6	8	6
Q8CCS6	Pabpn1	polyadenylate-binding protein 2 [OS=Mus musculus]	0	21.052	16	3	7	3
O88544	Cops4	COP9 signalosome complex subunit 4 [OS=Mus musculus]	0	21.052	15	4	4	4
P56960	Exosc10	exosome component 10 [OS=Mus musculus]	0	21.025	7	4	8	4
O55022	Pgrmc1	Membrane-associated progesterone receptor component 1 [OS=Mus musculus]	0	20.927	26	4	4	4
Q99P88	Nup155	nuclear pore complex protein nup155 [OS=Mus musculus]	0	20.883	4	4	5	4
P45591	Cfl2	Cofilin-2 [OS=Mus musculus]	0	20.878	23	3	9	1
Q99LC5	Etfa	Electron transfer flavoprotein subunit alpha, mitochondrial [OS=Mus musculus]	0	20.845	28	7	7	7
Q8CDM4	Ccdc73	Coiled-coil domain-containing protein 73 [OS=Mus musculus]	0	20.772	6	6	7	6
Q8BP47	NARS1	Asparagine--tRNA ligase, cytoplasmic [OS=Mus musculus]	0	20.727	11	6	9	6
Q8BHN3	Ganab	Neutral alpha-glucosidase AB [OS=Mus musculus]	0	20.689	8	7	12	7
P63001	Rac1	Ras-related C3 botulinum toxin substrate 1 [OS=Mus musculus]	0	20.681	34	6	12	5
O88447	Klc1	Kinesin light chain 1 [OS=Mus musculus]	0	20.65	7	3	4	1
Q61081	Cdc37	Hsp90 co-chaperone Cdc37 [OS=Mus musculus]	0	20.633	15	4	8	4
Q9D0M0	Exosc7	Exosome complex exonuclease RRP42 [OS=Mus musculus]	0	20.626	23	5	5	5
P59325	Eif5	Eukaryotic translation initiation factor 5 [OS=Mus musculus]	0	20.608	12	4	5	4
Q8BNV1	Trmt2a	tRNA (uracil-5-)-methyltransferase homolog A [OS=Mus musculus]	0	20.558	9	4	6	4
P59708	Sf3b6	Splicing factor 3B subunit 6 [OS=Mus musculus]	0	20.555	39	4	8	4
Q9CQA9	Ntpcr	Cancer-related nucleoside-triphosphatase homolog [OS=Mus musculus]	0	20.518	37	4	4	4
Q6PDL0	Dync1li2	Cytoplasmic dynein 1 light intermediate chain 2 [OS=Mus musculus]	0	20.409	18	6	7	6
Q80X66	Btbd10	BTB/POZ domain-containing protein 10 [OS=Mus musculus]	0	20.318	13	5	6	5
Q9QXE7	Tbl1x	F-box-like/WD repeat-containing protein TBL1X [OS=Mus musculus]	0	20.317	11	4	4	4
P18531	Ighv3-6	Ig heavy chain V region 3-6 [OS=Mus musculus]	0	20.313	31	2	6	2
Q8CHB8	Ttll5	tubulin polyglutamylase TTLL5 [OS=Mus musculus]	0	20.295	4	5	7	5
Q62074	Prkci	Protein kinase c iota type [OS=Mus musculus]	0	20.277	12	5	5	5
Q9D4G9	Rmi1	RecQ-mediated genome instability protein 1 [OS=Mus musculus]	0	20.259	9	4	7	4
P70182	Pip5k1a	Phosphatidylinositol 4-phosphate 5-kinase type-1 alpha [OS=Mus musculus]	0	20.248	11	4	4	4
Q9Z2A7	Dgat1	Diacylglycerol O-acyltransferase 1 [OS=Mus musculus]	0	20.247	9	3	3	3
Q8BIW1	Prune1	Exopolyphosphatase PRUNE1 [OS=Mus musculus]	0	20.215	12	4	5	4
P67984	Rpl22	60S ribosomal protein L22 [OS=Mus musculus]	0	20.213	51	4	13	4
Q8BLH5	Prss50	Probable threonine protease PRSS50 [OS=Mus musculus]	0	20.21	12	5	13	5
Q4VA55	Pwwp3b	PWWP domain-containing protein MUM1L1 [OS=Mus musculus]	0	20.188	11	6	7	6
Q9Z2U0	Psma7	Proteasome subunit alpha type-7 [OS=Mus musculus]	0	20.149	23	4	6	4
E9PV24	Fga	Fibrinogen alpha chain [OS=Mus musculus]	0	20.143	8	6	6	6
O08749	Dld	Dihydrolipoyl dehydrogenase, mitochondrial [OS=Mus musculus]	0	20.127	12	5	7	5
P60330	Espl1	Separin [OS=Mus musculus]	0	20.075	2	3	3	3
Q9CZS1	Aldh1b1	Aldehyde dehydrogenase X, mitochondrial [OS=Mus musculus]	0	20.046	11	5	8	4
P27612	Plaa	Phospholipase A-2-activating protein [OS=Mus musculus]	0	20.043	6	3	3	3
Q922Y1	Ubxn1	UBX domain-containing protein 1 [OS=Mus musculus]	0	20.01	23	4	8	4
P48193	Epb41	protein 4.1 [OS=Mus musculus]	0	19.958	10	7	9	6
Q62159	Rhoc	Rho-related GTP-binding protein RhoC [OS=Mus musculus]	0	19.955	28	4	6	1
Q8BSE0	Rmdn2	Regulator of microtubule dynamics protein 2 [OS=Mus musculus]	0	19.937	15	4	4	4
P51954	Nek1	Serine/threonine-protein kinase Nek1 [OS=Mus musculus]	0	19.85	4	4	7	4
P62900	Rpl31	60S ribosomal protein L31 [OS=Mus musculus]	0	19.793	37	5	20	5
Q9JKC8	Ap3m1	ap-3 complex subunit mu-1 [OS=Mus musculus]	0	19.764	12	4	5	4
P62852	Rps25	40S ribosomal protein S25 [OS=Mus musculus]	0	19.757	24	4	10	4
Q8R010	Aimp2	aminoacyl tRNA synthase complex-interacting multifunctional protein 2 [OS=Mus musculus]	0	19.752	14	3	3	3
O08738	Casp6	Caspase-6 [OS=Mus musculus]	0	19.746	16	4	6	4
P52194	Clgn	calmegin [OS=Mus musculus]	0	19.742	7	4	7	4
Q8C570	Rae1	mRNA export factor [OS=Mus musculus]	0	19.741	16	4	6	4
O35887	Calu	Calumenin [OS=Mus musculus]	0	19.681	19	4	4	4
Q8K363	Ddx18	ATP-dependent RNA helicase DDX18 [OS=Mus musculus]	0	19.654	10	4	4	4
P62274	Rps29	40S ribosomal protein S29 [OS=Mus musculus]	0	19.642	36	3	13	3
Q9D771	Pacc1	Transmembrane protein 206 [OS=Mus musculus]	0	19.493	19	4	5	4
Q99LI7	Cstf3	Cleavage stimulation factor subunit 3 [OS=Mus musculus]	0	19.463	9	5	9	5
P24369	Ppib	peptidyl-prolyl cis-trans isomerase B [OS=Mus musculus]	0	19.45	24	5	10	5
Q9DCE5	Pak1ip1	p21-activated protein kinase-interacting protein 1 [OS=Mus musculus]	0	19.436	15	4	7	4
Q80ZJ1	Rap2a	Ras-related protein Rap-2a [OS=Mus musculus]	0	19.424	31	4	7	1
Q62448	Eif4g2	Eukaryotic translation initiation factor 4 gamma 2 [OS=Mus musculus]	0	19.411	9	6	8	6
O35345	Kpna6	Importin subunit alpha-7 [OS=Mus musculus]	0	19.348	7	3	4	1
Q5U4D9	Thoc6	THO complex subunit 6 homolog [OS=Mus musculus]	0	19.284	23	5	6	5
Q9JL35	Hmgn5	High mobility group nucleosome-binding domain-containing protein 5 [OS=Mus musculus]	0	19.266	14	3	5	3
Q8C7R4	Uba6	Ubiquitin-like modifier-activating enzyme 6 [OS=Mus musculus]	0	19.265	7	6	7	6
Q8CIG8	Prmt5	Protein arginine N-methyltransferase 5 [OS=Mus musculus]	0	19.243	11	5	8	5
Q91W39	Ncoa5	Nuclear receptor coactivator 5 [OS=Mus musculus]	0	19.223	9	4	4	4
Q8K3Y3	Lin28a	Protein lin-28 homolog A [OS=Mus musculus]	0	19.203	31	5	7	4
Q9D0M5	Dynll2	Dynein light chain 2, cytoplasmic [OS=Mus musculus]	0	19.181	57	4	7	2
Q8C1S0	Med19	Mediator of RNA polymerase II transcription subunit 19 [OS=Mus musculus]	0	19.173	20	2	4	2
Q9JMD0	Znf207	BUB3-interacting and GLEBS motif-containing protein ZNF207 [OS=Mus musculus]	0	19.158	7	3	8	3
P05977	Myl1	Myosin light chain 1/3, skeletal muscle isoform [OS=Mus musculus]	0	19.148	15	3	11	1
Q3V1V3	Esf1	ESF1 homolog [OS=Mus musculus]	0	19.135	5	3	4	3
Q9JHU9	Isyna1	Inositol-3-phosphate synthase 1 [OS=Mus musculus]	0	19.012	8	4	9	4
Q9CXG3	Ppil4	Peptidyl-prolyl cis-trans isomerase-like 4 [OS=Mus musculus]	0	19.004	11	4	6	4
P98086	C1qa	Complement C1q subcomponent subunit A [OS=Mus musculus]	0	18.989	20	4	7	4
Q8C6B9	Rps19bp1	Active regulator of SIRT1 [OS=Mus musculus]	0	18.942	21	2	2	2
P46460	Nsf	Vesicle-fusing ATPase [OS=Mus musculus]	0	18.914	8	6	9	6
O08547	Sec22b	Vesicle-trafficking protein SEC22b [OS=Mus musculus]	0	18.85	21	4	5	4
P97311	Mcm6	DNA replication licensing factor MCM6 [OS=Mus musculus]	0	18.85	7	4	4	4
P70458	Serpina5	Plasma serine protease inhibitor [OS=Mus musculus]	0	18.849	14	5	6	5
P06151	Ldha	L-lactate dehydrogenase A chain [OS=Mus musculus]	0	18.845	19	6	11	4
Q9Z1Q5	Clic1	chloride intracellular channel protein 1 [OS=Mus musculus]	0	18.81	27	4	5	4
Q9CQN1	Trap1	heat shock protein 75 kDa, mitochondrial [OS=Mus musculus]	0	18.764	8	4	6	3
Q9D7M1	Gid8	Glucose-induced degradation protein 8 homolog [OS=Mus musculus]	0	18.732	27	4	5	4
Q8BH44	Coro2b	Coronin-2B [OS=Mus musculus]	0	18.696	14	6	7	6
Q9DBZ5	Eif3k	Eukaryotic translation initiation factor 3 subunit K [OS=Mus musculus]	0	18.689	24	4	5	4
Q922G2	Fam76a	Protein FAM76A [OS=Mus musculus]	0	18.656	16	5	8	4
P01942	Hba	Hemoglobin subunit alpha [OS=Mus musculus]	0	18.641	33	4	9	4
P29699	Ahsg	Alpha-2-HS-glycoprotein [OS=Mus musculus]	0	18.625	13	3	3	3
Q8BI71	Exoc3l1	Exocyst complex component 3-like protein [OS=Mus musculus]	0	18.588	6	3	4	3
Q8R1Q8	Dync1li1	Cytoplasmic dynein 1 light intermediate chain 1 [OS=Mus musculus]	0	18.581	10	5	5	5
P63154	Crnkl1	Crooked neck-like protein 1 [OS=Mus musculus]	0	18.538	8	5	6	5
A2APB8	Tpx2	Targeting protein for Xklp2 [OS=Mus musculus]	0	18.518	9	5	6	5
Q9Z0R9	Fads2	fatty acid desaturase 2 [OS=Mus musculus]	0	18.45	13	5	10	4
Q62186	Ssr4	translocon-associated protein subunit delta [OS=Mus musculus]	0	18.438	25	3	3	3
Q3U0B3	Dhrs11	Dehydrogenase/reductase SDR family member 11 [OS=Mus musculus]	0	18.428	23	4	5	4
Q99M28	Rnps1	RNA-binding protein with serine-rich domain 1 [OS=Mus musculus]	0	18.425	11	3	6	3
Q91YE6	Ipo9	Importin-9 [OS=Mus musculus]	0	18.394	5	3	4	3
Q9D2N4	Dtna	Dystrobrevin alpha [OS=Mus musculus]	0	18.346	5	3	4	3
Q8CDN6	Txnl1	Thioredoxin-like protein 1 [OS=Mus musculus]	0	18.334	24	4	6	4
Q9ESV0	Ddx24	ATP-dependent RNA helicase DDX24 [OS=Mus musculus]	0	18.28	6	4	5	4
Q9R0G8	Nrk	Nik-related protein kinase [OS=Mus musculus]	0	18.259	3	4	5	4
P70281	Sycp3	synaptonemal complex protein 3 [OS=Mus musculus]	0	18.224	17	3	4	3
Q99JB2	Stoml2	Stomatin-like protein 2, mitochondrial [OS=Mus musculus]	0	18.194	14	3	4	3
Q3TDQ1	Stt3b	Dolichyl-diphosphooligosaccharide--protein glycosyltransferase subunit STT3B [OS=Mus musculus]	0	18.185	7	6	9	6
Q9JLQ2	Git2	ARF GTPase-activating protein GIT2 [OS=Mus musculus]	0	18.181	11	6	6	5
P17751	Tpi1	Triosephosphate isomerase [OS=Mus musculus]	0	18.179	22	4	4	4
Q91VD9	Ndufs1	NADH-ubiquinone oxidoreductase 75 kDa subunit, mitochondrial [OS=Mus musculus]	0	18.157	9	5	6	5
Q8BK64	Ahsa1	activator of 90 kDa heat shock protein ATPase homolog 1 [OS=Mus musculus]	0	18.151	21	5	9	5
Q3UVG3	Fam91a1	Protein FAM91A1 [OS=Mus musculus]	0	18.11	4	3	3	3
Q9D358	Acp1	Low molecular weight phosphotyrosine protein phosphatase [OS=Mus musculus]	0	18.084	24	3	4	3
P24270	Cat	catalase [OS=Mus musculus]	0	18.077	13	7	9	7
Q64727	Vcl	Vinculin [OS=Mus musculus]	0	17.995	5	3	3	3
Q9CQD1	Rab5a	Ras-related protein Rab-5A [OS=Mus musculus]	0	17.994	22	4	5	2
Q9D8W5	Psmd12	26s proteasome non-atpase regulatory subunit 12 [OS=Mus musculus]	0	17.875	13	5	7	5
O09061	Psmb1	proteasome subunit beta type-1 [OS=Mus musculus]	0	17.848	16	3	5	3
Q5SVQ0	Kat7	Histone acetyltransferase KAT7 [OS=Mus musculus]	0	17.842	6	3	3	3
Q6ZQ06	Cep162	Centrosomal protein of 162 kDa [OS=Mus musculus]	0	17.79	3	4	6	4
Q9QYF1	Rdh11	Retinol dehydrogenase 11 [OS=Mus musculus]	0	17.769	15	4	4	4
Q9CY50	Ssr1	Translocon-associated protein subunit alpha [OS=Mus musculus]	0	17.758	12	3	5	3
Q8BVA4	Lmod1	Leiomodin-1 [OS=Mus musculus]	0	17.756	9	5	6	5
E9PVX6	Mki67	Proliferation marker protein Ki-67 [OS=Mus musculus]	0	17.715	2	5	5	5
Q99LC2	Cstf1	Cleavage stimulation factor subunit 1 [OS=Mus musculus]	0	17.684	12	4	4	4
P19324	Serpinh1	Serpin H1 [OS=Mus musculus]	0	17.681	10	4	6	4
P43276	H1-5	Histone H1.5 [OS=Mus musculus]	0	17.595	24	5	8	3
Q9JKK8	Atr	serine/threonine-protein kinase ATR [OS=Mus musculus]	0	17.548	3	5	6	5
Q9CPS7	Pno1	RNA-binding protein pno1 [OS=Mus musculus]	0	17.454	17	3	3	3
P56399	Usp5	Ubiquitin carboxyl-terminal hydrolase 5 [OS=Mus musculus]	0	17.429	5	3	5	3
P99029	Prdx5	Peroxiredoxin-5, mitochondrial [OS=Mus musculus]	0	17.377	20	3	4	3
Q78T81	Fam102a	Protein FAM102A [OS=Mus musculus]	0	17.361	14	3	4	3
Q9ER00	Stx12	Syntaxin-12 [OS=Mus musculus]	0	17.358	11	2	3	2
Q8BH59	Slc25a12	Calcium-binding mitochondrial carrier protein Aralar1 [OS=Mus musculus]	0	17.348	8	5	8	3
P35486	Pdha1	Pyruvate dehydrogenase E1 component subunit alpha, somatic form, mitochondrial [OS=Mus musculus]	0	17.327	13	5	8	5
P53986	Slc16a1	Monocarboxylate transporter 1 [OS=Mus musculus]	0	17.248	9	3	7	3
Q6PDH0	Phldb1	pleckstrin homology-like domain family B member 1 [OS=Mus musculus]	0	17.149	5	5	7	5
Q3UHD6	Snx27	Sorting nexin-27 [OS=Mus musculus]	0	17.138	12	6	11	6
P08775	Polr2a	DNA-directed RNA polymerase II subunit RPB1 [OS=Mus musculus]	0	17.104	3	4	4	4
Q8BMC4	Nop9	Nucleolar protein 9 [OS=Mus musculus]	0	17.092	13	5	6	5
Q91YN9	Bag2	BAG family molecular chaperone regulator 2 [OS=Mus musculus]	0	17.067	21	4	6	4
Q9JKV1	Adrm1	Proteasomal ubiquitin receptor ADRM1 [OS=Mus musculus]	0	17.059	13	3	6	3
Q99LX5	Mmtag2	Multiple myeloma tumor-associated protein 2 homolog [OS=Mus musculus]	0	17.051	17	4	9	4
Q9EQ06	Hsd17b11	Estradiol 17-beta-dehydrogenase 11 [OS=Mus musculus]	0	16.961	10	2	3	2
Q9Z0H1	Wdr46	WD repeat-containing protein 46 [OS=Mus musculus]	0	16.942	10	3	4	3
Q6NWW9	Fndc3b	Fibronectin type III domain-containing protein 3B [OS=Mus musculus]	0	16.877	4	3	3	3
Q99LD4	Gps1	COP9 signalosome complex subunit 1 [OS=Mus musculus]	0	16.74	14	4	6	4
Q9CWW7	Cxxc1	CXXC-type zinc finger protein 1 [OS=Mus musculus]	0	16.73	7	4	4	4
Q4VAA7	Snx33	Sorting nexin-33 [OS=Mus musculus]	0	16.706	9	4	6	4
Q8BYK6	Ythdf3	YTH domain-containing family protein 3 [OS=Mus musculus]	0	16.7	8	5	7	1
Q9EQW7	Kif13a	Kinesin-like protein KIF13A [OS=Mus musculus]	0	16.688	2	3	5	2
Q8K2H2	Otud6b	OTU domain-containing protein 6B [OS=Mus musculus]	0	16.648	10	2	3	2
Q9CWV6	Prkrip1	PRKR-interacting protein 1 [OS=Mus musculus]	0	16.611	32	5	7	5
Q8VC52	Rbpms2	RNA-binding protein with multiple splicing 2 [OS=Mus musculus]	0	16.587	19	2	2	2
P49615	Cdk5	Cyclin-dependent-like kinase 5 [OS=Mus musculus]	0	16.568	16	5	10	4
Q9JM93	Arl6ip4	ADP-ribosylation factor-like protein 6-interacting protein 4 [OS=Mus musculus]	0	16.544	25	4	9	4
Q7TQK4	Exosc3	exosome complex component RRP40 [OS=Mus musculus]	0	16.539	22	3	3	3
Q62311	Taf6	Transcription initiation factor TFIID subunit 6 [OS=Mus musculus]	0	16.53	6	3	3	3
P61089	Ube2n	ubiquitin-conjugating enzyme E2 N [OS=Mus musculus]	0	16.527	27	4	7	4
Q9CQR6	Ppp6c	Serine/threonine-protein phosphatase 6 catalytic subunit [OS=Mus musculus]	0	16.519	17	5	8	5
Q80WC1	Ubn2	Ubinuclein-2 [OS=Mus musculus]	0	16.511	3	2	4	2
Q6Y5D8	Arhgap10	Rho GTPase-activating protein 10 [OS=Mus musculus]	0	16.476	5	4	5	4
Q9EPK2	Rp2	Protein XRP2 [OS=Mus musculus]	0	16.475	13	5	8	5
A2AQW0	Map3k15	Mitogen-activated protein kinase kinase kinase 15 [OS=Mus musculus]	0	16.454	4	4	5	3
Q9D1L0	Chchd2	Coiled-coil-helix-coiled-coil-helix domain-containing protein 2 [OS=Mus musculus]	0	16.409	24	2	3	2
Q80UM7	Mogs	Mannosyl-oligosaccharide glucosidase [OS=Mus musculus]	0	16.4	6	3	5	3
Q9D0M3	Cyc1	Cytochrome c1, heme protein, mitochondrial [OS=Mus musculus]	0	16.394	9	3	6	3
Q5SV77	Ggnbp2	Gametogenetin-binding protein 2 [OS=Mus musculus]	0	16.347	6	3	3	3
O55176	Pja1	E3 ubiquitin-protein ligase Praja-1 [OS=Mus musculus]	0	16.304	9	4	6	4
Q8K4Q7	Cerk	ceramide kinase [OS=Mus musculus]	0	16.286	9	4	4	4
Q9DBM1	Gpatch1	G patch domain-containing protein 1 [OS=Mus musculus]	0	16.256	8	4	7	4
Q921I2	Klhdc4	kelch domain-containing protein 4 [OS=Mus musculus]	0	16.245	9	4	5	4
Q9CZ13	Uqcrc1	Cytochrome b-c1 complex subunit 1, mitochondrial [OS=Mus musculus]	0	16.23	14	5	5	5
Q9D662	Sec23b	protein transport protein Sec23B [OS=Mus musculus]	0	16.229	3	2	2	1
Q61103	Dpf2	Zinc finger protein ubi-d4 [OS=Mus musculus]	0	16.227	9	3	5	3
Q9R1T2	Sae1	SUMO-activating enzyme subunit 1 [OS=Mus musculus]	0	16.227	14	4	5	4
Q62432	Smad2	Mothers against decapentaplegic homolog 2 [OS=Mus musculus]	0	16.176	16	5	7	4
Q9D513	Meiob	Meiosis-specific with OB domain-containing protein [OS=Mus musculus]	0	16.126	11	5	10	5
Q6WVG3	Kctd12	BTB/POZ domain-containing protein KCTD12 [OS=Mus musculus]	0	16.125	21	6	8	6
P49962	Srp9	Signal recognition particle 9 kDa protein [OS=Mus musculus]	0	16.113	36	3	3	3
Q9EQU5	Set	Protein SET [OS=Mus musculus]	0	16.081	15	3	4	3
P67778	Phb	Prohibitin [OS=Mus musculus]	0	16.076	26	6	8	6
O35685	Nudc	nuclear migration protein nudC [OS=Mus musculus]	0	16.075	17	5	5	5
P14094	Atp1b1	Sodium/potassium-transporting ATPase subunit beta-1 [OS=Mus musculus]	0	16.007	14	4	6	4
P15105	Glul	Glutamine synthetase [OS=Mus musculus]	0	15.927	12	3	4	3
Q9D0T1	Snu13	NHP2-like protein 1 [OS=Mus musculus]	0	15.92	27	3	6	3
Q9QZB7	Actr10	Actin-related protein 10 [OS=Mus musculus]	0	15.892	11	3	4	3
O35942	Nek2	Serine/threonine-protein kinase Nek2 [OS=Mus musculus]	0	15.889	11	5	6	5
Q8BUI3	LRWD1	Leucine-rich repeat and WD repeat-containing protein 1 [OS=Mus musculus]	0	15.865	4	2	3	2
Q9ET26	Rnf114	E3 ubiquitin-protein ligase RNF114 [OS=Mus musculus]	0	15.812	22	5	5	5
Q9ERA0	Tfcp2	Alpha-globin transcription factor CP2 [OS=Mus musculus]	0	15.789	6	2	2	1
Q61466	Smarcd1	SWI/SNF-related matrix-associated actin-dependent regulator of chromatin subfamily D member 1 [OS=Mus musculus]	0	15.757	7	3	6	2
Q9CR68	Uqcrfs1	cytochrome b-c1 complex subunit Rieske, mitochondrial [OS=Mus musculus]	0	15.752	11	3	6	3
P97801	Smn1	Survival motor neuron protein [OS=Mus musculus]	0	15.749	16	2	4	2
Q9QZE5	Copg1	Coatomer subunit gamma-1 [OS=Mus musculus]	0	15.748	6	4	5	3
Q9WU28	Pfdn5	prefoldin subunit 5 [OS=Mus musculus]	0	15.718	24	2	2	2
Q3UFS4	Gpatch11	G patch domain-containing protein 11 [OS=Mus musculus]	0	15.676	16	5	7	5
P54116	Stom	erythrocyte band 7 integral membrane protein [OS=Mus musculus]	0	15.67	11	2	2	2
Q9JHN8	Stk19	Serine/threonine-protein kinase 19 [OS=Mus musculus]	0	15.668	13	3	5	3
Q9ESU6	Brd4	Bromodomain-containing protein 4 [OS=Mus musculus]	0	15.664	4	4	7	1
Q920I9	Wdr7	WD repeat-containing protein 7 [OS=Mus musculus]	0	15.628	3	3	3	3
Q9D1I6	Mrpl14	39S ribosomal protein L14, mitochondrial [OS=Mus musculus]	0	15.599	30	4	5	4
Q9QXX4	Slc25a13	Calcium-binding mitochondrial carrier protein Aralar2 [OS=Mus musculus]	0	15.572	8	5	8	3
P68037	Ube2l3	Ubiquitin-conjugating enzyme E2 L3 [OS=Mus musculus]	0	15.56	33	4	5	4
Q6NZC7	Sec23ip	SEC23-interacting protein [OS=Mus musculus]	0	15.512	4	4	5	4
O88738	Birc6	Baculoviral IAP repeat-containing protein 6 [OS=Mus musculus]	0	15.51	1	6	7	6
Q8CGW4	Sox30	Transcription factor SOX-30 [OS=Mus musculus]	0	15.454	6	3	7	3
Q3U7R1	Esyt1	Extended synaptotagmin-1 [OS=Mus musculus]	0	15.439	3	2	2	2
Q9CQ25	Mzt2	Mitotic-spindle organizing protein 2 [OS=Mus musculus]	0	15.418	16	1	2	1
Q9DBR3	Armc8	Armadillo repeat-containing protein 8 [OS=Mus musculus]	0	15.405	6	3	4	3
P60867	Rps20	40S ribosomal protein S20 [OS=Mus musculus]	0	15.395	34	5	10	5
Q921U8	Smtn	Smoothelin [OS=Mus musculus]	0	15.367	5	3	5	3
Q9DBJ1	Pgam1	Phosphoglycerate mutase 1 [OS=Mus musculus]	0	15.365	19	3	4	3
Q9QYB8	Add2	Beta-adducin [OS=Mus musculus]	0	15.314	5	3	9	2
Q9QZD8	Slc25a10	Mitochondrial dicarboxylate carrier [OS=Mus musculus]	0	15.256	8	1	1	1
Q3TC33	Ccdc127	Coiled-coil domain-containing protein 127 [OS=Mus musculus]	0	15.224	8	1	1	1
O70433	Fhl2	Four and a half LIM domains protein 2 [OS=Mus musculus]	0	15.209	20	5	6	5
Q9DCR2	Ap3s1	AP-3 complex subunit sigma-1 [OS=Mus musculus]	0	15.184	22	4	6	4
F7BJB9	Morc3	MORC family CW-type zinc finger protein 3 [OS=Mus musculus]	0	15.156	4	3	5	3
Q8BL95	Cfap298	UPF0769 protein C21orf59 homolog [OS=Mus musculus]	0	15.116	9	1	1	1
Q05920	Pc	pyruvate carboxylase, mitochondrial [OS=Mus musculus]	0	15.103	4	3	5	3
P35123	Usp4	Ubiquitin carboxyl-terminal hydrolase 4 [OS=Mus musculus]	0	15.093	4	3	3	3
Q9R0A1	Clcn2	Chloride channel protein 2 [OS=Mus musculus]	0	15.069	2	1	2	1
Q8VE92	Rbm4b	RNA-binding protein 4B [OS=Mus musculus]	0	14.995	15	5	8	5
Q8C0F9	Prss35	Inactive serine protease 35 [OS=Mus musculus]	0	14.959	7	2	3	2
O35682	Myadm	myeloid-associated differentiation marker [OS=Mus musculus]	0	14.936	8	2	3	2
O70591	Pfdn2	Prefoldin subunit 2 [OS=Mus musculus]	0	14.924	17	2	2	2
Q8C9B9	Dido1	Death-inducer obliterator 1 [OS=Mus musculus]	0	14.919	3	6	7	6
Q8BK35	Nop53	ribosome biogenesis protein NOP53 [OS=Mus musculus]	0	14.917	12	4	5	4
Q8K4F6	Nsun5	Probable 28S rRNA (cytosine-C(5))-methyltransferase [OS=Mus musculus]	0	14.84	8	3	3	3
Q69ZS7	Hbs1l	HBS1-like protein [OS=Mus musculus]	0	14.831	5	2	7	2
Q922Q4	Pycr2	Pyrroline-5-carboxylate reductase 2 [OS=Mus musculus]	0	14.798	15	3	3	3
P51863	Atp6v0d1	V-type proton ATPase subunit d 1 [OS=Mus musculus]	0	14.786	11	2	3	2
P01633	Igk-V19-17	Ig kappa chain V19-17 [OS=Mus musculus]	0	14.786	26	3	16	3
P62305	Snrpe	small nuclear ribonucleoprotein E [OS=Mus musculus]	0	14.781	25	2	7	2
P14152	Mdh1	Malate dehydrogenase, cytoplasmic [OS=Mus musculus]	0	14.764	9	2	3	2
P62862	Fau	40S ribosomal protein S30 [OS=Mus musculus]	0	14.747	34	5	19	5
Q9R1P1	Psmb3	proteasome subunit beta type-3 [OS=Mus musculus]	0	14.723	19	3	8	3
Q8BP48	Metap1	Methionine aminopeptidase 1 [OS=Mus musculus]	0	14.672	13	4	6	4
P47915	Rpl29	60S ribosomal protein L29 [OS=Mus musculus]	0	14.576	29	5	11	5
Q9QZ82	Cyp11a1	cholesterol side-chain cleavage enzyme, mitochondrial [OS=Mus musculus]	0	14.573	11	5	7	5
O35593	Psmd14	26S proteasome non-ATPase regulatory subunit 14 [OS=Mus musculus]	0	14.566	17	3	6	3
P84089	Erh	Enhancer of rudimentary homolog [OS=Mus musculus]	0	14.554	35	4	8	4
Q8BHE0	Prr11	Proline-rich protein 11 [OS=Mus musculus]	0	14.553	10	3	3	3
P62814	Atp6v1b2	V-type proton ATPase subunit B, brain isoform [OS=Mus musculus]	0	14.552	10	4	6	4
Q9R1R2	Trim3	Tripartite motif-containing protein 3 [OS=Mus musculus]	0	14.54	6	4	4	4
Q9D5T0	Atad1	ATPase family aaa domain-containing protein 1 [OS=Mus musculus]	0	14.537	10	3	5	3
Q8K2B3	Sdha	Succinate dehydrogenase [ubiquinone] flavoprotein subunit, mitochondrial [OS=Mus musculus]	0	14.527	6	3	4	3
Q91X20	Ash2l	Set1/Ash2 histone methyltransferase complex subunit ASH2 [OS=Mus musculus]	0	14.436	13	5	7	5
P52432	Polr1c	DNA-directed RNA polymerases I and III subunit RPAC1 [OS=Mus musculus]	0	14.394	17	4	5	4
Q9JJ48	Zc3h8	Zinc finger CCCH domain-containing protein 8 [OS=Mus musculus]	0	14.364	9	2	4	2
Q9D8M4	Rpl7l1	60S ribosomal protein L7-like 1 [OS=Mus musculus]	0	14.347	14	3	4	3
P61290	Psme3	Proteasome activator complex subunit 3 [OS=Mus musculus]	0	14.344	9	2	4	2
Q8R1K1	Ubac2	Ubiquitin-associated domain-containing protein 2 [OS=Mus musculus]	0	14.31	11	3	5	3
B9EJ86	Osbpl8	Oxysterol-binding protein-related protein 8 [OS=Mus musculus]	0	14.28	5	3	6	3
Q923E4	Sirt1	NAD-dependent protein deacetylase sirtuin-1 [OS=Mus musculus]	0	14.239	6	3	3	3
P59328	Wdhd1	WD repeat and HMG-box DNA-binding protein 1 [OS=Mus musculus]	0	14.235	4	3	3	3
P28352	Apex1	DNA-(apurinic or apyrimidinic site) lyase [OS=Mus musculus]	0	14.224	17	4	7	4
P61967	Ap1s1	AP-1 complex subunit sigma-1A [OS=Mus musculus]	0	14.204	15	2	2	2
Q9D8S3	Arfgap3	ADP-ribosylation factor GTPase-activating protein 3 [OS=Mus musculus]	0	14.179	11	4	4	4
P10922	H1-0	Histone H1.0 [OS=Mus musculus]	0	14.166	19	3	4	3
Q9R1P4	Psma1	Proteasome subunit alpha type-1 [OS=Mus musculus]	0	14.15	13	3	4	3
Q9JJ11	Tacc3	Transforming acidic coiled-coil-containing protein 3 [OS=Mus musculus]	0	14.127	13	5	6	5
A2BE28	Las1l	Ribosomal biogenesis protein LAS1L [OS=Mus musculus]	0	14.123	7	4	4	4
Q80X85	Mrps7	28S ribosomal protein S7, mitochondrial [OS=Mus musculus]	0	14.102	12	2	3	2
Q9R0Q4	Morf4l2	Mortality factor 4-like protein 2 [OS=Mus musculus]	0	14.093	17	4	5	3
Q8BMG7	Rab3gap2	Rab3 GTPase-activating protein non-catalytic subunit [OS=Mus musculus]	0	14.072	3	3	3	3
O08585	Clta	clathrin light chain A [OS=Mus musculus]	0	14.069	14	5	14	5
Q9DAW9	Cnn3	Calponin-3 [OS=Mus musculus]	0	14.065	17	5	5	4
Q9D0D4	Dimt1	Probable dimethyladenosine transferase [OS=Mus musculus]	0	14.061	17	4	4	4
Q9R226	Khdrbs3	KH domain-containing, RNA-binding, signal transduction-associated protein 3 [OS=Mus musculus]	0	14.018	12	4	7	3
Q9D7S7	Rpl22l1	60S ribosomal protein L22-like 1 [OS=Mus musculus]	0	14.016	25	3	7	3
E9Q6J5	Bod1l	Biorientation of chromosomes in cell division protein 1-like 1 [OS=Mus musculus]	0	14.001	2	4	4	4
Q8BIF9	Znf787	Zinc finger protein 787 [OS=Mus musculus]	0	13.997	10	3	3	3
P51150	Rab7a	ras-related protein Rab-7a [OS=Mus musculus]	0	13.955	18	3	3	3
Q9D6N5	Drap1	Dr1-associated corepressor [OS=Mus musculus]	0	13.955	28	4	4	4
Q80U93	Nup214	Nuclear pore complex protein Nup214 [OS=Mus musculus]	0	13.947	3	5	5	5
P69566	Ranbp9	Ran-binding protein 9 [OS=Mus musculus]	0	13.926	4	2	4	2
Q9CYH6	Rrs1	Ribosome biogenesis regulatory protein homolog [OS=Mus musculus]	0	13.922	8	3	5	3
Q9CSH3	Dis3	exosome complex exonuclease RRP44 [OS=Mus musculus]	0	13.914	7	5	6	5
P49025	Cit	Citron Rho-interacting kinase [OS=Mus musculus]	0	13.841	4	5	5	5
Q8C863	Itch	E3 ubiquitin-protein ligase Itchy [OS=Mus musculus]	0	13.824	7	5	5	5
Q9CR67	Tmem33	Transmembrane protein 33 [OS=Mus musculus]	0	13.799	12	3	6	3
Q8BMA3	Cnksr3	Connector enhancer of kinase suppressor of ras 3 [OS=Mus musculus]	0	13.775	8	3	5	3
Q9R0M6	Rab9a	Ras-related protein Rab-9A [OS=Mus musculus]	0	13.74	19	3	3	3
Q8CFQ3	Aqr	Intron-binding protein aquarius [OS=Mus musculus]	0	13.693	3	4	4	4
P62309	Snrpg	Small nuclear ribonucleoprotein G [OS=Mus musculus]	0	13.65	25	2	7	2
Q3UHJ0	Aak1	AP2-associated protein kinase 1 [OS=Mus musculus]	0	13.644	5	4	5	4
Q9DCD0	Pgd	6-phosphogluconate dehydrogenase, decarboxylating [OS=Mus musculus]	0	13.635	12	4	4	4
O08901	Bub1	Mitotic checkpoint serine/threonine-protein kinase BUB1 [OS=Mus musculus]	0	13.631	4	3	4	3
Q6P9Q4	Fhod1	FH1/FH2 domain-containing protein 1 [OS=Mus musculus]	0	13.629	5	3	3	3
Q9D7G0	Prps1	ribose-phosphate pyrophosphokinase 1 [OS=Mus musculus]	0	13.61	8	2	2	2
Q91XU3	Pip4k2c	Phosphatidylinositol 5-phosphate 4-kinase type-2 gamma [OS=Mus musculus]	0	13.605	9	3	3	3
Q8CCF0	Prpf31	U4/U6 small nuclear ribonucleoprotein Prp31 [OS=Mus musculus]	0	13.58	12	4	4	4
Q3THW5	H2az2	Histone H2A.V [OS=Mus musculus]	0	13.576	26	3	4	2
Q9JHS4	Clpx	ATP-dependent Clp protease ATP-binding subunit clpX-like, mitochondrial [OS=Mus musculus]	0	13.576	11	6	10	6
Q91X85	Flvcr2	Feline leukemia virus subgroup C receptor-related protein 2 [OS=Mus musculus]	0	13.56	5	2	2	2
Q8CI95	Osbpl11	Oxysterol-binding protein-related protein 11 [OS=Mus musculus]	0	13.542	6	4	6	4
Q02566	Myh6	myosin-6 [OS=Mus musculus]	0	13.527	3	5	16	2
Q8BUY8	Gprasp2	G-protein coupled receptor-associated sorting protein 2 [OS=Mus musculus]	0	13.522	6	3	4	3
Q8R151	Znfx1	NFX1-type zinc finger-containing protein 1 [OS=Mus musculus]	0	13.522	3	4	4	4
P47964	Rpl36	60S ribosomal protein L36 [OS=Mus musculus]	0	13.516	18	2	10	2
Q9JLM4	Zmym3	Zinc finger MYM-type protein 3 [OS=Mus musculus]	0	13.459	3	4	5	4
Q8BXV2	Bri3bp	BRI3-binding protein [OS=Mus musculus]	0	13.434	8	1	3	1
P70166	Cpeb1	Cytoplasmic polyadenylation element-binding protein 1 [OS=Mus musculus]	0	13.433	6	3	3	3
P39053	Dnm1	Dynamin-1 [OS=Mus musculus]	0	13.423	6	5	6	2
Q9JHQ5	Lztfl1	Leucine zipper transcription factor-like protein 1 [OS=Mus musculus]	0	13.417	13	3	3	3
Q8R2T8	Gtf3c5	general transcription factor 3C polypeptide 5 [OS=Mus musculus]	0	13.41	6	3	4	3
O54692	Zw10	Centromere/kinetochore protein zw10 homolog [OS=Mus musculus]	0	13.406	4	2	3	2
Q9CYA6	Zcchc8	Zinc finger CCHC domain-containing protein 8 [OS=Mus musculus]	0	13.406	11	4	4	4
O88543	Cops3	COP9 signalosome complex subunit 3 [OS=Mus musculus]	0	13.401	13	4	6	4
Q8BZ09	Slc25a21	Mitochondrial 2-oxodicarboxylate carrier [OS=Mus musculus]	0	13.391	14	4	5	4
Q9DCD2	Xab2	Pre-mRNA-splicing factor SYF1 [OS=Mus musculus]	0	13.324	7	4	4	4
Q8K0E8	Fgb	Fibrinogen beta chain [OS=Mus musculus]	0	13.314	5	2	3	2
Q9D0G0	Mrps30	28S ribosomal protein S30, mitochondrial [OS=Mus musculus]	0	13.313	7	2	2	2
Q8CHD8	Rab11fip3	Rab11 family-interacting protein 3 [OS=Mus musculus]	0	13.28	3	3	4	3
Q5BLK4	Tut7	terminal uridylyltransferase 7 [OS=Mus musculus]	0	13.261	3	4	5	2
Q8VE73	Cul7	Cullin-7 [OS=Mus musculus]	0	13.239	4	6	7	5
P28658	Atxn10	Ataxin-10 [OS=Mus musculus]	0	13.224	9	5	5	5
A2AR02	Ppig	peptidyl-prolyl cis-trans isomerase g [OS=Mus musculus]	0	13.217	5	4	6	4
P53995	Anapc1	anaphase-promoting complex subunit 1 [OS=Mus musculus]	0	13.213	3	4	5	4
O55142	Rpl35a	60S ribosomal protein L35a [OS=Mus musculus]	0	13.211	38	5	11	5
Q91WG4	Elp2	elongator complex protein 2 [OS=Mus musculus]	0	13.202	4	3	4	3
Q3TRM4	Pnpla6	Neuropathy target esterase [OS=Mus musculus]	0	13.153	5	4	6	4
Q99J47	Dhrs7b	Dehydrogenase/reductase SDR family member 7B [OS=Mus musculus]	0	13.131	14	4	6	4
O08579	Emd	Emerin [OS=Mus musculus]	0	13.113	11	2	2	2
Q91YU3	Msantd4	Myb/SANT-like DNA-binding domain-containing protein 4 [OS=Mus musculus]	0	13.056	12	3	3	3
Q6ZQ88	Kdm1a	Lysine-specific histone demethylase 1A [OS=Mus musculus]	0	13.038	6	4	6	4
Q80SW1	Ahcyl1	S-adenosylhomocysteine hydrolase-like protein 1 [OS=Mus musculus]	0	13.029	6	3	4	3
Q6IE82	Jade3	protein jade-3 [OS=Mus musculus]	0	13.026	4	2	3	2
Q8VE19	Mios	GATOR complex protein MIOS [OS=Mus musculus]	0	13.017	5	4	6	4
Q03147	Cdk7	Cyclin-dependent kinase 7 [OS=Mus musculus]	0	12.987	12	3	5	3
Q8R1F0	D8Ertd738e	Leydig cell tumor 10 kDa protein homolog [OS=Mus musculus]	0	12.984	17	3	7	3
P50096	Impdh1	Inosine-5'-monophosphate dehydrogenase 1 [OS=Mus musculus]	0	12.983	14	6	6	5
P70195	Psmb7	Proteasome subunit beta type-7 [OS=Mus musculus]	0	12.963	17	4	4	4
A3KGV1	Odf2	Outer dense fiber protein 2 [OS=Mus musculus]	0	12.944	5	3	3	3
P01029	C4b	Complement C4-B [OS=Mus musculus]	0	12.904	3	3	6	3
Q9CYN2	Spcs2	Signal peptidase complex subunit 2 [OS=Mus musculus]	0	12.89	8	1	1	1
Q91YU6	Lzts2	Leucine zipper putative tumor suppressor 2 [OS=Mus musculus]	0	12.841	4	3	3	3
Q5SSK3	Tefm	Transcription elongation factor, mitochondrial [OS=Mus musculus]	0	12.836	11	3	3	3
O70252	Hmox2	Heme oxygenase 2 [OS=Mus musculus]	0	12.814	10	2	2	2
Q9D4H8	Cul2	Cullin-2 [OS=Mus musculus]	0	12.783	4	3	4	3
Q8VEJ9	Vps4a	Vacuolar protein sorting-associated protein 4A [OS=Mus musculus]	0	12.757	9	4	4	4
Q9CVI2	Fam133b	Protein FAM133B [OS=Mus musculus]	0	12.756	17	3	4	3
Q3UHH1	Zswim8	Zinc finger SWIM domain-containing protein 8 [OS=Mus musculus]	0	12.736	1	2	2	2
Q9Z2Q5	Mrpl40	39S ribosomal protein L40, mitochondrial [OS=Mus musculus]	0	12.728	21	3	3	3
P62858	Rps28	40S ribosomal protein S28 [OS=Mus musculus]	0	12.722	30	2	7	2
Q3TIR3	Ric8a	Synembryn-A [OS=Mus musculus]	0	12.704	5	2	4	2
Q78PY7	Snd1	staphylococcal nuclease domain-containing protein 1 [OS=Mus musculus]	0	12.684	7	6	7	6
P26443	Glud1	Glutamate dehydrogenase 1, mitochondrial [OS=Mus musculus]	0	12.58	8	4	5	4
Q6ZQ12	Ninl	Ninein-like protein [OS=Mus musculus]	0	12.572	4	6	6	6
Q64523	H2ac20	Histone H2A type 2-C [OS=Mus musculus]	0	12.558	22	2	6	1
Q6IE21	Otud6a	OTU domain-containing protein 6A [OS=Mus musculus]	0	12.527	10	3	4	3
Q80UM3	Naa15	N-alpha-acetyltransferase 15, NatA auxiliary subunit [OS=Mus musculus]	0	12.526	5	5	8	4
Q8BGH4	Reep1	Receptor expression-enhancing protein 1 [OS=Mus musculus]	0	12.523	19	3	4	3
Q99ME2	Wdr6	WD repeat-containing protein 6 [OS=Mus musculus]	0	12.518	5	4	5	4
Q9CQY5	Magt1	Magnesium transporter protein 1 [OS=Mus musculus]	0	12.5	13	4	5	4
Q9JIW9	Ralb	Ras-related protein Ral-B [OS=Mus musculus]	0	12.494	17	4	6	2
Q07231	Zscan21	zinc finger and SCAN domain-containing protein 21 [OS=Mus musculus]	0	12.41	7	3	4	3
Q8K4X7	Agpat4	1-acyl-sn-glycerol-3-phosphate acyltransferase delta [OS=Mus musculus]	0	12.408	8	3	4	3
Q9DCW4	Etfb	electron transfer flavoprotein subunit beta [OS=Mus musculus]	0	12.406	20	4	4	4
P18653	Rps6ka1	Ribosomal protein S6 kinase alpha-1 [OS=Mus musculus]	0	12.363	7	4	5	1
Q9Z0P5	Twf2	Twinfilin-2 [OS=Mus musculus]	0	12.357	10	2	2	2
Q8R418	Dicer1	endoribonuclease Dicer [OS=Mus musculus]	0	12.318	2	4	5	4
Q8BU14	Sec62	translocation protein sec62 [OS=Mus musculus]	0	12.246	10	4	5	4
Q9JII5	Dazap1	DAZ-associated protein 1 [OS=Mus musculus]	0	12.245	8	2	2	2
P45481	Crebbp	CREB-binding protein [OS=Mus musculus]	0	12.243	2	3	5	3
Q3TTP0	Shcbp1l	Testicular spindle-associated protein SHCBP1L [OS=Mus musculus]	0	12.197	6	3	3	3
Q9QZH3	Ppie	Peptidyl-prolyl cis-trans isomerase E [OS=Mus musculus]	0	12.132	8	1	2	1
Q8CH72	Trim32	E3 ubiquitin-protein ligase TRIM32 [OS=Mus musculus]	0	12.121	2	1	2	1
P32037	Slc2a3	Solute carrier family 2, facilitated glucose transporter member 3 [OS=Mus musculus]	0	12.108	5	2	3	2
Q9WVJ2	Psmd13	26S proteasome non-ATPase regulatory subunit 13 [OS=Mus musculus]	0	12.106	8	3	5	3
Q8BVE3	Atp6v1h	V-type proton ATPase subunit H [OS=Mus musculus]	0	12.054	4	1	2	1
P61924	Copz1	Coatomer subunit zeta-1 [OS=Mus musculus]	0	12.048	19	2	2	2
P62962	Pfn1	profilin-1 [OS=Mus musculus]	0	12.035	24	3	3	3
Q8C0J6	Sowahc	ankyrin repeat domain-containing protein SOWAHC [OS=Mus musculus]	0	12.021	7	3	3	3
Q6RT24	Cenpe	Centromere-associated protein E [OS=Mus musculus]	0	12.016	2	4	5	4
Q6PCL9	Papolg	Poly(A) polymerase gamma [OS=Mus musculus]	0	12.003	9	4	5	4
Q921G6	Lrch4	Leucine-rich repeat and calponin homology domain-containing protein 4 [OS=Mus musculus]	0	11.971	9	3	3	3
O88384	Vti1b	vesicle transport through interaction with t-SNAREs homolog 1B [OS=Mus musculus]	0	11.969	18	4	6	4
Q99JW4	Lims1	LIM and senescent cell antigen-like-containing domain protein 1 [OS=Mus musculus]	0	11.968	12	4	6	4
P53395	Dbt	Lipoamide acyltransferase component of branched-chain alpha-keto acid dehydrogenase complex, mitochondrial [OS=Mus musculus]	0	11.948	10	4	8	4
Q8CGF6	Wdr47	WD repeat-containing protein 47 [OS=Mus musculus]	0	11.94	4	4	6	4
Q8C726	Btbd9	BTB/POZ domain-containing protein 9 [OS=Mus musculus]	0	11.939	7	3	4	3
Q8VE70	Pdcd10	programmed cell death protein 10 [OS=Mus musculus]	0	11.916	28	4	6	4
Q8K021	Scamp1	Secretory carrier-associated membrane protein 1 [OS=Mus musculus]	0	11.897	18	3	3	3
O35900	Lsm2	U6 snRNA-associated Sm-like protein LSm2 [OS=Mus musculus]	0	11.872	20	1	2	1
Q8R5C5	Actr1b	Beta-centractin [OS=Mus musculus]	0	11.867	13	3	3	1
A6H5Z3	Exoc6b	Exocyst complex component 6B [OS=Mus musculus]	0	11.866	4	3	4	2
A0AUP1	Ccdc112	Coiled-coil domain-containing protein 112 [OS=Mus musculus]	0	11.844	7	3	4	3
Q9JIQ3	Diablo	Diablo homolog, mitochondrial [OS=Mus musculus]	0	11.835	24	3	4	3
Q8R0S2	Iqsec1	IQ motif and SEC7 domain-containing protein 1 [OS=Mus musculus]	0	11.81	3	2	2	2
Q7TMF2	Eri1	3'-5' exoribonuclease 1 [OS=Mus musculus]	0	11.794	9	3	6	3
O88958	Gnpda1	glucosamine-6-phosphate isomerase 1 [OS=Mus musculus]	0	11.762	11	3	3	3
Q8BSF4	Pisd	Phosphatidylserine decarboxylase proenzyme, mitochondrial [OS=Mus musculus]	0	11.748	10	4	6	4
P27600	Gna12	Guanine nucleotide-binding protein subunit alpha-12 [OS=Mus musculus]	0	11.72	8	3	12	2
Q9R0P4	Smap	Small acidic protein [OS=Mus musculus]	0	11.629	9	1	1	1
O88967	Yme1l1	ATP-dependent zinc metalloprotease YME1L1 [OS=Mus musculus]	0	11.604	7	4	4	4
Q61586	Gpam	Glycerol-3-phosphate acyltransferase 1, mitochondrial [OS=Mus musculus]	0	11.572	5	3	4	3
Q5VCS6	Tdrd5	Tudor domain-containing protein 5 [OS=Mus musculus]	0	11.569	6	3	3	3
Q9DCN2	Cyb5r3	NADH-cytochrome b5 reductase 3 [OS=Mus musculus]	0	11.567	11	3	4	3
Q8VEG4	Exd2	Exonuclease 3'-5' domain-containing protein 2 [OS=Mus musculus]	0	11.517	4	2	4	2
Q6A0D4	Rftn1	raftlin [OS=Mus musculus]	0	11.5	8	3	3	3
A2BDX3	Mocs3	Adenylyltransferase and sulfurtransferase MOCS3 [OS=Mus musculus]	0	11.498	5	2	5	2
Q8VI75	Ipo4	Importin-4 [OS=Mus musculus]	0	11.487	5	4	4	4
Q91VE6	Nifk	MKI67 FHA domain-interacting nucleolar phosphoprotein [OS=Mus musculus]	0	11.475	6	1	1	1
Q8C5Q4	Grsf1	G-rich sequence factor 1 [OS=Mus musculus]	0	11.468	6	2	2	2
Q60692	Psmb6	Proteasome subunit beta type-6 [OS=Mus musculus]	0	11.467	18	4	9	4
P34152	Ptk2	Focal adhesion kinase 1 [OS=Mus musculus]	0	11.466	2	2	3	2
Q8BQ30	Ppp1r18	Phostensin [OS=Mus musculus]	0	11.432	7	4	4	4
O88455	Dhcr7	7-dehydrocholesterol reductase [OS=Mus musculus]	0	11.43	7	2	2	2
Q8K2X3	Stn1	CST complex subunit STN1 [OS=Mus musculus]	0	11.381	6	2	3	2
Q91V04	Tram1	Translocating chain-associated membrane protein 1 [OS=Mus musculus]	0	11.364	4	1	2	1
Q3TMW1	Ccdc102a	Coiled-coil domain-containing protein 102A [OS=Mus musculus]	0	11.339	8	3	5	3
Q3UB74	Tbrg1	Transforming growth factor beta regulator 1 [OS=Mus musculus]	0	11.327	7	2	3	2
O55128	Sap18	Histone deacetylase complex subunit SAP18 [OS=Mus musculus]	0	11.317	25	3	5	3
Q9JK23	Psmg1	Proteasome assembly chaperone 1 [OS=Mus musculus]	0	11.31	8	2	4	2
Q9D3B1	Hacd2	Very-long-chain (3R)-3-hydroxyacyl-CoA dehydratase 2 [OS=Mus musculus]	0	11.308	13	3	5	3
P97760	Polr2c	DNA-directed RNA polymerase II subunit RPB3 [OS=Mus musculus]	0	11.27	11	2	4	2
Q9CQU3	Rer1	Protein RER1 [OS=Mus musculus]	0	11.256	9	1	2	1
Q80XL6	Acad11	acyl-CoA dehydrogenase family member 11 [OS=Mus musculus]	0	11.216	7	5	6	5
Q8BKT8	Haus7	HAUS augmin-like complex subunit 7 [OS=Mus musculus]	0	11.216	13	3	3	3
Q922P9	Glyr1	Putative oxidoreductase GLYR1 [OS=Mus musculus]	0	11.17	4	2	3	2
P97440	Slbp	Histone RNA hairpin-binding protein [OS=Mus musculus]	0	11.166	12	3	3	3
Q9EQQ2	Yipf5	Protein YIPF5 [OS=Mus musculus]	0	11.155	8	2	4	2
Q8BGZ4	Cdc23	cell division cycle protein 23 homolog [OS=Mus musculus]	0	11.145	8	4	5	4
Q3UV17	Krt76	Keratin, type II cytoskeletal 2 oral [OS=Mus musculus]	0	11.124	5	3	9	1
Q9Z2E1	Mbd2	Methyl-CpG-binding domain protein 2 [OS=Mus musculus]	0	11.074	9	3	3	2
Q64374	Rgn	Regucalcin [OS=Mus musculus]	0	11.069	10	2	2	2
Q9D0I4	Stx17	Syntaxin-17 [OS=Mus musculus]	0	11.038	9	3	3	2
P61027	Rab10	ras-related protein rab-10 [OS=Mus musculus]	0	11.03	11	2	4	1
Q9JM96	Cdc42ep4	Cdc42 effector protein 4 [OS=Mus musculus]	0	11.025	10	2	2	2
Q8BHN1	Txlng	Gamma-taxilin [OS=Mus musculus]	0	11.006	9	3	4	3
Q9D0L7	Armc10	Armadillo repeat-containing protein 10 [OS=Mus musculus]	0	11.001	12	2	3	2
Q99MR1	Gigyf1	GRB10-interacting GYF protein 1 [OS=Mus musculus]	0	10.941	3	2	3	2
Q91X83	Mat1a	S-adenosylmethionine synthase isoform type-1 [OS=Mus musculus]	0	10.938	7	2	3	1
Q00899	Yy1	Transcriptional repressor protein YY1 [OS=Mus musculus]	0	10.937	8	4	6	4
Q9CQE6	Asf1a	Histone chaperone ASF1A [OS=Mus musculus]	0	10.909	11	2	4	2
Q3UQU0	Brd9	Bromodomain-containing protein 9 [OS=Mus musculus]	0	10.895	8	3	5	3
Q91X84	Crtc3	CREB-regulated transcription coactivator 3 [OS=Mus musculus]	0	10.894	7	3	3	3
Q3UHK8	Tnrc6a	Trinucleotide repeat-containing gene 6A protein [OS=Mus musculus]	0	10.886	4	5	5	5
Q9WTY1	Pdcd7	Programmed cell death protein 7 [OS=Mus musculus]	0	10.863	6	2	3	2
P28654	Dcn	decorin [OS=Mus musculus]	0	10.834	7	2	2	2
Q71LX4	Tln2	Talin-2 [OS=Mus musculus]	0	10.832	2	4	4	1
Q9DC29	Abcb6	ATP-binding cassette sub-family B member 6, mitochondrial [OS=Mus musculus]	0	10.825	2	1	1	1
O08716	Fabp9	Fatty acid-binding protein 9 [OS=Mus musculus]	0	10.797	19	2	3	2
Q61655	Ddx19a	ATP-dependent RNA helicase DDX19A [OS=Mus musculus]	0	10.792	5	2	4	1
Q9CQU5	Zwint	ZW10 interactor [OS=Mus musculus]	0	10.79	14	2	3	2
Q9D024	Ccdc47	Coiled-coil domain-containing protein 47 [OS=Mus musculus]	0	10.777	5	2	2	2
P50580	Pa2g4	proliferation-associated protein 2G4 [OS=Mus musculus]	0	10.774	9	4	5	4
Q9CXX0	Hyls1	Hydrolethalus syndrome protein 1 homolog [OS=Mus musculus]	0	10.77	10	2	2	2
P0C913	1500009L16Rik	Overexpressed in colon carcinoma 1 protein homolog [OS=Mus musculus]	0	10.736	35	1	1	1
E9PY46	Ift140	Intraflagellar transport protein 140 homolog [OS=Mus musculus]	0	10.731	3	3	4	3
Q8K2A1	Gulp1	PTB domain-containing engulfment adapter protein 1 [OS=Mus musculus]	0	10.716	11	3	4	3
Q61263	Soat1	sterol O-acyltransferase 1 [OS=Mus musculus]	0	10.699	6	3	8	3
Q9WVB4	Slit3	Slit homolog 3 protein [OS=Mus musculus]	0	10.686	2	2	2	2
Q8BVW3	Trim14	Tripartite motif-containing protein 14 [OS=Mus musculus]	0	10.685	8	3	4	3
Q3UQ84	Tars2	Threonine--tRNA ligase, mitochondrial [OS=Mus musculus]	0	10.668	5	4	5	4
Q9WTU0	Phf2	lysine-specific demethylase phf2 [OS=Mus musculus]	0	10.653	4	3	3	2
Q6IME9	Krt72	Keratin, type II cytoskeletal 72 [OS=Mus musculus]	0	10.647	5	3	7	1
Q91ZR2	Snx18	Sorting nexin-18 [OS=Mus musculus]	0	10.602	5	3	4	3
Q8JZQ2	Afg3l2	AFG3-like protein 2 [OS=Mus musculus]	0	10.585	3	3	4	2
Q9ESB3	Hrg	Histidine-rich glycoprotein [OS=Mus musculus]	0	10.578	6	3	4	3
P23198	Cbx3	chromobox protein homolog 3 [OS=Mus musculus]	0	10.57	8	1	1	1
Q921H8	Acaa1a	3-ketoacyl-CoA thiolase A, peroxisomal [OS=Mus musculus]	0	10.51	10	2	2	2
P08207	S100a10	Protein S100-A10 [OS=Mus musculus]	0	10.491	28	2	2	2
Q04997	Inha	Inhibin alpha chain [OS=Mus musculus]	0	10.441	11	2	2	2
Q9D023	Mpc2	Mitochondrial pyruvate carrier 2 [OS=Mus musculus]	0	10.414	23	3	6	3
P48758	Cbr1	Carbonyl reductase [NADPH] 1 [OS=Mus musculus]	0	10.41	14	3	3	3
P54822	Adsl	adenylosuccinate lyase [OS=Mus musculus]	0	10.4	10	4	4	4
Q8BU88	Mrpl22	39S ribosomal protein L22, mitochondrial [OS=Mus musculus]	0	10.381	18	3	3	3
Q9DBB4	Naa16	N-alpha-acetyltransferase 16, NatA auxiliary subunit [OS=Mus musculus]	0	10.376	3	2	5	1
Q8BX09	Rbbp5	Retinoblastoma-binding protein 5 [OS=Mus musculus]	0	10.341	9	4	5	4
Q9R0B7	Znf346	Zinc finger protein 346 [OS=Mus musculus]	0	10.338	11	2	4	2
Q62425	Ndufa4	Cytochrome c oxidase subunit NDUFA4 [OS=Mus musculus]	0	10.319	38	3	4	3
Q922U1	Prpf3	U4/U6 small nuclear ribonucleoprotein Prp3 [OS=Mus musculus]	0	10.272	7	5	8	5
Q9QXA5	Lsm4	U6 snRNA-associated Sm-like protein LSm4 [OS=Mus musculus]	0	10.252	18	3	3	3
Q9CWX9	Ddx47	Probable ATP-dependent RNA helicase DDX47 [OS=Mus musculus]	0	10.247	7	3	4	3
Q8CI61	Bag4	BAG family molecular chaperone regulator 4 [OS=Mus musculus]	0	10.217	6	2	2	2
P26516	Psmd7	26S proteasome non-ATPase regulatory subunit 7 [OS=Mus musculus]	0	10.216	13	3	3	3
Q6ZQK0	Ncapd3	condensin-2 complex subunit D3 [OS=Mus musculus]	0	10.21	2	2	2	2
Q69ZZ9	Kiaa0754	Uncharacterized protein KIAA0754 [OS=Mus musculus]	0	10.188	4	3	4	3
Q8K268	Abcf3	ATP-binding cassette sub-family F member 3 [OS=Mus musculus]	0	10.182	4	2	3	2
Q8VBV3	Exosc2	Exosome complex component Rrp4 [OS=Mus musculus]	0	10.181	10	2	3	2
Q9JLJ2	Aldh9a1	4-trimethylaminobutyraldehyde dehydrogenase [OS=Mus musculus]	0	10.171	7	3	4	3
Q9D9C7	1700102P08Rik	uncharacterized protein C3orf62 homolog [OS=Mus musculus]	0	10.166	5	1	2	1
Q6NXJ0	Wwc2	Protein WWC2 [OS=Mus musculus]	0	10.164	3	3	4	3
P83887	Tubg1	tubulin gamma-1 chain [OS=Mus musculus]	0	10.125	9	4	5	4
A2BH40	Arid1a	AT-rich interactive domain-containing protein 1A [OS=Mus musculus]	0	10.093	2	3	3	3
Q9D198	Syf2	Pre-mRNA-splicing factor syf2 [OS=Mus musculus]	0	10.044	21	3	4	3
Q01730	Rsu1	Ras suppressor protein 1 [OS=Mus musculus]	0	10.02	9	2	2	2
Q9QZM0	Ubqln2	Ubiquilin-2 [OS=Mus musculus]	0	10.017	3	1	1	1
P46978	Stt3a	Dolichyl-diphosphooligosaccharide--protein glycosyltransferase subunit STT3A [OS=Mus musculus]	0	10.004	5	3	7	3
P62897	Cycs	Cytochrome c, somatic [OS=Mus musculus]	0	9.964	18	2	3	2
P53994	Rab2a	Ras-related protein Rab-2A [OS=Mus musculus]	0	9.946	12	2	2	2
Q921X9	Pdia5	Protein disulfide-isomerase A5 [OS=Mus musculus]	0	9.904	6	2	2	2
Q3UJU9	Rmdn3	Regulator of microtubule dynamics protein 3 [OS=Mus musculus]	0	9.884	9	3	5	3
Q8VC51	Wrap53	Telomerase Cajal body protein 1 [OS=Mus musculus]	0	9.864	5	2	4	2
O35099	Map3k5	Mitogen-activated protein kinase kinase kinase 5 [OS=Mus musculus]	0	9.828	3	3	3	2
Q8R344	Ccdc12	Coiled-coil domain-containing protein 12 [OS=Mus musculus]	0	9.801	14	1	1	1
Q99KI0	Aco2	Aconitate hydratase, mitochondrial [OS=Mus musculus]	0	9.791	3	3	3	3
Q9D0W5	Ppil1	Peptidyl-prolyl cis-trans isomerase-like 1 [OS=Mus musculus]	0	9.752	25	3	3	3
Q5ND04	Hsf5	heat shock factor protein 5 [OS=Mus musculus]	0	9.747	2	1	1	1
P19157	Gstp1	Glutathione S-transferase P 1 [OS=Mus musculus]	0	9.74	9	2	2	2
Q6DFV1	Ncapg2	condensin-2 complex subunit G2 [OS=Mus musculus]	0	9.701	4	3	3	3
P16330	Cnp	2',3'-cyclic-nucleotide 3'-phosphodiesterase [OS=Mus musculus]	0	9.686	9	3	3	3
Q91WB7	Ubtd1	Ubiquitin domain-containing protein 1 [OS=Mus musculus]	0	9.613	11	2	2	2
Q80TN4	Dnajc16	DnaJ homolog subfamily C member 16 [OS=Mus musculus]	0	9.604	3	2	2	2
Q05186	Rcn1	Reticulocalbin-1 [OS=Mus musculus]	0	9.594	6	2	2	2
P62878	Rbx1	E3 ubiquitin-protein ligase RBX1 [OS=Mus musculus]	0	9.585	25	2	3	2
Q9JJ66	Cdc20	cell division cycle protein 20 homolog [OS=Mus musculus]	0	9.572	5	1	1	1
Q6NSQ7	Ltv1	protein LTV1 homolog [OS=Mus musculus]	0	9.542	9	3	3	3
Q9CZW4	Acsl3	long-chain-fatty-acid--CoA ligase 3 [OS=Mus musculus]	0	9.528	6	3	3	3
P62869	Elob	Elongin-B [OS=Mus musculus]	0	9.507	25	3	5	3
Q08093	Cnn2	Calponin-2 [OS=Mus musculus]	0	9.506	12	3	3	2
P52825	Cpt2	Carnitine O-palmitoyltransferase 2, mitochondrial [OS=Mus musculus]	0	9.497	5	2	3	2
Q9CWX4	Rpusd4	Mitochondrial RNA pseudouridine synthase RPUSD4 [OS=Mus musculus]	0	9.493	4	1	1	1
Q9CRB2	Nhp2	H/ACA ribonucleoprotein complex subunit 2 [OS=Mus musculus]	0	9.482	10	1	3	1
Q5U458	Dnajc11	DnaJ homolog subfamily C member 11 [OS=Mus musculus]	0	9.467	6	2	3	2
Q3U186	Rars2	probable arginine--tRNA ligase, mitochondrial [OS=Mus musculus]	0	9.465	3	1	1	1
O88796	Rpp30	ribonuclease P protein subunit p30 [OS=Mus musculus]	0	9.459	10	3	8	3
Q6ZPJ3	Ube2o	(E3-independent) E2 ubiquitin-conjugating enzyme UBE2O [OS=Mus musculus]	0	9.448	3	3	3	3
Q62351	Tfrc	Transferrin receptor protein 1 [OS=Mus musculus]	0	9.44	3	2	2	2
Q9JJF3	Riox1	ribosomal oxygenase 1 [OS=Mus musculus]	0	9.418	7	3	5	3
Q99KV1	Dnajb11	DnaJ homolog subfamily B member 11 [OS=Mus musculus]	0	9.416	7	2	3	2
P62915	Gtf2b	Transcription initiation factor IIB [OS=Mus musculus]	0	9.39	13	3	4	3
Q9CZU6	Cs	citrate synthase, mitochondrial [OS=Mus musculus]	0	9.377	6	3	4	3
P63321	Rala	Ras-related protein Ral-A [OS=Mus musculus]	0	9.367	16	3	5	1
Q8C1D8	Iws1	protein IWS1 homolog [OS=Mus musculus]	0	9.355	4	2	2	2
P47955	Rplp1	60S acidic ribosomal protein P1 [OS=Mus musculus]	0	9.35	29	2	2	2
Q62426	Cstb	Cystatin-B [OS=Mus musculus]	0	9.34	33	2	2	2
O35648	Cetn3	Centrin-3 [OS=Mus musculus]	0	9.34	12	1	1	1
Q99JI6	Rap1b	Ras-related protein Rap-1b [OS=Mus musculus]	0	9.323	11	2	4	2
A2AJI0	Map7d1	MAP7 domain-containing protein 1 [OS=Mus musculus]	0	9.314	4	4	5	4
E9PV87	Talpid3	protein TALPID3 [OS=Mus musculus]	0	9.306	2	2	3	2
Q0VG62	Rbis	Uncharacterized protein C8orf59 homolog [OS=Mus musculus]	0	9.292	22	3	3	3
Q8R016	Blmh	bleomycin hydrolase [OS=Mus musculus]	0	9.254	6	3	4	3
Q921J2	Rheb	GTP-binding protein rheb [OS=Mus musculus]	0	9.252	15	2	4	2
Q9EST3	Eif4enif1	Eukaryotic translation initiation factor 4E transporter [OS=Mus musculus]	0	9.25	5	3	3	3
Q99MI1	Erc1	ELKS/Rab6-interacting/CAST family member 1 [OS=Mus musculus]	0	9.231	4	4	4	4
Q9CX00	Ist1	IST1 homolog [OS=Mus musculus]	0	9.214	10	3	5	3
Q9D753	Exosc8	Exosome complex component RRP43 [OS=Mus musculus]	0	9.2	7	1	1	1
Q921L3	Tmco1	Calcium load-activated calcium channel [OS=Mus musculus]	0	9.188	17	3	3	3
Q62348	Tsn	Translin [OS=Mus musculus]	0	9.182	15	2	2	2
Q9EPK7	Xpo7	exportin-7 [OS=Mus musculus]	0	9.127	4	2	3	2
Q8R5K4	Nol6	Nucleolar protein 6 [OS=Mus musculus]	0	9.053	4	3	3	3
O88441	Mtx2	Metaxin-2 [OS=Mus musculus]	0	9.05	5	1	1	1
P09055	Itgb1	Integrin beta-1 [OS=Mus musculus]	0	9.043	5	3	3	3
Q9R0I7	Ylpm1	YLP motif-containing protein 1 [OS=Mus musculus]	0	9.021	2	1	1	1
Q6A098	Secisbp2l	Selenocysteine insertion sequence-binding protein 2-like [OS=Mus musculus]	0	9.017	3	2	4	2
Q7TPS5	C2cd5	C2 domain-containing protein 5 [OS=Mus musculus]	0	9.004	2	1	2	1
Q811D0	Dlg1	Disks large homolog 1 [OS=Mus musculus]	0	8.999	6	4	4	4
Q6P9R2	Oxsr1	Serine/threonine-protein kinase OSR1 [OS=Mus musculus]	0	8.982	4	2	2	2
Q8BUN5	Smad3	Mothers against decapentaplegic homolog 3 [OS=Mus musculus]	0	8.975	6	2	6	1
P14602	Hspb1	Heat shock protein beta-1 [OS=Mus musculus]	0	8.972	16	2	2	2
Q9QX15	Clca3a1	Calcium-activated chloride channel regulator 3A-1 [OS=Mus musculus]	0	8.97	3	2	2	2
Q8BHJ9	Slu7	Pre-mRNA-splicing factor SLU7 [OS=Mus musculus]	0	8.969	4	3	4	3
Q8BMP6	Acbd3	Golgi resident protein GCP60 [OS=Mus musculus]	0	8.967	11	3	3	3
Q8R349	Cdc16	cell division cycle protein 16 homolog [OS=Mus musculus]	0	8.919	6	3	4	3
Q9D1M4	Eef1e1	Eukaryotic translation elongation factor 1 epsilon-1 [OS=Mus musculus]	0	8.891	11	2	3	2
O35864	Cops5	COP9 signalosome complex subunit 5 [OS=Mus musculus]	0	8.875	5	2	3	2
Q8VDY9	Caap1	Caspase activity and apoptosis inhibitor 1 [OS=Mus musculus]	0	8.868	9	3	4	3
P47791	Gsr	Glutathione reductase, mitochondrial [OS=Mus musculus]	0	8.862	7	2	3	2
P61407	Tdrd6	Tudor domain-containing protein 6 [OS=Mus musculus]	0	8.848	1	2	3	2
Q61699	Hsph1	Heat shock protein 105 kDa [OS=Mus musculus]	0	8.844	4	3	4	3
Q9CQP0	Mrpl33	39S ribosomal protein L33, mitochondrial [OS=Mus musculus]	0	8.84	51	3	5	3
Q91YJ5	Mtif2	Translation initiation factor IF-2, mitochondrial [OS=Mus musculus]	0	8.832	4	2	4	2
O70579	Slc25a17	peroxisomal membrane protein PMP34 [OS=Mus musculus]	0	8.826	12	4	4	4
Q9CXR1	Dhrs7	Dehydrogenase/reductase SDR family member 7 [OS=Mus musculus]	0	8.813	9	3	4	3
Q52KB6	C2cd3	C2 domain-containing protein 3 [OS=Mus musculus]	0	8.801	1	2	3	2
Q9CPQ3	Tomm22	Mitochondrial import receptor subunit TOM22 homolog [OS=Mus musculus]	0	8.798	15	1	4	1
Q9WTK5	Nfkb2	Nuclear factor NF-kappa-B p100 subunit [OS=Mus musculus]	0	8.784	4	2	2	2
Q8VCM7	Fgg	Fibrinogen gamma chain [OS=Mus musculus]	0	8.784	5	2	3	2
Q9QVN7	Tcea2	transcription elongation factor A protein 2 [OS=Mus musculus]	0	8.77	8	2	4	1
Q8CCB4	Vps53	Vacuolar protein sorting-associated protein 53 homolog [OS=Mus musculus]	0	8.768	3	2	2	2
Q8BVV7	Cep95	Centrosomal protein of 95 kDa [OS=Mus musculus]	0	8.768	4	3	4	3
Q8BH43	Wasf2	Wiskott-Aldrich syndrome protein family member 2 [OS=Mus musculus]	0	8.765	4	2	2	2
Q9R0Q7	Ptges3	Prostaglandin E synthase 3 [OS=Mus musculus]	0	8.752	24	3	3	3
O88848	Arl6	ADP-ribosylation factor-like protein 6 [OS=Mus musculus]	0	8.742	17	2	2	2
Q8BMS4	Coq3	Ubiquinone biosynthesis O-methyltransferase, mitochondrial [OS=Mus musculus]	0	8.74	5	1	1	1
Q8K2T8	Paf1	RNA polymerase II-associated factor 1 homolog [OS=Mus musculus]	0	8.737	5	2	2	2
O89112	Lancl1	LanC-like protein 1 [OS=Mus musculus]	0	8.736	6	2	4	2
Q9DB05	Napa	alpha-soluble nsf attachment protein [OS=Mus musculus]	0	8.727	9	2	2	2
P62311	Lsm3	U6 snRNA-associated Sm-like protein LSm3 [OS=Mus musculus]	0	8.706	41	3	5	3
Q9JK48	Sh3glb1	Endophilin-B1 [OS=Mus musculus]	0	8.698	4	1	1	1
Q9DAN8	Cst12	Cystatin-12 [OS=Mus musculus]	0	8.698	13	1	1	1
P28653	Bgn	biglycan [OS=Mus musculus]	0	8.697	4	1	1	1
Q8JZZ6	Ammecr1l	AMMECR1-like protein [OS=Mus musculus]	0	8.677	5	1	1	1
Q9EQI8	Mrpl46	39S ribosomal protein L46, mitochondrial [OS=Mus musculus]	0	8.66	8	2	2	2
Q9DB96	Ngdn	neuroguidin [OS=Mus musculus]	0	8.652	6	1	3	1
O54950	Prkag1	5'-AMP-activated protein kinase subunit gamma-1 [OS=Mus musculus]	0	8.626	8	2	2	2
Q91YJ3	Thyn1	Thymocyte nuclear protein 1 [OS=Mus musculus]	0	8.588	16	4	5	4
P70245	Ebp	3-beta-hydroxysteroid-delta(8),delta(7)-isomerase [OS=Mus musculus]	0	8.567	5	1	1	1
Q8K072	Reep4	Receptor expression-enhancing protein 4 [OS=Mus musculus]	0	8.561	16	3	3	3
Q91YU8	Ppan	suppressor of SWI4 1 homolog [OS=Mus musculus]	0	8.56	4	2	2	2
Q9DAK9	Phpt1	14 kDa phosphohistidine phosphatase [OS=Mus musculus]	0	8.539	16	1	1	1
Q3TLD5	Uri1	Unconventional prefoldin RPB5 interactor [OS=Mus musculus]	0	8.532	5	1	1	1
Q8R127	Sccpdh	saccharopine dehydrogenase-like oxidoreductase [OS=Mus musculus]	0	8.518	7	3	3	3
Q5U5Q9	Uimc1	BRCA1-A complex subunit RAP80 [OS=Mus musculus]	0	8.517	4	2	3	2
Q9DCH2	Pop7	Ribonuclease P protein subunit p20 [OS=Mus musculus]	0	8.507	16	2	3	2
P62069	Usp46	Ubiquitin carboxyl-terminal hydrolase 46 [OS=Mus musculus]	0	8.501	6	2	3	2
Q8R2V5	Adap2	arf-GAP with dual PH domain-containing protein 2 [OS=Mus musculus]	0	8.498	4	1	2	1
Q6ZPS6	Ankib1	Ankyrin repeat and IBR domain-containing protein 1 [OS=Mus musculus]	0	8.493	3	2	2	2
Q61335	Bcap31	B-cell receptor-associated protein 31 [OS=Mus musculus]	0	8.482	12	2	2	2
Q8BLH7	Hirip3	HIRA-interacting protein 3 [OS=Mus musculus]	0	8.388	7	3	3	3
P62746	Rhob	Rho-related GTP-binding protein RhoB [OS=Mus musculus]	0	8.388	16	3	4	2
Q6P549	Inppl1	Phosphatidylinositol 3,4,5-trisphosphate 5-phosphatase 2 [OS=Mus musculus]	0	8.387	2	2	2	2
Q6ZPR1	Cfap97	Cilia- and flagella-associated protein 97 [OS=Mus musculus]	0	8.376	6	3	3	3
P54227	Stmn1	Stathmin [OS=Mus musculus]	0	8.374	15	2	5	2
Q60592	Mast2	microtubule-associated serine/threonine-protein kinase 2 [OS=Mus musculus]	0	8.333	2	2	2	2
P61211	Arl1	ADP-ribosylation factor-like protein 1 [OS=Mus musculus]	0	8.303	11	2	3	2
Q9CPW4	Arpc5	Actin-related protein 2/3 complex subunit 5 [OS=Mus musculus]	0	8.289	17	2	2	2
P24472	Gsta4	Glutathione S-transferase A4 [OS=Mus musculus]	0	8.281	11	3	3	2
Q9WUN2	Tbk1	Serine/threonine-protein kinase TBK1 [OS=Mus musculus]	0	8.275	2	1	1	1
Q9R0N0	Galk1	galactokinase [OS=Mus musculus]	0	8.265	7	2	2	2
Q9CR26	Vta1	Vacuolar protein sorting-associated protein VTA1 homolog [OS=Mus musculus]	0	8.252	11	2	3	2
Q8CIV8	Tbce	Tubulin-specific chaperone E [OS=Mus musculus]	0	8.247	5	2	3	2
Q9DC48	Cdc40	pre-mRNA-processing factor 17 [OS=Mus musculus]	0	8.246	6	2	3	2
Q9WV04	Kif9	Kinesin-like protein KIF9 [OS=Mus musculus]	0	8.221	3	2	2	1
Q9QYI6	Dnajb9	DnaJ homolog subfamily B member 9 [OS=Mus musculus]	0	8.22	7	1	1	1
Q5U4F6	Dync2i2	Wd repeat-containing protein 34 [OS=Mus musculus]	0	8.219	4	2	2	2
Q91VS8	Farp2	FERM, RhoGEF and pleckstrin domain-containing protein 2 [OS=Mus musculus]	0	8.219	3	3	4	3
Q9DCG9	Trmt112	Multifunctional methyltransferase subunit TRM112-like protein [OS=Mus musculus]	0	8.209	20	2	2	2
O88844	Idh1	Isocitrate dehydrogenase [NADP] cytoplasmic [OS=Mus musculus]	0	8.194	6	2	2	2
Q9Z0R4	Itsn1	Intersectin-1 [OS=Mus musculus]	0	8.182	1	2	4	1
Q80VP5	Mtrfr	Probable peptide chain release factor C12orf65 homolog, mitochondrial [OS=Mus musculus]	0	8.182	10	1	1	1
E9Q557	Dsp	Desmoplakin [OS=Mus musculus]	0	8.148	1	1	1	1
Q9CQR2	Rps21	40S ribosomal protein S21 [OS=Mus musculus]	0	8.136	28	2	2	2
Q8CD92	Ttc27	tetratricopeptide repeat protein 27 [OS=Mus musculus]	0	8.13	3	2	2	2
D3Z4R1	Hfm1	probable ATP-dependent DNA helicase HFM1 [OS=Mus musculus]	0	8.1	2	3	4	3
Q7TQE6	Maco1	macoilin [OS=Mus musculus]	0	8.057	3	2	2	2
Q8C6G8	Wdr26	WD repeat-containing protein 26 [OS=Mus musculus]	0	8.057	5	4	5	4
Q8R1I1	Uqcr10	cytochrome b-c1 complex subunit 9 [OS=Mus musculus]	0	8.036	27	1	1	1
Q9DBS1	Tmem43	Transmembrane protein 43 [OS=Mus musculus]	0	8.018	9	3	4	3
Q9D5T7	Hormad1	HORMA domain-containing protein 1 [OS=Mus musculus]	0	8.004	7	2	2	2
Q04690	Nf1	Neurofibromin [OS=Mus musculus]	0	7.996	1	2	2	2
P35505	Fah	Fumarylacetoacetase [OS=Mus musculus]	0	7.996	11	2	2	2
Q8K4L0	Ddx54	ATP-dependent RNA helicase DDX54 [OS=Mus musculus]	0	7.991	2	1	1	1
Q91WJ8	Fubp1	Far upstream element-binding protein 1 [OS=Mus musculus]	0	7.988	3	2	2	1
O35231	Kifc3	Kinesin-like protein KIFC3 [OS=Mus musculus]	0	7.945	3	2	3	1
Q69ZA1	Cdk13	Cyclin-dependent kinase 13 [OS=Mus musculus]	0	7.945	3	4	4	3
Q9CU65	Zmym2	Zinc finger MYM-type protein 2 [OS=Mus musculus]	0	7.936	3	3	3	3
Q8BGQ7	Aars1	Alanine--tRNA ligase, cytoplasmic [OS=Mus musculus]	0	7.905	5	3	3	3
Q5I043	Usp28	Ubiquitin carboxyl-terminal hydrolase 28 [OS=Mus musculus]	0	7.891	2	2	2	2
Q8K1H1	Tdrd7	tudor domain-containing protein 7 [OS=Mus musculus]	0	7.856	4	4	6	4
Q8JZN5	Acad9	Acyl-CoA dehydrogenase family member 9, mitochondrial [OS=Mus musculus]	0	7.854	2	1	1	1
Q6PHN9	Rab35	Ras-related protein Rab-35 [OS=Mus musculus]	0	7.852	10	2	2	1
Q9EP69	Sacm1l	Phosphatidylinositide phosphatase SAC1 [OS=Mus musculus]	0	7.852	4	2	2	2
Q9EPC1	Parva	alpha-parvin [OS=Mus musculus]	0	7.85	7	2	3	2
P55258	Rab8a	Ras-related protein Rab-8A [OS=Mus musculus]	0	7.831	12	2	3	1
P19783	Cox4i1	Cytochrome c oxidase subunit 4 isoform 1, mitochondrial [OS=Mus musculus]	0	7.809	11	1	1	1
Q8CFE3	Rcor1	REST corepressor 1 [OS=Mus musculus]	0	7.772	4	2	2	2
Q52KE7	Ccnl1	Cyclin-L1 [OS=Mus musculus]	0	7.734	3	1	2	1
Q6PFR5	Tra2a	Transformer-2 protein homolog alpha [OS=Mus musculus]	0	7.707	7	2	3	2
O08759	Ube3a	Ubiquitin-protein ligase E3A [OS=Mus musculus]	0	7.705	3	2	2	2
Q5FWH2	Unkl	Putative E3 ubiquitin-protein ligase UNKL [OS=Mus musculus]	0	7.698	3	1	1	1
P16460	Ass1	Argininosuccinate synthase [OS=Mus musculus]	0	7.678	8	4	4	4
P20108	Prdx3	Thioredoxin-dependent peroxide reductase, mitochondrial [OS=Mus musculus]	0	7.673	10	2	2	2
Q6ZWM4	Lsm8	U6 snRNA-associated Sm-like protein LSm8 [OS=Mus musculus]	0	7.668	28	2	2	2
Q91YK2	Rrp1b	Ribosomal RNA processing protein 1 homolog B [OS=Mus musculus]	0	7.658	4	2	3	2
Q9CXU9	Eif1b	eukaryotic translation initiation factor 1b [OS=Mus musculus]	0	7.654	37	2	2	2
Q9D328	Tmem35a	Transmembrane protein 35A [OS=Mus musculus]	0	7.653	5	1	2	1
Q9R1P3	Psmb2	proteasome subunit beta type-2 [OS=Mus musculus]	0	7.65	14	2	2	2
Q64737	Gart	trifunctional purine biosynthetic protein adenosine-3 [OS=Mus musculus]	0	7.648	3	3	5	3
Q9Z129	Recql	ATP-dependent DNA helicase Q1 [OS=Mus musculus]	0	7.64	5	3	5	3
P97452	Bop1	Ribosome biogenesis protein BOP1 [OS=Mus musculus]	0	7.636	8	3	3	3
Q8BSY0	Asph	Aspartyl/Asparaginyl beta-hydroxylase [OS=Mus musculus]	0	7.625	3	2	2	2
Q9CYL5	Glipr2	Golgi-associated plant pathogenesis-related protein 1 [OS=Mus musculus]	0	7.616	17	2	3	2
Q3V050	Slc47a2	Multidrug and toxin extrusion protein 2 [OS=Mus musculus]	0	7.584	6	2	3	2
B1AUE5	Pex10	Peroxisome biogenesis factor 10 [OS=Mus musculus]	0	7.583	5	1	1	1
Q8BS45	Ttc26	intraflagellar transport protein 56 [OS=Mus musculus]	0	7.583	4	1	2	1
L0N7N1	Kif14	Kinesin-like protein KIF14 [OS=Mus musculus]	0	7.58	1	2	2	1
Q99LB0	Dnttip1	Deoxynucleotidyltransferase terminal-interacting protein 1 [OS=Mus musculus]	0	7.579	5	1	2	1
Q924W5	Smc6	structural maintenance of chromosomes protein 6 [OS=Mus musculus]	0	7.553	3	3	3	3
Q9R059	Fhl3	four and a half LIM domains protein 3 [OS=Mus musculus]	0	7.541	6	2	3	2
Q8R003	Mbnl3	Muscleblind-like protein 3 [OS=Mus musculus]	0	7.531	6	2	5	1
P97863	Nfib	Nuclear factor 1 B-type [OS=Mus musculus]	0	7.529	4	2	5	1
Q6VH22	Ift172	Intraflagellar transport protein 172 homolog [OS=Mus musculus]	0	7.528	2	4	4	4
G5E8Z2	Taf4b	Transcription initiation factor TFIID subunit 4B [OS=Mus musculus]	0	7.528	2	1	1	1
O54825	Bysl	Bystin [OS=Mus musculus]	0	7.521	6	3	4	3
Q8C0P5	Coro2a	Coronin-2A [OS=Mus musculus]	0	7.516	4	2	2	2
Q9ER69	Wtap	Pre-mRNA-splicing regulator WTAP [OS=Mus musculus]	0	7.51	3	1	1	1
Q04692	Smarcad1	SWI/SNF-related matrix-associated actin-dependent regulator of chromatin subfamily A containing DEAD/H box 1 [OS=Mus musculus]	0	7.498	3	3	3	3
Q80XP8	Fam76b	Protein FAM76B [OS=Mus musculus]	0	7.445	5	2	3	1
O88545	Cops6	COP9 signalosome complex subunit 6 [OS=Mus musculus]	0	7.432	7	2	3	2
Q8CHG7	Rapgef2	rap guanine nucleotide exchange factor 2 [OS=Mus musculus]	0	7.421	1	2	3	2
Q06185	Atp5me	ATP synthase subunit e, mitochondrial [OS=Mus musculus]	0	7.417	35	2	2	2
P70460	Vasp	Vasodilator-stimulated phosphoprotein [OS=Mus musculus]	0	7.413	6	2	2	2
Q8CBG9	Rnf170	E3 ubiquitin-protein ligase RNF170 [OS=Mus musculus]	0	7.404	8	2	2	2
P26638	Sars1	Serine--tRNA ligase, cytoplasmic [OS=Mus musculus]	0	7.393	6	3	4	3
P42125	Eci1	Enoyl-CoA delta isomerase 1, mitochondrial [OS=Mus musculus]	0	7.392	11	2	3	2
P54729	Nub1	NEDD8 ultimate buster 1 [OS=Mus musculus]	0	7.379	3	1	1	1
O88531	Ppt1	Palmitoyl-protein thioesterase 1 [OS=Mus musculus]	0	7.374	8	2	2	2
Q8R2N2	Utp4	U3 small nucleolar RNA-associated protein 4 homolog [OS=Mus musculus]	0	7.358	7	4	4	4
Q9Z1W9	Stk39	STE20/SPS1-related proline-alanine-rich protein kinase [OS=Mus musculus]	0	7.308	5	3	4	3
Q9R0P6	Sec11a	Signal peptidase complex catalytic subunit SEC11A [OS=Mus musculus]	0	7.305	11	2	3	2
Q8K2X8	Gtf2h5	general transcription factor IIH subunit 5 [OS=Mus musculus]	0	7.303	41	2	2	2
Q7TQI7	Abtb2	Ankyrin repeat and BTB/POZ domain-containing protein 2 [OS=Mus musculus]	0	7.282	2	2	2	2
P46718	Pdcd2	Programmed cell death protein 2 [OS=Mus musculus]	0	7.272	9	2	2	2
P42225	Stat1	signal transducer and activator of transcription 1 [OS=Mus musculus]	0	7.268	4	2	2	2
Q9WUD1	Stub1	STIP1 homology and U box-containing protein 1 [OS=Mus musculus]	0	7.241	10	3	3	3
Q9D1H7	Get4	Golgi to ER traffic protein 4 homolog [OS=Mus musculus]	0	7.195	8	2	4	2
Q8BVL9	Jakmip1	Janus kinase and microtubule-interacting protein 1 [OS=Mus musculus]	0	7.19	3	2	4	2
Q9DCX2	Atp5pd	ATP synthase subunit d, mitochondrial [OS=Mus musculus]	0	7.18	16	2	2	2
O88485	Dync1i1	cytoplasmic dynein 1 intermediate chain 1 [OS=Mus musculus]	0	7.171	5	2	2	2
A2A9I7	Dmrtb1	Doublesex- and mab-3-related transcription factor B1 [OS=Mus musculus]	0	7.171	12	3	5	3
P50518	Atp6v1e1	V-type proton ATPase subunit E 1 [OS=Mus musculus]	0	7.163	11	2	2	2
P21126	Ubl4a	Ubiquitin-like protein 4A [OS=Mus musculus]	0	7.121	11	2	2	2
Q9WUB3	Pygm	Glycogen phosphorylase, muscle form [OS=Mus musculus]	0	7.056	4	2	3	1
Q5ND52	Mrm3	rRNA methyltransferase 3, mitochondrial [OS=Mus musculus]	0	7.046	5	2	2	2
P61294	Rab6b	Ras-related protein Rab-6B [OS=Mus musculus]	0	7.032	8	2	3	2
Q5XJY4	Parl	Presenilins-associated rhomboid-like protein, mitochondrial [OS=Mus musculus]	0	7.016	5	1	1	1
Q9D1P4	Chordc1	cysteine and histidine-rich domain-containing protein 1 [OS=Mus musculus]	0	7.003	5	1	1	1
F8VPU2	Farp1	FERM, RhoGEF and pleckstrin domain-containing protein 1 [OS=Mus musculus]	0	7.001	2	2	3	2
Q9DC63	Fbxo3	F-box only protein 3 [OS=Mus musculus]	0	6.989	5	1	1	1
O35857	Timm44	Mitochondrial import inner membrane translocase subunit TIM44 [OS=Mus musculus]	0	6.965	2	1	1	1
Q0KL02	Trio	Triple functional domain protein [OS=Mus musculus]	0	6.947	1	2	3	2
Q8CHC4	Synj1	Synaptojanin-1 [OS=Mus musculus]	0	6.916	1	1	1	1
Q3U2V3	Nudt18	8-oxo-dGDP phosphatase NUDT18 [OS=Mus musculus]	0	6.898	5	1	1	1
Q9CXF4	Tbc1d15	TBC1 domain family member 15 [OS=Mus musculus]	0	6.883	4	2	2	2
Q8C181	Mbnl2	muscleblind-like protein 2 [OS=Mus musculus]	0	6.835	8	3	5	1
Q99LC3	Ndufa10	NADH dehydrogenase [ubiquinone] 1 alpha subcomplex subunit 10, mitochondrial [OS=Mus musculus]	0	6.833	3	1	1	1
P70268	Pkn1	serine/threonine-protein kinase N1 [OS=Mus musculus]	0	6.832	2	2	2	1
Q6PGG6	Gnl3l	Guanine nucleotide-binding protein-like 3-like protein [OS=Mus musculus]	0	6.826	3	1	1	1
P39876	Timp3	Metalloproteinase inhibitor 3 [OS=Mus musculus]	0	6.814	9	2	3	2
Q9CWE0	Mtfr1l	Mitochondrial fission regulator 1-like [OS=Mus musculus]	0	6.799	9	2	3	2
P37913	Lig1	DNA ligase 1 [OS=Mus musculus]	0	6.794	2	1	3	1
Q6IR42	Zcwpw1	Zinc finger CW-type PWWP domain protein 1 [OS=Mus musculus]	0	6.781	3	2	2	2
Q5U4C3	Scaf1	Splicing factor, arginine/serine-rich 19 [OS=Mus musculus]	0	6.774	2	2	2	2
O08919	Numbl	Numb-like protein [OS=Mus musculus]	0	6.769	3	1	1	1
Q61151	Ppp2r5e	Serine/threonine-protein phosphatase 2A 56 kDa regulatory subunit epsilon isoform [OS=Mus musculus]	0	6.767	6	3	4	3
Q80W32	Iqcg	IQ domain-containing protein G [OS=Mus musculus]	0	6.757	5	2	2	2
Q91VS7	Mgst1	Microsomal glutathione S-transferase 1 [OS=Mus musculus]	0	6.755	8	1	2	1
Q6P902	Txndc2	Thioredoxin domain-containing protein 2 [OS=Mus musculus]	0	6.755	10	2	4	2
Q8VBT0	Tmx1	Thioredoxin-related transmembrane protein 1 [OS=Mus musculus]	0	6.754	8	2	2	2
Q9D8C3	Alg13	Putative bifunctional UDP-N-acetylglucosamine transferase and deubiquitinase ALG13 [OS=Mus musculus]	0	6.715	3	3	3	3
Q9D7B6	Acad8	Isobutyryl-CoA dehydrogenase, mitochondrial [OS=Mus musculus]	0	6.715	6	2	2	2
Q9Z210	Pex11b	Peroxisomal membrane protein 11B [OS=Mus musculus]	0	6.71	5	1	1	1
Q9Z2D1	Mtmr2	Myotubularin-related protein 2 [OS=Mus musculus]	0	6.704	4	3	3	3
P32507	Nectin2	Nectin-2 [OS=Mus musculus]	0	6.692	3	2	2	2
O88520	Shoc2	Leucine-rich repeat protein SHOC-2 [OS=Mus musculus]	0	6.689	2	1	2	1
Q9CQC6	Bzw1	Basic leucine zipper and W2 domain-containing protein 1 [OS=Mus musculus]	0	6.687	7	3	4	3
Q8BTS4	Nup54	Nuclear pore complex protein Nup54 [OS=Mus musculus]	0	6.661	6	2	2	2
Q921E2	Rab31	ras-related protein rab-31 [OS=Mus musculus]	0	6.641	13	2	2	2
Q8CI32	Bag5	BAG family molecular chaperone regulator 5 [OS=Mus musculus]	0	6.628	7	2	2	2
Q9D968	Hcfc2	host cell factor 2 [OS=Mus musculus]	0	6.623	10	2	2	2
Q7TT28	Rexo1	RNA exonuclease 1 homolog [OS=Mus musculus]	0	6.621	2	2	3	2
A2A5R2	Arfgef2	Brefeldin A-inhibited guanine nucleotide-exchange protein 2 [OS=Mus musculus]	0	6.612	1	2	2	2
Q8VD65	Pik3r4	Phosphoinositide 3-kinase regulatory subunit 4 [OS=Mus musculus]	0	6.584	2	2	4	2
Q921W0	Chmp1a	Charged multivesicular body protein 1a [OS=Mus musculus]	0	6.582	5	1	2	1
Q8BY71	Hat1	histone acetyltransferase type B catalytic subunit [OS=Mus musculus]	0	6.569	3	1	2	1
B1AY13	Usp24	Ubiquitin carboxyl-terminal hydrolase 24 [OS=Mus musculus]	0	6.562	1	1	1	1
Q922D8	Mthfd1	C-1-tetrahydrofolate synthase, cytoplasmic [OS=Mus musculus]	0	6.561	3	2	2	2
[truncated: 622 more rows]

## Sheet: Replicate2
Supplementary Table S9. Proteins identified in P10 METTL16 complexes (IP-MS)
Protein IDs	Majority protein IDs	Protein names	Gene names	Fasta headers	Number of proteins	Peptides	Razor + unique peptides	Unique peptides	Sequence coverage [%]	Mol. weight [kDa]	Sequence length	Score	iBAQ peptides	Peptides IgG	Peptides IP	Razor + unique peptides IgG	Razor + unique peptides IP	Unique peptides IgG	Unique peptides IP	Sequence coverage IgG [%]	Sequence coverage IP [%]	Intensity	Intensity IgG	Intensity IP	iBAQ	iBAQ IgG	iBAQ IP
Q8VDD5;Q6URW6	Q8VDD5	Myosin-9	Myh9	sp|Q8VDD5|MYH9_MOUSE Myosin-9 OS=Mus musculus OX=10090 GN=Myh9 PE=1 SV=4	2	92	92	83	47.2	226.37	1960	323.31	129	86	62	86	62	77	56	44.5	34.4	6093300000	3417200000	2676100000	20799000	11018000	9780100
P01867	P01867	Immunoglobulin heavy constant gamma 2B	Ighg2b	sp|P01867|IGG2B_MOUSE Immunoglobulin heavy constant gamma 2B OS=Mus musculus OX=10090 GN=Ighg2b PE=1 SV=3	1	23	23	23	40.6	44.259	404	323.31	14	22	19	22	19	22	19	35.6	36.1	37514000000	17732000000	19782000000	1221900000	635480000	586460000
A0A0G2JE99;P01843	A0A0G2JE99;P01843	Immunoglobulin lambda constant 1 (Fragment);Ig lambda-1 chain C region	Iglc1;	tr|A0A0G2JE99|A0A0G2JE99_MOUSE Immunoglobulin lambda constant 1 (Fragment) OS=Mus musculus OX=10090 GN=Iglc1 PE=4 SV=1;sp|P01843|LAC1_MOUSE Ig lambda-1 chain C region OS=Mus musculus OX=10090 PE=1 SV=1	2	5	5	5	48.1	11.575	106	323.31	5	4	4	4	4	4	4	48.1	32.1	3334500000	2971900000	362620000	98552000	67424000	31127000
A0A1Y7VJN6;P03987	A0A1Y7VJN6;P03987	Immunoglobulin heavy constant gamma 3 (Fragment);Ig gamma-3 chain C region	Ighg3;	tr|A0A1Y7VJN6|A0A1Y7VJN6_MOUSE Immunoglobulin heavy constant gamma 3 (Fragment) OS=Mus musculus OX=10090 GN=Ighg3 PE=4 SV=1;sp|P03987|IGHG3_MOUSE Ig gamma-3 chain C region OS=Mus musculus OX=10090 PE=1 SV=2	2	22	22	22	52.6	43.899	399	323.31	17	21	21	21	21	21	21	52.6	52.6	16120000000	7093400000	9026800000	375240000	149400000	225830000
A0A286YCV9;Q9EQW7	A0A286YCV9	Kinesin family member 13B	Kif13b	tr|A0A286YCV9|A0A286YCV9_MOUSE Kinesin family member 13B OS=Mus musculus OX=10090 GN=Kif13b PE=1 SV=1	2	38	38	38	26.5	204.94	1847	323.31	99	0	38	0	38	0	38	0	26.5	1255300000	0	1255300000	6270200	0	6270200
A0A075B5V0;A0A075B5V2;A0A075B5U5;A0A075B5U6	A0A075B5V0;A0A075B5V2	Immunoglobulin heavy variable 1-26 (Fragment);Immunoglobulin heavy variable 1-34 (Fragment)	Ighv1-26;Ighv1-34	tr|A0A075B5V0|A0A075B5V0_MOUSE Immunoglobulin heavy variable 1-26 (Fragment) OS=Mus musculus OX=10090 GN=Ighv1-26 PE=4 SV=1;tr|A0A075B5V2|A0A075B5V2_MOUSE Immunoglobulin heavy variable 1-34 (Fragment) OS=Mus musculus OX=10090 GN=Ighv1-34 PE=1 SV=1	4	9	9	0	59.8	12.91	117	323.31	6	9	7	9	7	0	0	59.8	59.8	4593100000	1688800000	2904300000	568500000	196810000	371700000
Q9CQG2	Q9CQG2	RNA N6-adenosine-methyltransferase METTL16	Mettl16	sp|Q9CQG2|MET16_MOUSE RNA N6-adenosine-methyltransferase METTL16 OS=Mus musculus OX=10090 GN=Mettl16 PE=1 SV=1	1	40	40	40	59.9	62.34	553	323.31	30	0	40	0	40	0	40	0	59.9	20936000000	0	20936000000	266050000	0	266050000
P56959	P56959	RNA-binding protein FUS	Fus	sp|P56959|FUS_MOUSE RNA-binding protein FUS OS=Mus musculus OX=10090 GN=Fus PE=1 SV=1	1	18	18	15	30.5	52.673	518	323.31	17	18	13	18	13	15	11	30.5	14.7	6829300000	4762400000	2066900000	139650000	77495000	62153000
Q8VEK3	Q8VEK3	Heterogeneous nuclear ribonucleoprotein U	Hnrnpu	sp|Q8VEK3|HNRPU_MOUSE Heterogeneous nuclear ribonucleoprotein U OS=Mus musculus OX=10090 GN=Hnrnpu PE=1 SV=1	1	19	19	19	30.4	87.917	800	323.31	47	16	18	16	18	16	18	28.8	29	2386700000	541150000	1845600000	22008000	5152400	16856000
C0HKE5;Q8CGP4;C0HKE1;C0HKE7;C0HKE2;C0HKE3;C0HKE4;C0HKE6;C0HKE9;C0HKE8;Q8CGP5;Q8CGP7;Q8CGP6;Q8BFU2;Q8R1M2;P27661;Q64522	C0HKE5;Q8CGP4;C0HKE1;C0HKE7;C0HKE2;C0HKE3;C0HKE4;C0HKE6;C0HKE9;C0HKE8;Q8CGP5;Q8CGP7;Q8CGP6;Q8BFU2;Q8R1M2;P27661	Histone H2A type 1-G;Histone H2A;Histone H2A type 1-B;	H2ac11;H2ac1;H2ac4;	sp|C0HKE5|H2A1G_MOUSE Histone H2A type 1-G OS=Mus musculus OX=10090 GN=H2ac11 PE=1 SV=1;tr|Q8CGP4|Q8CGP4_MOUSE Histone H2A OS=Mus musculus OX=10090 GN=H2ac1 PE=1 SV=1;sp|C0HKE1|H2A1B_MOUSE Histone H2A type 1-B OS=Mus musculus OX=10090 GN=H2ac4 PE=1 SV=1;sp	17	6	6	2	23.1	14.135	130	323.31	7	4	6	4	6	2	2	20.8	23.1	3858300000	889830000	2968400000	382560000	72703000	309860000
Q9Z130	Q9Z130	Heterogeneous nuclear ribonucleoprotein D-like	Hnrnpdl	sp|Q9Z130|HNRDL_MOUSE Heterogeneous nuclear ribonucleoprotein D-like OS=Mus musculus OX=10090 GN=Hnrnpdl PE=1 SV=1	1	19	19	18	44.9	33.558	301	323.31	15	18	15	18	15	17	15	44.9	40.9	6345700000	3875900000	2469800000	117100000	64329000	52771000
P29341;Q9D4E6;Q62029;G5E8X2;Q8C7D3;A2A5N3	P29341	Polyadenylate-binding protein 1	Pabpc1	sp|P29341|PABP1_MOUSE Polyadenylate-binding protein 1 OS=Mus musculus OX=10090 GN=Pabpc1 PE=1 SV=2	6	36	36	27	53.5	70.67	636	323.31	43	30	33	30	33	23	25	47.8	48.9	6895400000	1596900000	5298400000	78779000	16788000	61991000
Q8VIJ6	Q8VIJ6	Splicing factor, proline- and glutamine-rich	Sfpq	sp|Q8VIJ6|SFPQ_MOUSE Splicing factor, proline- and glutamine-rich OS=Mus musculus OX=10090 GN=Sfpq PE=1 SV=1	1	27	27	26	39.9	75.441	699	323.31	36	19	21	19	21	18	20	28.8	30.8	3588900000	840680000	2748200000	43509000	8203600	35306000
P20152;P15331;P46660;P08553;P08551	P20152	Vimentin	Vim	sp|P20152|VIME_MOUSE Vimentin OS=Mus musculus OX=10090 GN=Vim PE=1 SV=3	5	60	60	55	82.2	53.687	466	323.31	35	57	46	57	46	52	42	82	68.5	29181000000	16627000000	12554000000	401770000	231380000	170390000
Q61584	Q61584	RNA-binding protein FXR1	Fxr1	sp|Q61584|FXR1_MOUSE RNA-binding protein FXR1 OS=Mus musculus OX=10090 GN=Fxr1 PE=1 SV=2	1	25	25	24	43.9	76.221	677	323.31	42	16	17	16	17	15	16	27	36.9	2446200000	634430000	1811800000	26855000	5451700	21403000
P01837	P01837	Immunoglobulin kappa constant	Igkc	sp|P01837|IGKC_MOUSE Immunoglobulin kappa constant OS=Mus musculus OX=10090 GN=Igkc PE=1 SV=2	1	13	13	13	93.5	11.934	107	323.31	5	13	9	13	9	13	9	93.5	86	22585000000	13819000000	8766600000	1333700000	230790000	1102900000
P01654;P01656;P01655;A0A075B5P0	P01654;P01656;P01655;A0A075B5P0	Ig kappa chain V-III region PC 2880/PC 1229;Ig kappa chain V-III region MOPC 70;Ig kappa chain V-III region PC 7132		sp|P01654|KV3A1_MOUSE Ig kappa chain V-III region PC 2880/PC 1229 OS=Mus musculus OX=10090 PE=1 SV=1;sp|P01656|KV3A3_MOUSE Ig kappa chain V-III region MOPC 70 OS=Mus musculus OX=10090 PE=1 SV=1;sp|P01655|KV3A2_MOUSE Ig kappa chain V-III region PC 7132 OS=M	4	5	5	2	91	11.98	111	323.31	6	4	4	4	4	1	1	81.1	68.5	572400000	186460000	385930000	60695000	17575000	43120000
A0A075B5M7	A0A075B5M7	Immunoglobulin kappa variable 5-39	Igkv5-39	tr|A0A075B5M7|A0A075B5M7_MOUSE Immunoglobulin kappa variable 5-39 OS=Mus musculus OX=10090 GN=Igkv5-39 PE=1 SV=7	1	4	4	3	53.7	10.345	95	323.31	5	4	4	4	4	3	3	53.7	53.7	3899700000	1230600000	2669100000	488970000	121600000	367370000
Q3UJB0	Q3UJB0	Splicing factor 3b, subunit 2	Sf3b2	tr|Q3UJB0|Q3UJB0_MOUSE Splicing factor 3b, subunit 2 OS=Mus musculus OX=10090 GN=Sf3b2 PE=1 SV=1	1	33	33	33	45.7	98.197	878	323.31	53	1	33	1	33	1	33	1.4	45.7	2565700000	4150100	2561600000	13972000	78304	13894000
E9QAT4	E9QAT4	Protein transport protein Sec16A	Sec16a	sp|E9QAT4|SC16A_MOUSE Protein transport protein Sec16A OS=Mus musculus OX=10090 GN=Sec16a PE=1 SV=1	1	34	34	34	22.6	254.2	2357	323.31	99	7	31	7	31	7	31	4.7	21.1	2111000000	110140000	2000800000	6346700	59204	6287500
F6TQW2;P01864;P01863;P01865	F6TQW2;P01864	Immunoglobulin heavy constant gamma 2C (Fragment);Ig gamma-2A chain C region secreted form	Ighg2c;	tr|F6TQW2|F6TQW2_MOUSE Immunoglobulin heavy constant gamma 2C (Fragment) OS=Mus musculus OX=10090 GN=Ighg2c PE=1 SV=2;sp|P01864|GCAB_MOUSE Ig gamma-2A chain C region secreted form OS=Mus musculus OX=10090 PE=1 SV=1	4	25	25	25	45.8	44.095	404	323.31	14	25	21	25	21	25	21	45.8	43.8	65400000000	29350000000	36050000000	683170000	261350000	421820000
P61979	P61979	Heterogeneous nuclear ribonucleoprotein K	Hnrnpk	sp|P61979|HNRPK_MOUSE Heterogeneous nuclear ribonucleoprotein K OS=Mus musculus OX=10090 GN=Hnrnpk PE=1 SV=1	1	20	20	20	48.2	50.976	463	323.31	26	14	19	14	19	14	19	40	45.1	2109100000	396300000	1712800000	36732000	5603200	31128000
Q9CX86	Q9CX86	Heterogeneous nuclear ribonucleoprotein A0	Hnrnpa0	sp|Q9CX86|ROA0_MOUSE Heterogeneous nuclear ribonucleoprotein A0 OS=Mus musculus OX=10090 GN=Hnrnpa0 PE=1 SV=1	1	16	16	16	54.8	30.53	305	323.31	15	13	10	13	10	13	10	52.1	43.6	1543400000	924480000	618910000	15366000	8750300	6616100
Q3UHU5;Q6NZL0;E1U8D0	Q3UHU5	Microtubule cross-linking factor 1	Mtcl1	sp|Q3UHU5|MTCL1_MOUSE Microtubule cross-linking factor 1 OS=Mus musculus OX=10090 GN=Mtcl1 PE=1 SV=1	3	66	66	66	42.8	213.86	1945	323.31	121	2	66	2	66	2	66	1.5	42.8	4413900000	21122000	4392800000	10017000	174560	10017000
O88569	O88569	Heterogeneous nuclear ribonucleoproteins A2/B1	Hnrnpa2b1	sp|O88569|ROA2_MOUSE Heterogeneous nuclear ribonucleoproteins A2/B1 OS=Mus musculus OX=10090 GN=Hnrnpa2b1 PE=1 SV=2	1	25	25	25	67.1	37.402	353	323.31	20	23	20	23	20	23	20	64.9	52.7	7128500000	3540800000	3587700000	110720000	57377000	53344000
Q9D0E1	Q9D0E1	Heterogeneous nuclear ribonucleoprotein M	Hnrnpm	sp|Q9D0E1|HNRPM_MOUSE Heterogeneous nuclear ribonucleoprotein M OS=Mus musculus OX=10090 GN=Hnrnpm PE=1 SV=3	1	29	29	29	49.8	77.648	729	323.31	55	20	25	20	25	20	25	39.2	43.2	2445500000	740530000	1704900000	34854000	9947300	24906000
P23249	P23249	Putative helicase MOV-10	Mov10	sp|P23249|MOV10_MOUSE Putative helicase MOV-10 OS=Mus musculus OX=10090 GN=Mov10 PE=1 SV=2	1	19	19	19	25.6	113.58	1004	315.18	63	15	15	15	15	15	15	19.6	21.4	911920000	355010000	556910000	8149800	3129700	5020100
P43274	P43274	Histone H1.4	H1-4	sp|P43274|H14_MOUSE Histone H1.4 OS=Mus musculus OX=10090 GN=H1-4 PE=1 SV=2	1	14	14	6	38.8	21.977	219	312.66	12	13	12	13	12	5	6	38.8	32.9	6019000000	1795100000	4224000000	300780000	77979000	222800000
P62242	P62242	Small ribosomal subunit protein eS8	Rps8	sp|P62242|RS8_MOUSE Small ribosomal subunit protein eS8 OS=Mus musculus OX=10090 GN=Rps8 PE=1 SV=2	1	16	16	16	66.3	24.205	208	311.75	11	11	15	11	15	11	15	58.7	61.5	3172500000	780020000	2392500000	153030000	30032000	123000000
P60710;P63260;Q8BFZ3	P60710;P63260	Actin, cytoplasmic 1;Actin, cytoplasmic 2	Actb;Actg1	sp|P60710|ACTB_MOUSE Actin, cytoplasmic 1 OS=Mus musculus OX=10090 GN=Actb PE=1 SV=1;sp|P63260|ACTG_MOUSE Actin, cytoplasmic 2 OS=Mus musculus OX=10090 GN=Actg1 PE=1 SV=1	3	21	21	9	65.6	41.736	375	310.21	23	20	16	20	16	9	8	62.7	62.7	4678900000	1933100000	2745800000	92780000	49717000	43063000
Q501J6	Q501J6	Probable ATP-dependent RNA helicase DDX17	Ddx17	sp|Q501J6|DDX17_MOUSE Probable ATP-dependent RNA helicase DDX17 OS=Mus musculus OX=10090 GN=Ddx17 PE=1 SV=1	1	21	13	13	34.6	72.399	650	303.44	36	18	19	10	12	10	12	29.8	32.8	818550000	119570000	698980000	14834000	1863800	12970000
Q61656	Q61656	Probable ATP-dependent RNA helicase DDX5	Ddx5	sp|Q61656|DDX5_MOUSE Probable ATP-dependent RNA helicase DDX5 OS=Mus musculus OX=10090 GN=Ddx5 PE=1 SV=2	1	34	34	26	51.6	69.289	614	295.62	36	27	26	27	26	19	19	42.8	43.8	2240900000	774000000	1466900000	33083000	10016000	23067000
Q91VR5	Q91VR5	ATP-dependent RNA helicase DDX1	Ddx1	sp|Q91VR5|DDX1_MOUSE ATP-dependent RNA helicase DDX1 OS=Mus musculus OX=10090 GN=Ddx1 PE=1 SV=1	1	17	17	17	33.4	82.499	740	282.15	46	9	16	9	16	9	16	18.2	32.2	921470000	156580000	764890000	5858300	1365300	4493000
O35737	O35737	Heterogeneous nuclear ribonucleoprotein H	Hnrnph1	sp|O35737|HNRH1_MOUSE Heterogeneous nuclear ribonucleoprotein H OS=Mus musculus OX=10090 GN=Hnrnph1 PE=1 SV=3	1	13	13	7	35.4	49.199	449	279.56	26	13	11	13	11	7	6	35.4	31.6	1533300000	521130000	1012200000	23046000	9387100	13659000
Q61879	Q61879	Myosin-10	Myh10	sp|Q61879|MYH10_MOUSE Myosin-10 OS=Mus musculus OX=10090 GN=Myh10 PE=1 SV=2	1	32	24	24	17.6	228.99	1976	277.87	127	29	22	21	16	21	16	15.3	13	505480000	223020000	282460000	1570200	554810	1015400
O08638	O08638	Myosin-11	Myh11	sp|O08638|MYH11_MOUSE Myosin-11 OS=Mus musculus OX=10090 GN=Myh11 PE=1 SV=1	1	33	28	27	21.6	227.03	1972	277.86	127	14	31	9	28	8	27	9.2	21.1	961100000	161960000	799140000	4391200	712200	3679000
P01869	P01869	Ig gamma-1 chain C region, membrane-bound form	Ighg1	sp|P01869|IGH1M_MOUSE Ig gamma-1 chain C region, membrane-bound form OS=Mus musculus OX=10090 GN=Ighg1 PE=1 SV=2	1	10	10	10	36.6	43.386	393	267.09	16	10	9	10	9	10	9	36.6	36.1	11728000000	4264100000	7463600000	161120000	71149000	89973000
P27659;E9PWZ3	P27659	Large ribosomal subunit protein uL3	Rpl3	sp|P27659|RL3_MOUSE Large ribosomal subunit protein uL3 OS=Mus musculus OX=10090 GN=Rpl3 PE=1 SV=3	2	15	15	15	30.3	46.109	403	265.07	21	10	12	10	12	10	12	22.1	26.1	993310000	245150000	748160000	26985000	7397500	19588000
P62754	P62754	Small ribosomal subunit protein eS6	Rps6	sp|P62754|RS6_MOUSE Small ribosomal subunit protein eS6 OS=Mus musculus OX=10090 GN=Rps6 PE=1 SV=1	1	13	13	13	46.2	28.68	249	260.45	13	12	10	12	10	12	10	46.2	33.3	2669200000	783800000	1885400000	75564000	26584000	48980000
P68372;Q9D6F9	P68372;Q9D6F9	Tubulin beta-4B chain;Tubulin beta-4A chain	Tubb4b;Tubb4a	sp|P68372|TBB4B_MOUSE Tubulin beta-4B chain OS=Mus musculus OX=10090 GN=Tubb4b PE=1 SV=1;sp|Q9D6F9|TBB4A_MOUSE Tubulin beta-4A chain OS=Mus musculus OX=10090 GN=Tubb4a PE=1 SV=3	2	15	15	6	46.7	49.83	445	249.94	22	5	15	5	15	1	6	17.8	46.7	808450000	61219000	747230000	14717000	1516500	13201000
Q70FJ1	Q70FJ1	A-kinase anchor protein 9	Akap9	sp|Q70FJ1|AKAP9_MOUSE A-kinase anchor protein 9 OS=Mus musculus OX=10090 GN=Akap9 PE=1 SV=2	1	27	27	27	9.4	435.87	3797	249.71	266	6	23	6	23	6	23	1.9	8.2	466190000	51277000	414910000	847510	159920	687590
Q6ZWY9;Q64478;P10853;Q8CGP2;Q64525;Q8CGP1	Q6ZWY9;Q64478;P10853;Q8CGP2;Q64525;Q8CGP1	Histone H2B type 1-C/E/G;Histone H2B type 1-H;Histone H2B type 1-F/J/L	H2bc8;H2bc9;	sp|Q6ZWY9|H2B1C_MOUSE Histone H2B type 1-C/E/G OS=Mus musculus OX=10090 GN=H2bc8 PE=1 SV=3;sp|Q64478|H2B1H_MOUSE Histone H2B type 1-H OS=Mus musculus OX=10090 GN=H2bc9 PE=1 SV=3;sp|P10853|H2B1F_MOUSE Histone H2B type 1-F/J/L OS=Mus musculus OX=10090 GN=H2b	6	9	9	1	61.9	13.906	126	247.08	11	9	5	9	5	1	0	61.9	31	5204500000	1711100000	3493400000	344120000	98137000	245980000
Q8BG05	Q8BG05	Heterogeneous nuclear ribonucleoprotein A3	Hnrnpa3	sp|Q8BG05|ROA3_MOUSE Heterogeneous nuclear ribonucleoprotein A3 OS=Mus musculus OX=10090 GN=Hnrnpa3 PE=1 SV=1	1	20	20	20	48.8	39.652	379	246.21	20	14	16	14	16	14	16	48.5	38	4158600000	1321700000	2836900000	56981000	21114000	35867000
P14131	P14131	Small ribosomal subunit protein uS9	Rps16	sp|P14131|RS16_MOUSE Small ribosomal subunit protein uS9 OS=Mus musculus OX=10090 GN=Rps16 PE=1 SV=4	1	6	6	6	34.9	16.445	146	234.01	12	4	6	4	6	4	6	34.9	34.9	1562700000	318120000	1244600000	46789000	9007000	37782000
A0A0A6YYE7;A0A0B4J1I4;A0A0A6YYE5;A0A075B5L8	A0A0A6YYE7	Immunoglobulin kappa variable 4-57 (Fragment)	Igkv4-57	tr|A0A0A6YYE7|A0A0A6YYE7_MOUSE Immunoglobulin kappa variable 4-57 (Fragment) OS=Mus musculus OX=10090 GN=Igkv4-57 PE=1 SV=2	4	3	3	2	39.3	12.689	117	232.28	7	3	3	3	3	2	2	39.3	39.3	2108800000	878850000	1229900000	301250000	125550000	175700000
P62889	P62889	Large ribosomal subunit protein eL30	Rpl30	sp|P62889|RL30_MOUSE Large ribosomal subunit protein eL30 OS=Mus musculus OX=10090 GN=Rpl30 PE=1 SV=2	1	9	9	9	67	12.784	115	231.74	8	6	9	6	9	6	9	67	67	829390000	111960000	717430000	44790000	6790400	38000000
Q61545	Q61545	RNA-binding protein EWS	Ewsr1	sp|Q61545|EWS_MOUSE RNA-binding protein EWS OS=Mus musculus OX=10090 GN=Ewsr1 PE=1 SV=2	1	9	9	9	17.4	68.461	655	229.04	23	9	6	9	6	9	6	17.4	15.3	2911200000	1227900000	1683300000	37679000	18431000	19248000
P09405	P09405	Nucleolin	Ncl	sp|P09405|NUCL_MOUSE Nucleolin OS=Mus musculus OX=10090 GN=Ncl PE=1 SV=2	1	20	20	20	32.2	76.722	707	225.86	47	7	18	7	18	7	18	11.2	30.6	794900000	74715000	720190000	9582600	1314900	8267700
P62274	P62274	Small ribosomal subunit protein uS14	Rps29	sp|P62274|RS29_MOUSE Small ribosomal subunit protein uS14 OS=Mus musculus OX=10090 GN=Rps29 PE=1 SV=2	1	8	8	8	87.5	6.6767	56	221.83	4	8	4	8	4	8	4	87.5	48.2	7866900000	4846200000	3020700000	772670000	461920000	310760000
A0A075B5R1	A0A075B5R1	Immunoglobulin heavy variable 5-17 (Fragment)	Ighv5-17	tr|A0A075B5R1|A0A075B5R1_MOUSE Immunoglobulin heavy variable 5-17 (Fragment) OS=Mus musculus OX=10090 GN=Ighv5-17 PE=1 SV=1	1	7	6	3	44.4	12.905	117	218.08	7	6	3	5	3	2	2	28.2	35	475210000	179060000	296150000	60641000	18335000	42307000
Q8C2Q3	Q8C2Q3	RNA-binding protein 14	Rbm14	sp|Q8C2Q3|RBM14_MOUSE RNA-binding protein 14 OS=Mus musculus OX=10090 GN=Rbm14 PE=1 SV=1	1	18	18	18	30.8	69.448	669	211.81	26	15	16	15	16	15	16	26.6	27.7	3422700000	2140000000	1282700000	65061000	33623000	31439000
Q99LF4	Q99LF4	RNA-splicing ligase RtcB homolog	Rtcb	sp|Q99LF4|RTCB_MOUSE RNA-splicing ligase RtcB homolog OS=Mus musculus OX=10090 GN=Rtcb PE=1 SV=1	1	17	17	17	40.2	55.249	505	209.58	29	10	14	10	14	10	14	23	38	1459700000	289780000	1169900000	18297000	5128800	13168000
A0A075B5M4	A0A075B5M4	Immunoglobulin kappa variable 4-57-1 (Fragment)	Igkv4-57-1	tr|A0A075B5M4|A0A075B5M4_MOUSE Immunoglobulin kappa variable 4-57-1 (Fragment) OS=Mus musculus OX=10090 GN=Igkv4-57-1 PE=1 SV=1	1	2	1	1	26.9	12.723	119	206.9	6	2	2	1	1	1	1	26.9	26.9	258410000	142670000	115740000	22630000	13079000	9550800
D3Z3N4	D3Z3N4	Heterogeneous nuclear ribonucleoprotein H3	Hnrnph3	tr|D3Z3N4|D3Z3N4_MOUSE Heterogeneous nuclear ribonucleoprotein H3 OS=Mus musculus OX=10090 GN=Hnrnph3 PE=1 SV=1	1	11	10	10	35.8	36.869	346	203.37	20	10	10	9	9	9	9	35.8	34.7	1520300000	814150000	706170000	36211000	18564000	17647000
P49312	P49312	Heterogeneous nuclear ribonucleoprotein A1	Hnrnpa1	sp|P49312|ROA1_MOUSE Heterogeneous nuclear ribonucleoprotein A1 OS=Mus musculus OX=10090 GN=Hnrnpa1 PE=1 SV=2	1	11	11	11	53.4	34.196	320	202.84	19	6	9	6	9	6	9	30	43.8	1599200000	490740000	1108500000	34551000	13796000	20756000
P62264	P62264	Small ribosomal subunit protein uS11	Rps14	sp|P62264|RS14_MOUSE Small ribosomal subunit protein uS11 OS=Mus musculus OX=10090 GN=Rps14 PE=1 SV=3	1	8	8	8	39.1	16.273	151	201.61	6	8	6	8	6	8	6	39.1	26.5	1435200000	331530000	1103700000	79582000	14170000	65411000
P19096	P19096	Fatty acid synthase	Fasn	sp|P19096|FAS_MOUSE Fatty acid synthase OS=Mus musculus OX=10090 GN=Fasn PE=1 SV=2	1	26	26	26	15.3	272.43	2504	196.18	136	0	26	0	26	0	26	0	15.3	714540000	0	714540000	2080300	0	2080300
P63017	P63017	Heat shock cognate 71 kDa protein	Hspa8	sp|P63017|HSP7C_MOUSE Heat shock cognate 71 kDa protein OS=Mus musculus OX=10090 GN=Hspa8 PE=1 SV=1	1	18	18	11	31.4	70.87	646	195.9	37	9	16	9	16	6	9	17.3	28	1677400000	845720000	831660000	35691000	20707000	14984000
Q792Z1	Q792Z1	Trypsin 10	Try10	tr|Q792Z1|Q792Z1_MOUSE Trypsin 10 OS=Mus musculus OX=10090 GN=Try10 PE=1 SV=1	1	4	4	3	23.6	26.221	246	192.61	9	3	3	3	3	2	3	18.7	21.1	57567000000	27505000000	30062000000	5664500000	2723300000	2941200000
P62751	P62751	Large ribosomal subunit protein uL23	Rpl23a	sp|P62751|RL23A_MOUSE Large ribosomal subunit protein uL23 OS=Mus musculus OX=10090 GN=Rpl23a PE=1 SV=1	1	7	7	7	42.3	17.695	156	191.52	9	5	4	5	4	5	4	23.7	34	709610000	181080000	528530000	58274000	16385000	41889000
Q99K48	Q99K48	Non-POU domain-containing octamer-binding protein	Nono	sp|Q99K48|NONO_MOUSE Non-POU domain-containing octamer-binding protein OS=Mus musculus OX=10090 GN=Nono PE=1 SV=3	1	22	21	21	51.8	54.54	473	191.39	26	16	18	15	17	15	17	40.6	43.6	1690100000	419140000	1271000000	18994000	4954000	14040000
P97351	P97351	Small ribosomal subunit protein eS1	Rps3a	sp|P97351|RS3A_MOUSE Small ribosomal subunit protein eS1 OS=Mus musculus OX=10090 GN=Rps3a PE=1 SV=3	1	19	19	19	65.9	29.885	264	189.54	19	15	15	15	15	15	15	58.3	58.7	2050600000	579810000	1470700000	51326000	15329000	35997000
Q8VCD6	Q8VCD6	Receptor expression-enhancing protein 2	Reep2	sp|Q8VCD6|REEP2_MOUSE Receptor expression-enhancing protein 2 OS=Mus musculus OX=10090 GN=Reep2 PE=1 SV=2	1	10	10	10	37.4	28.436	254	187.82	16	10	0	10	0	10	0	37.4	0	333360000	333360000	0	5175600	5175600	0
P62806	P62806	Histone H4	H4c16	sp|P62806|H4_MOUSE Histone H4 OS=Mus musculus OX=10090 GN=H4c16 PE=1 SV=2	1	15	15	15	68.9	11.367	103	186.25	6	14	12	14	12	14	12	66	68	6652200000	1732400000	4919800000	596210000	158140000	438070000
Q99NB9	Q99NB9	Splicing factor 3B subunit 1	Sf3b1	sp|Q99NB9|SF3B1_MOUSE Splicing factor 3B subunit 1 OS=Mus musculus OX=10090 GN=Sf3b1 PE=1 SV=1	1	20	20	20	23.8	145.81	1304	183.82	73	0	20	0	20	0	20	0	23.8	1664900000	0	1664900000	7744400	0	7744400
P04945	P04945	Ig kappa chain V-VI region NQ2-6.1		sp|P04945|KV6AB_MOUSE Ig kappa chain V-VI region NQ2-6.1 OS=Mus musculus OX=10090 PE=2 SV=1	1	1	1	1	14.8	11.713	108	182.11	6	1	1	1	1	1	1	14.8	14.8	1311400000	416340000	895090000	218570000	69391000	149180000
Q921M3	Q921M3	Splicing factor 3B subunit 3	Sf3b3	sp|Q921M3|SF3B3_MOUSE Splicing factor 3B subunit 3 OS=Mus musculus OX=10090 GN=Sf3b3 PE=1 SV=1	1	16	16	16	17.9	135.55	1217	177.98	60	0	16	0	16	0	16	0	17.9	483600000	0	483600000	3194000	0	3194000
P43275	P43275	Histone H1.1	H1-1	sp|P43275|H11_MOUSE Histone H1.1 OS=Mus musculus OX=10090 GN=H1-1 PE=1 SV=2	1	9	8	8	43.2	21.785	213	177.81	8	9	7	8	6	8	6	43.2	42.3	3235700000	746670000	2489000000	199390000	37612000	161780000
Q62167;P16381	Q62167;P16381	ATP-dependent RNA helicase DDX3X;Putative ATP-dependent RNA helicase Pl10	Ddx3x;D1Pas1	sp|Q62167|DDX3X_MOUSE ATP-dependent RNA helicase DDX3X OS=Mus musculus OX=10090 GN=Ddx3x PE=1 SV=3;sp|P16381|DDX3L_MOUSE Putative ATP-dependent RNA helicase Pl10 OS=Mus musculus OX=10090 GN=D1Pas1 PE=1 SV=1	2	20	19	8	34.6	73.101	662	174.9	41	15	17	14	16	5	7	27	29.3	1166400000	364820000	801560000	13431000	4559200	8871800
O70133	O70133	ATP-dependent RNA helicase A	Dhx9	sp|O70133|DHX9_MOUSE ATP-dependent RNA helicase A OS=Mus musculus OX=10090 GN=Dhx9 PE=1 SV=2	1	20	20	20	17.4	149.47	1380	174.49	76	10	16	10	16	10	16	8	15.1	840390000	231240000	609150000	5634200	1593200	4041000
Q6ZWV3	Q6ZWV3	Large ribosomal subunit protein uL16	Rpl10	sp|Q6ZWV3|RL10_MOUSE Large ribosomal subunit protein uL16 OS=Mus musculus OX=10090 GN=Rpl10 PE=1 SV=3	1	13	13	3	50.9	24.604	214	169.94	12	7	10	7	10	1	3	40.2	44.9	1033500000	380060000	653450000	31495000	14162000	17333000
Q7TSC1	Q7TSC1	Protein PRRC2A	Prrc2a	sp|Q7TSC1|PRC2A_MOUSE Protein PRRC2A OS=Mus musculus OX=10090 GN=Prrc2a PE=1 SV=1	1	19	19	18	14.3	229.2	2158	168.46	125	9	17	9	17	8	17	7.6	13.3	902170000	159230000	742940000	3324500	941820	2382600
Q3UJB9	Q3UJB9	Enhancer of mRNA-decapping protein 4	Edc4	sp|Q3UJB9|EDC4_MOUSE Enhancer of mRNA-decapping protein 4 OS=Mus musculus OX=10090 GN=Edc4 PE=1 SV=2	1	14	14	14	16.1	152.48	1406	167.7	68	1	14	1	14	1	14	1.3	16.1	370910000	14405000	356500000	3439500	211840	3439500
A0A075B5X3;A0A075B5X7;P01749;A0A075B5T4	A0A075B5X3	Immunoglobulin heavy variable 1-64 (Fragment)	Ighv1-64	tr|A0A075B5X3|A0A075B5X3_MOUSE Immunoglobulin heavy variable 1-64 (Fragment) OS=Mus musculus OX=10090 GN=Ighv1-64 PE=1 SV=1	4	7	5	2	67.5	12.922	117	167.67	5	4	5	2	4	1	1	65.8	62.4	212570000	53024000	159540000	3554600	3729400	3554600
Q9D8E6	Q9D8E6	Large ribosomal subunit protein uL4	Rpl4	sp|Q9D8E6|RL4_MOUSE Large ribosomal subunit protein uL4 OS=Mus musculus OX=10090 GN=Rpl4 PE=1 SV=3	1	19	19	19	43	47.153	419	167.59	25	15	17	15	17	15	17	38.2	40.6	2048800000	379980000	1668800000	33874000	6606800	27267000
Q99KP6	Q99KP6	Pre-mRNA-processing factor 19	Prpf19	sp|Q99KP6|PRP19_MOUSE Pre-mRNA-processing factor 19 OS=Mus musculus OX=10090 GN=Prpf19 PE=1 SV=1	1	9	9	9	27.4	55.238	504	167.36	22	5	9	5	9	5	9	15.5	27.4	747770000	78759000	669010000	9785000	1126600	8658500
Q60865	Q60865	Caprin-1	Caprin1	sp|Q60865|CAPR1_MOUSE Caprin-1 OS=Mus musculus OX=10090 GN=Caprin1 PE=1 SV=2	1	12	12	12	25	78.168	707	165.27	23	10	7	10	7	10	7	21.2	18.2	886530000	228780000	657750000	24783000	7086800	17697000
A0A0A6YWI9	A0A0A6YWI9	Immunoglobulin heavy variable V1-11 (Fragment)	Ighv1-11	tr|A0A0A6YWI9|A0A0A6YWI9_MOUSE Immunoglobulin heavy variable V1-11 (Fragment) OS=Mus musculus OX=10090 GN=Ighv1-11 PE=1 SV=1	1	4	4	4	34.2	12.864	117	163.71	5	4	4	4	4	4	4	34.2	34.2	1447800000	630260000	817570000	116020000	53972000	62045000
P05213;P68369;P68368;Q9JJZ2;Q3UX10	P05213;P68369;P68368	Tubulin alpha-1B chain;Tubulin alpha-1A chain;Tubulin alpha-4A chain	Tuba1b;Tuba1a;	sp|P05213|TBA1B_MOUSE Tubulin alpha-1B chain OS=Mus musculus OX=10090 GN=Tuba1b PE=1 SV=2;sp|P68369|TBA1A_MOUSE Tubulin alpha-1A chain OS=Mus musculus OX=10090 GN=Tuba1a PE=1 SV=1;sp|P68368|TBA4A_MOUSE Tubulin alpha-4A chain OS=Mus musculus OX=10090 GN=Tub	5	13	13	1	41.9	50.151	451	157.64	23	2	13	2	13	0	1	2.9	41.9	617950000	21219000	596730000	9050800	549700	8501100
P62281	P62281	Small ribosomal subunit protein uS17	Rps11	sp|P62281|RS11_MOUSE Small ribosomal subunit protein uS17 OS=Mus musculus OX=10090 GN=Rps11 PE=1 SV=3	1	16	16	16	74.7	18.431	158	156.29	10	13	14	13	14	13	14	74.1	70.3	3197700000	573480000	2624200000	121980000	28212000	93764000
Q60668	Q60668	Heterogeneous nuclear ribonucleoprotein D0	Hnrnpd	sp|Q60668|HNRPD_MOUSE Heterogeneous nuclear ribonucleoprotein D0 OS=Mus musculus OX=10090 GN=Hnrnpd PE=1 SV=2	1	14	14	14	41.4	38.354	355	152.79	15	13	9	13	9	13	9	41.4	25.9	2543100000	1355300000	1187800000	109680000	49716000	59960000
P10126;P62631	P10126	Elongation factor 1-alpha 1	Eef1a1	sp|P10126|EF1A1_MOUSE Elongation factor 1-alpha 1 OS=Mus musculus OX=10090 GN=Eef1a1 PE=1 SV=3	2	10	10	10	32.9	50.113	462	150.22	25	5	10	5	10	5	10	16.5	32.9	508570000	55712000	452850000	8034700	1320500	6714200
Q8BTI8	Q8BTI8	Serine/arginine repetitive matrix protein 2	Srrm2	sp|Q8BTI8|SRRM2_MOUSE Serine/arginine repetitive matrix protein 2 OS=Mus musculus OX=10090 GN=Srrm2 PE=1 SV=3	1	17	17	17	10.5	294.84	2703	144.86	160	8	16	8	16	8	16	4.8	10.1	589790000	145300000	444490000	2674200	729420	1944800
Q7TMK9	Q7TMK9	Heterogeneous nuclear ribonucleoprotein Q	Syncrip	sp|Q7TMK9|HNRPQ_MOUSE Heterogeneous nuclear ribonucleoprotein Q OS=Mus musculus OX=10090 GN=Syncrip PE=1 SV=2	1	7	7	5	16.5	69.632	623	143.82	39	4	7	4	7	3	5	8.3	16.5	266520000	57020000	209500000	5152900	1367100	3785800
P35922	P35922	Fragile X messenger ribonucleoprotein 1	Fmr1	sp|P35922|FMR1_MOUSE Fragile X messenger ribonucleoprotein 1 OS=Mus musculus OX=10090 GN=Fmr1 PE=1 SV=1	1	14	13	12	28.2	68.988	614	143.34	36	11	11	10	10	9	9	19.5	24.8	1090800000	430790000	660040000	9385600	5623900	3761700
E9Q0C6	E9Q0C6	Acrosomal protein KIAA1210	Kiaa1210	sp|E9Q0C6|K1210_MOUSE Acrosomal protein KIAA1210 OS=Mus musculus OX=10090 GN=Kiaa1210 PE=1 SV=1	1	17	17	17	18.4	181.03	1637	142.2	102	14	13	14	13	14	13	15.5	15	892600000	458730000	433870000	2003700	471020	1532700
P01639	P01639	Immunoglobulin kappa chain variable 9-120	Igkv9-120	sp|P01639|KV5A7_MOUSE Immunoglobulin kappa chain variable 9-120 OS=Mus musculus OX=10090 GN=Igkv9-120 PE=1 SV=1	1	5	5	5	32.3	14.311	130	140.23	5	4	5	4	5	4	5	32.3	32.3	1222400000	546890000	675520000	138270000	62419000	75854000
P01819	P01819	Ig heavy chain V region MOPC 141		sp|P01819|HVM43_MOUSE Ig heavy chain V region MOPC 141 OS=Mus musculus OX=10090 PE=4 SV=1	1	2	1	1	15.3	15.759	144	139.4	6	2	0	1	0	1	0	15.3	0	618300000	618300000	0	31119000	31119000	0
Q8K019	Q8K019	Bcl-2-associated transcription factor 1	Bclaf1	sp|Q8K019|BCLF1_MOUSE Bcl-2-associated transcription factor 1 OS=Mus musculus OX=10090 GN=Bclaf1 PE=1 SV=2	1	20	20	19	21.2	106	919	135.79	49	12	16	12	16	11	15	10.7	16	897230000	157280000	739950000	9270800	1942100	7328700
Q80U49	Q80U49	Centrosomal protein of 170 kDa protein B	Cep170b	sp|Q80U49|C170B_MOUSE Centrosomal protein of 170 kDa protein B OS=Mus musculus OX=10090 GN=Cep170b PE=1 SV=2	1	18	18	18	18.6	170.82	1574	135.52	104	0	18	0	18	0	18	0	18.6	381910000	0	381910000	2155300	0	2155300
P47963	P47963	Large ribosomal subunit protein eL13	Rpl13	sp|P47963|RL13_MOUSE Large ribosomal subunit protein eL13 OS=Mus musculus OX=10090 GN=Rpl13 PE=1 SV=3	1	8	8	8	35.1	24.305	211	134.94	13	6	7	6	7	6	7	27	29.9	374050000	177520000	196530000	23502000	12240000	11261000
Q9QXS1	Q9QXS1	Plectin	Plec	sp|Q9QXS1|PLEC_MOUSE Plectin OS=Mus musculus OX=10090 GN=Plec PE=1 SV=3	1	21	21	21	5.6	534.18	4691	133.72	345	21	6	21	6	21	6	5.6	1.6	281760000	222730000	59027000	455730	334520	121210
Q569Z6	Q569Z6	Thyroid hormone receptor-associated protein 3	Thrap3	sp|Q569Z6|TR150_MOUSE Thyroid hormone receptor-associated protein 3 OS=Mus musculus OX=10090 GN=Thrap3 PE=1 SV=1	1	18	17	17	22	108.18	951	132.3	58	11	12	10	11	10	11	15.1	14.3	714730000	278460000	436260000	2472500	919870	1552600
Q8K124	Q8K124	Pleckstrin homology domain-containing family O member 2	Plekho2	sp|Q8K124|PKHO2_MOUSE Pleckstrin homology domain-containing family O member 2 OS=Mus musculus OX=10090 GN=Plekho2 PE=1 SV=1	1	16	16	16	40.2	53.872	495	131.02	26	2	16	2	16	2	16	5.7	40.2	948670000	29962000	918710000	15713000	258440	15455000
A0A0B4J1I8;P04944;P04941;P04940;P04943;A0A075B5M1;A0A0B4J1I6	A0A0B4J1I8;P04944;P04941;P04940;P04943	Immunoglobulin kappa variable 4-59 (Fragment);Ig kappa chain V-VI region NQ5-78.2.6;	Igkv4-59;	tr|A0A0B4J1I8|A0A0B4J1I8_MOUSE Immunoglobulin kappa variable 4-59 (Fragment) OS=Mus musculus OX=10090 GN=Igkv4-59 PE=4 SV=1;sp|P04944|KV6AA_MOUSE Ig kappa chain V-VI region NQ5-78.2.6 OS=Mus musculus OX=10090 PE=2 SV=1;sp|P04941|KV6A7_MOUSE Ig kappa chain	7	5	5	0	30.8	12.67	117	129.6	6	5	5	5	5	0	0	30.8	30.8	1030500000	552430000	478120000	36886000	16136000	20750000
A0A075B5R0	A0A075B5R0	Immunoglobulin heavy variable 5-16	Ighv5-16	tr|A0A075B5R0|A0A075B5R0_MOUSE Immunoglobulin heavy variable 5-16 OS=Mus musculus OX=10090 GN=Ighv5-16 PE=1 SV=1	1	3	3	3	32.8	13.217	116	129.04	7	3	2	3	2	3	2	32.8	23.3	418100000	152940000	265160000	59729000	21849000	37879000
Q8BFZ9	Q8BFZ9	Erlin-2	Erlin2	sp|Q8BFZ9|ERLN2_MOUSE Erlin-2 OS=Mus musculus OX=10090 GN=Erlin2 PE=1 SV=1	1	9	9	6	29.1	37.872	340	128.99	24	1	9	1	9	1	6	7.6	29.1	626100000	12623000	613480000	18585000	525980	18585000
P47911	P47911	Large ribosomal subunit protein eL6	Rpl6	sp|P47911|RL6_MOUSE Large ribosomal subunit protein eL6 OS=Mus musculus OX=10090 GN=Rpl6 PE=1 SV=3	1	9	9	9	21.3	33.509	296	126.86	18	7	8	7	8	7	8	20.9	17.2	1478700000	436040000	1042600000	50880000	13696000	37184000
P01645;P01644;P01647;P01646;A0A075B5L0;A0A140T8M1	P01645;P01644;P01647;P01646	Ig kappa chain V-V region HP 93G7;Ig kappa chain V-V region HP R16.7;Ig kappa chain V-V region HP 124E1		sp|P01645|KV5AC_MOUSE Ig kappa chain V-V region HP 93G7 OS=Mus musculus OX=10090 PE=1 SV=1;sp|P01644|KV5AB_MOUSE Ig kappa chain V-V region HP R16.7 OS=Mus musculus OX=10090 PE=1 SV=1;sp|P01647|KV5AE_MOUSE Ig kappa chain V-V region HP 124E1 OS=Mus musculus	6	5	5	2	52.8	11.954	108	124.66	7	5	5	5	5	2	2	52.8	52.8	4752400000	1039900000	3712500000	274640000	31163000	243470000
Q64368	Q64368	Deleted in azoospermia-like	Dazl	sp|Q64368|DAZL_MOUSE Deleted in azoospermia-like OS=Mus musculus OX=10090 GN=Dazl PE=1 SV=1	1	10	10	10	35.2	33.312	298	123.62	10	7	8	7	8	7	8	25.5	26.5	933630000	254390000	679230000	63227000	16917000	46310000
P61255	P61255	Large ribosomal subunit protein uL24	Rpl26	sp|P61255|RL26_MOUSE Large ribosomal subunit protein uL24 OS=Mus musculus OX=10090 GN=Rpl26 PE=1 SV=1	1	10	10	10	62.8	17.258	145	123.55	9	9	6	9	6	9	6	49.7	54.5	1804400000	618830000	1185600000	75738000	12052000	63686000
Q9CQE8	Q9CQE8	RNA transcription, translation and transport factor protein	RTRAF	sp|Q9CQE8|RTRAF_MOUSE RNA transcription, translation and transport factor protein OS=Mus musculus OX=10090 GN=RTRAF PE=1 SV=1	1	9	9	9	41.8	28.152	244	122.86	18	1	9	1	9	1	9	5.3	41.8	432460000	9787500	422670000	12032000	543750	12032000
Q8R1A4;Q8C147	Q8R1A4	Dedicator of cytokinesis protein 7	Dock7	sp|Q8R1A4|DOCK7_MOUSE Dedicator of cytokinesis protein 7 OS=Mus musculus OX=10090 GN=Dock7 PE=1 SV=3	2	16	16	16	9.7	241.44	2130	119.39	122	5	15	5	15	5	15	3.5	9	488120000	101770000	386350000	1827700	444100	1383600
Q3THE2	Q3THE2	Myosin regulatory light chain 12B	Myl12b	sp|Q3THE2|ML12B_MOUSE Myosin regulatory light chain 12B OS=Mus musculus OX=10090 GN=Myl12b PE=1 SV=2	1	4	4	4	18	19.779	172	118.81	11	3	3	3	3	3	3	18	17.4	188340000	73910000	114430000	7633400	2034600	5598800
Q9DBN5	Q9DBN5	Lon protease homolog 2, peroxisomal	Lonp2	sp|Q9DBN5|LONP2_MOUSE Lon protease homolog 2, peroxisomal OS=Mus musculus OX=10090 GN=Lonp2 PE=1 SV=1	1	7	7	7	13.7	94.525	852	117.27	50	7	2	7	2	7	2	13.7	2.5	174650000	153470000	21173000	599030	599030	423460
P14106	P14106	Complement C1q subcomponent subunit B	C1qb	sp|P14106|C1QB_MOUSE Complement C1q subcomponent subunit B OS=Mus musculus OX=10090 GN=C1qb PE=1 SV=2	1	7	7	7	22.9	26.717	253	115.09	14	7	6	7	6	7	6	22.9	22.9	1230500000	489360000	741110000	44188000	16746000	27443000
A0A140T8T4;P51410	A0A140T8T4;P51410	Large ribosomal subunit protein uL6	Rpl9-ps6;Rpl9	tr|A0A140T8T4|A0A140T8T4_MOUSE Large ribosomal subunit protein uL6 OS=Mus musculus OX=10090 GN=Rpl9-ps6 PE=3 SV=1;sp|P51410|RL9_MOUSE Large ribosomal subunit protein uL6 OS=Mus musculus OX=10090 GN=Rpl9 PE=1 SV=2	2	3	3	3	16.7	21.853	192	114.48	11	2	3	2	3	2	3	10.9	16.7	8010100000	4922100000	3088000000	10367000	447470000	10367000
P17225;Q8BHD7	P17225	Polypyrimidine tract-binding protein 1	Ptbp1	sp|P17225|PTBP1_MOUSE Polypyrimidine tract-binding protein 1 OS=Mus musculus OX=10090 GN=Ptbp1 PE=1 SV=3	2	11	11	11	24.3	59.321	555	113.2	22	6	9	6	9	6	9	13.9	22.2	651760000	112980000	538770000	15997000	985620	15011000
O35286;G3X8X0;A2A4P0	O35286	ATP-dependent RNA helicase DHX15	Dhx15	sp|O35286|DHX15_MOUSE ATP-dependent RNA helicase DHX15 OS=Mus musculus OX=10090 GN=Dhx15 PE=1 SV=2	3	16	16	16	21.1	91.006	795	112.76	46	2	16	2	16	2	16	3.4	21.1	867770000	15535000	852240000	11784000	337710	11784000
P12970	P12970	Large ribosomal subunit protein eL8	Rpl7a	sp|P12970|RL7A_MOUSE Large ribosomal subunit protein eL8 OS=Mus musculus OX=10090 GN=Rpl7a PE=1 SV=2	1	13	13	13	45.5	29.976	266	112.54	14	11	10	11	10	11	10	35	38.7	1697200000	430150000	1267100000	77269000	15938000	61332000
Q9CZM2	Q9CZM2	Large ribosomal subunit protein eL15	Rpl15	sp|Q9CZM2|RL15_MOUSE Large ribosomal subunit protein eL15 OS=Mus musculus OX=10090 GN=Rpl15 PE=1 SV=4	1	7	7	7	39.7	24.146	204	108.05	14	6	3	6	3	6	3	32.8	18.1	915380000	418920000	496460000	25791000	7276900	18514000
Q9CZX8	Q9CZX8	Small ribosomal subunit protein eS19	Rps19	sp|Q9CZX8|RS19_MOUSE Small ribosomal subunit protein eS19 OS=Mus musculus OX=10090 GN=Rps19 PE=1 SV=3	1	4	4	4	34.5	16.085	145	106.16	12	3	3	3	3	3	3	24.1	27.6	183440000	40900000	142540000	5779500	1738100	4041300
A0A0B4J1J5	A0A0B4J1J5	Immunoglobulin heavy variable V9-3 (Fragment)	Ighv9-3	tr|A0A0B4J1J5|A0A0B4J1J5_MOUSE Immunoglobulin heavy variable V9-3 (Fragment) OS=Mus musculus OX=10090 GN=Ighv9-3 PE=1 SV=1	1	2	2	2	30.8	12.996	117	104.96	5	2	2	2	2	2	2	30.8	30.8	689310000	318150000	371160000	87083000	39894000	47189000
Q9EPU0	Q9EPU0	Regulator of nonsense transcripts 1	Upf1	sp|Q9EPU0|RENT1_MOUSE Regulator of nonsense transcripts 1 OS=Mus musculus OX=10090 GN=Upf1 PE=1 SV=2	1	14	14	14	19.1	123.97	1124	103.33	64	5	13	5	13	5	13	6	18.1	434190000	49292000	384890000	4328600	652530	3676100
A0A0B4J1H7;A0A0B4J1H8	A0A0B4J1H7;A0A0B4J1H8	Immunoglobulin kappa variable 1-135 (Fragment);Immunoglobulin kappa variable 1-133 (Fragment)	Igkv1-135;Igkv1-133	tr|A0A0B4J1H7|A0A0B4J1H7_MOUSE Immunoglobulin kappa variable 1-135 (Fragment) OS=Mus musculus OX=10090 GN=Igkv1-135 PE=1 SV=1;tr|A0A0B4J1H8|A0A0B4J1H8_MOUSE Immunoglobulin kappa variable 1-133 (Fragment) OS=Mus musculus OX=10090 GN=Igkv1-133 PE=4 SV=1	2	5	5	5	45.8	13.305	120	103.15	9	5	5	5	5	5	5	45.8	45.8	484700000	151360000	333340000	47526000	16029000	31498000
A0A2I3BRL8;Q91VM5;Q9WV02	A0A2I3BRL8;Q91VM5;Q9WV02	Predicted gene 7324;RNA binding motif protein, X-linked-like-1;	Gm7324;Rbmxl1;	tr|A0A2I3BRL8|A0A2I3BRL8_MOUSE Predicted gene 7324 OS=Mus musculus OX=10090 GN=Gm7324 PE=4 SV=1;sp|Q91VM5|RMXL1_MOUSE RNA binding motif protein, X-linked-like-1 OS=Mus musculus OX=10090 GN=Rbmxl1 PE=2 SV=1;sp|Q9WV02|RBMX_MOUSE RNA-binding motif protein, X	3	11	11	11	35.1	42.178	388	102.51	34	7	9	7	9	7	9	24.2	28.6	1061700000	351750000	709980000	8944100	2955300	5988800
Q62318	Q62318	Transcription intermediary factor 1-beta	Trim28	sp|Q62318|TIF1B_MOUSE Transcription intermediary factor 1-beta OS=Mus musculus OX=10090 GN=Trim28 PE=1 SV=3	1	13	13	13	24.8	88.846	834	102.47	37	1	13	1	13	1	13	3.2	24.8	854630000	16125000	838500000	4259000	435820	4259000
P01635	P01635	Immunoglobulin kappa chain variable 12-41 (Fragment)	Igkv12-41	sp|P01635|KV5A3_MOUSE Immunoglobulin kappa chain variable 12-41 (Fragment) OS=Mus musculus OX=10090 GN=Igkv12-41 PE=1 SV=1	1	6	6	3	43.5	12.581	115	102.34	7	6	5	6	5	3	2	43.5	43.5	904630000	369820000	534810000	113930000	37529000	76401000
Q68FF6;Q9JLQ2	Q68FF6	ARF GTPase-activating protein GIT1	Git1	sp|Q68FF6|GIT1_MOUSE ARF GTPase-activating protein GIT1 OS=Mus musculus OX=10090 GN=Git1 PE=1 SV=1	2	12	12	12	27	85.299	770	101.97	47	0	12	0	12	0	12	0	27	476900000	0	476900000	5800000	0	5800000
P57776	P57776	Elongation factor 1-delta	Eef1d	sp|P57776|EF1D_MOUSE Elongation factor 1-delta OS=Mus musculus OX=10090 GN=Eef1d PE=1 SV=3	1	8	8	8	38.1	31.293	281	100.31	21	5	6	5	6	5	6	24.2	30.2	333470000	87812000	245660000	7606500	1722600	5883900
A0A075B5N7	A0A075B5N7	Immunoglobulin kappa variable 6-13	Igkv6-13	tr|A0A075B5N7|A0A075B5N7_MOUSE Immunoglobulin kappa variable 6-13 OS=Mus musculus OX=10090 GN=Igkv6-13 PE=1 SV=7	1	4	4	3	56.8	10.44	95	100.22	7	3	4	3	4	2	3	34.7	56.8	1702400000	877570000	824850000	121470000	82694000	38777000
Q91VC3;E9PV04;A0A0N4SVP8;P10630	Q91VC3;E9PV04;A0A0N4SVP8	Eukaryotic initiation factor 4A-III;RNA helicase	Eif4a3;Eif4a3l1;	sp|Q91VC3|IF4A3_MOUSE Eukaryotic initiation factor 4A-III OS=Mus musculus OX=10090 GN=Eif4a3 PE=1 SV=3;tr|E9PV04|E9PV04_MOUSE RNA helicase OS=Mus musculus OX=10090 GN=Eif4a3l1 PE=3 SV=2;tr|A0A0N4SVP8|A0A0N4SVP8_MOUSE RNA helicase OS=Mus musculus OX=10090 G	4	10	10	8	28.2	46.839	411	99.49	26	6	9	6	9	4	7	20.7	25.3	1006000000	206470000	799570000	17350000	3997600	13352000
Q8R081	Q8R081	Heterogeneous nuclear ribonucleoprotein L	Hnrnpl	sp|Q8R081|HNRPL_MOUSE Heterogeneous nuclear ribonucleoprotein L OS=Mus musculus OX=10090 GN=Hnrnpl PE=1 SV=2	1	13	13	13	34.6	63.963	586	97.41	22	9	10	9	10	9	10	24.2	30.4	719750000	247970000	471790000	17501000	6926700	10575000
A0A075B5T2;A0A0A6YWU3	A0A075B5T2	Immunoglobulin heavy variable 6-3 (Fragment)	Ighv6-3	tr|A0A075B5T2|A0A075B5T2_MOUSE Immunoglobulin heavy variable 6-3 (Fragment) OS=Mus musculus OX=10090 GN=Ighv6-3 PE=1 SV=7	2	10	10	5	56.8	13.259	118	96.995	8	9	7	9	7	4	5	56.8	52.5	1669700000	819960000	849730000	78034000	34933000	43101000
P07724	P07724	Albumin	Alb	sp|P07724|ALBU_MOUSE Albumin OS=Mus musculus OX=10090 GN=Alb PE=1 SV=3	1	6	6	6	12.7	68.692	608	96.94	43	6	6	6	6	6	6	12.7	12.7	3046900000	1255000000	1791900000	67690000	28264000	39426000
P32067	P32067	Lupus La protein homolog	Ssb	sp|P32067|LA_MOUSE Lupus La protein homolog OS=Mus musculus OX=10090 GN=Ssb PE=1 SV=1	1	10	10	10	26.3	47.756	415	95.473	30	2	8	2	8	2	8	3.1	23.4	342930000	51433000	291500000	2643500	1714400	2643500
P63168;Q80ZS7	P63168	Dynein light chain 1, cytoplasmic	Dynll1	sp|P63168|DYL1_MOUSE Dynein light chain 1, cytoplasmic OS=Mus musculus OX=10090 GN=Dynll1 PE=1 SV=1	2	9	9	6	69.7	10.366	89	94.887	5	1	9	1	9	0	6	12.4	69.7	425200000	15235000	409970000	12086000	3047000	12086000
Q64523;Q6GSS7	Q64523;Q6GSS7	Histone H2A type 2-C;Histone H2A type 2-A	H2ac20;Hist2h2aa2	sp|Q64523|H2A2C_MOUSE Histone H2A type 2-C OS=Mus musculus OX=10090 GN=H2ac20 PE=1 SV=3;sp|Q6GSS7|H2A2A_MOUSE Histone H2A type 2-A OS=Mus musculus OX=10090 GN=Hist2h2aa2 PE=1 SV=3	2	6	2	2	23.3	13.988	129	93.174	6	2	6	0	2	0	2	12.4	23.3	214020000	0	214020000	7951700	0	7951700
P62960	P62960	Y-box-binding protein 1	Ybx1	sp|P62960|YBOX1_MOUSE Y-box-binding protein 1 OS=Mus musculus OX=10090 GN=Ybx1 PE=1 SV=3	1	7	7	4	35.4	35.73	322	92.407	14	4	6	4	6	3	3	27.6	28	589360000	307810000	281550000	10911000	1959800	8951100
Q8K0P3	Q8K0P3	MTOR-associated protein MEAK7	Meak7	sp|Q8K0P3|MEAK7_MOUSE MTOR-associated protein MEAK7 OS=Mus musculus OX=10090 GN=Meak7 PE=2 SV=1	1	7	7	7	17.6	50.844	455	91.171	22	1	7	1	7	1	7	4	17.6	715130000	9420600	705710000	27862000	428210	27434000
A0A0B4J1N0	A0A0B4J1N0	Immunoglobulin heavy variable 1-76	Ighv1-76	tr|A0A0B4J1N0|A0A0B4J1N0_MOUSE Immunoglobulin heavy variable 1-76 OS=Mus musculus OX=10090 GN=Ighv1-76 PE=1 SV=1	1	7	7	6	66.3	10.879	98	91.149	7	6	6	6	6	6	5	51	59.2	1411400000	471680000	939740000	74133000	22192000	51941000
Q3TLH4	Q3TLH4	Protein PRRC2C	Prrc2c	sp|Q3TLH4|PRC2C_MOUSE Protein PRRC2C OS=Mus musculus OX=10090 GN=Prrc2c PE=1 SV=3	1	15	14	14	7.1	310.89	2846	91.02	130	4	14	3	14	3	14	1.9	6.9	199930000	17803000	182130000	240660	136950	240660
P20029	P20029	Endoplasmic reticulum chaperone BiP	Hspa5	sp|P20029|BIP_MOUSE Endoplasmic reticulum chaperone BiP OS=Mus musculus OX=10090 GN=Hspa5 PE=1 SV=3	1	9	9	9	18	72.421	655	90.317	38	2	9	2	9	2	9	4.3	18	250120000	23779000	226340000	4121200	361700	3759500
P06328;P01754;P01753;A0A075B5T7;P01748	P06328;P01754;P01753	Ig heavy chain V region 1-72;Ig heavy chain V region 1-62-3;Ig heavy chain V region 186-1	Ighv1-72;Ighv1-62-3;	sp|P06328|HVM49_MOUSE Ig heavy chain V region 1-72 OS=Mus musculus OX=10090 GN=Ighv1-72 PE=1 SV=2;sp|P01754|HVM10_MOUSE Ig heavy chain V region 1-62-3 OS=Mus musculus OX=10090 GN=Ighv1-62-3 PE=4 SV=2;sp|P01753|HVM09_MOUSE Ig heavy chain V region 186-1 OS=M	5	7	7	5	67.5	12.877	117	89.731	6	6	3	6	3	4	2	65.8	51.3	790850000	347150000	443690000	55614000	19348000	36266000
Q6ZWN5	Q6ZWN5	Small ribosomal subunit protein uS4	Rps9	sp|Q6ZWN5|RS9_MOUSE Small ribosomal subunit protein uS4 OS=Mus musculus OX=10090 GN=Rps9 PE=1 SV=3	1	14	14	14	44.8	22.591	194	88.231	14	12	12	12	12	12	12	42.3	40.7	1197200000	198870000	998320000	66817000	11162000	55654000
Q6ZWV7	Q6ZWV7	Large ribosomal subunit protein uL29	Rpl35	sp|Q6ZWV7|RL35_MOUSE Large ribosomal subunit protein uL29 OS=Mus musculus OX=10090 GN=Rpl35 PE=1 SV=1	1	5	5	5	30.1	14.552	123	85.692	4	4	5	4	5	4	5	30.1	30.1	1468700000	301640000	1167000000	102690000	18829000	83860000
P35980	P35980	Large ribosomal subunit protein eL18	Rpl18	sp|P35980|RL18_MOUSE Large ribosomal subunit protein eL18 OS=Mus musculus OX=10090 GN=Rpl18 PE=1 SV=3	1	10	10	10	29.3	21.644	188	85.128	9	9	8	9	8	9	8	29.3	19.7	1226500000	291930000	934530000	66644000	15322000	51322000
A0A075B680	A0A075B680	Immunoglobulin heavy variable 1-62-2	Ighv1-62-2	tr|A0A075B680|A0A075B680_MOUSE Immunoglobulin heavy variable 1-62-2 OS=Mus musculus OX=10090 GN=Ighv1-62-2 PE=1 SV=1	1	3	3	3	46	11.224	100	84.944	7	2	3	2	3	2	3	31	46	885640000	204760000	680880000	94232000	29251000	64981000
A0A075B5S3	A0A075B5S3	Immunoglobulin heavy variable 14-4	Ighv14-4	tr|A0A075B5S3|A0A075B5S3_MOUSE Immunoglobulin heavy variable 14-4 OS=Mus musculus OX=10090 GN=Ighv14-4 PE=1 SV=1	1	2	1	1	17.1	12.134	111	84.018	6	1	2	1	1	1	1	17.1	17.1	1010400000	562300000	448070000	17286000	10629000	6657200
A0A075B5T6	A0A075B5T6	Immunoglobulin heavy variable V10-3 (Fragment)	Ighv10-3	tr|A0A075B5T6|A0A075B5T6_MOUSE Immunoglobulin heavy variable V10-3 (Fragment) OS=Mus musculus OX=10090 GN=Ighv10-3 PE=1 SV=1	1	4	4	2	47.9	13.544	119	83.493	7	4	4	4	4	2	2	47.9	47.9	384430000	93254000	291180000	31915000	5062800	26852000
P01844;P01845	P01844;P01845	Ig lambda-2 chain C region;Ig lambda-3 chain C region	Iglc2;Iglc3	sp|P01844|LAC2_MOUSE Ig lambda-2 chain C region OS=Mus musculus OX=10090 GN=Iglc2 PE=1 SV=1;sp|P01845|LAC3_MOUSE Ig lambda-3 chain C region OS=Mus musculus OX=10090 GN=Iglc3 PE=1 SV=1	2	5	5	5	77.9	11.254	104	82.403	6	4	4	4	4	4	4	77.9	59.6	1303600000	545600000	758000000	34772000	18225000	16547000
P62908	P62908	Small ribosomal subunit protein uS3	Rps3	sp|P62908|RS3_MOUSE Small ribosomal subunit protein uS3 OS=Mus musculus OX=10090 GN=Rps3 PE=1 SV=1	1	11	11	11	55.6	26.674	243	81.846	19	5	10	5	10	5	10	18.1	55.1	731690000	124810000	606880000	19170000	2208600	16961000
A0A140T8P6	A0A140T8P6	Immunoglobulin kappa variable 12-46 (Fragment)	Igkv12-46	tr|A0A140T8P6|A0A140T8P6_MOUSE Immunoglobulin kappa variable 12-46 (Fragment) OS=Mus musculus OX=10090 GN=Igkv12-46 PE=1 SV=2	1	3	2	2	43.5	12.562	115	81.654	6	2	3	1	2	1	2	24.3	43.5	245840000	54241000	191600000	22192000	9040100	13152000
Q9WVR4	Q9WVR4	RNA-binding protein FXR2	Fxr2	sp|Q9WVR4|FXR2_MOUSE RNA-binding protein FXR2 OS=Mus musculus OX=10090 GN=Fxr2 PE=1 SV=1	1	10	8	8	21.8	73.742	673	80.588	42	7	8	5	6	5	6	14.4	17.7	460160000	142170000	317990000	4624200	953400	3670800
P47754	P47754	F-actin-capping protein subunit alpha-2	Capza2	sp|P47754|CAZA2_MOUSE F-actin-capping protein subunit alpha-2 OS=Mus musculus OX=10090 GN=Capza2 PE=1 SV=3	1	7	6	6	33.2	32.967	286	80.555	16	4	7	3	6	3	6	22	33.2	287900000	35070000	252830000	8991700	596200	8395500
P47753	P47753	F-actin-capping protein subunit alpha-1	Capza1	sp|P47753|CAZA1_MOUSE F-actin-capping protein subunit alpha-1 OS=Mus musculus OX=10090 GN=Capza1 PE=1 SV=4	1	9	9	8	44.8	32.939	286	80.375	17	2	9	2	9	1	8	10.5	44.8	288390000	9519300	278870000	8825700	559960	8825700
Q9Z321;O70157	Q9Z321	DNA topoisomerase 3-beta-1	Top3b	sp|Q9Z321|TOP3B_MOUSE DNA topoisomerase 3-beta-1 OS=Mus musculus OX=10090 GN=Top3b PE=1 SV=1	2	6	6	6	11.5	96.948	862	80.168	49	0	6	0	6	0	6	0	11.5	128060000	0	128060000	826710	0	826710
P97855	P97855	Ras GTPase-activating protein-binding protein 1	G3bp1	sp|P97855|G3BP1_MOUSE Ras GTPase-activating protein-binding protein 1 OS=Mus musculus OX=10090 GN=G3bp1 PE=1 SV=1	1	9	9	8	27.1	51.828	465	80.056	27	2	9	2	9	1	8	4.7	27.1	727560000	59818000	667750000	2761700	2215500	2761700
P62702	P62702	Small ribosomal subunit protein eS4	Rps4x	sp|P62702|RS4X_MOUSE Small ribosomal subunit protein eS4 OS=Mus musculus OX=10090 GN=Rps4x PE=1 SV=2	1	9	9	9	37.6	29.597	263	79.441	21	7	7	7	7	7	7	24.7	30	762680000	157470000	605210000	22984000	3813400	19171000
A0A075B5Q3	A0A075B5Q3	Immunoglobulin heavy variable 2-5	Ighv2-5	tr|A0A075B5Q3|A0A075B5Q3_MOUSE Immunoglobulin heavy variable 2-5 OS=Mus musculus OX=10090 GN=Ighv2-5 PE=1 SV=1	1	3	3	3	33	12.556	115	79.368	5	3	2	3	2	3	2	33	25.2	8373100000	8310000000	63132000	1674600000	1662000000	12626000
P01631	P01631	Ig kappa chain V-II region 26-10		sp|P01631|KV2A7_MOUSE Ig kappa chain V-II region 26-10 OS=Mus musculus OX=10090 PE=1 SV=1	1	5	5	1	42.5	12.273	113	79.323	6	5	4	5	4	1	1	42.5	42.5	2274300000	926130000	1348200000	69429000	21029000	48400000
A0A075B677	A0A075B677	Immunoglobulin kappa variable 4-53	Igkv4-53	tr|A0A075B677|A0A075B677_MOUSE Immunoglobulin kappa variable 4-53 OS=Mus musculus OX=10090 GN=Igkv4-53 PE=1 SV=1	1	3	3	3	63.9	10.366	97	79.249	4	3	2	3	2	3	2	63.9	41.2	467860000	346560000	121310000	36383000	16573000	19810000
P01679;P01678;P01677;P01676;P01675;A0A075B5L5	P01679;P01678;P01677;P01676;P01675;A0A075B5L5	Ig kappa chain V-VI region J539;Ig kappa chain V-VI region SAPC 10;Ig kappa chain V-VI region TEPC 601/TEPC 191		sp|P01679|KV6A5_MOUSE Ig kappa chain V-VI region J539 OS=Mus musculus OX=10090 PE=1 SV=1;sp|P01678|KV6A4_MOUSE Ig kappa chain V-VI region SAPC 10 OS=Mus musculus OX=10090 PE=1 SV=1;sp|P01677|KV6A3_MOUSE Ig kappa chain V-VI region TEPC 601/TEPC 191 OS=Mus m	6	2	2	2	29.9	11.502	107	78.1	5	2	2	2	2	2	2	29.9	29.9	239530000	101930000	137590000	47905000	20387000	27519000
P31001	P31001	Desmin	Des	sp|P31001|DESM_MOUSE Desmin OS=Mus musculus OX=10090 GN=Des PE=1 SV=3	1	16	11	11	36.7	53.497	469	77.708	36	13	13	8	9	8	9	27.7	31.6	309760000	161120000	148650000	7306800	3760400	3546500
A0A075B697;P01820;A0A075B5Q7;A0A075B6A7;A0A075B696;P01821	A0A075B697;P01820;A0A075B5Q7;A0A075B6A7	Immunoglobulin heavy variable 2-9-1 (Fragment);Ig heavy chain V region PJ14;	Ighv2-9-1;	tr|A0A075B697|A0A075B697_MOUSE Immunoglobulin heavy variable 2-9-1 (Fragment) OS=Mus musculus OX=10090 GN=Ighv2-9-1 PE=1 SV=1;sp|P01820|HVM44_MOUSE Ig heavy chain V region PJ14 OS=Mus musculus OX=10090 PE=1 SV=1;tr|A0A075B5Q7|A0A075B5Q7_MOUSE Immunoglobuli	6	3	3	1	19	12.481	116	77.306	4	3	1	3	1	1	1	19	9.5	623000000	604150000	18846000	98658000	93946000	4711500
P62983	P62983	Ubiquitin-ribosomal protein eS31 fusion protein	Rps27a	sp|P62983|RS27A_MOUSE Ubiquitin-ribosomal protein eS31 fusion protein OS=Mus musculus OX=10090 GN=Rps27a PE=1 SV=2	1	6	6	4	37.2	17.951	156	76.978	11	6	5	6	5	4	3	37.2	35.9	594150000	170330000	423830000	14017000	4206900	9810500
Q9QYS9	Q9QYS9	KH domain-containing RNA-binding protein QKI	Qki	sp|Q9QYS9|QKI_MOUSE KH domain-containing RNA-binding protein QKI OS=Mus musculus OX=10090 GN=Qki PE=1 SV=1	1	11	11	11	36.7	37.67	341	76.663	18	1	11	1	11	1	11	5.3	36.7	450530000	19530000	431000000	13204000	1085000	13204000
P62717	P62717	Large ribosomal subunit protein eL20	Rpl18a	sp|P62717|RL18A_MOUSE Large ribosomal subunit protein eL20 OS=Mus musculus OX=10090 GN=Rpl18a PE=1 SV=1	1	10	10	10	48.3	20.732	176	75.561	13	8	10	8	10	8	10	40.9	48.3	1244500000	287770000	956760000	41473000	9494700	31978000
Q7TQH0	Q7TQH0	Ataxin-2-like protein	Atxn2l	sp|Q7TQH0|ATX2L_MOUSE Ataxin-2-like protein OS=Mus musculus OX=10090 GN=Atxn2l PE=1 SV=1	1	12	12	12	11.5	110.65	1049	75.151	43	3	10	3	10	3	10	4.6	9.6	231490000	22425000	209070000	2255300	521500	2255300
Q9CPR4;B2RY53	Q9CPR4	Large ribosomal subunit protein uL22	Rpl17	sp|Q9CPR4|RL17_MOUSE Large ribosomal subunit protein uL22 OS=Mus musculus OX=10090 GN=Rpl17 PE=1 SV=4	2	10	10	10	57.6	21.397	184	75.086	11	10	9	10	9	10	9	57.6	53.3	1551300000	388650000	1162700000	13692000	929800	12762000
Q60749;Q9WU01	Q60749	KH domain-containing, RNA-binding, signal transduction-associated protein 1	Khdrbs1	sp|Q60749|KHDR1_MOUSE KH domain-containing, RNA-binding, signal transduction-associated protein 1 OS=Mus musculus OX=10090 GN=Khdrbs1 PE=1 SV=2	2	9	9	9	22.6	48.37	443	74.92	21	8	7	8	7	8	7	22.1	19.4	2380500000	1446800000	933610000	23866000	13540000	10326000
Q02105	Q02105	Complement C1q subcomponent subunit C	C1qc	sp|Q02105|C1QC_MOUSE Complement C1q subcomponent subunit C OS=Mus musculus OX=10090 GN=C1qc PE=1 SV=2	1	5	5	5	19.5	25.991	246	74.061	12	5	4	5	4	5	4	19.5	17.9	801710000	426810000	374900000	43482000	15473000	28010000
Q9Z1X4	Q9Z1X4	Interleukin enhancer-binding factor 3	Ilf3	sp|Q9Z1X4|ILF3_MOUSE Interleukin enhancer-binding factor 3 OS=Mus musculus OX=10090 GN=Ilf3 PE=1 SV=2	1	11	11	11	22.5	96.02	898	73.038	42	8	9	8	9	8	9	18.4	17.4	478090000	170600000	307490000	1386100	176130	1210000
P62830	P62830	Large ribosomal subunit protein uL14	Rpl23	sp|P62830|RL23_MOUSE Large ribosomal subunit protein uL14 OS=Mus musculus OX=10090 GN=Rpl23 PE=1 SV=1	1	5	5	5	36.4	14.865	140	72.889	9	2	4	2	4	2	4	20	29.3	372010000	144990000	227010000	3628700	1162300	2466400
Q9D1R9	Q9D1R9	Large ribosomal subunit protein eL34	Rpl34	sp|Q9D1R9|RL34_MOUSE Large ribosomal subunit protein eL34 OS=Mus musculus OX=10090 GN=Rpl34 PE=1 SV=2	1	10	10	10	30.8	13.293	117	72.691	6	9	4	9	4	9	4	30.8	11.1	641830000	357930000	283900000	51206000	24668000	26539000
P70372	P70372	ELAV-like protein 1	Elavl1	sp|P70372|ELAV1_MOUSE ELAV-like protein 1 OS=Mus musculus OX=10090 GN=Elavl1 PE=1 SV=2	1	9	9	9	33.1	36.169	326	72.316	18	3	8	3	8	3	8	13.8	29.8	463540000	87292000	376240000	18023000	3938600	14085000
P83870	P83870	PHD finger-like domain-containing protein 5A	Phf5a	sp|P83870|PHF5A_MOUSE PHD finger-like domain-containing protein 5A OS=Mus musculus OX=10090 GN=Phf5a PE=1 SV=1	1	6	6	6	69.1	12.405	110	71.698	9	0	6	0	6	0	6	0	69.1	330950000	0	330950000	21287000	0	21287000
Q60605;Q8CI43	Q60605	Myosin light polypeptide 6	Myl6	sp|Q60605|MYL6_MOUSE Myosin light polypeptide 6 OS=Mus musculus OX=10090 GN=Myl6 PE=1 SV=3	2	7	7	7	51.7	16.93	151	71.696	11	7	6	7	6	7	6	51.7	43	1354100000	619730000	734370000	108040000	49522000	58519000
Q8R326	Q8R326	Paraspeckle component 1	Pspc1	sp|Q8R326|PSPC1_MOUSE Paraspeckle component 1 OS=Mus musculus OX=10090 GN=Pspc1 PE=1 SV=1	1	10	10	10	16.4	58.758	523	71.508	27	3	10	3	10	3	10	9.9	16.4	289920000	24899000	265020000	2388000	922190	2388000
P60824	P60824	Cold-inducible RNA-binding protein	Cirbp	sp|P60824|CIRBP_MOUSE Cold-inducible RNA-binding protein OS=Mus musculus OX=10090 GN=Cirbp PE=1 SV=1	1	5	5	5	33.7	18.607	172	71.448	13	3	4	3	4	3	4	20.3	33.7	639780000	329520000	310260000	4320400	2805400	1515000
P84099	P84099	Large ribosomal subunit protein eL19	Rpl19	sp|P84099|RL19_MOUSE Large ribosomal subunit protein eL19 OS=Mus musculus OX=10090 GN=Rpl19 PE=1 SV=1	1	8	8	8	32.1	23.466	196	70.964	9	8	6	8	6	8	6	32.1	26.5	1499800000	514720000	985060000	46621000	16133000	30487000
P25444	P25444	Small ribosomal subunit protein uS5	Rps2	sp|P25444|RS2_MOUSE Small ribosomal subunit protein uS5 OS=Mus musculus OX=10090 GN=Rps2 PE=1 SV=3	1	7	7	7	27.6	31.231	293	70.907	22	7	6	7	6	7	6	27.6	22.9	1273400000	322190000	951180000	33882000	6381700	27500000
P42669	P42669	Transcriptional activator protein Pur-alpha	Pura	sp|P42669|PURA_MOUSE Transcriptional activator protein Pur-alpha OS=Mus musculus OX=10090 GN=Pura PE=1 SV=1	1	8	8	6	34.6	34.883	321	70.092	14	4	7	4	7	3	5	23.7	30.8	495100000	110890000	384210000	7685800	2770300	4915500
Q9Z2X1	Q9Z2X1	Heterogeneous nuclear ribonucleoprotein F	Hnrnpf	sp|Q9Z2X1|HNRPF_MOUSE Heterogeneous nuclear ribonucleoprotein F OS=Mus musculus OX=10090 GN=Hnrnpf PE=1 SV=3	1	8	7	7	28	45.729	415	70.075	23	6	7	5	6	5	6	21.2	24.1	408500000	88011000	320490000	3678800	694350	2984400
A0A140T8P9;P01638;P01637	A0A140T8P9;P01638;P01637	Immunoglobulin kappa variable 14-111 (Fragment);Ig kappa chain V-V region L6 (Fragment);	Igkv14-111;	tr|A0A140T8P9|A0A140T8P9_MOUSE Immunoglobulin kappa variable 14-111 (Fragment) OS=Mus musculus OX=10090 GN=Igkv14-111 PE=4 SV=2;sp|P01638|KV5A6_MOUSE Ig kappa chain V-V region L6 (Fragment) OS=Mus musculus OX=10090 PE=4 SV=1;sp|P01637|KV5A5_MOUSE Ig kappa	3	3	3	2	40.2	13.232	117	69.608	5	2	3	2	3	1	2	22.2	40.2	967150000	336950000	630200000	153350000	60733000	92615000
Q6PHQ9	Q6PHQ9	Polyadenylate-binding protein	Pabpc4	tr|Q6PHQ9|Q6PHQ9_MOUSE Polyadenylate-binding protein OS=Mus musculus OX=10090 GN=Pabpc4 PE=1 SV=1	1	18	9	9	32.6	72.242	660	68.133	41	8	17	1	9	1	9	13.5	31.2	209140000	18886000	190250000	708760	460630	708760
P19253	P19253	Large ribosomal subunit protein uL13	Rpl13a	sp|P19253|RL13A_MOUSE Large ribosomal subunit protein uL13 OS=Mus musculus OX=10090 GN=Rpl13a PE=1 SV=4	1	6	6	6	31.5	23.464	203	67.795	17	3	6	3	6	3	6	13.8	31.5	464750000	68192000	396560000	16336000	1932200	14404000
Q8K310	Q8K310	Matrin-3	Matr3	sp|Q8K310|MATR3_MOUSE Matrin-3 OS=Mus musculus OX=10090 GN=Matr3 PE=1 SV=1	1	10	10	10	19.9	94.629	846	67.468	45	5	8	5	8	5	8	10.8	13.9	287440000	53136000	234300000	1479700	1092300	1479700
Q8BMF4	Q8BMF4	Dihydrolipoyllysine-residue acetyltransferase component of pyruvate dehydrogenase complex, mitochondrial	Dlat	sp|Q8BMF4|ODP2_MOUSE Dihydrolipoyllysine-residue acetyltransferase component of pyruvate dehydrogenase complex, mitochondrial OS=Mus musculus OX=10090 GN=Dlat PE=1 SV=2	1	8	8	8	14.5	67.941	642	67.368	36	6	7	6	7	6	7	9.7	14.5	317630000	83831000	233800000	4401300	773510	3627800
A0A0B4J1H6;P01630	A0A0B4J1H6;P01630	Immunoglobulin kappa chain variable 2-137 (Fragment);Ig kappa chain V-II region 7S34.1	Igkv2-137;	tr|A0A0B4J1H6|A0A0B4J1H6_MOUSE Immunoglobulin kappa chain variable 2-137 (Fragment) OS=Mus musculus OX=10090 GN=Igkv2-137 PE=1 SV=1;sp|P01630|KV2A6_MOUSE Ig kappa chain V-II region 7S34.1 OS=Mus musculus OX=10090 PE=1 SV=1	2	3	3	3	20	13.131	120	65.707	5	2	3	2	3	2	3	20	20	193510000	67926000	125590000	7188600	1255600	5933000
Q80U72	Q80U72	Protein scribble homolog	Scrib	sp|Q80U72|SCRIB_MOUSE Protein scribble homolog OS=Mus musculus OX=10090 GN=Scrib PE=1 SV=2	1	9	9	9	7.7	174.06	1612	65.177	85	0	9	0	9	0	9	0	7.7	98544000	0	98544000	695620	0	695620
Q9CXW4	Q9CXW4	Large ribosomal subunit protein uL5	Rpl11	sp|Q9CXW4|RL11_MOUSE Large ribosomal subunit protein uL5 OS=Mus musculus OX=10090 GN=Rpl11 PE=1 SV=4	1	4	4	4	25.8	20.252	178	65.154	10	2	3	2	3	2	3	14.6	25.8	459050000	131140000	327920000	38701000	13114000	25587000
P97379	P97379	Ras GTPase-activating protein-binding protein 2	G3bp2	sp|P97379|G3BP2_MOUSE Ras GTPase-activating protein-binding protein 2 OS=Mus musculus OX=10090 GN=G3bp2 PE=1 SV=2	1	9	8	8	29.5	54.087	482	65.109	28	7	7	6	6	6	6	24.1	24.7	1147200000	325100000	822100000	8568300	3394000	5174300
A0A075B5K2	A0A075B5K2	Immunoglobulin kappa chain variable 9-124	Igkv9-124	tr|A0A075B5K2|A0A075B5K2_MOUSE Immunoglobulin kappa chain variable 9-124 OS=Mus musculus OX=10090 GN=Igkv9-124 PE=1 SV=7	1	6	6	6	57.9	10.419	95	64.429	6	4	6	4	6	4	6	56.8	57.9	992710000	512120000	480590000	128600000	67599000	61001000
O70311	O70311	Glycylpeptide N-tetradecanoyltransferase 2	Nmt2	sp|O70311|NMT2_MOUSE Glycylpeptide N-tetradecanoyltransferase 2 OS=Mus musculus OX=10090 GN=Nmt2 PE=1 SV=1	1	3	3	3	6.8	60.484	529	64.377	33	1	3	1	3	1	3	2.3	6.8	124050000	6429500	117620000	2139800	194830	2139800
P62849	P62849	Small ribosomal subunit protein eS24	Rps24	sp|P62849|RS24_MOUSE Small ribosomal subunit protein eS24 OS=Mus musculus OX=10090 GN=Rps24 PE=1 SV=1	1	5	5	5	33.1	15.423	133	63.725	7	2	4	2	4	2	4	18	27.1	223510000	5855500	217660000	18883000	836500	18047000
P14148	P14148	Large ribosomal subunit protein uL30	Rpl7	sp|P14148|RL7_MOUSE Large ribosomal subunit protein uL30 OS=Mus musculus OX=10090 GN=Rpl7 PE=1 SV=2	1	8	8	8	25.9	31.419	270	63.28	18	6	5	6	5	6	5	22.2	14.8	551140000	227080000	324050000	19627000	5384300	14243000
P41105	P41105	Large ribosomal subunit protein eL28	Rpl28	sp|P41105|RL28_MOUSE Large ribosomal subunit protein eL28 OS=Mus musculus OX=10090 GN=Rpl28 PE=1 SV=2	1	8	8	8	48.2	15.733	137	62.517	9	7	5	7	5	7	5	41.6	28.5	776130000	433950000	342180000	38410000	10453000	27957000
Q8BG81	Q8BG81	Polymerase delta-interacting protein 3	Poldip3	sp|Q8BG81|PDIP3_MOUSE Polymerase delta-interacting protein 3 OS=Mus musculus OX=10090 GN=Poldip3 PE=1 SV=1	1	10	10	10	34.3	46.132	420	62.33	28	4	9	4	9	4	9	13.1	32.1	154980000	6559800	148420000	1637900	234280	1637900
P43276	P43276	Histone H1.5	H1-5	sp|P43276|H15_MOUSE Histone H1.5 OS=Mus musculus OX=10090 GN=H1-5 PE=1 SV=2	1	8	5	5	33.2	22.576	223	60.873	10	8	6	5	5	5	5	33.2	27.4	844860000	187310000	657550000	56439000	11785000	44654000
P53026	P53026	Large ribosomal subunit protein uL1	Rpl10a	sp|P53026|RL10A_MOUSE Large ribosomal subunit protein uL1 OS=Mus musculus OX=10090 GN=Rpl10a PE=1 SV=3	1	5	5	5	25.3	24.916	217	60.666	13	3	5	3	5	3	5	12.4	25.3	357380000	40664000	316720000	16579000	2084900	14494000
Q9D824	Q9D824	Pre-mRNA 3-end-processing factor FIP1	Fip1l1	sp|Q9D824|FIP1_MOUSE Pre-mRNA 3-end-processing factor FIP1 OS=Mus musculus OX=10090 GN=Fip1l1 PE=1 SV=1	1	8	8	8	17.7	64.958	581	60.269	25	0	8	0	8	0	8	0	17.7	342650000	0	342650000	8085300	0	8085300
Q9EQK5	Q9EQK5	Major vault protein	Mvp	sp|Q9EQK5|MVP_MOUSE Major vault protein OS=Mus musculus OX=10090 GN=Mvp PE=1 SV=4	1	9	9	9	12.7	95.923	861	59.5	51	9	2	9	2	9	2	12.7	3	56507000	53526000	2980700	733920	675480	58445
Q8C854	Q8C854	Myelin expression factor 2	Myef2	sp|Q8C854|MYEF2_MOUSE Myelin expression factor 2 OS=Mus musculus OX=10090 GN=Myef2 PE=1 SV=1	1	9	9	9	18.4	63.294	591	59.413	35	5	7	5	7	5	7	9.8	14.4	183300000	73071000	110230000	3262800	1020100	2242700
D4AFX7	D4AFX7	DnaJ heat shock protein family (Hsp40) member C13	Dnajc13	tr|D4AFX7|D4AFX7_MOUSE DnaJ heat shock protein family (Hsp40) member C13 OS=Mus musculus OX=10090 GN=Dnajc13 PE=1 SV=1	1	8	8	8	4.8	255.06	2248	58.606	127	8	1	8	1	8	1	4.8	0.7	178590000	175660000	2931800	168930	168930	23085
Q8R310	Q8R310	Transmembrane and coiled-coil domain protein 3	Tmcc3	sp|Q8R310|TMCC3_MOUSE Transmembrane and coiled-coil domain protein 3 OS=Mus musculus OX=10090 GN=Tmcc3 PE=1 SV=2	1	6	6	6	15.1	53.721	477	58.539	32	6	0	6	0	6	0	15.1	0	223190000	223190000	0	3967100	3967100	0
P35550	P35550	rRNA 2-O-methyltransferase fibrillarin	Fbl	sp|P35550|FBRL_MOUSE rRNA 2-O-methyltransferase fibrillarin OS=Mus musculus OX=10090 GN=Fbl PE=1 SV=2	1	7	7	7	26.9	34.306	327	57.688	25	5	7	5	7	5	7	18.7	26.9	286150000	65944000	220210000	2839300	421430	2417900
Q68FD5	Q68FD5	Clathrin heavy chain 1	Cltc	sp|Q68FD5|CLH1_MOUSE Clathrin heavy chain 1 OS=Mus musculus OX=10090 GN=Cltc PE=1 SV=3	1	7	7	7	5.3	191.55	1675	57.636	98	3	7	3	7	3	7	2.4	5.3	119000000	25877000	93127000	819370	114170	705210
O09167	O09167	Large ribosomal subunit protein eL21	Rpl21	sp|O09167|RL21_MOUSE Large ribosomal subunit protein eL21 OS=Mus musculus OX=10090 GN=Rpl21 PE=1 SV=4	1	8	8	8	54.4	18.579	160	57.205	8	7	7	7	7	7	7	43.1	46.9	435950000	138730000	297210000	14039000	2767900	11271000
P53996	P53996	CCHC-type zinc finger nucleic acid binding protein	Cnbp	sp|P53996|CNBP_MOUSE CCHC-type zinc finger nucleic acid binding protein OS=Mus musculus OX=10090 GN=Cnbp PE=1 SV=2	1	4	4	4	28.7	19.592	178	57.141	16	3	1	3	1	3	1	20.2	8.4	104300000	86792000	17507000	2574800	1480600	1094200
P16858;A0A1D5RLD8;S4R1W1	P16858;A0A1D5RLD8;S4R1W1	Glyceraldehyde-3-phosphate dehydrogenase;	Gapdh;Gapdhrt2;	sp|P16858|G3P_MOUSE Glyceraldehyde-3-phosphate dehydrogenase OS=Mus musculus OX=10090 GN=Gapdh PE=1 SV=2;tr|A0A1D5RLD8|A0A1D5RLD8_MOUSE Glyceraldehyde-3-phosphate dehydrogenase OS=Mus musculus OX=10090 GN=Gapdhrt2 PE=1 SV=1;tr|S4R1W1|S4R1W1_MOUSE Glycerald	3	7	7	7	27.6	35.81	333	57	21	5	7	5	7	5	7	23.7	27.6	564910000	68653000	496250000	22579000	2793900	19785000
P70333	P70333	Heterogeneous nuclear ribonucleoprotein H2	Hnrnph2	sp|P70333|HNRH2_MOUSE Heterogeneous nuclear ribonucleoprotein H2 OS=Mus musculus OX=10090 GN=Hnrnph2 PE=1 SV=1	1	8	2	2	26.1	49.279	449	56.904	26	6	7	0	2	0	2	18.9	22.3	60292000	0	60292000	502100	0	502100
Q8K3W3	Q8K3W3	Protein CASC3	Casc3	sp|Q8K3W3|CASC3_MOUSE Protein CASC3 OS=Mus musculus OX=10090 GN=Casc3 PE=1 SV=3	1	8	8	8	17.2	75.769	698	56.015	30	7	6	7	6	7	6	15.5	13.9	644350000	304140000	340210000	1222800	994620	228210
O35218	O35218	Cleavage and polyadenylation specificity factor subunit 2	Cpsf2	sp|O35218|CPSF2_MOUSE Cleavage and polyadenylation specificity factor subunit 2 OS=Mus musculus OX=10090 GN=Cpsf2 PE=1 SV=1	1	6	6	6	12	88.382	782	55.843	46	0	6	0	6	0	6	0	12	125690000	0	125690000	914270	0	914270
Q923D4	Q923D4	Splicing factor 3B subunit 5	Sf3b5	sp|Q923D4|SF3B5_MOUSE Splicing factor 3B subunit 5 OS=Mus musculus OX=10090 GN=Sf3b5 PE=1 SV=1	1	3	3	3	59.3	10.119	86	55.503	6	2	3	2	3	2	3	40.7	59.3	267000000	63526000	203480000	11877000	4527200	7350100
P62852	P62852	Small ribosomal subunit protein eS25	Rps25	sp|P62852|RS25_MOUSE Small ribosomal subunit protein eS25 OS=Mus musculus OX=10090 GN=Rps25 PE=1 SV=1	1	7	7	7	45.6	13.742	125	55.159	6	4	6	4	6	4	6	31.2	34.4	916080000	310060000	606010000	145840000	51677000	94166000
Q9Z204	Q9Z204	Heterogeneous nuclear ribonucleoproteins C1/C2	Hnrnpc	sp|Q9Z204|HNRPC_MOUSE Heterogeneous nuclear ribonucleoproteins C1/C2 OS=Mus musculus OX=10090 GN=Hnrnpc PE=1 SV=1	1	7	7	7	23	34.384	313	55.003	22	4	6	4	6	4	6	16	19.5	371120000	110600000	260510000	10399000	4090400	6308600
P62918	P62918	Large ribosomal subunit protein uL2	Rpl8	sp|P62918|RL8_MOUSE Large ribosomal subunit protein uL2 OS=Mus musculus OX=10090 GN=Rpl8 PE=1 SV=2	1	8	8	8	35.8	28.024	257	54.791	13	6	7	6	7	6	7	28	35.4	944260000	234170000	710090000	21366000	2874700	18491000
P43277	P43277	Histone H1.3	H1-3	sp|P43277|H13_MOUSE Histone H1.3 OS=Mus musculus OX=10090 GN=H1-3 PE=1 SV=2	1	13	5	3	38.5	22.099	221	54.661	12	11	11	3	5	1	3	38.5	32.6	1598300000	345370000	1253000000	55293000	9559300	45734000
O08583;Q9JJW6	O08583	THO complex subunit 4	Alyref	sp|O08583|THOC4_MOUSE THO complex subunit 4 OS=Mus musculus OX=10090 GN=Alyref PE=1 SV=3	2	7	7	7	41.6	26.94	255	53.041	15	2	6	2	6	2	6	8.2	37.6	467230000	115170000	352060000	10720000	1139600	9580200
P84104	P84104	Serine/arginine-rich splicing factor 3	Srsf3	sp|P84104|SRSF3_MOUSE Serine/arginine-rich splicing factor 3 OS=Mus musculus OX=10090 GN=Srsf3 PE=1 SV=1	1	5	5	4	35.4	19.329	164	52.854	9	4	4	4	4	4	3	35.4	28.7	574660000	103350000	471310000	29220000	4295700	24925000
Q61937	Q61937	Nucleophosmin	Npm1	sp|Q61937|NPM_MOUSE Nucleophosmin OS=Mus musculus OX=10090 GN=Npm1 PE=1 SV=1	1	5	5	5	30.1	32.56	292	52.182	16	4	5	4	5	4	5	30.1	30.1	168980000	36436000	132540000	917070	1124100	917070
A0A140T8N3	A0A140T8N3	Immunoglobulin kappa chain variable 13-84 (Fragment)	Igkv13-84	tr|A0A140T8N3|A0A140T8N3_MOUSE Immunoglobulin kappa chain variable 13-84 (Fragment) OS=Mus musculus OX=10090 GN=Igkv13-84 PE=1 SV=2	1	3	3	2	32.2	12.617	115	51.842	7	3	1	3	1	2	0	32.2	13.9	330890000	294550000	36336000	32942000	27751000	5190900
Q8CGZ0	Q8CGZ0	Calcium homeostasis endoplasmic reticulum protein	Cherp	sp|Q8CGZ0|CHERP_MOUSE Calcium homeostasis endoplasmic reticulum protein OS=Mus musculus OX=10090 GN=Cherp PE=1 SV=1	1	6	6	6	10	106.17	936	51.82	37	1	6	1	6	1	6	1.9	10	188290000	23549000	164740000	265110	636450	265110
P47757	P47757	F-actin-capping protein subunit beta	Capzb	sp|P47757|CAPZB_MOUSE F-actin-capping protein subunit beta OS=Mus musculus OX=10090 GN=Capzb PE=1 SV=3	1	8	8	8	36.1	31.345	277	51.671	20	1	8	1	8	1	8	7.2	36.1	316230000	17148000	299090000	6929900	857390	6929900
Q8BP67	Q8BP67	Large ribosomal subunit protein eL24	Rpl24	sp|Q8BP67|RL24_MOUSE Large ribosomal subunit protein eL24 OS=Mus musculus OX=10090 GN=Rpl24 PE=1 SV=2	1	8	8	8	46.5	17.779	157	51.584	8	7	5	7	5	7	5	38.9	29.3	775240000	303860000	471380000	66223000	18708000	47516000
Q9DBY8	Q9DBY8	Nuclear valosin-containing protein-like	Nvl	sp|Q9DBY8|NVL_MOUSE Nuclear valosin-containing protein-like OS=Mus musculus OX=10090 GN=Nvl PE=1 SV=1	1	8	8	8	13.1	94.475	855	51.255	53	0	8	0	8	0	8	0	13.1	136000000	0	136000000	1627600	0	1627600
P62301	P62301	Small ribosomal subunit protein uS15	Rps13	sp|P62301|RS13_MOUSE Small ribosomal subunit protein uS15 OS=Mus musculus OX=10090 GN=Rps13 PE=1 SV=2	1	7	7	7	45	17.222	151	50.92	11	4	7	4	7	4	7	27.8	45	882070000	212240000	669830000	40226000	11378000	28848000
Q8JZX4	Q8JZX4	Splicing factor 45	Rbm17	sp|Q8JZX4|SPF45_MOUSE Splicing factor 45 OS=Mus musculus OX=10090 GN=Rbm17 PE=1 SV=1	1	7	7	7	20.5	45.303	405	50.347	26	0	7	0	7	0	7	0	20.5	153980000	0	153980000	2481500	0	2481500
B2RRE7	B2RRE7	OTU domain-containing protein 4	Otud4	sp|B2RRE7|OTUD4_MOUSE OTU domain-containing protein 4 OS=Mus musculus OX=10090 GN=Otud4 PE=1 SV=1	1	4	4	4	4.2	123.05	1107	50.104	54	4	3	4	3	4	3	4.2	3.5	109930000	45025000	64908000	1541600	593630	947950
Q921N6	Q921N6	Probable ATP-dependent RNA helicase DDX27	Ddx27	sp|Q921N6|DDX27_MOUSE Probable ATP-dependent RNA helicase DDX27 OS=Mus musculus OX=10090 GN=Ddx27 PE=1 SV=3	1	5	5	5	8.7	85.938	760	49.857	47	0	5	0	5	0	5	0	8.7	81198000	0	81198000	1105100	0	1105100
Q62095;Q61496	Q62095	ATP-dependent RNA helicase DDX3Y	Ddx3y	sp|Q62095|DDX3Y_MOUSE ATP-dependent RNA helicase DDX3Y OS=Mus musculus OX=10090 GN=Ddx3y PE=1 SV=2	2	16	4	4	28.4	73.427	658	49.242	45	13	13	3	3	3	3	23.4	23.7	99177000	28922000	70255000	2203900	642720	1561200
P84244;P84228;P68433;P02301;A0A8I4SYN6	P84244;P84228;P68433;P02301;A0A8I4SYN6	Histone H3.3;Histone H3.2;Histone H3.1;	H3-3b;H3c15;H3c11;	sp|P84244|H33_MOUSE Histone H3.3 OS=Mus musculus OX=10090 GN=H3-3b PE=1 SV=2;sp|P84228|H32_MOUSE Histone H3.2 OS=Mus musculus OX=10090 GN=H3c15 PE=1 SV=2;sp|P68433|H31_MOUSE Histone H3.1 OS=Mus musculus OX=10090 GN=H3c11 PE=1 SV=2;sp|P02301|H3C_MOUSE Histo	5	5	5	5	22.1	15.328	136	48.507	6	5	5	5	5	5	5	22.1	22.1	2842200000	607700000	2234500000	418050000	80054000	337990000
P97315	P97315	Cysteine and glycine-rich protein 1	Csrp1	sp|P97315|CSRP1_MOUSE Cysteine and glycine-rich protein 1 OS=Mus musculus OX=10090 GN=Csrp1 PE=1 SV=3	1	4	4	4	30.6	20.583	193	48.365	15	3	4	3	4	3	4	22.8	30.6	69400000	29463000	39936000	969850	407760	562090
O35295;Q8R4E6	O35295	Transcriptional activator protein Pur-beta	Purb	sp|O35295|PURB_MOUSE Transcriptional activator protein Pur-beta OS=Mus musculus OX=10090 GN=Purb PE=1 SV=3	2	6	4	4	25	33.901	324	47.844	15	3	6	2	4	2	4	13	25	173330000	28301000	145030000	9307800	1397600	7910200
P62267	P62267	Small ribosomal subunit protein uS12	Rps23	sp|P62267|RS23_MOUSE Small ribosomal subunit protein uS12 OS=Mus musculus OX=10090 GN=Rps23 PE=1 SV=3	1	7	7	7	38.5	15.807	143	47.507	8	6	3	6	3	6	3	38.5	23.1	1215900000	437420000	778490000	11400000	9333100	2066600
Q8VDM6	Q8VDM6	Heterogeneous nuclear ribonucleoprotein U-like protein 1	Hnrnpul1	sp|Q8VDM6|HNRL1_MOUSE Heterogeneous nuclear ribonucleoprotein U-like protein 1 OS=Mus musculus OX=10090 GN=Hnrnpul1 PE=1 SV=1	1	7	7	7	9.8	96.001	859	47.454	45	2	7	2	7	2	7	4	9.8	247650000	39711000	207940000	1753100	882480	1753100
Q6NV83	Q6NV83	U2 snRNP-associated SURP motif-containing protein	U2surp	sp|Q6NV83|SR140_MOUSE U2 snRNP-associated SURP motif-containing protein OS=Mus musculus OX=10090 GN=U2surp PE=1 SV=3	1	7	7	7	10.5	118.26	1029	46.768	48	0	7	0	7	0	7	0	10.5	213570000	0	213570000	1952900	0	1952900
Q62191	Q62191	E3 ubiquitin-protein ligase TRIM21	Trim21	sp|Q62191|RO52_MOUSE E3 ubiquitin-protein ligase TRIM21 OS=Mus musculus OX=10090 GN=Trim21 PE=1 SV=1	1	6	6	6	12.3	54.174	470	46.161	25	0	6	0	6	0	6	0	12.3	114770000	0	114770000	3114000	0	3114000
Q99PL5	Q99PL5	Ribosome-binding protein 1	Rrbp1	sp|Q99PL5|RRBP1_MOUSE Ribosome-binding protein 1 OS=Mus musculus OX=10090 GN=Rrbp1 PE=1 SV=2	1	6	6	6	5	172.88	1605	45.366	130	1	6	1	6	1	6	0.8	5	86686000	6372400	80314000	349430	49018	349430
A0A0B4J1J7	A0A0B4J1J7	Immunoglobulin heavy variable 1-82	Ighv1-82	tr|A0A0B4J1J7|A0A0B4J1J7_MOUSE Immunoglobulin heavy variable 1-82 OS=Mus musculus OX=10090 GN=Ighv1-82 PE=1 SV=1	1	4	4	3	72.4	10.65	98	45.329	7	3	2	3	2	2	2	59.2	25.5	372080000	217220000	154860000	6382100	2767900	3614200
P10922	P10922	Histone H1.0	H1-0	sp|P10922|H10_MOUSE Histone H1.0 OS=Mus musculus OX=10090 GN=H1-0 PE=2 SV=4	1	5	5	5	24.7	20.861	194	45.234	7	5	2	5	2	5	2	24.7	6.2	414410000	329410000	85002000	41982000	35102000	6880300
A0A075B5N3	A0A075B5N3	Immunoglobulin kappa variable 8-28	Igkv8-28	tr|A0A075B5N3|A0A075B5N3_MOUSE Immunoglobulin kappa variable 8-28 OS=Mus musculus OX=10090 GN=Igkv8-28 PE=1 SV=7	1	6	6	5	66.3	10.903	101	44.443	7	5	4	5	4	4	4	60.4	47.5	620730000	292710000	328020000	84241000	40466000	43775000
Q05A80	Q05A80	Caprin-2	Caprin2	sp|Q05A80|CAPR2_MOUSE Caprin-2 OS=Mus musculus OX=10090 GN=Caprin2 PE=1 SV=1	1	6	6	6	8.7	114.49	1031	43.955	48	2	5	2	5	2	5	4.1	7.6	115820000	32391000	83428000	1161100	419410	741720
P63323	P63323	Small ribosomal subunit protein eS12	Rps12	sp|P63323|RS12_MOUSE Small ribosomal subunit protein eS12 OS=Mus musculus OX=10090 GN=Rps12 PE=1 SV=3	1	5	5	5	48.5	14.515	132	43.921	7	1	5	1	5	1	5	13.6	48.5	143070000	11279000	131790000	16539000	1611300	14928000
P62911;P17932	P62911	Large ribosomal subunit protein eL32	Rpl32	sp|P62911|RL32_MOUSE Large ribosomal subunit protein eL32 OS=Mus musculus OX=10090 GN=Rpl32 PE=1 SV=2	2	5	5	5	43.7	15.86	135	43.362	7	4	3	4	3	4	3	31.1	29.6	469220000	257600000	211620000	8684900	1327200	7357700
A0A075B5Y4;P01747;P01746	A0A075B5Y4	Immunoglobulin heavy variable 1-81 (Fragment)	Ighv1-81	tr|A0A075B5Y4|A0A075B5Y4_MOUSE Immunoglobulin heavy variable 1-81 (Fragment) OS=Mus musculus OX=10090 GN=Ighv1-81 PE=1 SV=1	3	7	6	5	62.4	12.989	117	43.124	7	7	3	6	2	5	1	62.4	26.5	505070000	265750000	239310000	54015000	28854000	25162000
Q9R0U0	Q9R0U0	Serine/arginine-rich splicing factor 10	Srsf10	sp|Q9R0U0|SRS10_MOUSE Serine/arginine-rich splicing factor 10 OS=Mus musculus OX=10090 GN=Srsf10 PE=1 SV=2	1	5	5	5	17.6	31.3	262	42.484	13	1	5	1	5	1	5	4.6	17.6	159230000	13394000	145840000	4044300	1030300	4044300
P28740	P28740	Kinesin-like protein KIF2A	Kif2a	sp|P28740|KIF2A_MOUSE Kinesin-like protein KIF2A OS=Mus musculus OX=10090 GN=Kif2a PE=1 SV=2	1	6	6	6	12.3	79.755	705	42.178	44	1	5	1	5	1	5	1.1	11.2	78445000	0	78445000	131400	0	131400
Q80VD1	Q80VD1	Protein FAM98B	Fam98b	sp|Q80VD1|FA98B_MOUSE Protein FAM98B OS=Mus musculus OX=10090 GN=Fam98b PE=1 SV=1	1	5	5	3	11.9	45.349	429	42.168	29	4	5	4	5	3	3	11.9	11.9	310860000	70485000	240380000	7113600	1802600	5311000
Q9ES28	Q9ES28	Rho guanine nucleotide exchange factor 7	Arhgef7	sp|Q9ES28|ARHG7_MOUSE Rho guanine nucleotide exchange factor 7 OS=Mus musculus OX=10090 GN=Arhgef7 PE=1 SV=2	1	7	7	7	15	97.055	862	41.916	54	2	6	2	6	2	6	2.3	13.8	206470000	6170200	200300000	1239900	114260	1125600
P62317	P62317	Small nuclear ribonucleoprotein Sm D2	Snrpd2	sp|P62317|SMD2_MOUSE Small nuclear ribonucleoprotein Sm D2 OS=Mus musculus OX=10090 GN=Snrpd2 PE=1 SV=1	1	5	5	5	35.6	13.527	118	41.652	8	2	5	2	5	2	5	14.4	35.6	402420000	38571000	363850000	43850000	4821300	39029000
A0A075B5N4	A0A075B5N4	Immunoglobulin kappa chain variable 8-27	Igkv8-27	tr|A0A075B5N4|A0A075B5N4_MOUSE Immunoglobulin kappa chain variable 8-27 OS=Mus musculus OX=10090 GN=Igkv8-27 PE=1 SV=1	1	5	5	4	51	10.976	100	41.638	7	4	4	4	4	3	3	51	51	580110000	200480000	379630000	27293000	7929600	19364000
A0A075B5T5	A0A075B5T5	Immunoglobulin heavy variable V1-5	Ighv1-5	tr|A0A075B5T5|A0A075B5T5_MOUSE Immunoglobulin heavy variable V1-5 OS=Mus musculus OX=10090 GN=Ighv1-5 PE=1 SV=1	1	1	1	1	19.4	10.846	98	41.265	5	1	1	1	1	1	1	19.4	19.4	663150000	312700000	350450000	39860000	19819000	20041000
P63101;Q9CQV8;P61982	P63101	14-3-3 protein zeta/delta	Ywhaz	sp|P63101|1433Z_MOUSE 14-3-3 protein zeta/delta OS=Mus musculus OX=10090 GN=Ywhaz PE=1 SV=1	3	5	5	4	23.7	27.771	245	40.679	19	1	5	1	5	0	4	5.7	23.7	280440000	7902000	272540000	12777000	219070	12558000
P62984;A0A0A6YW67;P0CG49;P0CG50	P62984;A0A0A6YW67;P0CG49;P0CG50	Ubiquitin-ribosomal protein eL40 fusion protein;Predicted pseudogene 8797;Polyubiquitin-B	Uba52;Gm8797;	sp|P62984|RL40_MOUSE Ubiquitin-ribosomal protein eL40 fusion protein OS=Mus musculus OX=10090 GN=Uba52 PE=1 SV=2;tr|A0A0A6YW67|A0A0A6YW67_MOUSE Predicted pseudogene 8797 OS=Mus musculus OX=10090 GN=Gm8797 PE=4 SV=1;sp|P0CG49|UBB_MOUSE Polyubiquitin-B OS=Mu	4	3	1	1	21.9	14.728	128	40.413	9	3	2	1	0	1	0	21.9	14.1	58479000	58479000	0	6497600	6497600	0
A0A075B6D5	A0A075B6D5	Immunoglobulin kappa chain variable 19-93	Igkv19-93	tr|A0A075B6D5|A0A075B6D5_MOUSE Immunoglobulin kappa chain variable 19-93 OS=Mus musculus OX=10090 GN=Igkv19-93 PE=1 SV=7	1	3	3	3	33.3	12.734	114	39.95	6	3	3	3	3	3	3	33.3	33.3	543090000	192440000	350650000	11804000	3328700	8475200
P01660;A0A140T8M6;A0A075B5N8;P01672;P01657;P01659;P01661	P01660;A0A140T8M6	Ig kappa chain V-III region PC 3741/TEPC 111;Immunoglobulin kappa chain variable 3-5 (Fragment)	;Igkv3-5	sp|P01660|KV3A8_MOUSE Ig kappa chain V-III region PC 3741/TEPC 111 OS=Mus musculus OX=10090 PE=1 SV=1;tr|A0A140T8M6|A0A140T8M6_MOUSE Immunoglobulin kappa chain variable 3-5 (Fragment) OS=Mus musculus OX=10090 GN=Igkv3-5 PE=4 SV=2	7	5	4	3	59.5	12.099	111	39.644	6	4	5	3	4	3	3	59.5	59.5	976950000	567640000	409300000	107590000	62964000	44626000
A0A0B4J1J2	A0A0B4J1J2	Immunoglobulin kappa chain variable 5-43 (Fragment)	Igkv5-43	tr|A0A0B4J1J2|A0A0B4J1J2_MOUSE Immunoglobulin kappa chain variable 5-43 (Fragment) OS=Mus musculus OX=10090 GN=Igkv5-43 PE=1 SV=1	1	2	1	1	23.5	12.6	115	39.592	5	2	2	1	1	1	1	23.5	23.5	559280000	403090000	156190000	39649000	39649000	31238000
Q8BX10	Q8BX10	Serine/threonine-protein phosphatase PGAM5, mitochondrial	Pgam5	sp|Q8BX10|PGAM5_MOUSE Serine/threonine-protein phosphatase PGAM5, mitochondrial OS=Mus musculus OX=10090 GN=Pgam5 PE=1 SV=1	1	6	6	6	23.3	31.994	288	39.546	22	3	5	3	5	3	5	12.5	18.4	185200000	51263000	133940000	6765000	1420300	5344600
P14206	P14206	Small ribosomal subunit protein uS2	Rpsa	sp|P14206|RSSA_MOUSE Small ribosomal subunit protein uS2 OS=Mus musculus OX=10090 GN=Rpsa PE=1 SV=4	1	3	3	3	16.3	32.838	295	39.415	15	1	3	1	3	1	3	4.4	16.3	78653000	0	78653000	3777500	0	3777500
A0A0A6YXA5	A0A0A6YXA5	Immunoglobulin heavy variable 1-15 (Fragment)	Ighv1-15	tr|A0A0A6YXA5|A0A0A6YXA5_MOUSE Immunoglobulin heavy variable 1-15 (Fragment) OS=Mus musculus OX=10090 GN=Ighv1-15 PE=1 SV=1	1	5	4	3	60.7	12.953	117	39.121	6	4	5	3	4	2	3	47.9	60.7	391420000	150930000	240490000	37594000	15635000	21958000
Q91X78	Q91X78	Erlin-1	Erlin1	sp|Q91X78|ERLN1_MOUSE Erlin-1 OS=Mus musculus OX=10090 GN=Erlin1 PE=1 SV=2	1	9	6	6	24.1	39.182	348	39.105	25	0	9	0	6	0	6	0	24.1	276040000	0	276040000	7500600	0	7500600
Q91W18	Q91W18	Tudor domain-containing protein 3	Tdrd3	sp|Q91W18|TDRD3_MOUSE Tudor domain-containing protein 3 OS=Mus musculus OX=10090 GN=Tdrd3 PE=1 SV=4	1	6	6	6	10.4	82.252	743	39.101	48	1	5	1	5	1	5	1.2	9.2	65386000	0	65386000	1362200	0	1362200
P05214	P05214	Tubulin alpha-3 chain	Tuba3b	sp|P05214|TBA3_MOUSE Tubulin alpha-3 chain OS=Mus musculus OX=10090 GN=Tuba3b PE=1 SV=1	1	12	1	1	39.1	49.959	450	39.095	23	2	12	0	1	0	1	2.9	39.1	43081000	0	43081000	1873100	0	1873100
A0A140T8M2;P01636	A0A140T8M2	Immunoglobulin kappa variable 12-44 (Fragment)	Igkv12-44	tr|A0A140T8M2|A0A140T8M2_MOUSE Immunoglobulin kappa variable 12-44 (Fragment) OS=Mus musculus OX=10090 GN=Igkv12-44 PE=1 SV=2	2	5	3	3	30.4	12.557	115	38.782	7	4	5	2	3	2	3	30.4	30.4	540630000	144660000	395970000	39442000	5253200	34189000
Q9CY58	Q9CY58	SERPINE1 mRNA-binding protein 1	Serbp1	sp|Q9CY58|SERB1_MOUSE SERPINE1 mRNA-binding protein 1 OS=Mus musculus OX=10090 GN=Serbp1 PE=1 SV=2	1	2	2	2	7.4	44.714	407	38.64	21	2	1	2	1	2	1	7.4	3.4	141950000	120930000	21020000	4280100	4280100	1001000
A2A9R3	A2A9R3	Melanoma-associated antigen B4	Mageb4	sp|A2A9R3|MAGB4_MOUSE Melanoma-associated antigen B4 OS=Mus musculus OX=10090 GN=Mageb4 PE=1 SV=1	1	5	5	5	9.7	60.922	556	38.547	39	3	4	3	4	3	4	6.8	7.7	200230000	48977000	151260000	4253700	1255800	2997900
O70305	O70305	Ataxin-2	Atxn2	sp|O70305|ATX2_MOUSE Ataxin-2 OS=Mus musculus OX=10090 GN=Atxn2 PE=1 SV=1	1	5	5	5	5.4	136.48	1285	38.322	56	0	5	0	5	0	5	0	5.4	111180000	0	111180000	1985300	0	1985300
Q5F2E7	Q5F2E7	FMR1-interacting protein NUFIP2	Nufip2	sp|Q5F2E7|NUFP2_MOUSE FMR1-interacting protein NUFIP2 OS=Mus musculus OX=10090 GN=Nufip2 PE=1 SV=1	1	4	4	4	9.2	75.656	692	38.19	30	3	3	3	3	3	3	5.1	7.8	219460000	74862000	144600000	6725700	2495400	4230300
P35979	P35979	Large ribosomal subunit protein uL11	Rpl12	sp|P35979|RL12_MOUSE Large ribosomal subunit protein uL11 OS=Mus musculus OX=10090 GN=Rpl12 PE=1 SV=2	1	3	3	3	24.2	17.804	165	38.132	11	2	2	2	2	2	2	15.2	18.8	84348000	38352000	45996000	5631800	1450300	4181500
A0A140T8M3	A0A140T8M3	Immunoglobulin kappa chain variable 8-30 (Fragment)	Igkv8-30	tr|A0A140T8M3|A0A140T8M3_MOUSE Immunoglobulin kappa chain variable 8-30 (Fragment) OS=Mus musculus OX=10090 GN=Igkv8-30 PE=1 SV=2	1	4	3	3	43	13.335	121	37.934	8	4	4	3	3	3	3	43	43	305110000	120590000	184520000	13000000	4948900	8051500
P99024;Q9CWF2;Q7TMM9;Q922F4;A2AQ07	P99024;Q9CWF2;Q7TMM9	Tubulin beta-5 chain;Tubulin beta-2B chain;Tubulin beta-2A chain	Tubb5;Tubb2b;Tubb2a	sp|P99024|TBB5_MOUSE Tubulin beta-5 chain OS=Mus musculus OX=10090 GN=Tubb5 PE=1 SV=1;sp|Q9CWF2|TBB2B_MOUSE Tubulin beta-2B chain OS=Mus musculus OX=10090 GN=Tubb2b PE=1 SV=1;sp|Q7TMM9|TBB2A_MOUSE Tubulin beta-2A chain OS=Mus musculus OX=10090 GN=Tubb2a PE	5	13	4	3	42.6	49.67	444	37.492	22	7	13	3	4	2	3	27.5	42.6	417230000	67901000	349330000	9207500	1279000	7928600
Q9CQ19	Q9CQ19	Myosin regulatory light polypeptide 9	Myl9	sp|Q9CQ19|MYL9_MOUSE Myosin regulatory light polypeptide 9 OS=Mus musculus OX=10090 GN=Myl9 PE=1 SV=3	1	5	5	5	29.7	19.854	172	37.448	11	3	5	3	5	3	5	29.7	29.7	164900000	30294000	134600000	3391200	1729900	3391200
P61514	P61514	Large ribosomal subunit protein eL43	Rpl37a	sp|P61514|RL37A_MOUSE Large ribosomal subunit protein eL43 OS=Mus musculus OX=10090 GN=Rpl37a PE=1 SV=2	1	5	5	5	51.1	10.275	92	37.421	6	5	3	5	3	5	3	51.1	33.7	866150000	350560000	515590000	93803000	48461000	45342000
Q99PV0	Q99PV0	Pre-mRNA-processing-splicing factor 8	Prpf8	sp|Q99PV0|PRP8_MOUSE Pre-mRNA-processing-splicing factor 8 OS=Mus musculus OX=10090 GN=Prpf8 PE=1 SV=2	1	6	6	6	3.2	273.61	2335	37.27	148	2	4	2	4	2	4	0.8	2.4	57571000	0	57571000	158830	0	158830
A0A075B5R5;P01806;P01812;P01809;P01810;P01808;P01807	A0A075B5R5	Immunoglobulin heavy variable 4-1 (Fragment)	Ighv4-1	tr|A0A075B5R5|A0A075B5R5_MOUSE Immunoglobulin heavy variable 4-1 (Fragment) OS=Mus musculus OX=10090 GN=Ighv4-1 PE=1 SV=7	7	5	4	4	35.3	12.874	116	37.151	8	5	4	4	3	4	3	35.3	33.6	434880000	166210000	268670000	48574000	17957000	30618000
O08810	O08810	116 kDa U5 small nuclear ribonucleoprotein component	Eftud2	sp|O08810|U5S1_MOUSE 116 kDa U5 small nuclear ribonucleoprotein component OS=Mus musculus OX=10090 GN=Eftud2 PE=1 SV=1	1	5	5	5	6.9	109.36	971	37.134	54	0	5	0	5	0	5	0	6.9	92136000	0	92136000	1161200	0	1161200
P63276	P63276	Small ribosomal subunit protein eS17	Rps17	sp|P63276|RS17_MOUSE Small ribosomal subunit protein eS17 OS=Mus musculus OX=10090 GN=Rps17 PE=1 SV=2	1	6	6	6	45.2	15.524	135	37.106	6	2	5	2	5	2	5	16.3	38.5	162370000	36830000	125540000	11116000	3494500	7621200
O89086	O89086	RNA-binding protein 3	Rbm3	sp|O89086|RBM3_MOUSE RNA-binding protein 3 OS=Mus musculus OX=10090 GN=Rbm3 PE=1 SV=1	1	3	3	3	22.2	16.604	153	37.097	9	3	3	3	3	3	3	22.2	22.2	147310000	60277000	87034000	5273500	2654100	2619400
P62270;F6YVP7;A0A1Y7VKY1	P62270;F6YVP7;A0A1Y7VKY1	Small ribosomal subunit protein uS13;	Rps18;Rps18-ps6;	sp|P62270|RS18_MOUSE Small ribosomal subunit protein uS13 OS=Mus musculus OX=10090 GN=Rps18 PE=1 SV=3;tr|F6YVP7|F6YVP7_MOUSE Small ribosomal subunit protein uS13 OS=Mus musculus OX=10090 GN=Rps18-ps6 PE=3 SV=2;tr|A0A1Y7VKY1|A0A1Y7VKY1_MOUSE Small ribosomal	3	5	5	5	28.9	17.718	152	36.862	12	4	4	4	4	4	4	20.4	28.3	469230000	123440000	345790000	36682000	7866800	28816000
Q99020	Q99020	Heterogeneous nuclear ribonucleoprotein A/B	Hnrnpab	sp|Q99020|ROAA_MOUSE Heterogeneous nuclear ribonucleoprotein A/B OS=Mus musculus OX=10090 GN=Hnrnpab PE=1 SV=1	1	6	5	5	21.8	30.831	285	36.7	14	4	4	3	4	3	4	11.9	15.4	329530000	103360000	226160000	12811000	3327100	9483900
Q9D1M0	Q9D1M0	Protein SEC13 homolog	Sec13	sp|Q9D1M0|SEC13_MOUSE Protein SEC13 homolog OS=Mus musculus OX=10090 GN=Sec13 PE=1 SV=3	1	5	5	5	23.6	35.565	322	36.495	13	1	5	1	5	1	5	8.1	23.6	347080000	56078000	291000000	8403800	4313700	8403800
Q9Z108	Q9Z108	Double-stranded RNA-binding protein Staufen homolog 1	Stau1	sp|Q9Z108|STAU1_MOUSE Double-stranded RNA-binding protein Staufen homolog 1 OS=Mus musculus OX=10090 GN=Stau1 PE=1 SV=1	1	3	3	3	7.4	53.924	487	36.392	33	2	2	2	2	2	2	4.5	4.9	56764000	25014000	31750000	1223200	261140	962110
P97479	P97479	Unconventional myosin-VIIa	Myo7a	sp|P97479|MYO7A_MOUSE Unconventional myosin-VIIa OS=Mus musculus OX=10090 GN=Myo7a PE=1 SV=2	1	5	5	5	3.9	254.94	2215	36.354	128	1	5	1	5	1	5	0.9	3.9	112300000	16802000	95501000	151400	131260	151400
Q9CQF3	Q9CQF3	Cleavage and polyadenylation specificity factor subunit 5	Nudt21	sp|Q9CQF3|CPSF5_MOUSE Cleavage and polyadenylation specificity factor subunit 5 OS=Mus musculus OX=10090 GN=Nudt21 PE=1 SV=1	1	3	3	3	26	26.24	227	36.337	18	0	3	0	3	0	3	0	26	133490000	0	133490000	3167200	0	3167200
P62245	P62245	Small ribosomal subunit protein uS8	Rps15a	sp|P62245|RS15A_MOUSE Small ribosomal subunit protein uS8 OS=Mus musculus OX=10090 GN=Rps15a PE=1 SV=2	1	4	4	4	26.9	14.839	130	36.175	10	2	4	2	4	2	4	19.2	26.9	205620000	16186000	189430000	13518000	890050	12628000
Q6ZWQ0;Q6ZWR6	Q6ZWQ0	Nesprin-2	Syne2	sp|Q6ZWQ0|SYNE2_MOUSE Nesprin-2 OS=Mus musculus OX=10090 GN=Syne2 PE=1 SV=2	2	6	6	6	1.1	782.72	6874	36.092	456	1	6	1	6	1	6	0.2	1.1	118300000	71010000	47287000	34716	155720	34716
D3Z2H9;P58774;P58771	D3Z2H9;P58774;P58771	Tropomyosin 3, related sequence 7;Tropomyosin beta chain;Tropomyosin alpha-1 chain	Tpm3-rs7;Tpm2;	tr|D3Z2H9|D3Z2H9_MOUSE Tropomyosin 3, related sequence 7 OS=Mus musculus OX=10090 GN=Tpm3-rs7 PE=1 SV=1;sp|P58774|TPM2_MOUSE Tropomyosin beta chain OS=Mus musculus OX=10090 GN=Tpm2 PE=1 SV=1;sp|P58771|TPM1_MOUSE Tropomyosin alpha-1 chain OS=Mus musculus OX	3	5	5	1	19.4	28.991	248	35.568	21	5	3	5	3	1	0	19.4	9.7	83823000	45183000	38640000	1083100	400850	682300
P01642	P01642	Ig kappa chain V-V region L7 (Fragment)	Gm10881	sp|P01642|KV5A9_MOUSE Ig kappa chain V-V region L7 (Fragment) OS=Mus musculus OX=10090 GN=Gm10881 PE=1 SV=1	1	2	2	2	23.5	12.615	115	35.535	6	1	2	1	2	1	2	13	23.5	632830000	192330000	440500000	63969000	15430000	48538000
P60867	P60867	Small ribosomal subunit protein uS10	Rps20	sp|P60867|RS20_MOUSE Small ribosomal subunit protein uS10 OS=Mus musculus OX=10090 GN=Rps20 PE=1 SV=1	1	3	3	3	34.5	13.373	119	35.207	6	3	3	3	3	3	3	34.5	34.5	729970000	141610000	588350000	20036000	6417700	13618000
Q9EPU4	Q9EPU4	Cleavage and polyadenylation specificity factor subunit 1	Cpsf1	sp|Q9EPU4|CPSF1_MOUSE Cleavage and polyadenylation specificity factor subunit 1 OS=Mus musculus OX=10090 GN=Cpsf1 PE=1 SV=1	1	5	5	5	4.2	160.82	1441	35.172	84	0	5	0	5	0	5	0	4.2	61221000	0	61221000	596870	0	596870
A0A140T8M5	A0A140T8M5	Immunoglobulin kappa variable 6-15 (Fragment)	Igkv6-15	tr|A0A140T8M5|A0A140T8M5_MOUSE Immunoglobulin kappa variable 6-15 (Fragment) OS=Mus musculus OX=10090 GN=Igkv6-15 PE=1 SV=2	1	3	3	3	39.1	12.757	115	34.33	7	3	3	3	3	3	3	39.1	39.1	1563800000	544420000	1019400000	70069000	22528000	47541000
P47915;W4VSN7	P47915;W4VSN7	Large ribosomal subunit protein eL29;60S ribosomal protein L29	Rpl29;Rpl27rt	sp|P47915|RL29_MOUSE Large ribosomal subunit protein eL29 OS=Mus musculus OX=10090 GN=Rpl29 PE=1 SV=2;tr|W4VSN7|W4VSN7_MOUSE 60S ribosomal protein L29 OS=Mus musculus OX=10090 GN=Rpl27rt PE=3 SV=1	2	5	5	5	32.5	17.587	160	33.74	6	5	1	5	1	5	1	32.5	5.6	463650000	391720000	71925000	67174000	55186000	11988000
Q8BK67	Q8BK67	Protein RCC2	Rcc2	sp|Q8BK67|RCC2_MOUSE Protein RCC2 OS=Mus musculus OX=10090 GN=Rcc2 PE=1 SV=1	1	5	5	5	15.6	55.983	520	33.518	33	0	5	0	5	0	5	0	15.6	60481000	0	60481000	675890	0	675890
A0A075B5T9	A0A075B5T9	Immunoglobulin heavy variable V1-9	Ighv1-9	tr|A0A075B5T9|A0A075B5T9_MOUSE Immunoglobulin heavy variable V1-9 OS=Mus musculus OX=10090 GN=Ighv1-9 PE=1 SV=1	1	2	2	2	23.3	12.931	116	33.404	3	2	2	2	2	2	2	23.3	23.3	242970000	74664000	168310000	30456000	3963900	26492000
B1AVB3	B1AVB3	Scm polycomb group protein like 2	Scml2	tr|B1AVB3|B1AVB3_MOUSE Scm polycomb group protein like 2 OS=Mus musculus OX=10090 GN=Scml2 PE=1 SV=1	1	5	5	5	20	106.72	969	33.353	59	2	4	2	4	2	4	10.1	19	283940000	12570000	271370000	4187400	213050	3974300
P62259	P62259	14-3-3 protein epsilon	Ywhae	sp|P62259|1433E_MOUSE 14-3-3 protein epsilon OS=Mus musculus OX=10090 GN=Ywhae PE=1 SV=1	1	5	5	5	18.8	29.174	255	33.326	18	1	5	1	5	1	5	4.7	18.8	130720000	18373000	112340000	6540800	1020700	5520100
P61358	P61358	Large ribosomal subunit protein eL27	Rpl27	sp|P61358|RL27_MOUSE Large ribosomal subunit protein eL27 OS=Mus musculus OX=10090 GN=Rpl27 PE=1 SV=2	1	5	5	5	52.9	15.798	136	33.29	6	3	5	3	5	3	5	36	52.9	910540000	193750000	716790000	16309000	1994700	14315000
Q6PDQ2;A2A8L1	Q6PDQ2;A2A8L1	Chromodomain-helicase-DNA-binding protein 4;Chromodomain-helicase-DNA-binding protein 5	Chd4;Chd5	sp|Q6PDQ2|CHD4_MOUSE Chromodomain-helicase-DNA-binding protein 4 OS=Mus musculus OX=10090 GN=Chd4 PE=1 SV=1;sp|A2A8L1|CHD5_MOUSE Chromodomain-helicase-DNA-binding protein 5 OS=Mus musculus OX=10090 GN=Chd5 PE=1 SV=1	2	5	5	5	3.5	217.75	1915	32.918	101	0	5	0	5	0	5	0	3.5	90224000	0	90224000	552940	0	552940
P84089	P84089	Enhancer of rudimentary homolog	Erh	sp|P84089|ERH_MOUSE Enhancer of rudimentary homolog OS=Mus musculus OX=10090 GN=Erh PE=1 SV=1	1	4	4	4	55.8	12.259	104	32.675	6	4	3	4	3	4	3	55.8	48.1	2989300000	746470000	2242800000	167530000	41621000	125910000
Q9JJI8	Q9JJI8	Large ribosomal subunit protein eL38	Rpl38	sp|Q9JJI8|RL38_MOUSE Large ribosomal subunit protein eL38 OS=Mus musculus OX=10090 GN=Rpl38 PE=1 SV=3	1	5	5	5	57.1	8.2038	70	32.197	3	3	5	3	5	3	5	40	57.1	317060000	48408000	268650000	26789000	4963200	21826000
Q9QX47	Q9QX47	Protein SON	Son	sp|Q9QX47|SON_MOUSE Protein SON OS=Mus musculus OX=10090 GN=Son PE=1 SV=2	1	4	4	4	4	265.65	2444	32.072	86	1	4	1	4	1	4	1.3	4	124920000	7514600	117410000	1340800	87379	1253400
Q6PE01	Q6PE01	U5 small nuclear ribonucleoprotein 40 kDa protein	Snrnp40	sp|Q6PE01|SNR40_MOUSE U5 small nuclear ribonucleoprotein 40 kDa protein OS=Mus musculus OX=10090 GN=Snrnp40 PE=1 SV=1	1	2	2	2	11.7	39.275	358	31.926	17	0	2	0	2	0	2	0	11.7	117350000	0	117350000	1730100	0	1730100
A0A075B5R7	A0A075B5R7	Immunoglobulin heavy variable 14-2 (Fragment)	Ighv14-2	tr|A0A075B5R7|A0A075B5R7_MOUSE Immunoglobulin heavy variable 14-2 (Fragment) OS=Mus musculus OX=10090 GN=Ighv14-2 PE=1 SV=1	1	5	5	3	37.6	13.002	117	31.895	6	3	5	3	5	2	3	26.5	37.6	277410000	38071000	239340000	22193000	6345200	22193000
A0A087WPN7	A0A087WPN7	Immunoglobulin heavy variable 13-2	Ighv13-2	tr|A0A087WPN7|A0A087WPN7_MOUSE Immunoglobulin heavy variable 13-2 OS=Mus musculus OX=10090 GN=Ighv13-2 PE=1 SV=2	1	4	4	4	51	11.343	100	31.861	7	2	3	2	3	2	3	24	42	114010000	14939000	99070000	7231100	2134100	7231100
Q9CR57	Q9CR57	Large ribosomal subunit protein eL14	Rpl14	sp|Q9CR57|RL14_MOUSE Large ribosomal subunit protein eL14 OS=Mus musculus OX=10090 GN=Rpl14 PE=1 SV=3	1	5	5	5	25.3	23.564	217	31.84	12	4	3	4	3	4	3	19.8	17.1	686990000	149170000	537810000	51288000	6470300	44818000
Q61990;P57722	Q61990;P57722	Poly(rC)-binding protein 2;Poly(rC)-binding protein 3	Pcbp2;Pcbp3	sp|Q61990|PCBP2_MOUSE Poly(rC)-binding protein 2 OS=Mus musculus OX=10090 GN=Pcbp2 PE=1 SV=1;sp|P57722|PCBP3_MOUSE Poly(rC)-binding protein 3 OS=Mus musculus OX=10090 GN=Pcbp3 PE=1 SV=3	2	5	5	3	16.3	38.221	362	31.59	20	2	5	2	5	0	3	6.9	16.3	130590000	6133400	124460000	4452800	306670	4452800
Q9QZ59;Q8CGW9;Q80WT2;Q8CFG4;A2A9A2;Q8BG36	Q9QZ59	Doublesex- and mab-3-related transcription factor 1	Dmrt1	sp|Q9QZ59|DMRT1_MOUSE Doublesex- and mab-3-related transcription factor 1 OS=Mus musculus OX=10090 GN=Dmrt1 PE=1 SV=2	6	4	4	4	14.2	39.443	374	31.259	12	1	3	1	3	1	3	3.5	10.7	85901000	0	85901000	7158500	0	7158500
Q6PDM2	Q6PDM2	Serine/arginine-rich splicing factor 1	Srsf1	sp|Q6PDM2|SRSF1_MOUSE Serine/arginine-rich splicing factor 1 OS=Mus musculus OX=10090 GN=Srsf1 PE=1 SV=3	1	5	5	5	23.4	27.744	248	30.593	15	4	4	4	4	4	4	19.4	19.4	205220000	36294000	168930000	13682000	2419600	11262000
O88477	O88477	Insulin-like growth factor 2 mRNA-binding protein 1	Igf2bp1	sp|O88477|IF2B1_MOUSE Insulin-like growth factor 2 mRNA-binding protein 1 OS=Mus musculus OX=10090 GN=Igf2bp1 PE=1 SV=1	1	4	4	3	10.1	63.45	577	30.255	35	0	4	0	4	0	3	0	10.1	66065000	0	66065000	1229200	0	1229200
P18528	P18528	Ig heavy chain V region 6.96		sp|P18528|HVM57_MOUSE Ig heavy chain V region 6.96 OS=Mus musculus OX=10090 PE=4 SV=1	1	5	1	1	41.8	11.007	98	30.225	6	5	2	1	1	1	1	41.8	30.6	409860000	170430000	239430000	27864000	11112000	16753000
Q99PU8	Q99PU8	ATP-dependent RNA helicase DHX30	Dhx30	sp|Q99PU8|DHX30_MOUSE ATP-dependent RNA helicase DHX30 OS=Mus musculus OX=10090 GN=Dhx30 PE=1 SV=1	1	5	5	5	4.6	136.67	1217	30.222	85	1	5	1	5	1	5	1	4.6	64201000	6184600	58017000	755310	72760	682550
A0A0B4J1I7	A0A0B4J1I7	Immunoglobulin kappa variable 4-68 (Fragment)	Igkv4-68	tr|A0A0B4J1I7|A0A0B4J1I7_MOUSE Immunoglobulin kappa variable 4-68 (Fragment) OS=Mus musculus OX=10090 GN=Igkv4-68 PE=1 SV=1	1	1	1	1	17.1	12.752	117	30.194	4	1	1	1	1	1	1	17.1	17.1	81745000	75291000	6454300	8304300	7345000	959310
Q8CCS6	Q8CCS6	Polyadenylate-binding protein 2	Pabpn1	sp|Q8CCS6|PABP2_MOUSE Polyadenylate-binding protein 2 OS=Mus musculus OX=10090 GN=Pabpn1 PE=1 SV=3	1	4	4	4	22.8	32.296	302	30.041	15	1	4	1	4	1	4	3.6	22.8	93155000	13665000	79491000	3691600	910990	2780600
Q5DTT8	Q5DTT8	Paraneoplastic antigen-like protein 5	Pnma5	sp|Q5DTT8|PNMA5_MOUSE Paraneoplastic antigen-like protein 5 OS=Mus musculus OX=10090 GN=Pnma5 PE=1 SV=2	1	4	4	4	9.4	69.136	618	29.678	36	2	3	2	3	2	3	3.6	7.6	93461000	19167000	74294000	1055700	532410	523250
A0A075B5Q2;A0A075B5P7;A0A0A6YWG4	A0A075B5Q2	Immunoglobulin heavy variable 5-9 (Fragment)	Ighv5-9	tr|A0A075B5Q2|A0A075B5Q2_MOUSE Immunoglobulin heavy variable 5-9 (Fragment) OS=Mus musculus OX=10090 GN=Ighv5-9 PE=1 SV=1	3	7	4	3	46.2	12.795	117	29.653	7	5	4	2	4	1	3	28.2	41.9	538270000	148050000	390220000	74998000	21150000	53848000
Q0VBL3	Q0VBL3	RNA-binding protein 15	Rbm15	sp|Q0VBL3|RBM15_MOUSE RNA-binding protein 15 OS=Mus musculus OX=10090 GN=Rbm15 PE=1 SV=1	1	1	1	1	2.4	105.72	962	29.197	61	0	1	0	1	0	1	0	2.4	24449000	0	24449000	400800	0	400800
P99027;A0A5F8MPY2	P99027;A0A5F8MPY2	Large ribosomal subunit protein P2	Rplp2;Rplp2-ps1	sp|P99027|RLA2_MOUSE Large ribosomal subunit protein P2 OS=Mus musculus OX=10090 GN=Rplp2 PE=1 SV=3;tr|A0A5F8MPY2|A0A5F8MPY2_MOUSE Large ribosomal subunit protein P2 OS=Mus musculus OX=10090 GN=Rplp2-ps1 PE=3 SV=1	2	3	3	3	40.9	11.651	115	29.184	5	0	3	0	3	0	3	0	40.9	43167000	0	43167000	8633400	0	8633400
Q6NVF9	Q6NVF9	Cleavage and polyadenylation specificity factor subunit 6	Cpsf6	sp|Q6NVF9|CPSF6_MOUSE Cleavage and polyadenylation specificity factor subunit 6 OS=Mus musculus OX=10090 GN=Cpsf6 PE=1 SV=1	1	3	3	3	7.4	59.152	551	28.524	23	0	3	0	3	0	3	0	7.4	48286000	0	48286000	1350900	0	1350900
P68134;P68033	P68134;P68033	Actin, alpha skeletal muscle;Actin, alpha cardiac muscle 1	Acta1;Actc1	sp|P68134|ACTS_MOUSE Actin, alpha skeletal muscle OS=Mus musculus OX=10090 GN=Acta1 PE=1 SV=1;sp|P68033|ACTC_MOUSE Actin, alpha cardiac muscle 1 OS=Mus musculus OX=10090 GN=Actc1 PE=1 SV=1	2	15	3	0	44.8	42.051	377	28.478	23	13	11	2	3	0	0	34	42.2	261290000	42150000	219140000	5954200	763510	5190700
Q6A0A9	Q6A0A9	Constitutive coactivator of PPAR-gamma-like protein 1	FAM120A	sp|Q6A0A9|F120A_MOUSE Constitutive coactivator of PPAR-gamma-like protein 1 OS=Mus musculus OX=10090 GN=FAM120A PE=1 SV=2	1	4	4	4	5	121.64	1112	27.918	60	0	4	0	4	0	4	0	5	22404000	0	22404000	373400	0	373400
A0A0A6YXQ0;REV__Q3UEN2	A0A0A6YXQ0	Immunoglobulin heavy variable 8-8 (Fragment)	Ighv8-8	tr|A0A0A6YXQ0|A0A0A6YXQ0_MOUSE Immunoglobulin heavy variable 8-8 (Fragment) OS=Mus musculus OX=10090 GN=Ighv8-8 PE=1 SV=1	2	4	4	3	27.7	13.185	119	27.581	5	3	3	3	3	2	2	27.7	26.1	363350000	163890000	199460000	48368000	23762000	24606000
Q9CY57	Q9CY57	Chromatin target of PRMT1 protein	Chtop	sp|Q9CY57|CHTOP_MOUSE Chromatin target of PRMT1 protein OS=Mus musculus OX=10090 GN=Chtop PE=1 SV=2	1	4	4	4	20.1	26.585	249	27.532	17	4	3	4	3	4	3	20.1	14.9	384030000	207260000	176770000	12995000	8501400	4493900
P68254	P68254	14-3-3 protein theta	Ywhaq	sp|P68254|1433T_MOUSE 14-3-3 protein theta OS=Mus musculus OX=10090 GN=Ywhaq PE=1 SV=1	1	3	3	3	15.5	27.778	245	26.889	18	3	2	3	2	3	2	15.5	9.4	229330000	62903000	166430000	12222000	2976200	9245900
O55142	O55142	Large ribosomal subunit protein eL33	Rpl35a	sp|O55142|RL35A_MOUSE Large ribosomal subunit protein eL33 OS=Mus musculus OX=10090 GN=Rpl35a PE=1 SV=2	1	4	4	4	31.8	12.554	110	26.559	9	4	2	4	2	4	2	31.8	16.4	275440000	92760000	182680000	29021000	8723800	20297000
A0A140LIQ5	A0A140LIQ5	BEN domain containing 2	Bend2	tr|A0A140LIQ5|A0A140LIQ5_MOUSE BEN domain containing 2 OS=Mus musculus OX=10090 GN=Bend2 PE=1 SV=1	1	3	3	3	5.2	80.875	728	26.468	19	0	3	0	3	0	3	0	5.2	17644000	0	17644000	928650	0	928650
A0A075B5R9	A0A075B5R9	Immunoglobulin heavy variable V14-3 (Fragment)	Ighv14-3	tr|A0A075B5R9|A0A075B5R9_MOUSE Immunoglobulin heavy variable V14-3 (Fragment) OS=Mus musculus OX=10090 GN=Ighv14-3 PE=1 SV=1	1	4	3	2	37.6	12.975	117	26.354	6	3	3	3	2	2	1	37.6	26.5	149040000	46847000	102190000	21963000	7807800	14155000
Q9R0L6	Q9R0L6	Pericentriolar material 1 protein	Pcm1	sp|Q9R0L6|PCM1_MOUSE Pericentriolar material 1 protein OS=Mus musculus OX=10090 GN=Pcm1 PE=1 SV=2	1	4	4	4	2	228.84	2025	26.34	103	4	1	4	1	4	1	2	0.4	37280000	24979000	12301000	268320	148890	119420
P27048;P63163	P27048;P63163	Small nuclear ribonucleoprotein-associated protein B;Small nuclear ribonucleoprotein-associated protein N	Snrpb;Snrpn	sp|P27048|RSMB_MOUSE Small nuclear ribonucleoprotein-associated protein B OS=Mus musculus OX=10090 GN=Snrpb PE=1 SV=1;sp|P63163|RSMN_MOUSE Small nuclear ribonucleoprotein-associated protein N OS=Mus musculus OX=10090 GN=Snrpn PE=1 SV=1	2	4	4	4	20.8	23.656	231	26.194	16	1	4	1	4	1	4	7.8	20.8	197360000	14943000	182420000	3245900	933970	3245900
Q9DAE2	Q9DAE2	RNA binding motif protein, X-linked-like 2	Rbmxl2	tr|Q9DAE2|Q9DAE2_MOUSE RNA binding motif protein, X-linked-like 2 OS=Mus musculus OX=10090 GN=Rbmxl2 PE=1 SV=1	1	4	4	4	13.2	41.912	385	25.887	30	2	4	2	4	2	4	7	13.2	127720000	14511000	113210000	1845100	483690	1361500
P14115	P14115	Large ribosomal subunit protein uL15	Rpl27a	sp|P14115|RL27A_MOUSE Large ribosomal subunit protein uL15 OS=Mus musculus OX=10090 GN=Rpl27a PE=1 SV=5	1	4	4	4	30.4	16.605	148	25.809	8	3	3	3	3	3	3	24.3	22.3	693170000	168090000	525080000	7952600	2454200	5498400
O35071	O35071	Kinesin-like protein KIF1C	Kif1c	sp|O35071|KIF1C_MOUSE Kinesin-like protein KIF1C OS=Mus musculus OX=10090 GN=Kif1c PE=1 SV=2	1	4	4	4	4.5	122.43	1100	25.673	68	1	4	1	4	1	4	1.1	4.5	62380000	4750100	57630000	471470	69854	401610
Q9D554	Q9D554	Splicing factor 3A subunit 3	Sf3a3	sp|Q9D554|SF3A3_MOUSE Splicing factor 3A subunit 3 OS=Mus musculus OX=10090 GN=Sf3a3 PE=1 SV=2	1	4	4	4	10.4	58.841	501	25.524	28	0	4	0	4	0	4	0	10.4	118310000	0	118310000	1289800	0	1289800
P62320	P62320	Small nuclear ribonucleoprotein Sm D3	Snrpd3	sp|P62320|SMD3_MOUSE Small nuclear ribonucleoprotein Sm D3 OS=Mus musculus OX=10090 GN=Snrpd3 PE=1 SV=1	1	4	4	4	50.8	13.916	126	25.359	9	3	4	3	4	3	4	32.5	50.8	269720000	33912000	235800000	12346000	1907100	10439000
Q8K4Z5	Q8K4Z5	Splicing factor 3A subunit 1	Sf3a1	sp|Q8K4Z5|SF3A1_MOUSE Splicing factor 3A subunit 1 OS=Mus musculus OX=10090 GN=Sf3a1 PE=1 SV=1	1	4	4	4	8.1	88.544	791	25.209	46	0	4	0	4	0	4	0	8.1	129930000	0	129930000	833780	0	833780
P11499;P07901	P11499	Heat shock protein HSP 90-beta	Hsp90ab1	sp|P11499|HS90B_MOUSE Heat shock protein HSP 90-beta OS=Mus musculus OX=10090 GN=Hsp90ab1 PE=1 SV=3	2	3	3	3	5.9	83.28	724	25.114	38	1	3	1	3	1	3	1.8	5.9	141560000	85474000	56088000	2946700	2249300	697410
P01671;P01673	P01671;P01673	Ig kappa chain V-III region PC 7175;Ig kappa chain V-III region PC 2485/PC 4039		sp|P01671|KV3AJ_MOUSE Ig kappa chain V-III region PC 7175 OS=Mus musculus OX=10090 PE=1 SV=1;sp|P01673|KV3AL_MOUSE Ig kappa chain V-III region PC 2485/PC 4039 OS=Mus musculus OX=10090 PE=1 SV=1	2	4	3	1	77.5	12.01	111	25.107	6	4	4	3	3	1	1	77.5	77.5	379070000	234750000	144310000	4895900	3531200	1364700
P67984	P67984	Large ribosomal subunit protein eL22	Rpl22	sp|P67984|RL22_MOUSE Large ribosomal subunit protein eL22 OS=Mus musculus OX=10090 GN=Rpl22 PE=1 SV=2	1	4	4	4	30.5	14.759	128	24.951	6	2	3	2	3	2	3	20.3	21.1	99431000	35291000	64140000	11419000	2118500	9300900
A0A1W2P7S8;Q6A068;A0A1W2P855;A0A1W2P7Z8;A0A1W2P7H4;A0A1W2P6Q8	A0A1W2P7S8;Q6A068;A0A1W2P855;A0A1W2P7Z8;A0A1W2P7H4;A0A1W2P6Q8	Predicted gene, 32717;Cell division cycle 5-like protein;Predicted gene 9046	Cdc5lrt1;Cdc5l;	tr|A0A1W2P7S8|A0A1W2P7S8_MOUSE Predicted gene, 32717 OS=Mus musculus OX=10090 GN=Cdc5lrt1 PE=1 SV=1;sp|Q6A068|CDC5L_MOUSE Cell division cycle 5-like protein OS=Mus musculus OX=10090 GN=Cdc5l PE=1 SV=2;tr|A0A1W2P855|A0A1W2P855_MOUSE Predicted gene 9046 OS=M	6	4	4	4	6.4	92.162	802	24.924	46	1	3	1	3	1	3	1.1	5.2	52285000	14099000	38186000	616180	306500	309680
P38647	P38647	Stress-70 protein, mitochondrial	Hspa9	sp|P38647|GRP75_MOUSE Stress-70 protein, mitochondrial OS=Mus musculus OX=10090 GN=Hspa9 PE=1 SV=3	1	4	4	4	7.2	73.46	679	24.915	44	2	3	2	3	2	3	3.5	5.9	39464000	25160000	14303000	503130	377870	125260
Q31125	Q31125	Zinc transporter SLC39A7	Slc39a7	sp|Q31125|S39A7_MOUSE Zinc transporter SLC39A7 OS=Mus musculus OX=10090 GN=Slc39a7 PE=1 SV=2	1	2	2	2	7.1	50.656	476	24.79	15	1	1	1	1	1	1	3.2	4	77020000	66127000	10894000	1061200	1061200	726230
O70194	O70194	Eukaryotic translation initiation factor 3 subunit D	Eif3d	sp|O70194|EIF3D_MOUSE Eukaryotic translation initiation factor 3 subunit D OS=Mus musculus OX=10090 GN=Eif3d PE=1 SV=2	1	4	4	4	9.5	63.988	548	24.731	27	1	4	1	4	1	4	2.6	9.5	73725000	3182200	70542000	1131700	117860	1131700
Q7TPM1	Q7TPM1	Protein PRRC2B	Prrc2b	sp|Q7TPM1|PRC2B_MOUSE Protein PRRC2B OS=Mus musculus OX=10090 GN=Prrc2b PE=1 SV=1	1	3	2	2	2.6	160.91	1486	24.661	78	1	2	0	2	0	2	0.5	2	12277000	0	12277000	157390	0	157390
A0A140T8N9	A0A140T8N9	Immunoglobulin kappa variable 6-32 (Fragment)	Igkv6-32	tr|A0A140T8N9|A0A140T8N9_MOUSE Immunoglobulin kappa variable 6-32 (Fragment) OS=Mus musculus OX=10090 GN=Igkv6-32 PE=1 SV=2	1	3	3	3	39.1	12.656	115	24.661	7	3	2	3	2	3	2	39.1	26.1	364750000	169050000	195700000	12874000	5902500	6972000
Q9D0B0	Q9D0B0	Serine/arginine-rich splicing factor 9	Srsf9	sp|Q9D0B0|SRSF9_MOUSE Serine/arginine-rich splicing factor 9 OS=Mus musculus OX=10090 GN=Srsf9 PE=1 SV=1	1	4	4	4	19.4	25.661	222	24.522	16	1	3	1	3	1	3	4.5	14.9	69634000	20254000	49380000	3283800	1265900	2017900
P68040	P68040	Small ribosomal subunit protein RACK1	Rack1	sp|P68040|RACK1_MOUSE Small ribosomal subunit protein RACK1 OS=Mus musculus OX=10090 GN=Rack1 PE=1 SV=3	1	4	4	4	12.9	35.076	317	24.353	22	1	4	1	4	1	4	3.5	12.9	41828000	6031200	35796000	1901300	274140	1627100
Q3U0V1	Q3U0V1	Far upstream element-binding protein 2	Khsrp	sp|Q3U0V1|FUBP2_MOUSE Far upstream element-binding protein 2 OS=Mus musculus OX=10090 GN=Khsrp PE=1 SV=2	1	3	3	3	6.8	76.775	748	24.295	39	0	3	0	3	0	3	0	6.8	44068000	0	44068000	1129900	0	1129900
Q91YE7	Q91YE7	RNA-binding protein 5	Rbm5	sp|Q91YE7|RBM5_MOUSE RNA-binding protein 5 OS=Mus musculus OX=10090 GN=Rbm5 PE=1 SV=1	1	4	4	4	5.4	92.31	815	24.257	38	0	4	0	4	0	4	0	5.4	52847000	0	52847000	638520	0	638520
P01627	P01627	Immunoglobulin kappa variable 2-112	Igkv2-112	sp|P01627|KV2A2_MOUSE Immunoglobulin kappa variable 2-112 OS=Mus musculus OX=10090 GN=Igkv2-112 PE=4 SV=1	1	2	2	2	19.2	13.28	120	24.075	5	0	2	0	2	0	2	0	19.2	33732000	0	33732000	2833400	0	2833400
P62900	P62900	Large ribosomal subunit protein eL31	Rpl31	sp|P62900|RL31_MOUSE Large ribosomal subunit protein eL31 OS=Mus musculus OX=10090 GN=Rpl31 PE=1 SV=1	1	4	4	4	32	14.463	125	24.03	7	4	3	4	3	4	3	32	24.8	879570000	297150000	582420000	112710000	31334000	81373000
P01666;P01665;A0A140T8Q4;P01668;P01669;P01667;P01664;A0A140T8Q0	P01666;P01665;A0A140T8Q4;P01668;P01669;P01667;P01664	Ig kappa chain V-III region PC 7183;Ig kappa chain V-III region PC 7043;		sp|P01666|KV3AE_MOUSE Ig kappa chain V-III region PC 7183 OS=Mus musculus OX=10090 PE=1 SV=1;sp|P01665|KV3AD_MOUSE Ig kappa chain V-III region PC 7043 OS=Mus musculus OX=10090 PE=1 SV=1;tr|A0A140T8Q4|A0A140T8Q4_MOUSE Immunoglobulin kappa variable 3-4 (Frag	8	3	2	2	53.2	11.952	111	24.014	5	3	3	2	2	2	2	53.2	53.2	201680000	64762000	136920000	17642000	5318800	12324000
P23198	P23198	Chromobox protein homolog 3	Cbx3	sp|P23198|CBX3_MOUSE Chromobox protein homolog 3 OS=Mus musculus OX=10090 GN=Cbx3 PE=1 SV=2	1	3	3	3	21.3	20.855	183	23.994	9	0	3	0	3	0	3	0	21.3	99442000	0	99442000	7326400	0	7326400
Q8BVY0	Q8BVY0	Ribosomal L1 domain-containing protein 1	Rsl1d1	sp|Q8BVY0|RL1D1_MOUSE Ribosomal L1 domain-containing protein 1 OS=Mus musculus OX=10090 GN=Rsl1d1 PE=1 SV=1	1	4	4	4	13.9	50.421	452	23.936	21	1	4	1	4	1	4	3.8	13.9	33832000	3181600	30650000	364950	151510	364950
Q9DBR1	Q9DBR1	5-3 exoribonuclease 2	Xrn2	sp|Q9DBR1|XRN2_MOUSE 5-3 exoribonuclease 2 OS=Mus musculus OX=10090 GN=Xrn2 PE=1 SV=1	1	4	4	4	5.4	108.69	951	23.87	57	1	4	1	4	1	4	1.3	5.4	70546000	17387000	53159000	868000	305030	562970
Q9WTX2	Q9WTX2	Interferon-inducible double-stranded RNA-dependent protein kinase activator A	Prkra	sp|Q9WTX2|PRKRA_MOUSE Interferon-inducible double-stranded RNA-dependent protein kinase activator A OS=Mus musculus OX=10090 GN=Prkra PE=1 SV=1	1	4	4	4	21.4	34.371	313	23.825	14	2	4	2	4	2	4	10.2	21.4	104170000	19737000	84431000	4616600	619930	3996700
P62996	P62996	Transformer-2 protein homolog beta	Tra2b	sp|P62996|TRA2B_MOUSE Transformer-2 protein homolog beta OS=Mus musculus OX=10090 GN=Tra2b PE=1 SV=1	1	4	4	4	14.2	33.665	288	23.821	12	3	2	3	2	3	2	8.3	10.8	156190000	100850000	55335000	3351700	3351700	3480500
P62855	P62855	Small ribosomal subunit protein eS26	Rps26	sp|P62855|RS26_MOUSE Small ribosomal subunit protein eS26 OS=Mus musculus OX=10090 GN=Rps26 PE=1 SV=3	1	3	3	3	31.3	13.015	115	23.567	6	2	3	2	3	2	3	18.3	31.3	1116500000	167050000	949410000	109790000	18965000	90826000
Q9CSN1	Q9CSN1	SNW domain-containing protein 1	Snw1	sp|Q9CSN1|SNW1_MOUSE SNW domain-containing protein 1 OS=Mus musculus OX=10090 GN=Snw1 PE=1 SV=3	1	4	4	4	9.1	61.475	536	23.418	35	0	4	0	4	0	4	0	9.1	105180000	0	105180000	2651200	0	2651200
Q99MV7	Q99MV7	RING finger protein 17	Rnf17	sp|Q99MV7|RNF17_MOUSE RING finger protein 17 OS=Mus musculus OX=10090 GN=Rnf17 PE=1 SV=2	1	1	1	1	1.1	185.6	1640	23.349	81	1	1	1	1	1	1	1.1	1.1	65916000	27964000	37953000	813780	345230	468550
D3YXK2	D3YXK2	Scaffold attachment factor B1	Safb	sp|D3YXK2|SAFB1_MOUSE Scaffold attachment factor B1 OS=Mus musculus OX=10090 GN=Safb PE=1 SV=2	1	4	4	4	6.2	105.1	937	23.275	51	3	3	3	3	3	3	4.2	5.4	30918000	2922200	27996000	335080	57299	277780
A0A075B5W6	A0A075B5W6	Immunoglobulin heavy variable 1-55 (Fragment)	Ighv1-55	tr|A0A075B5W6|A0A075B5W6_MOUSE Immunoglobulin heavy variable 1-55 (Fragment) OS=Mus musculus OX=10090 GN=Ighv1-55 PE=1 SV=1	1	1	1	1	23.1	12.687	117	22.955	3	1	1	1	1	1	1	23.1	23.1	133470000	43978000	89495000	11163000	14659000	11163000
Q3TEA8	Q3TEA8	Heterochromatin protein 1-binding protein 3	Hp1bp3	sp|Q3TEA8|HP1B3_MOUSE Heterochromatin protein 1-binding protein 3 OS=Mus musculus OX=10090 GN=Hp1bp3 PE=1 SV=1	1	4	4	4	6.9	60.866	554	22.902	30	1	4	1	4	1	4	1.6	6.9	97198000	3254200	93943000	2793000	108470	2684500
Q3U0S6	Q3U0S6	Ras-interacting protein 1	Rasip1	sp|Q3U0S6|RAIN_MOUSE Ras-interacting protein 1 OS=Mus musculus OX=10090 GN=Rasip1 PE=1 SV=3	1	4	4	4	6.6	103.56	961	22.894	51	0	4	0	4	0	4	0	6.6	30258000	0	30258000	148030	0	148030
Q99KG3	Q99KG3	RNA-binding protein 10	Rbm10	sp|Q99KG3|RBM10_MOUSE RNA-binding protein 10 OS=Mus musculus OX=10090 GN=Rbm10 PE=1 SV=1	1	4	4	4	5.1	103.49	930	22.733	47	0	4	0	4	0	4	0	5.1	37713000	0	37713000	267270	0	267270
Q64012	Q64012	RNA-binding protein Raly	Raly	sp|Q64012|RALY_MOUSE RNA-binding protein Raly OS=Mus musculus OX=10090 GN=Raly PE=1 SV=3	1	4	4	4	14.1	33.188	312	22.56	19	2	4	2	4	2	4	4.2	14.1	76883000	15978000	60905000	2233200	637010	1596200
P01750;A0A075B5Y1;A0A075B5V4	P01750;A0A075B5Y1	Ig heavy chain V region 102;Immunoglobulin heavy variable V1-74	;Ighv1-74	sp|P01750|HVM06_MOUSE Ig heavy chain V region 102 OS=Mus musculus OX=10090 PE=1 SV=1;tr|A0A075B5Y1|A0A075B5Y1_MOUSE Immunoglobulin heavy variable V1-74 OS=Mus musculus OX=10090 GN=Ighv1-74 PE=4 SV=1	3	5	3	3	33.3	12.866	117	22.174	6	5	1	3	0	3	0	33.3	12.8	95815000	95815000	0	7290500	7290500	0
P63325	P63325	Small ribosomal subunit protein eS10	Rps10	sp|P63325|RS10_MOUSE Small ribosomal subunit protein eS10 OS=Mus musculus OX=10090 GN=Rps10 PE=1 SV=1	1	3	3	3	24.8	18.916	165	22.141	12	2	3	2	3	2	3	18.8	24.8	101160000	30446000	70719000	2668800	748870	1920000
A0A075B5P9;P18530;P18527;P18529	A0A075B5P9;P18530	Immunoglobulin heavy variable 5-4 (Fragment);Ig heavy chain V region 7-39	Ighv5-4;	tr|A0A075B5P9|A0A075B5P9_MOUSE Immunoglobulin heavy variable 5-4 (Fragment) OS=Mus musculus OX=10090 GN=Ighv5-4 PE=1 SV=1;sp|P18530|HVM59_MOUSE Ig heavy chain V region 7-39 OS=Mus musculus OX=10090 PE=4 SV=1	4	6	2	2	28.2	12.965	117	21.856	7	6	3	2	2	2	2	28.2	22.2	89617000	61473000	28144000	4891800	2924800	1967000
Q99M28	Q99M28	RNA-binding protein with serine-rich domain 1	Rnps1	sp|Q99M28|RNPS1_MOUSE RNA-binding protein with serine-rich domain 1 OS=Mus musculus OX=10090 GN=Rnps1 PE=1 SV=1	1	3	3	3	19	34.208	305	21.137	14	0	3	0	3	0	3	0	19	69186000	0	69186000	1181300	0	1181300
A0A075B674	A0A075B674	Immunoglobulin heavy variable 1-78	Ighv1-78	tr|A0A075B674|A0A075B674_MOUSE Immunoglobulin heavy variable 1-78 OS=Mus musculus OX=10090 GN=Ighv1-78 PE=1 SV=1	1	2	2	2	31.6	11.047	98	21.11	6	2	2	2	2	2	2	31.6	31.6	123630000	23668000	99963000	8472500	2917100	5555500
Q62012;B1B0X0;A2BI02;A2AJU2;B1B0X6;B1AZM2;B1AVZ5;B1AV09;E9QA14;A2BI72;A2ADW8	Q62012;B1B0X0;A2BI02;A2AJU2;B1B0X6;B1AZM2;B1AVZ5;B1AV09;E9QA14;A2BI72;A2ADW8	Ott protein;Predicted gene 15107;Predicted gene 15080	Ott;Gm15107;Gm15080	tr|Q62012|Q62012_MOUSE Ott protein OS=Mus musculus OX=10090 GN=Ott PE=2 SV=1;tr|B1B0X0|B1B0X0_MOUSE Predicted gene 15107 OS=Mus musculus OX=10090 GN=Gm15107 PE=4 SV=1;tr|A2BI02|A2BI02_MOUSE Predicted gene 15080 OS=Mus musculus OX=10090 GN=Gm15080 PE=4 SV=1	11	3	3	3	10.2	52.825	449	20.885	41	3	0	3	0	3	0	10.2	0	121000000	121000000	0	696820	696820	0
Q8CH25	Q8CH25	SAFB-like transcription modulator	Sltm	sp|Q8CH25|SLTM_MOUSE SAFB-like transcription modulator OS=Mus musculus OX=10090 GN=Sltm PE=1 SV=1	1	2	2	2	3.7	116.92	1031	20.814	51	0	2	0	2	0	2	0	3.7	18188000	0	18188000	189970	0	189970
P57784	P57784	U2 small nuclear ribonucleoprotein A	Snrpa1	sp|P57784|RU2A_MOUSE U2 small nuclear ribonucleoprotein A OS=Mus musculus OX=10090 GN=Snrpa1 PE=1 SV=2	1	3	3	3	15.7	28.357	255	20.758	14	0	3	0	3	0	3	0	15.7	53647000	0	53647000	1232400	0	1232400
Q6ZWY3	Q6ZWY3	Small ribosomal subunit protein eS27-like	Rps27l	sp|Q6ZWY3|RS27L_MOUSE Small ribosomal subunit protein eS27-like OS=Mus musculus OX=10090 GN=Rps27l PE=1 SV=3	1	3	3	1	41.7	9.4771	84	20.686	5	1	2	1	2	0	1	10.7	31	41261000	0	41261000	3018500	0	3018500
P62307	P62307	Small nuclear ribonucleoprotein F	Snrpf	sp|P62307|RUXF_MOUSE Small nuclear ribonucleoprotein F OS=Mus musculus OX=10090 GN=Snrpf PE=1 SV=1	1	2	2	2	24.4	9.7251	86	20.66	5	1	1	1	1	1	1	15.1	9.3	17095000	17095000	0	3419000	3419000	0
A0A075B5S2;P01790;P01789;P01794;P01793;P01792;P01791;P01788;P01787	A0A075B5S2	Immunoglobulin heavy variable 7-1 (Fragment)	Ighv7-1	tr|A0A075B5S2|A0A075B5S2_MOUSE Immunoglobulin heavy variable 7-1 (Fragment) OS=Mus musculus OX=10090 GN=Ighv7-1 PE=1 SV=2	9	3	3	3	27.3	13.644	121	20.572	7	1	3	1	3	1	3	10.7	27.3	96357000	35682000	60675000	13765000	5097500	8667800
Q9R0P5	Q9R0P5	Destrin	Dstn	sp|Q9R0P5|DEST_MOUSE Destrin OS=Mus musculus OX=10090 GN=Dstn PE=1 SV=3	1	3	3	3	21.2	18.521	165	20.55	13	2	3	2	3	2	3	13.9	21.2	127340000	17745000	109590000	8561400	1365000	7196400
O88532	O88532	Zinc finger RNA-binding protein	Zfr	sp|O88532|ZFR_MOUSE Zinc finger RNA-binding protein OS=Mus musculus OX=10090 GN=Zfr PE=1 SV=2	1	3	3	3	4.8	116.86	1074	20.309	51	0	3	0	3	0	3	0	4.8	35173000	0	35173000	308690	0	308690
Q3TJZ6	Q3TJZ6	Protein FAM98A	Fam98a	sp|Q3TJZ6|FA98A_MOUSE Protein FAM98A OS=Mus musculus OX=10090 GN=Fam98a PE=1 SV=1	1	5	3	3	11.1	55.055	515	20.235	24	2	5	1	3	1	3	5	11.1	62154000	0	62154000	2589800	0	2589800
P14869	P14869	Large ribosomal subunit protein uL10	Rplp0	sp|P14869|RLA0_MOUSE Large ribosomal subunit protein uL10 OS=Mus musculus OX=10090 GN=Rplp0 PE=1 SV=3	1	3	3	3	10.4	34.216	317	20.213	18	3	2	3	2	3	2	10.4	6.9	127340000	5761800	121570000	7074200	320100	6754100
Q05CL8	Q05CL8	La-related protein 7	Larp7	sp|Q05CL8|LARP7_MOUSE La-related protein 7 OS=Mus musculus OX=10090 GN=Larp7 PE=1 SV=2	1	3	3	3	7.9	64.802	570	20.18	36	0	3	0	3	0	3	0	7.9	49979000	0	49979000	804180	0	804180
Q8BH75	Q8BH75	E3 ubiquitin-protein ligase NRDP1	Rnf41	sp|Q8BH75|RNF41_MOUSE E3 ubiquitin-protein ligase NRDP1 OS=Mus musculus OX=10090 GN=Rnf41 PE=1 SV=1	1	3	3	3	13.2	35.891	317	20.064	16	0	3	0	3	0	3	0	13.2	219880000	0	219880000	8773300	0	8773300
Q6NZJ6;Q80XI3	Q6NZJ6	Eukaryotic translation initiation factor 4 gamma 1	Eif4g1	sp|Q6NZJ6|IF4G1_MOUSE Eukaryotic translation initiation factor 4 gamma 1 OS=Mus musculus OX=10090 GN=Eif4g1 PE=1 SV=1	2	3	3	3	2.8	176.07	1600	19.871	78	1	3	1	3	1	3	0.8	2.8	77010000	4447500	72562000	987300	57019	930280
J3QK27;B2RWR6;A0A087WR82;Q60990;O35698;A0A087WPY7	J3QK27;B2RWR6;A0A087WR82;Q60990;O35698	Predicted gene, 21693;Predicted gene 10256;Predicted gene 4064	Rbmyf6;Rbmyf3;	tr|J3QK27|J3QK27_MOUSE Predicted gene, 21693 OS=Mus musculus OX=10090 GN=Rbmyf6 PE=4 SV=1;tr|B2RWR6|B2RWR6_MOUSE Predicted gene 10256 OS=Mus musculus OX=10090 GN=Rbmyf3 PE=2 SV=1;tr|A0A087WR82|A0A087WR82_MOUSE Predicted gene 4064 OS=Mus musculus OX=10090 G	6	3	3	3	11.3	43.241	380	19.865	29	2	2	2	2	2	2	4.7	9.2	60297000	9938400	50359000	1028700	342700	685950
Q8VH51	Q8VH51	RNA-binding protein 39	Rbm39	sp|Q8VH51|RBM39_MOUSE RNA-binding protein 39 OS=Mus musculus OX=10090 GN=Rbm39 PE=1 SV=2	1	3	3	3	6.4	59.406	530	19.813	26	1	3	1	3	1	3	2.8	6.4	110310000	2575400	107740000	3408000	99054	3308900
Q8CFI7	Q8CFI7	DNA-directed RNA polymerase II subunit RPB2	Polr2b	sp|Q8CFI7|RPB2_MOUSE DNA-directed RNA polymerase II subunit RPB2 OS=Mus musculus OX=10090 GN=Polr2b PE=1 SV=2	1	3	3	3	4	133.91	1174	19.69	72	0	3	0	3	0	3	0	4	31557000	0	31557000	144600	0	144600
Q91Z49	Q91Z49	UAP56-interacting factor	Fyttd1	sp|Q91Z49|UIF_MOUSE UAP56-interacting factor OS=Mus musculus OX=10090 GN=Fyttd1 PE=1 SV=1	1	3	3	3	10.7	35.887	317	19.627	21	3	3	3	3	3	3	10.7	10.7	40028000	12620000	27408000	1174700	600960	573780
Q8BQ46	Q8BQ46	TAF15 RNA polymerase II, TATA box binding protein (TBP)-associated factor	Taf15	tr|Q8BQ46|Q8BQ46_MOUSE TAF15 RNA polymerase II, TATA box binding protein (TBP)-associated factor OS=Mus musculus OX=10090 GN=Taf15 PE=1 SV=1	1	5	2	2	10.6	58.6	557	19.581	34	5	4	2	2	2	2	10.6	8.8	246540000	109390000	137150000	2379000	1097900	1281200
Q00PI9	Q00PI9	Heterogeneous nuclear ribonucleoprotein U-like protein 2	Hnrnpul2	sp|Q00PI9|HNRL2_MOUSE Heterogeneous nuclear ribonucleoprotein U-like protein 2 OS=Mus musculus OX=10090 GN=Hnrnpul2 PE=1 SV=2	1	3	3	3	5.5	84.939	745	19.524	41	0	3	0	3	0	3	0	5.5	47033000	0	47033000	1147100	0	1147100
Q8CDG1	Q8CDG1	Piwi-like protein 2	Piwil2	sp|Q8CDG1|PIWL2_MOUSE Piwi-like protein 2 OS=Mus musculus OX=10090 GN=Piwil2 PE=1 SV=2	1	2	2	2	2.8	109.49	971	19.436	66	1	2	1	2	1	2	1.3	2.8	58833000	19865000	38969000	772270	300980	471300
P59708	P59708	Splicing factor 3B subunit 6	Sf3b6	sp|P59708|SF3B6_MOUSE Splicing factor 3B subunit 6 OS=Mus musculus OX=10090 GN=Sf3b6 PE=1 SV=1	1	3	3	3	29.6	14.585	125	19.361	8	0	3	0	3	0	3	0	29.6	45228000	0	45228000	3378700	0	3378700
Q6P4T2	Q6P4T2	U5 small nuclear ribonucleoprotein 200 kDa helicase	Snrnp200	sp|Q6P4T2|U520_MOUSE U5 small nuclear ribonucleoprotein 200 kDa helicase OS=Mus musculus OX=10090 GN=Snrnp200 PE=1 SV=1	1	3	3	3	1.9	244.54	2136	19.306	129	0	3	0	3	0	3	0	1.9	37758000	0	37758000	238260	0	238260
O35691	O35691	Pinin	Pnn	sp|O35691|PININ_MOUSE Pinin OS=Mus musculus OX=10090 GN=Pnn PE=1 SV=4	1	3	3	3	5.2	82.435	725	19.124	42	1	2	1	2	1	2	1.5	3.7	26122000	0	26122000	621940	0	621940
P06330;P01757;P01756	P06330;P01757;P01756	Ig heavy chain V region AC38 205.12;Ig heavy chain V region J558;Ig heavy chain V region MOPC 104E		sp|P06330|HVM51_MOUSE Ig heavy chain V region AC38 205.12 OS=Mus musculus OX=10090 PE=1 SV=1;sp|P01757|HVM13_MOUSE Ig heavy chain V region J558 OS=Mus musculus OX=10090 PE=1 SV=1;sp|P01756|HVM12_MOUSE Ig heavy chain V region MOPC 104E OS=Mus musculus OX=10	3	8	2	0	70.3	12.934	118	19.08	8	7	5	1	1	0	0	66.9	64.4	1624200000	1606100000	18025000	203020000	200770000	2253100
Q9CPN8;Q5SF07	Q9CPN8	Insulin-like growth factor 2 mRNA-binding protein 3	Igf2bp3	sp|Q9CPN8|IF2B3_MOUSE Insulin-like growth factor 2 mRNA-binding protein 3 OS=Mus musculus OX=10090 GN=Igf2bp3 PE=1 SV=1	2	4	3	3	7.9	63.574	579	18.909	35	0	4	0	3	0	3	0	7.9	33398000	0	33398000	954230	0	954230
P48725	P48725	Pericentrin	Pcnt	sp|P48725|PCNT_MOUSE Pericentrin OS=Mus musculus OX=10090 GN=Pcnt PE=1 SV=2	1	3	3	3	1.1	329.46	2898	18.899	186	2	1	2	1	2	1	0.7	0.4	34644000	21639000	13005000	186260	116340	69922
P01872	P01872	Immunoglobulin heavy constant mu	Ighm	sp|P01872|IGHM_MOUSE Immunoglobulin heavy constant mu OS=Mus musculus OX=10090 GN=Ighm PE=1 SV=2	1	3	3	3	10.6	49.971	454	18.879	27	1	3	1	3	1	3	3.5	10.6	67776000	7372400	60404000	2132900	273050	1859800
B2RQC6	B2RQC6	CAD protein	Cad	sp|B2RQC6|PYR1_MOUSE CAD protein OS=Mus musculus OX=10090 GN=Cad PE=1 SV=1	1	3	3	3	1.8	243.24	2225	18.802	120	1	3	1	3	1	3	0.6	1.8	40210000	10131000	30079000	261240	84425	176820
A0A075B5P8	A0A075B5P8	Immunoglobulin heavy variable 2-2 (Fragment)	Ighv2-2	tr|A0A075B5P8|A0A075B5P8_MOUSE Immunoglobulin heavy variable 2-2 (Fragment) OS=Mus musculus OX=10090 GN=Ighv2-2 PE=1 SV=1	1	2	1	1	21.6	12.578	116	18.74	4	2	1	1	1	1	1	21.6	13.8	88011000	25883000	62128000	22003000	6470800	15532000
P97461	P97461	Small ribosomal subunit protein uS7	Rps5	sp|P97461|RS5_MOUSE Small ribosomal subunit protein uS7 OS=Mus musculus OX=10090 GN=Rps5 PE=1 SV=4	1	3	3	3	16.2	22.876	204	18.716	10	2	2	2	2	2	2	9.8	11.3	277000000	60655000	216350000	3282500	6065500	3282500
Q64213	Q64213	Splicing factor 1	Sf1	sp|Q64213|SF01_MOUSE Splicing factor 1 OS=Mus musculus OX=10090 GN=Sf1 PE=1 SV=6	1	3	3	3	7.2	70.402	653	18.701	22	1	2	1	2	1	2	1.5	5.7	153530000	14212000	139320000	2235000	646000	1589000
Q9JIK5	Q9JIK5	Nucleolar RNA helicase 2	Ddx21	sp|Q9JIK5|DDX21_MOUSE Nucleolar RNA helicase 2 OS=Mus musculus OX=10090 GN=Ddx21 PE=1 SV=3	1	3	3	3	5.3	93.55	851	18.61	52	0	3	0	3	0	3	0	5.3	46385000	0	46385000	283630	0	283630
Q3UYG1	Q3UYG1	Coiled-coil domain-containing protein 160	Ccdc160	sp|Q3UYG1|CC160_MOUSE Coiled-coil domain-containing protein 160 OS=Mus musculus OX=10090 GN=Ccdc160 PE=2 SV=1	1	3	3	3	9.9	37.398	323	18.518	21	3	0	3	0	3	0	9.9	0	11122000	11122000	0	529630	529630	0
Q99MV1	Q99MV1	Tudor domain-containing protein 1	Tdrd1	sp|Q99MV1|TDRD1_MOUSE Tudor domain-containing protein 1 OS=Mus musculus OX=10090 GN=Tdrd1 PE=1 SV=2	1	3	3	3	2.9	129.69	1172	18.439	74	2	1	2	1	2	1	2	0.9	14137000	0	14137000	191030	0	191030
P51881;P48962	P51881	ADP/ATP translocase 2	Slc25a5	sp|P51881|ADT2_MOUSE ADP/ATP translocase 2 OS=Mus musculus OX=10090 GN=Slc25a5 PE=1 SV=3	2	3	3	3	10.7	32.931	298	18.405	21	2	2	2	2	2	2	5.4	8.4	77290000	19586000	57704000	353330	932650	353330
P61965	P61965	WD repeat-containing protein 5	Wdr5	sp|P61965|WDR5_MOUSE WD repeat-containing protein 5 OS=Mus musculus OX=10090 GN=Wdr5 PE=1 SV=1	1	3	3	3	12	36.588	334	18.336	23	2	2	2	2	2	2	8.7	8.1	47965000	23302000	24663000	574950	689860	574950
A0A075B5T3;J3QNN6;J3QK03;A0A075B5R3;P84751	A0A075B5T3	Immunoglobulin heavy variable 6-6 (Fragment)	Ighv6-6	tr|A0A075B5T3|A0A075B5T3_MOUSE Immunoglobulin heavy variable 6-6 (Fragment) OS=Mus musculus OX=10090 GN=Ighv6-6 PE=1 SV=1	5	7	2	1	56.3	13.293	119	18.315	8	7	3	2	1	1	0	56.3	34.5	245640000	204260000	41384000	7181600	2008700	5173000
Q91XW8	Q91XW8	Inactive peptidyl-prolyl cis-trans isomerase FKBP6	Fkbp6	sp|Q91XW8|FKBP6_MOUSE Inactive peptidyl-prolyl cis-trans isomerase FKBP6 OS=Mus musculus OX=10090 GN=Fkbp6 PE=1 SV=1	1	3	3	3	13.8	37.124	327	18.27	19	0	3	0	3	0	3	0	13.8	93788000	0	93788000	3467600	0	3467600
Q9D287	Q9D287	Pre-mRNA-splicing factor SPF27	Bcas2	sp|Q9D287|SPF27_MOUSE Pre-mRNA-splicing factor SPF27 OS=Mus musculus OX=10090 GN=Bcas2 PE=1 SV=1	1	3	3	3	16.9	26.131	225	18.246	14	1	3	1	3	1	3	5.3	16.9	35227000	5012300	30215000	1121400	358020	763380
A0A075B663;P01723;P01727;P01729;P01726	A0A075B663;P01723;P01727;P01729;P01726	Immunoglobulin lambda variable 1 (Fragment);Ig lambda-1 chain V region;	Iglv1;	tr|A0A075B663|A0A075B663_MOUSE Immunoglobulin lambda variable 1 (Fragment) OS=Mus musculus OX=10090 GN=Iglv1 PE=4 SV=1;sp|P01723|LV1A_MOUSE Ig lambda-1 chain V region OS=Mus musculus OX=10090 PE=1 SV=2;sp|P01727|LV1E_MOUSE Ig lambda-1 chain V region S43 OS	5	2	2	1	41.9	12.312	117	18.206	5	2	2	2	2	1	1	41.9	41.9	1415300000	554480000	860810000	60334000	14684000	45650000
Q9ESX5	Q9ESX5	H/ACA ribonucleoprotein complex subunit DKC1	Dkc1	sp|Q9ESX5|DKC1_MOUSE H/ACA ribonucleoprotein complex subunit DKC1 OS=Mus musculus OX=10090 GN=Dkc1 PE=1 SV=4	1	2	2	2	5.7	57.401	509	18.106	35	0	2	0	2	0	2	0	5.7	26533000	0	26533000	514430	0	514430
A0A075B5M3;A0A075B5L2;P01680	A0A075B5M3;A0A075B5L2;P01680	Immunoglobulin kappa variable 4-58;Immunoglobulin kappa chain variable 4-91 (Fragment);	Igkv4-58;Igkv4-91;	tr|A0A075B5M3|A0A075B5M3_MOUSE Immunoglobulin kappa variable 4-58 OS=Mus musculus OX=10090 GN=Igkv4-58 PE=1 SV=1;tr|A0A075B5L2|A0A075B5L2_MOUSE Immunoglobulin kappa chain variable 4-91 (Fragment) OS=Mus musculus OX=10090 GN=Igkv4-91 PE=1 SV=2;sp|P01680|KV4	3	2	2	1	29.9	10.293	97	18.071	4	2	2	2	2	1	1	29.9	29.9	1061500000	428960000	632500000	262310000	107240000	155070000
Q9JHJ0;Q61329	Q9JHJ0	Tropomodulin-3	Tmod3	sp|Q9JHJ0|TMOD3_MOUSE Tropomodulin-3 OS=Mus musculus OX=10090 GN=Tmod3 PE=1 SV=1	2	3	3	3	10.5	39.502	352	18.016	24	0	3	0	3	0	3	0	10.5	26690000	0	26690000	465680	0	465680
Q9QXK7	Q9QXK7	Cleavage and polyadenylation specificity factor subunit 3	Cpsf3	sp|Q9QXK7|CPSF3_MOUSE Cleavage and polyadenylation specificity factor subunit 3 OS=Mus musculus OX=10090 GN=Cpsf3 PE=1 SV=2	1	3	3	3	4.8	77.504	684	17.321	38	0	3	0	3	0	3	0	4.8	8364600	0	8364600	220120	0	220120
Q8BHS3	Q8BHS3	Pre-mRNA-splicing factor RBM22	Rbm22	sp|Q8BHS3|RBM22_MOUSE Pre-mRNA-splicing factor RBM22 OS=Mus musculus OX=10090 GN=Rbm22 PE=1 SV=1	1	3	3	3	8.8	46.895	420	17.291	27	0	3	0	3	0	3	0	8.8	23509000	0	23509000	297620	0	297620
A0A075B5V6	A0A075B5V6	Immunoglobulin heavy variable V1-42	Ighv1-42	tr|A0A075B5V6|A0A075B5V6_MOUSE Immunoglobulin heavy variable V1-42 OS=Mus musculus OX=10090 GN=Ighv1-42 PE=1 SV=1	1	5	2	1	75.5	10.776	98	16.951	7	3	4	1	2	0	1	51	75.5	77473000	31931000	45542000	5671000	2360600	3310400
B2RY56	B2RY56	RNA-binding protein 25	Rbm25	sp|B2RY56|RBM25_MOUSE RNA-binding protein 25 OS=Mus musculus OX=10090 GN=Rbm25 PE=1 SV=2	1	3	3	3	4.2	99.551	838	16.813	36	1	3	1	3	1	3	1.8	4.2	40860000	4907300	35953000	1135000	136310	998690
Q91VX2	Q91VX2	Ubiquitin-associated protein 2	Ubap2	sp|Q91VX2|UBAP2_MOUSE Ubiquitin-associated protein 2 OS=Mus musculus OX=10090 GN=Ubap2 PE=1 SV=1	1	2	2	2	2.8	117.96	1132	16.629	33	0	2	0	2	0	2	0	2.8	19779000	0	19779000	236810	0	236810
Q3TWW8;Q8VE97	Q3TWW8	Serine/arginine-rich splicing factor 6	Srsf6	sp|Q3TWW8|SRSF6_MOUSE Serine/arginine-rich splicing factor 6 OS=Mus musculus OX=10090 GN=Srsf6 PE=1 SV=1	2	3	3	2	9.4	39.025	339	16.608	20	2	2	2	2	1	1	6.8	5.3	172950000	0	172950000	8647600	0	8647600
P08752;P20612;Q9DC51;Q3V3I2;P50149;B2RSH2;P18872;Q8CGK7;Q6R0H7	P08752;P20612;Q9DC51;Q3V3I2;P50149;B2RSH2	Guanine nucleotide-binding protein G(i) subunit alpha-2;Guanine nucleotide-binding protein G(t) subunit alpha-1;	Gnai2;Gnat1;	sp|P08752|GNAI2_MOUSE Guanine nucleotide-binding protein G(i) subunit alpha-2 OS=Mus musculus OX=10090 GN=Gnai2 PE=1 SV=5;sp|P20612|GNAT1_MOUSE Guanine nucleotide-binding protein G(t) subunit alpha-1 OS=Mus musculus OX=10090 GN=Gnat1 PE=1 SV=3;sp|Q9DC51|GN	9	3	3	3	9.3	40.489	355	16.601	20	0	3	0	3	0	3	0	9.3	31555000	0	31555000	831320	0	831320
P18531;A0A075B5S6	P18531;A0A075B5S6	Ig heavy chain V region 3-6;Immunoglobulin heavy variable 3-1 (Fragment)	Ighv3-6;Ighv3-1	sp|P18531|HVM60_MOUSE Ig heavy chain V region 3-6 OS=Mus musculus OX=10090 GN=Ighv3-6 PE=1 SV=1;tr|A0A075B5S6|A0A075B5S6_MOUSE Immunoglobulin heavy variable 3-1 (Fragment) OS=Mus musculus OX=10090 GN=Ighv3-1 PE=1 SV=1	2	2	2	2	22.4	13.095	116	16.487	6	2	1	2	1	2	1	22.4	13.8	607360000	265910000	341450000	101230000	44319000	56908000
P84091	P84091	AP-2 complex subunit mu	Ap2m1	sp|P84091|AP2M1_MOUSE AP-2 complex subunit mu OS=Mus musculus OX=10090 GN=Ap2m1 PE=1 SV=1	1	2	2	2	6.9	49.654	435	16.194	29	0	2	0	2	0	2	0	6.9	26035000	0	26035000	402890	0	402890
P01799;P01797;P01796;P01801;P01800;P01802;P01803;P01798	P01799;P01797;P01796;P01801;P01800;P01802;P01803;P01798	Ig heavy chain V-III region ABE-47N;Ig heavy chain V-III region U61;Ig heavy chain V-III region A4		sp|P01799|HVM30_MOUSE Ig heavy chain V-III region ABE-47N OS=Mus musculus OX=10090 PE=1 SV=1;sp|P01797|HVM28_MOUSE Ig heavy chain V-III region U61 OS=Mus musculus OX=10090 PE=1 SV=1;sp|P01796|HVM27_MOUSE Ig heavy chain V-III region A4 OS=Mus musculus OX=10	8	7	2	1	48.7	12.675	113	15.933	6	7	4	2	2	1	1	48.7	42.5	740110000	296340000	443770000	55134000	21274000	33859000
A0A075B5Q6	A0A075B5Q6	Immunoglobulin heavy variable 5-9-1	Ighv5-9-1	tr|A0A075B5Q6|A0A075B5Q6_MOUSE Immunoglobulin heavy variable 5-9-1 OS=Mus musculus OX=10090 GN=Ighv5-9-1 PE=1 SV=1	1	4	2	2	38.8	13.067	116	15.765	9	4	3	2	2	2	2	38.8	32.8	153900000	45990000	107910000	6932100	1818600	5113500
P62315	P62315	Small nuclear ribonucleoprotein Sm D1	Snrpd1	sp|P62315|SMD1_MOUSE Small nuclear ribonucleoprotein Sm D1 OS=Mus musculus OX=10090 GN=Snrpd1 PE=1 SV=1	1	2	2	2	15.1	13.281	119	15.598	5	1	2	1	2	1	2	15.1	15.1	107420000	5125000	102290000	5113200	1025000	5113200
A0A075B5V8	A0A075B5V8	Immunoglobulin heavy variable 1-47	Ighv1-47	tr|A0A075B5V8|A0A075B5V8_MOUSE Immunoglobulin heavy variable 1-47 OS=Mus musculus OX=10090 GN=Ighv1-47 PE=1 SV=1	1	2	2	2	28.6	11.083	98	15.579	7	2	2	2	2	2	2	28.6	28.6	136410000	56586000	79825000	19487000	8083700	11404000
P53395	P53395	Lipoamide acyltransferase component of branched-chain alpha-keto acid dehydrogenase complex, mitochondrial	Dbt	sp|P53395|ODB2_MOUSE Lipoamide acyltransferase component of branched-chain alpha-keto acid dehydrogenase complex, mitochondrial OS=Mus musculus OX=10090 GN=Dbt PE=1 SV=2	1	2	2	2	4.8	53.246	482	15.487	32	2	1	2	1	2	1	4.8	2.3	64299000	35131000	29168000	2009300	1097800	911510
A0A075B5S5	A0A075B5S5	Immunoglobulin heavy variable 7-4	Ighv7-4	tr|A0A075B5S5|A0A075B5S5_MOUSE Immunoglobulin heavy variable 7-4 OS=Mus musculus OX=10090 GN=Ighv7-4 PE=1 SV=1	1	3	2	2	28.3	13.452	120	15.395	7	3	2	2	2	2	2	28.3	22.5	112670000	47728000	64939000	16095000	6818300	9277000
Q3UZ01	Q3UZ01	RNA-binding region-containing protein 3	Rnpc3	sp|Q3UZ01|RNPC3_MOUSE RNA-binding region-containing protein 3 OS=Mus musculus OX=10090 GN=Rnpc3 PE=2 SV=2	1	2	2	2	5.1	57.971	514	15.239	24	0	2	0	2	0	2	0	5.1	78723000	0	78723000	1205400	0	1205400
Q9D6Z1	Q9D6Z1	Nucleolar protein 56	Nop56	sp|Q9D6Z1|NOP56_MOUSE Nucleolar protein 56 OS=Mus musculus OX=10090 GN=Nop56 PE=1 SV=2	1	2	2	2	5.2	64.464	580	15.18	36	0	2	0	2	0	2	0	5.2	14114000	0	14114000	392050	0	392050
A0A075B5N2;A0A140T8P2;P01634	A0A075B5N2;A0A140T8P2;P01634	Immunoglobulin kappa chain variable 6-29;Immunoglobulin kappa variable 6-20 (Fragment);	Igkv6-29;Igkv6-20;	tr|A0A075B5N2|A0A075B5N2_MOUSE Immunoglobulin kappa chain variable 6-29 OS=Mus musculus OX=10090 GN=Igkv6-29 PE=4 SV=7;tr|A0A140T8P2|A0A140T8P2_MOUSE Immunoglobulin kappa variable 6-20 (Fragment) OS=Mus musculus OX=10090 GN=Igkv6-20 PE=4 SV=2;sp|P01634|KV5	3	2	2	2	26.3	12.579	114	15.003	7	2	2	2	2	2	2	26.3	26.3	112490000	40404000	72085000	8863500	2801900	6061600
P98086	P98086	Complement C1q subcomponent subunit A	C1qa	sp|P98086|C1QA_MOUSE Complement C1q subcomponent subunit A OS=Mus musculus OX=10090 GN=C1qa PE=1 SV=2	1	2	2	2	9.8	25.974	245	14.893	16	2	1	2	1	2	1	9.8	5.3	166390000	57457000	108930000	10399000	3591000	6808100
A0A0G2JGT0;A0A075B5N6	A0A0G2JGT0;A0A075B5N6	Predicted gene 43218 (Fragment);Immunoglobulin kappa variable 8-16	Gm43218;Igkv8-16	tr|A0A0G2JGT0|A0A0G2JGT0_MOUSE Predicted gene 43218 (Fragment) OS=Mus musculus OX=10090 GN=Gm43218 PE=4 SV=4;tr|A0A075B5N6|A0A075B5N6_MOUSE Immunoglobulin kappa variable 8-16 OS=Mus musculus OX=10090 GN=Igkv8-16 PE=4 SV=7	2	2	2	2	27.2	12.725	114	14.569	5	1	2	1	2	1	2	27.2	27.2	54467000	32868000	21599000	9024700	4705000	4319800
Q8QZY9	Q8QZY9	Splicing factor 3B subunit 4	Sf3b4	sp|Q8QZY9|SF3B4_MOUSE Splicing factor 3B subunit 4 OS=Mus musculus OX=10090 GN=Sf3b4 PE=1 SV=1	1	1	1	1	3.3	44.355	424	14.344	19	0	1	0	1	0	1	0	3.3	64179000	0	64179000	3377900	0	3377900
P86049	P86049	Probable RNA-binding protein 46	Rbm46	sp|P86049|RBM46_MOUSE Probable RNA-binding protein 46 OS=Mus musculus OX=10090 GN=Rbm46 PE=1 SV=1	1	2	2	2	5.8	60.077	533	14.225	38	2	2	2	2	2	2	5.8	5.8	38847000	14156000	24691000	751500	255130	496370
P63087;P62137;P62141	P63087;P62137;P62141	Serine/threonine-protein phosphatase PP1-gamma catalytic subunit;Serine/threonine-protein phosphatase PP1-alpha catalytic subunit	Ppp1cc;Ppp1ca	sp|P63087|PP1G_MOUSE Serine/threonine-protein phosphatase PP1-gamma catalytic subunit OS=Mus musculus OX=10090 GN=Ppp1cc PE=1 SV=1;sp|P62137|PP1A_MOUSE Serine/threonine-protein phosphatase PP1-alpha catalytic subunit OS=Mus musculus OX=10090 GN=Ppp1ca PE=1	3	2	2	2	9.9	36.983	323	13.932	18	0	2	0	2	0	2	0	9.9	16284000	0	16284000	904650	0	904650
A0A075B5U7;P01758	A0A075B5U7	Immunoglobulin heavy variable 1-22 (Fragment)	Ighv1-22	tr|A0A075B5U7|A0A075B5U7_MOUSE Immunoglobulin heavy variable 1-22 (Fragment) OS=Mus musculus OX=10090 GN=Ighv1-22 PE=1 SV=1	2	4	2	2	41	13.022	117	13.838	6	3	3	1	1	1	1	28.2	33.3	123160000	0	123160000	9377600	0	9377600
Q9D883;Q8BGJ9	Q9D883;Q8BGJ9	Splicing factor U2AF 35 kDa subunit;Splicing factor U2AF 26 kDa subunit	U2af1;U2af1l4	sp|Q9D883|U2AF1_MOUSE Splicing factor U2AF 35 kDa subunit OS=Mus musculus OX=10090 GN=U2af1 PE=1 SV=4;sp|Q8BGJ9|U2AF4_MOUSE Splicing factor U2AF 26 kDa subunit OS=Mus musculus OX=10090 GN=U2af1l4 PE=1 SV=1	2	2	2	2	10	27.815	239	13.829	12	0	2	0	2	0	2	0	10	47352000	0	47352000	3946000	0	3946000
Q1HFZ0	Q1HFZ0	RNA cytosine C(5)-methyltransferase NSUN2	Nsun2	sp|Q1HFZ0|NSUN2_MOUSE RNA cytosine C(5)-methyltransferase NSUN2 OS=Mus musculus OX=10090 GN=Nsun2 PE=1 SV=2	1	2	2	2	2.9	85.451	757	13.746	46	0	2	0	2	0	2	0	2.9	6247600	0	6247600	135820	0	135820
Q7TNC4	Q7TNC4	Putative RNA-binding protein Luc7-like 2	Luc7l2	sp|Q7TNC4|LC7L2_MOUSE Putative RNA-binding protein Luc7-like 2 OS=Mus musculus OX=10090 GN=Luc7l2 PE=1 SV=1	1	2	2	2	6.9	46.582	392	13.647	19	0	2	0	2	0	2	0	6.9	30772000	0	30772000	576950	0	576950
Q9D8N0	Q9D8N0	Elongation factor 1-gamma	Eef1g	sp|Q9D8N0|EF1G_MOUSE Elongation factor 1-gamma OS=Mus musculus OX=10090 GN=Eef1g PE=1 SV=3	1	2	2	2	6.2	50.06	437	13.632	26	0	2	0	2	0	2	0	6.2	13209000	0	13209000	508030	0	508030
Q62426	Q62426	Cystatin-B	Cstb	sp|Q62426|CYTB_MOUSE Cystatin-B OS=Mus musculus OX=10090 GN=Cstb PE=1 SV=1	1	2	2	2	35.7	11.045	98	13.591	7	0	2	0	2	0	2	0	35.7	34303000	0	34303000	2702800	0	2702800
Q02248;Q02257	Q02248;Q02257	Catenin beta-1;Junction plakoglobin	Ctnnb1;Jup	sp|Q02248|CTNB1_MOUSE Catenin beta-1 OS=Mus musculus OX=10090 GN=Ctnnb1 PE=1 SV=1;sp|Q02257|PLAK_MOUSE Junction plakoglobin OS=Mus musculus OX=10090 GN=Jup PE=1 SV=3	2	2	2	2	3.7	85.47	781	13.574	43	0	2	0	2	0	2	0	3.7	17614000	0	17614000	242280	0	242280
E9PYH6	E9PYH6	Histone-lysine N-methyltransferase SETD1A	Setd1a	sp|E9PYH6|SET1A_MOUSE Histone-lysine N-methyltransferase SETD1A OS=Mus musculus OX=10090 GN=Setd1a PE=1 SV=1	1	2	2	2	1.6	186.06	1716	13.53	73	0	2	0	2	0	2	0	1.6	23235000	0	23235000	189590	0	189590
P60335	P60335	Poly(rC)-binding protein 1	Pcbp1	sp|P60335|PCBP1_MOUSE Poly(rC)-binding protein 1 OS=Mus musculus OX=10090 GN=Pcbp1 PE=1 SV=1	1	4	2	2	15.2	37.497	356	13.432	21	2	4	0	2	0	2	7	15.2	43208000	0	43208000	2057500	0	2057500
P62827;Q61820;Q14AA6	P62827;Q61820;Q14AA6	GTP-binding nuclear protein Ran;GTP-binding nuclear protein Ran, testis-specific isoform;	Ran;Rasl2-9;	sp|P62827|RAN_MOUSE GTP-binding nuclear protein Ran OS=Mus musculus OX=10090 GN=Ran PE=1 SV=3;sp|Q61820|RANT_MOUSE GTP-binding nuclear protein Ran, testis-specific isoform OS=Mus musculus OX=10090 GN=Rasl2-9 PE=2 SV=1;tr|Q14AA6|Q14AA6_MOUSE GTP-binding nuc	3	2	2	2	8.8	24.423	216	13.394	12	2	1	2	1	2	1	8.8	5.1	12572000	3185200	9386700	1047700	265430	782230
Q9CRB9	Q9CRB9	MICOS complex subunit Mic19	Chchd3	sp|Q9CRB9|MIC19_MOUSE MICOS complex subunit Mic19 OS=Mus musculus OX=10090 GN=Chchd3 PE=1 SV=1	1	2	2	2	8.8	26.334	227	13.201	17	2	1	2	1	2	1	8.8	5.3	10331000	8748300	1582200	607680	514610	93072
Q8BGD9	Q8BGD9	Eukaryotic translation initiation factor 4B	Eif4b	sp|Q8BGD9|IF4B_MOUSE Eukaryotic translation initiation factor 4B OS=Mus musculus OX=10090 GN=Eif4b PE=1 SV=1	1	2	2	2	4.3	68.839	611	13.184	35	2	1	2	1	2	1	4.3	2.6	46425000	27966000	18458000	1326400	799040	527390
O55135	O55135	Eukaryotic translation initiation factor 6	Eif6	sp|O55135|IF6_MOUSE Eukaryotic translation initiation factor 6 OS=Mus musculus OX=10090 GN=Eif6 PE=1 SV=2	1	2	2	2	13.1	26.511	245	13.146	10	0	2	0	2	0	2	0	13.1	22050000	0	22050000	888100	0	888100
Q8C0D9	Q8C0D9	Centrosomal protein of 68 kDa	Cep68	sp|Q8C0D9|CEP68_MOUSE Centrosomal protein of 68 kDa OS=Mus musculus OX=10090 GN=Cep68 PE=1 SV=2	1	2	2	2	3	78.748	733	13.118	38	2	1	2	1	2	1	3	1.8	0	0	0	0	0	0
P01643;A0A075B5L1	P01643	Ig kappa chain V-V region MOPC 173		sp|P01643|KV5AA_MOUSE Ig kappa chain V-V region MOPC 173 OS=Mus musculus OX=10090 PE=1 SV=1	2	4	1	1	42.6	11.217	108	13.108	4	4	4	1	1	1	1	42.6	42.6	230790000	72081000	158700000	14489000	4432700	10056000
P54823	P54823	Probable ATP-dependent RNA helicase DDX6	Ddx6	sp|P54823|DDX6_MOUSE Probable ATP-dependent RNA helicase DDX6 OS=Mus musculus OX=10090 GN=Ddx6 PE=1 SV=1	1	2	2	2	6	54.191	483	13.035	33	0	2	0	2	0	2	0	6	37913000	0	37913000	384560	0	384560
Q61510	Q61510	E3 ubiquitin/ISG15 ligase TRIM25	Trim25	sp|Q61510|TRI25_MOUSE E3 ubiquitin/ISG15 ligase TRIM25 OS=Mus musculus OX=10090 GN=Trim25 PE=1 SV=2	1	2	2	2	3.8	71.726	634	12.999	43	0	2	0	2	0	2	0	3.8	15353000	0	15353000	357040	0	357040
P01728	P01728	Ig lambda-2 chain V region		sp|P01728|LV2A_MOUSE Ig lambda-2 chain V region OS=Mus musculus OX=10090 PE=3 SV=1	1	2	1	1	41.9	12.222	117	12.907	5	1	2	0	1	0	1	7.7	41.9	41792000	0	41792000	8358400	0	8358400
E9Q5G3	E9Q5G3	Kinesin-like protein KIF23	Kif23	sp|E9Q5G3|KIF23_MOUSE Kinesin-like protein KIF23 OS=Mus musculus OX=10090 GN=Kif23 PE=1 SV=1	1	2	2	2	2.3	108.77	953	12.825	54	2	1	2	1	2	1	2.3	1.3	34312000	12842000	21469000	635400	237820	397580
Q9D115	Q9D115	Zinc finger protein 706	Znf706	sp|Q9D115|ZN706_MOUSE Zinc finger protein 706 OS=Mus musculus OX=10090 GN=Znf706 PE=1 SV=1	1	2	2	2	30.3	8.4977	76	12.82	6	1	1	1	1	1	1	15.8	14.5	16471000	0	16471000	2745100	0	2745100
P60843	P60843	Eukaryotic initiation factor 4A-I	Eif4a1	sp|P60843|IF4A1_MOUSE Eukaryotic initiation factor 4A-I OS=Mus musculus OX=10090 GN=Eif4a1 PE=1 SV=1	1	4	2	2	13.5	46.153	406	12.781	24	3	4	1	2	1	2	9.6	13.5	163020000	28950000	134070000	792580	1206300	792580
Q8BPK2	Q8BPK2	Zinc finger CCHC domain-containing protein 3	Zcchc3	sp|Q8BPK2|ZCHC3_MOUSE Zinc finger CCHC domain-containing protein 3 OS=Mus musculus OX=10090 GN=Zcchc3 PE=2 SV=1	1	2	2	2	6.5	43.77	400	12.762	29	1	1	1	1	1	1	2.5	4	24758000	6915400	17843000	853730	238460	615270
Q9CWZ3;A0A0N4SUH6	Q9CWZ3;A0A0N4SUH6	RNA-binding protein 8A	Rbm8a;Rbm8a2	sp|Q9CWZ3|RBM8A_MOUSE RNA-binding protein 8A OS=Mus musculus OX=10090 GN=Rbm8a PE=1 SV=4;tr|A0A0N4SUH6|A0A0N4SUH6_MOUSE RNA-binding protein 8A OS=Mus musculus OX=10090 GN=Rbm8a2 PE=3 SV=1	2	2	2	2	16.1	19.889	174	12.717	8	2	2	2	2	2	2	16.1	16.1	215350000	35297000	180050000	26918000	4412100	22506000
Q8CIP4	Q8CIP4	MAP/microtubule affinity-regulating kinase 4	Mark4	sp|Q8CIP4|MARK4_MOUSE MAP/microtubule affinity-regulating kinase 4 OS=Mus musculus OX=10090 GN=Mark4 PE=1 SV=1	1	2	2	2	4.8	82.643	752	12.708	47	0	2	0	2	0	2	0	4.8	44218000	0	44218000	940820	0	940820
P26369	P26369	Splicing factor U2AF 65 kDa subunit	U2af2	sp|P26369|U2AF2_MOUSE Splicing factor U2AF 65 kDa subunit OS=Mus musculus OX=10090 GN=U2af2 PE=1 SV=3	1	2	2	2	5.5	53.516	475	12.704	19	0	2	0	2	0	2	0	5.5	56552000	0	56552000	375870	0	375870
Q8BKZ9	Q8BKZ9	Pyruvate dehydrogenase protein X component, mitochondrial	Pdhx	sp|Q8BKZ9|ODPX_MOUSE Pyruvate dehydrogenase protein X component, mitochondrial OS=Mus musculus OX=10090 GN=Pdhx PE=1 SV=1	1	2	2	2	4.8	53.998	501	12.7	28	2	0	2	0	2	0	4.8	0	6708000	6708000	0	239570	239570	0
A0A140T8P5	A0A140T8P5	Immunoglobulin kappa chain variable 8-24 (Fragment)	Igkv8-24	tr|A0A140T8P5|A0A140T8P5_MOUSE Immunoglobulin kappa chain variable 8-24 (Fragment) OS=Mus musculus OX=10090 GN=Igkv8-24 PE=1 SV=2	1	3	2	2	22.3	13.264	121	12.691	6	3	2	2	1	2	1	22.3	22.3	127280000	108840000	18440000	13091000	13091000	3073300
Q8K1N4	Q8K1N4	Spermatogenesis-associated serine-rich protein 2	Spats2	sp|Q8K1N4|SPAS2_MOUSE Spermatogenesis-associated serine-rich protein 2 OS=Mus musculus OX=10090 GN=Spats2 PE=1 SV=1	1	2	2	2	4.4	58.955	545	12.685	34	1	2	1	2	1	2	2.6	4.4	48179000	11138000	37041000	829190	327600	501590
Q9WTM5	Q9WTM5	RuvB-like 2	Ruvbl2	sp|Q9WTM5|RUVB2_MOUSE RuvB-like 2 OS=Mus musculus OX=10090 GN=Ruvbl2 PE=1 SV=3	1	1	1	1	2.8	51.112	463	12.649	29	0	1	0	1	0	1	0	2.8	0	0	0	0	0	0
P62892	P62892	Large ribosomal subunit protein eL39	Rpl39	sp|P62892|RL39_MOUSE Large ribosomal subunit protein eL39 OS=Mus musculus OX=10090 GN=Rpl39 PE=1 SV=2	1	2	2	2	23.5	6.4066	51	12.624	1	2	2	2	2	2	2	23.5	23.5	249090000	87157000	161930000	181610000	60615000	121000000
Q9CQR2	Q9CQR2	Small ribosomal subunit protein eS21	Rps21	sp|Q9CQR2|RS21_MOUSE Small ribosomal subunit protein eS21 OS=Mus musculus OX=10090 GN=Rps21 PE=1 SV=1	1	2	2	2	13.3	9.1413	83	12.617	7	0	2	0	2	0	2	0	13.3	40992000	0	40992000	5856000	0	5856000
E9PX68	E9PX68	Solute carrier family 4 (anion exchanger), member 1, adaptor protein	Slc4a1ap	tr|E9PX68|E9PX68_MOUSE Solute carrier family 4 (anion exchanger), member 1, adaptor protein OS=Mus musculus OX=10090 GN=Slc4a1ap PE=1 SV=1	1	2	2	2	5	82.886	744	12.548	47	0	2	0	2	0	2	0	5	26431000	0	26431000	562360	0	562360
P52480;P53657	P52480;P53657	Pyruvate kinase PKM;Pyruvate kinase PKLR	Pkm;Pklr	sp|P52480|KPYM_MOUSE Pyruvate kinase PKM OS=Mus musculus OX=10090 GN=Pkm PE=1 SV=4;sp|P53657|KPYR_MOUSE Pyruvate kinase PKLR OS=Mus musculus OX=10090 GN=Pklr PE=1 SV=1	2	2	2	2	4.1	57.844	531	12.531	38	1	2	1	2	1	2	2.1	4.1	57900000	45093000	12808000	1523700	1186700	337040
Q9Z315	Q9Z315	U4/U6.U5 tri-snRNP-associated protein 1	Sart1	sp|Q9Z315|SNUT1_MOUSE U4/U6.U5 tri-snRNP-associated protein 1 OS=Mus musculus OX=10090 GN=Sart1 PE=1 SV=1	1	2	2	2	3.8	90.884	806	12.48	42	0	2	0	2	0	2	0	3.8	27279000	0	27279000	649500	0	649500
Q9CWW7	Q9CWW7	CXXC-type zinc finger protein 1	Cxxc1	sp|Q9CWW7|CXXC1_MOUSE CXXC-type zinc finger protein 1 OS=Mus musculus OX=10090 GN=Cxxc1 PE=1 SV=1	1	2	2	2	3.8	76.166	660	12.44	35	0	2	0	2	0	2	0	3.8	18904000	0	18904000	259130	0	259130
Q6ZQ58	Q6ZQ58	La-related protein 1	Larp1	sp|Q6ZQ58|LARP1_MOUSE La-related protein 1 OS=Mus musculus OX=10090 GN=Larp1 PE=1 SV=3	1	2	2	2	2.3	121.12	1072	12.437	65	0	2	0	2	0	2	0	2.3	23826000	0	23826000	366550	0	366550
Q8CH18	Q8CH18	Cell division cycle and apoptosis regulator protein 1	Ccar1	sp|Q8CH18|CCAR1_MOUSE Cell division cycle and apoptosis regulator protein 1 OS=Mus musculus OX=10090 GN=Ccar1 PE=1 SV=1	1	2	2	2	2.5	132.06	1146	12.29	57	0	2	0	2	0	2	0	2.5	17058000	0	17058000	299260	0	299260
A0A0B4J1M0;A0A075B5Y3;A0A075B5W5	A0A0B4J1M0	Immunoglobulin heavy variable 1-77	Ighv1-77	tr|A0A0B4J1M0|A0A0B4J1M0_MOUSE Immunoglobulin heavy variable 1-77 OS=Mus musculus OX=10090 GN=Ighv1-77 PE=1 SV=1	3	4	2	2	73.5	10.662	98	12.289	7	3	3	2	2	2	2	58.2	41.8	111190000	54382000	56812000	15885000	7768800	8116000
Q9CQL1;P61327	Q9CQL1;P61327	Protein mago nashi homolog 2;Protein mago nashi homolog	Magohb;Magoh	sp|Q9CQL1|MGN2_MOUSE Protein mago nashi homolog 2 OS=Mus musculus OX=10090 GN=Magohb PE=2 SV=1;sp|P61327|MGN_MOUSE Protein mago nashi homolog OS=Mus musculus OX=10090 GN=Magoh PE=2 SV=1	2	2	2	2	15.8	17.091	146	12.275	14	1	2	1	2	1	2	5.5	15.8	103260000	0	103260000	4209900	0	4209900
P03977	P03977	Ig kappa chain V-III region 50S10.1		sp|P03977|KV3A4_MOUSE Ig kappa chain V-III region 50S10.1 OS=Mus musculus OX=10090 PE=1 SV=1	1	5	2	2	72.1	12.042	111	12.246	6	5	4	2	1	2	1	72.1	72.1	191850000	39411000	152440000	10393000	6568500	10393000
A0A075B5V5	A0A075B5V5	Immunoglobulin heavy variable 1-39 (Fragment)	Ighv1-39	tr|A0A075B5V5|A0A075B5V5_MOUSE Immunoglobulin heavy variable 1-39 (Fragment) OS=Mus musculus OX=10090 GN=Ighv1-39 PE=1 SV=1	1	2	2	2	33.3	12.93	117	12.196	3	2	2	2	2	2	2	33.3	33.3	160470000	62743000	97724000	45815000	17241000	28575000
A0A2R8VHP3	A0A2R8VHP3	Predicted pseudogene 5478	Gm5478	tr|A0A2R8VHP3|A0A2R8VHP3_MOUSE Predicted pseudogene 5478 OS=Mus musculus OX=10090 GN=Gm5478 PE=1 SV=1	1	5	2	2	6	57.919	535	12.182	35	3	3	1	2	1	2	3.6	4.5	298080000	22890000	275190000	6181100	654010	5527100
Q8BQ30	Q8BQ30	Phostensin	Ppp1r18	sp|Q8BQ30|PPR18_MOUSE Phostensin OS=Mus musculus OX=10090 GN=Ppp1r18 PE=1 SV=1	1	2	2	2	4	65.629	594	12.13	36	0	2	0	2	0	2	0	4	11496000	0	11496000	319320	0	319320
A0A075B5N9	A0A075B5N9	Immunoglobulin kappa variable 3-7	Igkv3-7	tr|A0A075B5N9|A0A075B5N9_MOUSE Immunoglobulin kappa variable 3-7 OS=Mus musculus OX=10090 GN=Igkv3-7 PE=1 SV=7	1	3	2	2	47.5	10.856	99	12.127	5	3	3	2	2	2	2	47.5	47.5	171610000	88181000	83432000	21560000	10387000	11173000
Q9JMI7	Q9JMI7	Testis-expressed protein 101	Tex101	sp|Q9JMI7|TX101_MOUSE Testis-expressed protein 101 OS=Mus musculus OX=10090 GN=Tex101 PE=1 SV=1	1	2	2	2	9.2	26.998	250	12.109	13	2	1	2	1	2	1	9.2	5.6	42772000	30536000	12236000	3290200	2348900	941230
Q6ZWX6	Q6ZWX6	Eukaryotic translation initiation factor 2 subunit 1	Eif2s1	sp|Q6ZWX6|IF2A_MOUSE Eukaryotic translation initiation factor 2 subunit 1 OS=Mus musculus OX=10090 GN=Eif2s1 PE=1 SV=3	1	2	2	2	6.7	36.108	315	12.089	22	0	2	0	2	0	2	0	6.7	11171000	0	11171000	366500	0	366500
Q99LH1	Q99LH1	Nucleolar GTP-binding protein 2	Gnl2	sp|Q99LH1|NOG2_MOUSE Nucleolar GTP-binding protein 2 OS=Mus musculus OX=10090 GN=Gnl2 PE=1 SV=2	1	2	2	2	4.7	83.345	728	12.087	41	2	2	2	2	2	2	4.7	4.7	22256000	5227700	17028000	542820	127500	415320
Q8R1B4	Q8R1B4	Eukaryotic translation initiation factor 3 subunit C	Eif3c	sp|Q8R1B4|EIF3C_MOUSE Eukaryotic translation initiation factor 3 subunit C OS=Mus musculus OX=10090 GN=Eif3c PE=1 SV=1	1	2	2	2	2.9	105.53	911	12.077	45	0	2	0	2	0	2	0	2.9	25864000	0	25864000	574760	0	574760
Q9D823	Q9D823	Large ribosomal subunit protein eL37	Rpl37	sp|Q9D823|RL37_MOUSE Large ribosomal subunit protein eL37 OS=Mus musculus OX=10090 GN=Rpl37 PE=1 SV=3	1	2	2	2	20.6	11.078	97	12.052	8	2	0	2	0	2	0	20.6	0	46698000	46698000	0	5837300	5837300	0
P59242	P59242	Cingulin	Cgn	sp|P59242|CING_MOUSE Cingulin OS=Mus musculus OX=10090 GN=Cgn PE=1 SV=1	1	2	2	2	1.9	136.45	1191	12.05	88	2	1	2	1	2	1	1.9	1	56371000	15989000	40383000	640580	181690	458890
A0A075B666	A0A075B666	Immunoglobulin kappa chain variable 13-85 (Fragment)	Igkv13-85	tr|A0A075B666|A0A075B666_MOUSE Immunoglobulin kappa chain variable 13-85 (Fragment) OS=Mus musculus OX=10090 GN=Igkv13-85 PE=1 SV=5	1	2	1	1	32.2	12.709	115	11.992	8	2	2	1	1	1	1	32.2	32.2	111940000	43315000	68627000	6106100	2743600	3362400
Q9Z1E4	Q9Z1E4	Glycogen [starch] synthase, muscle	Gys1	sp|Q9Z1E4|GYS1_MOUSE Glycogen [starch] synthase, muscle OS=Mus musculus OX=10090 GN=Gys1 PE=1 SV=2	1	2	2	2	5	83.926	738	11.987	40	0	2	0	2	0	2	0	5	38260000	0	38260000	533560	0	533560
Q8C7Q4;Q8VE92	Q8C7Q4;Q8VE92	RNA-binding protein 4;RNA-binding protein 4B	Rbm4;Rbm4b	sp|Q8C7Q4|RBM4_MOUSE RNA-binding protein 4 OS=Mus musculus OX=10090 GN=Rbm4 PE=1 SV=1;sp|Q8VE92|RBM4B_MOUSE RNA-binding protein 4B OS=Mus musculus OX=10090 GN=Rbm4b PE=1 SV=1	2	2	2	2	6.6	40.045	361	11.975	23	0	2	0	2	0	2	0	6.6	12108000	0	12108000	526420	0	526420
Q6A065	Q6A065	Centrosomal protein of 170 kDa	Cep170	sp|Q6A065|CE170_MOUSE Centrosomal protein of 170 kDa OS=Mus musculus OX=10090 GN=Cep170 PE=1 SV=2	1	2	2	2	1.5	175.05	1588	11.957	101	1	1	1	1	1	1	0.9	0.6	20626000	20626000	0	204220	204220	0
Q8R3N6	Q8R3N6	THO complex subunit 1	Thoc1	sp|Q8R3N6|THOC1_MOUSE THO complex subunit 1 OS=Mus musculus OX=10090 GN=Thoc1 PE=1 SV=1	1	2	2	2	4.1	75.435	657	11.937	40	0	2	0	2	0	2	0	4.1	14138000	0	14138000	165700	0	165700
P47964	P47964	Large ribosomal subunit protein eL36	Rpl36	sp|P47964|RL36_MOUSE Large ribosomal subunit protein eL36 OS=Mus musculus OX=10090 GN=Rpl36 PE=1 SV=3	1	2	2	2	21.9	12.254	105	11.889	5	1	2	1	2	1	2	10.5	21.9	58966000	7617800	51348000	9622300	1523600	8098700
P49718	P49718	DNA replication licensing factor MCM5	Mcm5	sp|P49718|MCM5_MOUSE DNA replication licensing factor MCM5 OS=Mus musculus OX=10090 GN=Mcm5 PE=1 SV=2	1	2	2	2	4.4	82.406	734	11.852	49	0	2	0	2	0	2	0	4.4	21985000	0	21985000	448680	0	448680
P01942	P01942	Hemoglobin subunit alpha	Hba	sp|P01942|HBA_MOUSE Hemoglobin subunit alpha OS=Mus musculus OX=10090 GN=Hba PE=1 SV=2	1	2	2	2	19	15.085	142	11.835	8	2	1	2	1	2	1	19	10.6	359040000	321660000	37384000	38018000	38018000	4673000
P62862	P62862	Ubiquitin-like FUBI-ribosomal protein eS30 fusion protein	Fau	sp|P62862|RS30_MOUSE Ubiquitin-like FUBI-ribosomal protein eS30 fusion protein OS=Mus musculus OX=10090 GN=Fau PE=1 SV=2	1	2	2	2	9	14.416	133	11.835	5	1	2	1	2	1	2	8.3	9	56827000	4321400	52506000	11365000	864280	10501000
Q9WTS6	Q9WTS6	Teneurin-3	Tenm3	sp|Q9WTS6|TEN3_MOUSE Teneurin-3 OS=Mus musculus OX=10090 GN=Tenm3 PE=1 SV=1	1	1	1	1	0.3	303.06	2715	11.815	144	0	1	0	1	0	1	0	0.3	33350000	0	33350000	231600	0	231600
Q3TGW2	Q3TGW2	Endonuclease/exonuclease/phosphatase family domain-containing protein 1	Eepd1	sp|Q3TGW2|EEPD1_MOUSE Endonuclease/exonuclease/phosphatase family domain-containing protein 1 OS=Mus musculus OX=10090 GN=Eepd1 PE=1 SV=1	1	2	2	2	4	62.953	569	11.765	38	0	2	0	2	0	2	0	4	10686000	0	10686000	281220	0	281220
Q922V4	Q922V4	Pleiotropic regulator 1	Plrg1	sp|Q922V4|PLRG1_MOUSE Pleiotropic regulator 1 OS=Mus musculus OX=10090 GN=Plrg1 PE=1 SV=1	1	2	2	2	5.3	56.937	513	11.681	30	0	2	0	2	0	2	0	5.3	16642000	0	16642000	554730	0	554730
Q9D0R8	Q9D0R8	Protein LSM12	Lsm12	sp|Q9D0R8|LSM12_MOUSE Protein LSM12 OS=Mus musculus OX=10090 GN=Lsm12 PE=1 SV=1	1	2	2	2	13.8	21.701	195	11.483	12	1	1	1	1	1	1	7.2	6.7	76769000	22946000	53823000	6397400	1912200	4485200
Q9D9G7	Q9D9G7	1700074P13Rik protein	Prss59	tr|Q9D9G7|Q9D9G7_MOUSE 1700074P13Rik protein OS=Mus musculus OX=10090 GN=Prss59 PE=2 SV=1	1	1	1	1	2.8	28.406	251	11.459	9	1	1	1	1	1	1	2.8	2.8	223380000	172100000	51286000	24820000	19122000	5698400
Q5U4C3	Q5U4C3	Splicing factor, arginine/serine-rich 19	Scaf1	sp|Q5U4C3|SFR19_MOUSE Splicing factor, arginine/serine-rich 19 OS=Mus musculus OX=10090 GN=Scaf1 PE=1 SV=1	1	2	2	2	4.1	133.84	1256	11.421	51	1	2	1	2	1	2	1.8	4.1	55778000	4257100	51521000	863270	83473	779800
Q9CQ49	Q9CQ49	Nuclear cap-binding protein subunit 2	Ncbp2	sp|Q9CQ49|NCBP2_MOUSE Nuclear cap-binding protein subunit 2 OS=Mus musculus OX=10090 GN=Ncbp2 PE=1 SV=1	1	2	2	2	15.4	18.017	156	11.403	11	0	2	0	2	0	2	0	15.4	11170000	0	11170000	1015400	0	1015400
Q3U3T8	Q3U3T8	WD repeat-containing protein 62	Wdr62	sp|Q3U3T8|WDR62_MOUSE WD repeat-containing protein 62 OS=Mus musculus OX=10090 GN=Wdr62 PE=1 SV=2	1	2	2	2	2.3	167.28	1523	11.397	77	0	2	0	2	0	2	0	2.3	19726000	0	19726000	138200	0	138200
P29391;P49945	P29391;P49945	Ferritin light chain 1;Ferritin light chain 2	Ftl1;Ftl2	sp|P29391|FRIL1_MOUSE Ferritin light chain 1 OS=Mus musculus OX=10090 GN=Ftl1 PE=1 SV=2;sp|P49945|FRIL2_MOUSE Ferritin light chain 2 OS=Mus musculus OX=10090 GN=Ftl2 PE=3 SV=2	2	2	2	2	19.1	20.802	183	11.338	14	2	0	2	0	2	0	19.1	0	17954000	17954000	0	1282400	1282400	0
Q8K4P0	Q8K4P0	pre-mRNA 3 end processing protein WDR33	Wdr33	sp|Q8K4P0|WDR33_MOUSE pre-mRNA 3 end processing protein WDR33 OS=Mus musculus OX=10090 GN=Wdr33 PE=1 SV=1	1	2	2	2	3.8	145.27	1330	11.332	61	0	2	0	2	0	2	0	3.8	70435000	0	70435000	810580	0	810580
P39447	P39447	Tight junction protein ZO-1	Tjp1	sp|P39447|ZO1_MOUSE Tight junction protein ZO-1 OS=Mus musculus OX=10090 GN=Tjp1 PE=1 SV=2	1	2	2	2	1.3	194.74	1745	11.318	102	2	1	2	1	2	1	1.3	0.7	5761600	0	5761600	56486	0	56486
P83882;A0A2I3BPG9;A0A0A6YW33	P83882;A0A2I3BPG9;A0A0A6YW33	Large ribosomal subunit protein eL42;Ribosomal protein L36A, pseudogene 1;	Rpl36a;Rpl36a-ps1;	sp|P83882|RL36A_MOUSE Large ribosomal subunit protein eL42 OS=Mus musculus OX=10090 GN=Rpl36a PE=1 SV=2;tr|A0A2I3BPG9|A0A2I3BPG9_MOUSE Ribosomal protein L36A, pseudogene 1 OS=Mus musculus OX=10090 GN=Rpl36a-ps1 PE=3 SV=1;tr|A0A0A6YW33|A0A0A6YW33_MOUSE Pred	3	2	2	2	18.9	12.441	106	11.284	6	2	0	2	0	2	0	18.9	0	161490000	161490000	0	26915000	26915000	0
Q99JX7	Q99JX7	Nuclear RNA export factor 1	Nxf1	sp|Q99JX7|NXF1_MOUSE Nuclear RNA export factor 1 OS=Mus musculus OX=10090 GN=Nxf1 PE=1 SV=3	1	2	2	2	3.7	70.299	618	11.25	36	0	2	0	2	0	2	0	3.7	0	0	0	0	0	0
Q8VHM5	Q8VHM5	Heterogeneous nuclear ribonucleoprotein R	Hnrnpr	tr|Q8VHM5|Q8VHM5_MOUSE Heterogeneous nuclear ribonucleoprotein R OS=Mus musculus OX=10090 GN=Hnrnpr PE=1 SV=1	1	4	2	2	5.7	70.887	632	11.233	41	1	4	0	2	0	2	1.9	5.7	20024000	0	20024000	488390	0	488390
P35700	P35700	Peroxiredoxin-1	Prdx1	sp|P35700|PRDX1_MOUSE Peroxiredoxin-1 OS=Mus musculus OX=10090 GN=Prdx1 PE=1 SV=1	1	2	2	2	14.6	22.176	199	11.232	15	0	2	0	2	0	2	0	14.6	20729000	0	20729000	324280	0	324280
P01663;P01662	P01663;P01662	Ig kappa chain V-III region PC 4050;Ig kappa chain V-III region ABPC 22/PC 9245		sp|P01663|KV3AB_MOUSE Ig kappa chain V-III region PC 4050 OS=Mus musculus OX=10090 PE=1 SV=1;sp|P01662|KV3AA_MOUSE Ig kappa chain V-III region ABPC 22/PC 9245 OS=Mus musculus OX=10090 PE=1 SV=1	2	2	1	1	38.7	12.005	111	11.169	6	1	2	1	1	1	1	16.2	38.7	77290000	35401000	41889000	11647000	5900200	5746500
Q8BWW4	Q8BWW4	La-related protein 4	Larp4	sp|Q8BWW4|LARP4_MOUSE La-related protein 4 OS=Mus musculus OX=10090 GN=Larp4 PE=1 SV=2	1	2	2	2	3.6	79.763	719	11.167	33	0	2	0	2	0	2	0	3.6	13780000	0	13780000	417570	0	417570
P52479	P52479	Ubiquitin carboxyl-terminal hydrolase 10	Usp10	sp|P52479|UBP10_MOUSE Ubiquitin carboxyl-terminal hydrolase 10 OS=Mus musculus OX=10090 GN=Usp10 PE=1 SV=3	1	2	2	2	5.2	87.021	792	11.053	42	0	2	0	2	0	2	0	5.2	32031000	0	32031000	762650	0	762650
A0A0B4J1I1	A0A0B4J1I1	Immunoglobulin kappa variable 16-104 (Fragment)	Igkv16-104	tr|A0A0B4J1I1|A0A0B4J1I1_MOUSE Immunoglobulin kappa variable 16-104 (Fragment) OS=Mus musculus OX=10090 GN=Igkv16-104 PE=1 SV=1	1	1	1	1	12.1	12.874	116	10.99	2	1	1	1	1	1	1	12.1	12.1	122880000	13628000	109250000	8689100	6814100	8689100
Q9Z1R9	Q9Z1R9	Protease, serine 1 (trypsin 1)	Prss1	tr|Q9Z1R9|Q9Z1R9_MOUSE Protease, serine 1 (trypsin 1) OS=Mus musculus OX=10090 GN=Prss1 PE=1 SV=1	1	1	1	1	8.1	26.134	246	10.952	8	1	1	1	1	1	1	8.1	8.1	40858000000	23873000000	16985000000	1640800000	995390000	645440000
Q9R062	Q9R062	Glycogenin-1	Gyg1	sp|Q9R062|GLYG_MOUSE Glycogenin-1 OS=Mus musculus OX=10090 GN=Gyg1 PE=1 SV=3	1	2	2	2	9.6	37.402	333	10.907	12	0	2	0	2	0	2	0	9.6	17526000	0	17526000	1460500	0	1460500
Q62158	Q62158	Zinc finger protein RFP	Trim27	sp|Q62158|TRI27_MOUSE Zinc finger protein RFP OS=Mus musculus OX=10090 GN=Trim27 PE=1 SV=2	1	1	1	1	2.9	58.512	513	10.62	26	1	1	1	1	1	1	2.9	2.9	21689000	21689000	0	834180	834180	0
Q9QYJ0	Q9QYJ0	DnaJ homolog subfamily A member 2	Dnaja2	sp|Q9QYJ0|DNJA2_MOUSE DnaJ homolog subfamily A member 2 OS=Mus musculus OX=10090 GN=Dnaja2 PE=1 SV=1	1	1	1	1	3.2	45.745	412	10.575	25	1	0	1	0	1	0	3.2	0	0	0	0	0	0	0
P06728	P06728	Apolipoprotein A-IV	Apoa4	sp|P06728|APOA4_MOUSE Apolipoprotein A-IV OS=Mus musculus OX=10090 GN=Apoa4 PE=1 SV=3	1	1	1	1	4.6	45.029	395	10.507	30	1	1	1	1	1	1	4.6	4.6	303400000	77435000	225970000	10113000	2581200	7532200
Q9JMH9	Q9JMH9	Unconventional myosin-XVIIIa	Myo18a	sp|Q9JMH9|MY18A_MOUSE Unconventional myosin-XVIIIa OS=Mus musculus OX=10090 GN=Myo18a PE=1 SV=2	1	1	1	1	0.8	232.75	2050	9.4684	139	1	0	1	0	1	0	0.8	0	14632000	14632000	0	105260	105260	0
A0A075B5U4	A0A075B5U4	Immunoglobulin heavy variable V1-18	Ighv1-18	tr|A0A075B5U4|A0A075B5U4_MOUSE Immunoglobulin heavy variable V1-18 OS=Mus musculus OX=10090 GN=Ighv1-18 PE=1 SV=1	1	5	1	1	35.3	11.295	102	9.4097	5	5	4	1	1	1	1	35.3	33.3	78225000	27311000	50914000	15645000	5462200	10183000
Q9CPN9	Q9CPN9	RIKEN cDNA 2210010C04 gene	Prss3b	tr|Q9CPN9|Q9CPN9_MOUSE RIKEN cDNA 2210010C04 gene OS=Mus musculus OX=10090 GN=Prss3b PE=1 SV=1	1	2	1	1	7.3	26.422	247	9.3948	11	1	1	0	1	0	1	2.4	4.9	0	0	0	0	0	0
Q7M6U3	Q7M6U3	Inactive serine/threonine-protein kinase TEX14	Tex14	sp|Q7M6U3|TEX14_MOUSE Inactive serine/threonine-protein kinase TEX14 OS=Mus musculus OX=10090 GN=Tex14 PE=1 SV=2	1	1	1	1	0.9	162.54	1450	9.2339	85	0	1	0	1	0	1	0	0.9	0	0	0	0	0	0
Q8BGC0	Q8BGC0	HIV Tat-specific factor 1 homolog	Htatsf1	sp|Q8BGC0|HTSF1_MOUSE HIV Tat-specific factor 1 homolog OS=Mus musculus OX=10090 GN=Htatsf1 PE=1 SV=1	1	1	1	1	2.1	86.239	757	9.1906	53	0	1	0	1	0	1	0	2.1	9741200	0	9741200	183800	0	183800
A0A075B5W9	A0A075B5W9	Immunoglobulin heavy variable 1-58 (Fragment)	Ighv1-58	tr|A0A075B5W9|A0A075B5W9_MOUSE Immunoglobulin heavy variable 1-58 (Fragment) OS=Mus musculus OX=10090 GN=Ighv1-58 PE=1 SV=1	1	1	1	1	12.8	12.995	117	9.0324	3	0	1	0	1	0	1	0	12.8	79646000	0	79646000	26549000	0	26549000
Q9Z1A1	Q9Z1A1	TFG protein	Tfg	tr|Q9Z1A1|Q9Z1A1_MOUSE TFG protein OS=Mus musculus OX=10090 GN=Tfg PE=1 SV=1	1	1	1	1	4.3	43.02	397	8.9767	15	1	1	1	1	1	1	4.3	4.3	18448000	8155400	10292000	1229800	543690	686150
A0A140T8P7	A0A140T8P7	Immunoglobulin kappa variable 8-21 (Fragment)	Igkv8-21	tr|A0A140T8P7|A0A140T8P7_MOUSE Immunoglobulin kappa variable 8-21 (Fragment) OS=Mus musculus OX=10090 GN=Igkv8-21 PE=1 SV=2	1	2	1	1	13.3	13.128	120	8.9517	7	2	2	1	1	1	1	13.3	13.3	58200000	22510000	35689000	8314200	3215700	5098500
Q9Z2C8	Q9Z2C8	Y-box-binding protein 2	Ybx2	sp|Q9Z2C8|YBOX2_MOUSE Y-box-binding protein 2 OS=Mus musculus OX=10090 GN=Ybx2 PE=1 SV=1	1	3	1	1	10.3	38.27	360	8.9436	16	1	2	1	0	1	0	5	5.3	14753000	14753000	0	922050	922050	0
Q91VR2	Q91VR2	ATP synthase subunit gamma, mitochondrial	Atp5f1c	sp|Q91VR2|ATPG_MOUSE ATP synthase subunit gamma, mitochondrial OS=Mus musculus OX=10090 GN=Atp5f1c PE=1 SV=1	1	1	1	1	4	32.886	298	8.7971	16	0	1	0	1	0	1	0	4	12351000	0	12351000	771960	0	771960
A0A075B5Q5	A0A075B5Q5	Immunoglobulin heavy variable 2-9 (Fragment)	Ighv2-9	tr|A0A075B5Q5|A0A075B5Q5_MOUSE Immunoglobulin heavy variable 2-9 (Fragment) OS=Mus musculus OX=10090 GN=Ighv2-9 PE=1 SV=1	1	2	1	1	21.6	12.477	116	8.7677	4	2	1	1	1	1	1	21.6	13.8	31472000	7154900	24317000	7867900	1788700	6079200
A0A075B5P1	A0A075B5P1	Immunoglobulin kappa variable 3-1 (Fragment)	Igkv3-1	tr|A0A075B5P1|A0A075B5P1_MOUSE Immunoglobulin kappa variable 3-1 (Fragment) OS=Mus musculus OX=10090 GN=Igkv3-1 PE=1 SV=7	1	1	1	1	13.4	12.972	119	8.6783	4	1	1	1	1	1	1	13.4	13.4	32579000	14965000	17614000	8144800	3741200	4403600
A0A075B5L7	A0A075B5L7	Immunoglobulin kappa variable 4-80 (Fragment)	Igkv4-80	tr|A0A075B5L7|A0A075B5L7_MOUSE Immunoglobulin kappa variable 4-80 (Fragment) OS=Mus musculus OX=10090 GN=Igkv4-80 PE=1 SV=2	1	1	1	1	13.8	12.562	116	8.5821	3	1	1	1	1	1	1	13.8	13.8	59886000	21789000	38097000	19962000	7262900	12699000
O35326	O35326	Serine/arginine-rich splicing factor 5	Srsf5	sp|O35326|SRSF5_MOUSE Serine/arginine-rich splicing factor 5 OS=Mus musculus OX=10090 GN=Srsf5 PE=1 SV=2	1	2	1	1	8.9	30.891	269	8.524	14	1	2	0	1	0	1	3.3	8.9	16181000	0	16181000	1155800	0	1155800
P0DP28;P0DP27;P0DP26;Q9D6P8	P0DP28;P0DP27;P0DP26;Q9D6P8	Calmodulin-3;Calmodulin-2;Calmodulin-1;	Calm3;Calm2;Calm1;	sp|P0DP28|CALM3_MOUSE Calmodulin-3 OS=Mus musculus OX=10090 GN=Calm3 PE=1 SV=1;sp|P0DP27|CALM2_MOUSE Calmodulin-2 OS=Mus musculus OX=10090 GN=Calm2 PE=1 SV=1;sp|P0DP26|CALM1_MOUSE Calmodulin-1 OS=Mus musculus OX=10090 GN=Calm1 PE=1 SV=1;sp|Q9D6P8|CALL3_MOU	4	1	1	1	8.7	16.837	149	8.513	9	0	1	0	1	0	1	0	8.7	12755000	0	12755000	1417300	0	1417300
A0A075B5M2	A0A075B5M2	Immunoglobulin kappa chain variable 4-61	Igkv4-61	tr|A0A075B5M2|A0A075B5M2_MOUSE Immunoglobulin kappa chain variable 4-61 OS=Mus musculus OX=10090 GN=Igkv4-61 PE=4 SV=7	1	2	1	0	30.9	10.153	94	8.4527	4	2	2	1	1	0	0	30.9	30.9	95825000	23326000	72499000	23956000	5831400	18125000
A0A075B5S4	A0A075B5S4	Immunoglobulin heavy variable V3-3	Ighv3-3	tr|A0A075B5S4|A0A075B5S4_MOUSE Immunoglobulin heavy variable V3-3 OS=Mus musculus OX=10090 GN=Ighv3-3 PE=1 SV=1	1	1	1	1	16.3	11.239	98	8.4334	6	1	1	1	1	1	1	16.3	16.3	22676000	8963500	13712000	3779300	1493900	2285400
O09106;P70288	O09106;P70288	Histone deacetylase 1;Histone deacetylase 2	Hdac1;Hdac2	sp|O09106|HDAC1_MOUSE Histone deacetylase 1 OS=Mus musculus OX=10090 GN=Hdac1 PE=1 SV=1;sp|P70288|HDAC2_MOUSE Histone deacetylase 2 OS=Mus musculus OX=10090 GN=Hdac2 PE=1 SV=1	2	1	1	1	2.5	55.074	482	8.4239	25	0	1	0	1	0	1	0	2.5	0	0	0	0	0	0
Q8BVU0	Q8BVU0	DISP complex protein LRCH3	Lrch3	sp|Q8BVU0|LRCH3_MOUSE DISP complex protein LRCH3 OS=Mus musculus OX=10090 GN=Lrch3 PE=1 SV=3	1	1	1	1	2.6	86.34	778	8.3706	40	0	1	0	1	0	1	0	2.6	21847000	0	21847000	546170	0	546170
Q8BQZ5	Q8BQZ5	Cleavage and polyadenylation specificity factor subunit 4	Cpsf4	sp|Q8BQZ5|CPSF4_MOUSE Cleavage and polyadenylation specificity factor subunit 4 OS=Mus musculus OX=10090 GN=Cpsf4 PE=2 SV=1	1	1	1	1	5.2	23.653	211	8.2988	14	0	1	0	1	0	1	0	5.2	0	0	0	0	0	0
Q60972	Q60972	Histone-binding protein RBBP4	Rbbp4	sp|Q60972|RBBP4_MOUSE Histone-binding protein RBBP4 OS=Mus musculus OX=10090 GN=Rbbp4 PE=1 SV=5	1	1	1	1	3.3	47.655	425	8.1707	17	1	1	1	1	1	1	3.3	3.3	28421000	5627600	22794000	1671800	331030	1340800
B2RR83	B2RR83	3-5 RNA helicase YTHDC2	Ythdc2	sp|B2RR83|YTDC2_MOUSE 3-5 RNA helicase YTHDC2 OS=Mus musculus OX=10090 GN=Ythdc2 PE=1 SV=1	1	1	1	1	0.9	161.09	1445	8.0982	90	0	1	0	1	0	1	0	0.9	19776000	0	19776000	219730	0	219730
P62305	P62305	Small nuclear ribonucleoprotein E	Snrpe	sp|P62305|RUXE_MOUSE Small nuclear ribonucleoprotein E OS=Mus musculus OX=10090 GN=Snrpe PE=1 SV=1	1	1	1	1	17.4	10.803	92	8.0812	4	1	1	1	1	1	1	17.4	17.4	65324000	10652000	54671000	16331000	2663100	13668000
P83940	P83940	Elongin-C	Eloc	sp|P83940|ELOC_MOUSE Elongin-C OS=Mus musculus OX=10090 GN=Eloc PE=1 SV=1	1	1	1	1	12.5	12.473	112	7.9054	8	1	1	1	1	1	1	12.5	12.5	21826000	10028000	11797000	2728200	1253500	1474700
A0A140T8N5	A0A140T8N5	Immunoglobulin kappa variable 6-23 (Fragment)	Igkv6-23	tr|A0A140T8N5|A0A140T8N5_MOUSE Immunoglobulin kappa variable 6-23 (Fragment) OS=Mus musculus OX=10090 GN=Igkv6-23 PE=1 SV=2	1	2	1	1	31.3	12.787	115	7.8901	7	2	2	1	1	1	1	31.3	31.3	631830000	242820000	389010000	90261000	34689000	55573000
Q9ERU3	Q9ERU3	Zinc finger protein 22	Znf22	sp|Q9ERU3|ZNF22_MOUSE Zinc finger protein 22 OS=Mus musculus OX=10090 GN=Znf22 PE=1 SV=2	1	1	1	1	5.1	27.294	237	7.8833	18	0	1	0	1	0	1	0	5.1	14375000	0	14375000	798610	0	798610
P18525;A0A075B5Q4;A0A075B5Q9	P18525;A0A075B5Q4	Ig heavy chain V region 5-84;Immunoglobulin heavy variable 5-12 (Fragment)	;Ighv5-12	sp|P18525|HVM54_MOUSE Ig heavy chain V region 5-84 OS=Mus musculus OX=10090 PE=1 SV=1;tr|A0A075B5Q4|A0A075B5Q4_MOUSE Immunoglobulin heavy variable 5-12 (Fragment) OS=Mus musculus OX=10090 GN=Ighv5-12 PE=1 SV=1	3	5	1	1	32.5	12.872	117	7.8628	7	5	2	1	1	1	1	32.5	23.1	74601000	19145000	55457000	10657000	2734900	7922400
Q9QYX7	Q9QYX7	Protein piccolo	Pclo	sp|Q9QYX7|PCLO_MOUSE Protein piccolo OS=Mus musculus OX=10090 GN=Pclo PE=1 SV=4	1	1	1	1	0.2	550.83	5068	7.7766	274	1	1	1	1	1	1	0.2	0.2	308400000	75173000	233220000	1125500	274350	851180
Q9D8T7	Q9D8T7	SRA stem-loop-interacting RNA-binding protein, mitochondrial	Slirp	sp|Q9D8T7|SLIRP_MOUSE SRA stem-loop-interacting RNA-binding protein, mitochondrial OS=Mus musculus OX=10090 GN=Slirp PE=1 SV=2	1	1	1	1	10.7	12.605	112	7.6899	10	1	1	1	1	1	1	10.7	10.7	25414000	12309000	13106000	2541400	1230900	1310600
P62858	P62858	Small ribosomal subunit protein eS28	Rps28	sp|P62858|RS28_MOUSE Small ribosomal subunit protein eS28 OS=Mus musculus OX=10090 GN=Rps28 PE=1 SV=1	1	1	1	1	27.5	7.8409	69	7.6414	3	0	1	0	1	0	1	0	27.5	31617000	0	31617000	10539000	0	10539000
O08553	O08553	Dihydropyrimidinase-related protein 2	Dpysl2	sp|O08553|DPYL2_MOUSE Dihydropyrimidinase-related protein 2 OS=Mus musculus OX=10090 GN=Dpysl2 PE=1 SV=2	1	1	1	1	2.8	62.277	572	7.6138	34	0	1	0	1	0	1	0	2.8	10439000	0	10439000	307040	0	307040
P15864	P15864	Histone H1.2	H1-2	sp|P15864|H12_MOUSE Histone H1.2 OS=Mus musculus OX=10090 GN=H1-2 PE=1 SV=2	1	10	1	1	34	21.266	212	7.5224	11	9	8	0	1	0	1	24.5	27.8	51504000	0	51504000	4682100	0	4682100
Q9WTY1	Q9WTY1	Programmed cell death protein 7	Pdcd7	sp|Q9WTY1|PDCD7_MOUSE Programmed cell death protein 7 OS=Mus musculus OX=10090 GN=Pdcd7 PE=1 SV=1	1	1	1	1	3.9	54.357	482	7.4645	24	0	1	0	1	0	1	0	3.9	25301000	0	25301000	1054200	0	1054200
A0A075B5Y6;P06327	A0A075B5Y6;P06327	Immunoglobulin heavy variable 1-85 (Fragment);Ig heavy chain V region VH558 A1/A4	Ighv1-85;Gm5629	tr|A0A075B5Y6|A0A075B5Y6_MOUSE Immunoglobulin heavy variable 1-85 (Fragment) OS=Mus musculus OX=10090 GN=Ighv1-85 PE=1 SV=1;sp|P06327|HVM52_MOUSE Ig heavy chain V region VH558 A1/A4 OS=Mus musculus OX=10090 GN=Gm5629 PE=2 SV=1	2	1	1	1	12.8	13.012	117	7.439	3	1	1	1	1	1	1	12.8	12.8	47752000	20469000	27284000	15917000	6822900	9094500
A0A075B5X5	A0A075B5X5	Immunoglobulin heavy variable 1-66 (Fragment)	Ighv1-66	tr|A0A075B5X5|A0A075B5X5_MOUSE Immunoglobulin heavy variable 1-66 (Fragment) OS=Mus musculus OX=10090 GN=Ighv1-66 PE=1 SV=1	1	1	1	1	12.8	12.921	117	7.4376	3	1	1	1	1	1	1	12.8	12.8	49060000	14910000	34150000	12905000	4970100	7934400
P47738	P47738	Aldehyde dehydrogenase, mitochondrial	Aldh2	sp|P47738|ALDH2_MOUSE Aldehyde dehydrogenase, mitochondrial OS=Mus musculus OX=10090 GN=Aldh2 PE=1 SV=1	1	1	1	1	2.7	56.537	519	7.4051	27	0	1	0	1	0	1	0	2.7	0	0	0	0	0	0
Q9QXN3	Q9QXN3	Activating signal cointegrator 1	Trip4	sp|Q9QXN3|TRIP4_MOUSE Activating signal cointegrator 1 OS=Mus musculus OX=10090 GN=Trip4 PE=1 SV=2	1	1	1	1	3.6	66.197	581	7.4014	34	0	1	0	1	0	1	0	3.6	16089000	0	16089000	473220	0	473220
A0A140T8N8	A0A140T8N8	Immunoglobulin kappa variable 9-123 (Fragment)	Igkv9-123	tr|A0A140T8N8|A0A140T8N8_MOUSE Immunoglobulin kappa variable 9-123 (Fragment) OS=Mus musculus OX=10090 GN=Igkv9-123 PE=1 SV=2	1	1	1	1	13.7	12.815	117	7.3683	8	0	1	0	1	0	1	0	13.7	0	0	0	0	0	0
Q8VE62	Q8VE62	Polyadenylate-binding protein-interacting protein 1	Paip1	sp|Q8VE62|PAIP1_MOUSE Polyadenylate-binding protein-interacting protein 1 OS=Mus musculus OX=10090 GN=Paip1 PE=1 SV=1	1	1	1	1	3	45.701	400	7.2949	20	0	1	0	1	0	1	0	3	14138000	0	14138000	706880	0	706880
P62843	P62843	Small ribosomal subunit protein uS19	Rps15	sp|P62843|RS15_MOUSE Small ribosomal subunit protein uS19 OS=Mus musculus OX=10090 GN=Rps15 PE=1 SV=2	1	1	1	1	18.6	17.04	145	7.2915	8	0	1	0	1	0	1	0	18.6	8895700	0	8895700	1112000	0	1112000
A0A0B4J1I5	A0A0B4J1I5	Immunoglobulin kappa chain variable 4-70 (Fragment)	Igkv4-70	tr|A0A0B4J1I5|A0A0B4J1I5_MOUSE Immunoglobulin kappa chain variable 4-70 (Fragment) OS=Mus musculus OX=10090 GN=Igkv4-70 PE=1 SV=1	1	5	1	1	39.7	12.625	116	7.2451	7	5	5	1	1	1	1	39.7	39.7	69327000	19948000	49379000	9903900	2849700	7054200
Q8BX17	Q8BX17	Gem-associated protein 5	Gemin5	sp|Q8BX17|GEMI5_MOUSE Gem-associated protein 5 OS=Mus musculus OX=10090 GN=Gemin5 PE=1 SV=2	1	1	1	1	1.1	166.59	1502	7.2299	92	0	1	0	1	0	1	0	1.1	17468000	0	17468000	189870	0	189870
Q9D198	Q9D198	Pre-mRNA-splicing factor SYF2	Syf2	sp|Q9D198|SYF2_MOUSE Pre-mRNA-splicing factor SYF2 OS=Mus musculus OX=10090 GN=Syf2 PE=2 SV=1	1	1	1	1	11.6	28.712	242	7.2247	13	0	1	0	1	0	1	0	11.6	18665000	0	18665000	1435800	0	1435800
P62878	P62878	E3 ubiquitin-protein ligase RBX1	Rbx1	sp|P62878|RBX1_MOUSE E3 ubiquitin-protein ligase RBX1 OS=Mus musculus OX=10090 GN=Rbx1 PE=1 SV=1	1	1	1	1	17.6	12.274	108	7.2227	4	0	1	0	1	0	1	0	17.6	17164000	0	17164000	4291000	0	4291000
Q61151	Q61151	Serine/threonine-protein phosphatase 2A 56 kDa regulatory subunit epsilon isoform	Ppp2r5e	sp|Q61151|2A5E_MOUSE Serine/threonine-protein phosphatase 2A 56 kDa regulatory subunit epsilon isoform OS=Mus musculus OX=10090 GN=Ppp2r5e PE=1 SV=3	1	1	1	1	3.9	54.713	467	7.1975	23	0	1	0	1	0	1	0	3.9	16751000	0	16751000	728320	0	728320
Q3UGS4	Q3UGS4	Mapk-regulated corepressor-interacting protein 1	Mcrip1	sp|Q3UGS4|MCRI1_MOUSE Mapk-regulated corepressor-interacting protein 1 OS=Mus musculus OX=10090 GN=Mcrip1 PE=1 SV=1	1	1	1	1	11.3	11.101	97	7.1938	9	0	1	0	1	0	1	0	11.3	15348000	0	15348000	1705400	0	1705400
A0A991ENW0	A0A991ENW0	H1.10 linker histone	H1f10	tr|A0A991ENW0|A0A991ENW0_MOUSE H1.10 linker histone OS=Mus musculus OX=10090 GN=H1f10 PE=1 SV=1	1	1	1	1	5	25.505	239	7.1854	15	1	1	1	1	1	1	5	5	79016000	9277600	69739000	5267700	618510	4649200
P63330;P62715	P63330;P62715	Serine/threonine-protein phosphatase 2A catalytic subunit alpha isoform;Serine/threonine-protein phosphatase 2A catalytic subunit beta isoform	Ppp2ca;	sp|P63330|PP2AA_MOUSE Serine/threonine-protein phosphatase 2A catalytic subunit alpha isoform OS=Mus musculus OX=10090 GN=Ppp2ca PE=1 SV=1;sp|P62715|PP2AB_MOUSE Serine/threonine-protein phosphatase 2A catalytic subunit beta isoform OS=Mus musculus OX=10090	2	1	1	1	3.6	35.608	309	7.1663	18	0	1	0	1	0	1	0	3.6	10599000	0	10599000	588820	0	588820
A0A075B5S1	A0A075B5S1	Immunoglobulin heavy variable 9-1	Ighv9-1	tr|A0A075B5S1|A0A075B5S1_MOUSE Immunoglobulin heavy variable 9-1 OS=Mus musculus OX=10090 GN=Ighv9-1 PE=1 SV=1	1	1	1	1	11.2	11.089	98	7.1531	6	0	1	0	1	0	1	0	11.2	8738500	0	8738500	1456400	0	1456400
O08807	O08807	Peroxiredoxin-4	Prdx4	sp|O08807|PRDX4_MOUSE Peroxiredoxin-4 OS=Mus musculus OX=10090 GN=Prdx4 PE=1 SV=1	1	1	1	1	4	31.052	274	7.1495	17	0	1	0	1	0	1	0	4	23544000	0	23544000	1385000	0	1385000
Q99ME9	Q99ME9	GTP-binding protein 4	Gtpbp4	sp|Q99ME9|GTPB4_MOUSE GTP-binding protein 4 OS=Mus musculus OX=10090 GN=Gtpbp4 PE=1 SV=3	1	1	1	1	1.9	74.112	634	7.1107	43	0	1	0	1	0	1	0	1.9	16065000	0	16065000	373600	0	373600
A0A075B5K7	A0A075B5K7	Immunoglobulin kappa chain variable 14-100	Igkv14-100	tr|A0A075B5K7|A0A075B5K7_MOUSE Immunoglobulin kappa chain variable 14-100 OS=Mus musculus OX=10090 GN=Igkv14-100 PE=1 SV=7	1	1	1	1	13.8	12.65	116	7.0691	2	1	1	1	1	1	1	13.8	13.8	52239000	12506000	39733000	8962400	6253100	8962400
A0A075B5Q0;P18526	A0A075B5Q0;P18526	Immunoglobulin heavy variable 5-6 (Fragment);Ig heavy chain V region 345	Ighv5-6;	tr|A0A075B5Q0|A0A075B5Q0_MOUSE Immunoglobulin heavy variable 5-6 (Fragment) OS=Mus musculus OX=10090 GN=Ighv5-6 PE=1 SV=1;sp|P18526|HVM55_MOUSE Ig heavy chain V region 345 OS=Mus musculus OX=10090 PE=1 SV=1	2	5	1	0	28.2	12.863	117	7.055	7	5	2	1	1	0	0	28.2	18.8	72346000	20321000	52026000	10335000	2902900	7432200
Q3UIL6	Q3UIL6	Pleckstrin homology domain-containing family A member 7	Plekha7	sp|Q3UIL6|PKHA7_MOUSE Pleckstrin homology domain-containing family A member 7 OS=Mus musculus OX=10090 GN=Plekha7 PE=1 SV=2	1	1	1	1	1	126.74	1118	7.0481	75	0	1	0	1	0	1	0	1	10376000	0	10376000	138350	0	138350
Q9CXY6	Q9CXY6	Interleukin enhancer-binding factor 2	Ilf2	sp|Q9CXY6|ILF2_MOUSE Interleukin enhancer-binding factor 2 OS=Mus musculus OX=10090 GN=Ilf2 PE=1 SV=1	1	1	1	1	4.4	43.062	390	7.0239	21	1	1	1	1	1	1	4.4	4.4	61610000	14923000	46687000	2933800	710620	2223200
A0A0B4J1I0;A0A075B5K8;A0A140T8N1;A0A140T8M9;A0A075B5N0	A0A0B4J1I0	Immunoglobulin kappa variable 1-110 (Fragment)	Igkv1-110	tr|A0A0B4J1I0|A0A0B4J1I0_MOUSE Immunoglobulin kappa variable 1-110 (Fragment) OS=Mus musculus OX=10090 GN=Igkv1-110 PE=1 SV=5	5	5	1	1	42	13.079	119	6.9847	5	4	4	0	1	0	1	20.2	42	18264000	0	18264000	3652800	0	3652800
Q9JII5	Q9JII5	DAZ-associated protein 1	Dazap1	sp|Q9JII5|DAZP1_MOUSE DAZ-associated protein 1 OS=Mus musculus OX=10090 GN=Dazap1 PE=1 SV=2	1	1	1	1	5.2	43.214	406	6.9528	13	1	1	1	1	1	1	5.2	5.2	30200000	11145000	19055000	2323100	857290	1465800
P01649;P01648	P01649;P01648	Ig kappa chain V-V regions;Ig kappa chain V-V region HP 91A3		sp|P01649|KV5AG_MOUSE Ig kappa chain V-V regions OS=Mus musculus OX=10090 PE=1 SV=1;sp|P01648|KV5AF_MOUSE Ig kappa chain V-V region HP 91A3 OS=Mus musculus OX=10090 PE=1 SV=1	2	3	1	1	27.8	12.056	108	6.9163	6	3	2	1	0	1	0	27.8	11.1	57602000	57602000	0	9600300	9600300	0
Q6ZQ06	Q6ZQ06	Centrosomal protein of 162 kDa	Cep162	sp|Q6ZQ06|CE162_MOUSE Centrosomal protein of 162 kDa OS=Mus musculus OX=10090 GN=Cep162 PE=1 SV=2	1	1	1	1	0.7	160.85	1403	6.9048	91	1	1	1	1	1	1	0.7	0.7	1230000000	580700000	649340000	13517000	6381300	7135600
Q9QZD9	Q9QZD9	Eukaryotic translation initiation factor 3 subunit I	Eif3i	sp|Q9QZD9|EIF3I_MOUSE Eukaryotic translation initiation factor 3 subunit I OS=Mus musculus OX=10090 GN=Eif3i PE=1 SV=1	1	1	1	1	3.4	36.46	325	6.8969	22	0	1	0	1	0	1	0	3.4	34779000	0	34779000	1580800	0	1580800
A0A075B5R2	A0A075B5R2	Immunoglobulin heavy variable 7-3 (Fragment)	Ighv7-3	tr|A0A075B5R2|A0A075B5R2_MOUSE Immunoglobulin heavy variable 7-3 (Fragment) OS=Mus musculus OX=10090 GN=Ighv7-3 PE=1 SV=2	1	2	1	1	15	13.457	120	6.8536	5	2	0	1	0	1	0	15	0	88761000	88761000	0	17752000	17752000	0
Q8CGC4	Q8CGC4	Protein LSM14 homolog B	Lsm14b	sp|Q8CGC4|LS14B_MOUSE Protein LSM14 homolog B OS=Mus musculus OX=10090 GN=Lsm14b PE=1 SV=3	1	1	1	1	2.9	42.309	385	6.8439	17	0	1	0	1	0	1	0	2.9	15832000	0	15832000	931270	0	931270
Q80UW8	Q80UW8	DNA-directed RNA polymerases I, II, and III subunit RPABC1	Polr2e	sp|Q80UW8|RPAB1_MOUSE DNA-directed RNA polymerases I, II, and III subunit RPABC1 OS=Mus musculus OX=10090 GN=Polr2e PE=1 SV=1	1	1	1	1	6.7	24.57	210	6.8203	13	0	1	0	1	0	1	0	6.7	11079000	0	11079000	852260	0	852260
Q6A085	Q6A085	Zinc finger protein 629	Znf629	sp|Q6A085|ZN629_MOUSE Zinc finger protein 629 OS=Mus musculus OX=10090 GN=Znf629 PE=2 SV=2	1	1	1	1	1.7	96.032	867	6.7799	64	0	1	0	1	0	1	0	1.7	56910000	0	56910000	889220	0	889220
P25206	P25206	DNA replication licensing factor MCM3	Mcm3	sp|P25206|MCM3_MOUSE DNA replication licensing factor MCM3 OS=Mus musculus OX=10090 GN=Mcm3 PE=1 SV=2	1	1	1	1	2.1	91.545	812	6.7719	53	0	1	0	1	0	1	0	2.1	11218000	0	11218000	211670	0	211670
A0A075B5L4	A0A075B5L4	Immunoglobulin kappa chain variable 12-89	Igkv12-89	tr|A0A075B5L4|A0A075B5L4_MOUSE Immunoglobulin kappa chain variable 12-89 OS=Mus musculus OX=10090 GN=Igkv12-89 PE=1 SV=7	1	1	1	1	19.8	11.967	111	6.7668	4	1	1	1	1	1	1	19.8	19.8	23678000	8966200	14711000	5919400	2241500	3677900
Q7TMY4	Q7TMY4	THO complex subunit 7 homolog	Thoc7	sp|Q7TMY4|THOC7_MOUSE THO complex subunit 7 homolog OS=Mus musculus OX=10090 GN=Thoc7 PE=1 SV=2	1	1	1	1	6.9	23.715	204	6.7589	16	0	1	0	1	0	1	0	6.9	0	0	0	0	0	0
Q03265	Q03265	ATP synthase subunit alpha, mitochondrial	Atp5f1a	sp|Q03265|ATPA_MOUSE ATP synthase subunit alpha, mitochondrial OS=Mus musculus OX=10090 GN=Atp5f1a PE=1 SV=1	1	1	1	1	1.8	59.752	553	6.72	36	0	1	0	1	0	1	0	1.8	11591000	0	11591000	321980	0	321980
Q9CZU3	Q9CZU3	Exosome RNA helicase MTR4	Mtrex	sp|Q9CZU3|MTREX_MOUSE Exosome RNA helicase MTR4 OS=Mus musculus OX=10090 GN=Mtrex PE=1 SV=1	1	1	1	1	1.6	117.64	1040	6.6997	62	1	1	1	1	1	1	1.6	1.6	28819000	10796000	18023000	464830	174130	290700
Q6ZQA0	Q6ZQA0	Neurobeachin-like protein 2	Nbeal2	sp|Q6ZQA0|NBEL2_MOUSE Neurobeachin-like protein 2 OS=Mus musculus OX=10090 GN=Nbeal2 PE=1 SV=2	1	1	1	1	0.2	301.92	2742	6.6995	136	1	1	1	1	1	1	0.2	0.2	7971000000	5545500000	2425500000	58611000	40776000	17835000
Q6PFR5	Q6PFR5	Transformer-2 protein homolog alpha	Tra2a	sp|Q6PFR5|TRA2A_MOUSE Transformer-2 protein homolog alpha OS=Mus musculus OX=10090 GN=Tra2a PE=1 SV=1	1	1	1	1	3.9	32.316	281	6.6927	15	0	1	0	1	0	1	0	3.9	0	0	0	0	0	0
Q7TT50	Q7TT50	Serine/threonine-protein kinase MRCK beta	Cdc42bpb	sp|Q7TT50|MRCKB_MOUSE Serine/threonine-protein kinase MRCK beta OS=Mus musculus OX=10090 GN=Cdc42bpb PE=1 SV=2	1	1	1	1	0.6	194.75	1713	6.6865	94	0	1	0	1	0	1	0	0.6	0	0	0	0	0	0
Q91VA0	Q91VA0	Acyl-coenzyme A synthetase ACSM1, mitochondrial	Acsm1	sp|Q91VA0|ACSM1_MOUSE Acyl-coenzyme A synthetase ACSM1, mitochondrial OS=Mus musculus OX=10090 GN=Acsm1 PE=1 SV=1	1	1	1	1	1.9	64.76	573	6.6499	28	1	1	1	1	1	1	1.9	1.9	712320000	32019000	680300000	25440000	1143500	24297000
Q8BG02;Q6P1F6	Q8BG02;Q6P1F6	Serine/threonine-protein phosphatase 2A 55 kDa regulatory subunit B gamma isoform;Serine/threonine-protein phosphatase 2A 55 kDa regulatory subunit B alpha isoform	Ppp2r2c;	sp|Q8BG02|2ABG_MOUSE Serine/threonine-protein phosphatase 2A 55 kDa regulatory subunit B gamma isoform OS=Mus musculus OX=10090 GN=Ppp2r2c PE=1 SV=1;sp|Q6P1F6|2ABA_MOUSE Serine/threonine-protein phosphatase 2A 55 kDa regulatory subunit B alpha isoform OS=M	2	1	1	1	2.5	51.461	447	6.6433	28	0	1	0	1	0	1	0	2.5	25134000	0	25134000	897650	0	897650
Q68FM7	Q68FM7	Rho guanine nucleotide exchange factor (GEF) 11	Arhgef11	tr|Q68FM7|Q68FM7_MOUSE Rho guanine nucleotide exchange factor (GEF) 11 OS=Mus musculus OX=10090 GN=Arhgef11 PE=1 SV=1	1	1	1	1	0.8	171.8	1552	6.6362	85	1	0	1	0	1	0	0.8	0	0	0	0	0	0	0
Q80TE0	Q80TE0	RNA polymerase II-associated protein 1	Rpap1	sp|Q80TE0|RPAP1_MOUSE RNA polymerase II-associated protein 1 OS=Mus musculus OX=10090 GN=Rpap1 PE=1 SV=2	1	1	1	1	0.7	155.27	1409	6.6345	79	1	1	1	1	1	1	0.7	0.7	59067000	20340000	38727000	747690	257470	490210
A0A0B4J1J6	A0A0B4J1J6	Immunoglobulin heavy variable 10-1 (Fragment)	Ighv10-1	tr|A0A0B4J1J6|A0A0B4J1J6_MOUSE Immunoglobulin heavy variable 10-1 (Fragment) OS=Mus musculus OX=10090 GN=Ighv10-1 PE=1 SV=1	1	3	1	1	33.6	13.549	119	6.6341	7	2	3	0	1	0	1	19.3	33.6	22120000	0	22120000	3160000	0	3160000
A0A140T8N7	A0A140T8N7	Immunoglobulin kappa chain variable 6-25 (Fragment)	Igkv6-25	tr|A0A140T8N7|A0A140T8N7_MOUSE Immunoglobulin kappa chain variable 6-25 (Fragment) OS=Mus musculus OX=10090 GN=Igkv6-25 PE=4 SV=2	1	2	1	1	31.3	12.739	115	6.6227	7	2	2	1	1	1	1	31.3	31.3	908690000	318150000	590540000	129810000	45450000	84363000
A0A140T8M0	A0A140T8M0	Immunoglobulin kappa variable 1-117 (Fragment)	Igkv1-117	tr|A0A140T8M0|A0A140T8M0_MOUSE Immunoglobulin kappa variable 1-117 (Fragment) OS=Mus musculus OX=10090 GN=Igkv1-117 PE=1 SV=2	1	5	1	1	42	13.117	119	6.621	5	4	4	0	1	0	1	20.2	42	53078000	0	53078000	4004400	0	4004400
A0A075B5K6;P03976	A0A075B5K6;P03976	Immunoglobulin kappa variable 2-109 (Fragment);Ig kappa chain V-II region 17S29.1	Igkv2-109;	tr|A0A075B5K6|A0A075B5K6_MOUSE Immunoglobulin kappa variable 2-109 (Fragment) OS=Mus musculus OX=10090 GN=Igkv2-109 PE=4 SV=4;sp|P03976|KV2A5_MOUSE Ig kappa chain V-II region 17S29.1 OS=Mus musculus OX=10090 PE=1 SV=1	2	1	1	1	10.8	13.057	120	6.6016	4	1	0	1	0	1	0	10.8	0	12116000	12116000	0	3029100	3029100	0
Q62036	Q62036	Centrosomal protein of 131 kDa	Cep131	sp|Q62036|CP131_MOUSE Centrosomal protein of 131 kDa OS=Mus musculus OX=10090 GN=Cep131 PE=1 SV=2	1	1	1	1	2	120.31	1060	6.5946	72	0	1	0	1	0	1	0	2	8135700	0	8135700	113000	0	113000
A0A075B5W3	A0A075B5W3	Immunoglobulin heavy variable 1-53 (Fragment)	Ighv1-53	tr|A0A075B5W3|A0A075B5W3_MOUSE Immunoglobulin heavy variable 1-53 (Fragment) OS=Mus musculus OX=10090 GN=Ighv1-53 PE=1 SV=1	1	6	1	1	67.5	12.791	117	6.5598	5	3	5	0	1	0	1	42.7	64.1	30110000	0	30110000	6022000	0	6022000
A0A075B5K0	A0A075B5K0	Immunoglobulin kappa variable 14-126 (Fragment)	Igkv14-126	tr|A0A075B5K0|A0A075B5K0_MOUSE Immunoglobulin kappa variable 14-126 (Fragment) OS=Mus musculus OX=10090 GN=Igkv14-126 PE=1 SV=7	1	2	1	1	26.5	13.058	117	6.5513	6	1	2	0	1	0	1	12.8	26.5	9960900	0	9960900	1660200	0	1660200
Q8VEM8	Q8VEM8	Solute carrier family 25 member 3	Slc25a3	sp|Q8VEM8|S25A3_MOUSE Solute carrier family 25 member 3 OS=Mus musculus OX=10090 GN=Slc25a3 PE=1 SV=1	1	1	1	1	3.4	39.632	357	6.543	20	0	1	0	1	0	1	0	3.4	26654000	0	26654000	1332700	0	1332700
P17182	P17182	Alpha-enolase	Eno1	sp|P17182|ENOA_MOUSE Alpha-enolase OS=Mus musculus OX=10090 GN=Eno1 PE=1 SV=3	1	1	1	1	3.5	47.14	434	6.5364	28	0	1	0	1	0	1	0	3.5	13326000	0	13326000	475910	0	475910
O70251	O70251	Elongation factor 1-beta	Eef1b	sp|O70251|EF1B_MOUSE Elongation factor 1-beta OS=Mus musculus OX=10090 GN=Eef1b PE=1 SV=5	1	1	1	1	5.8	24.693	225	6.5258	15	0	1	0	1	0	1	0	5.8	10621000	0	10621000	708070	0	708070
Q9R0T7;Q9QUK9	Q9R0T7;Q9QUK9	Trypsin-4;Trypsin-5	Try4;Try5	sp|Q9R0T7|TRY4_MOUSE Trypsin-4 OS=Mus musculus OX=10090 GN=Try4 PE=1 SV=1;sp|Q9QUK9|TRY5_MOUSE Trypsin-5 OS=Mus musculus OX=10090 GN=Try5 PE=1 SV=1	2	2	1	1	10.6	26.274	246	6.5251	10	2	1	1	1	1	1	10.6	8.1	165810000	48939000	116870000	16581000	4893900	11687000
A0A0B4J1I3	A0A0B4J1I3	Immunoglobulin kappa variable 4-74 (Fragment)	Igkv4-74	tr|A0A0B4J1I3|A0A0B4J1I3_MOUSE Immunoglobulin kappa variable 4-74 (Fragment) OS=Mus musculus OX=10090 GN=Igkv4-74 PE=1 SV=1	1	2	1	1	40.3	12.891	119	6.5185	5	2	2	1	1	1	1	40.3	40.3	63657000	23668000	39989000	12731000	4733600	7997700
Q3THW5;P0C0S6	Q3THW5;P0C0S6	Histone H2A.V;Histone H2A.Z	H2az2;H2az1	sp|Q3THW5|H2AV_MOUSE Histone H2A.V OS=Mus musculus OX=10090 GN=H2az2 PE=1 SV=3;sp|P0C0S6|H2AZ_MOUSE Histone H2A.Z OS=Mus musculus OX=10090 GN=H2az1 PE=1 SV=2	2	3	1	1	23.4	13.509	128	6.5142	6	3	3	1	1	1	1	23.4	23.4	31631000	6832900	24798000	5271800	1138800	4133000
P19788	P19788	Matrix Gla protein	Mgp	sp|P19788|MGP_MOUSE Matrix Gla protein OS=Mus musculus OX=10090 GN=Mgp PE=3 SV=1	1	1	1	1	12.5	12.359	104	6.509	4	1	0	1	0	1	0	12.5	0	10130000	10130000	0	2532500	2532500	0
Q5DW34	Q5DW34	Histone-lysine N-methyltransferase EHMT1	Ehmt1	sp|Q5DW34|EHMT1_MOUSE Histone-lysine N-methyltransferase EHMT1 OS=Mus musculus OX=10090 GN=Ehmt1 PE=1 SV=2	1	1	1	1	1.2	142	1296	6.4933	71	0	1	0	1	0	1	0	1.2	8293200	0	8293200	116810	0	116810
Q52KI8	Q52KI8	Serine/arginine repetitive matrix protein 1	Srrm1	sp|Q52KI8|SRRM1_MOUSE Serine/arginine repetitive matrix protein 1 OS=Mus musculus OX=10090 GN=Srrm1 PE=1 SV=2	1	1	1	1	1.8	106.86	946	6.4437	54	0	1	0	1	0	1	0	1.8	17451000	0	17451000	323160	0	323160
Q8K3Y3	Q8K3Y3	Protein lin-28 homolog A	Lin28a	sp|Q8K3Y3|LN28A_MOUSE Protein lin-28 homolog A OS=Mus musculus OX=10090 GN=Lin28a PE=1 SV=1	1	1	1	1	6.7	22.72	209	6.4428	14	0	1	0	1	0	1	0	6.7	12389000	0	12389000	884940	0	884940
Q8C419	Q8C419	Metabotropic glycine receptor	Gpr158	sp|Q8C419|MGLYR_MOUSE Metabotropic glycine receptor OS=Mus musculus OX=10090 GN=Gpr158 PE=1 SV=2	1	1	1	1	0.6	134.42	1200	6.4286	65	1	0	1	0	1	0	0.6	0	0	0	0	0	0	0
Q9D3R9	Q9D3R9	Transcription initiation factor TFIID subunit 7-like	Taf7l	sp|Q9D3R9|TAF7L_MOUSE Transcription initiation factor TFIID subunit 7-like OS=Mus musculus OX=10090 GN=Taf7l PE=1 SV=2	1	1	1	1	2.3	52.905	471	6.4145	24	0	1	0	1	0	1	0	2.3	0	0	0	0	0	0
Q62189	Q62189	U1 small nuclear ribonucleoprotein A	Snrpa	sp|Q62189|SNRPA_MOUSE U1 small nuclear ribonucleoprotein A OS=Mus musculus OX=10090 GN=Snrpa PE=1 SV=3	1	1	1	1	10.1	31.835	287	6.406	13	0	1	0	1	0	1	0	10.1	19914000	0	19914000	1531900	0	1531900
Q9ERD7	Q9ERD7	Tubulin beta-3 chain	Tubb3	sp|Q9ERD7|TBB3_MOUSE Tubulin beta-3 chain OS=Mus musculus OX=10090 GN=Tubb3 PE=1 SV=1	1	7	1	1	14.9	50.418	450	6.3889	22	3	7	0	1	0	1	5.8	14.9	22960000	0	22960000	1043600	0	1043600
Q9CQT1	Q9CQT1	Methylthioribose-1-phosphate isomerase	Mri1	sp|Q9CQT1|MTNA_MOUSE Methylthioribose-1-phosphate isomerase OS=Mus musculus OX=10090 GN=Mri1 PE=1 SV=1	1	1	1	1	3.3	39.41	369	6.3845	23	1	1	1	1	1	1	3.3	3.3	327170000	119400000	207770000	14225000	5191300	9033400
Q8BGT7	Q8BGT7	Survival of motor neuron-related-splicing factor 30	Smndc1	sp|Q8BGT7|SPF30_MOUSE Survival of motor neuron-related-splicing factor 30 OS=Mus musculus OX=10090 GN=Smndc1 PE=1 SV=1	1	1	1	1	10.5	26.753	238	6.3766	13	0	1	0	1	0	1	0	10.5	29910000	0	29910000	2300800	0	2300800
P14733	P14733	Lamin-B1	Lmnb1	sp|P14733|LMNB1_MOUSE Lamin-B1 OS=Mus musculus OX=10090 GN=Lmnb1 PE=1 SV=3	1	1	1	1	2	66.785	588	6.3412	39	0	1	0	1	0	1	0	2	0	0	0	0	0	0
Q6VSS7	Q6VSS7	Reproductive homeobox 8	Rhox8	tr|Q6VSS7|Q6VSS7_MOUSE Reproductive homeobox 8 OS=Mus musculus OX=10090 GN=Rhox8 PE=1 SV=1	1	1	1	1	4.4	35.898	320	6.3253	12	0	1	0	1	0	1	0	4.4	7691000	0	7691000	640920	0	640920
Q6DFW4	Q6DFW4	Nucleolar protein 58	Nop58	sp|Q6DFW4|NOP58_MOUSE Nucleolar protein 58 OS=Mus musculus OX=10090 GN=Nop58 PE=1 SV=1	1	1	1	1	2.4	60.342	536	6.3016	27	0	1	0	1	0	1	0	2.4	8112800	0	8112800	300470	0	300470
Q3UKJ7	Q3UKJ7	WD40 repeat-containing protein SMU1	Smu1	sp|Q3UKJ7|SMU1_MOUSE WD40 repeat-containing protein SMU1 OS=Mus musculus OX=10090 GN=Smu1 PE=2 SV=2	1	1	1	1	2.5	57.543	513	6.2983	32	0	1	0	1	0	1	0	2.5	13857000	0	13857000	433020	0	433020
Q4V9W2	Q4V9W2	Protein SREK1IP1	Srek1ip1	sp|Q4V9W2|SR1IP_MOUSE Protein SREK1IP1 OS=Mus musculus OX=10090 GN=Srek1ip1 PE=1 SV=1	1	1	1	1	7.2	18.151	153	6.2865	7	1	0	1	0	1	0	7.2	0	0	0	0	0	0	0
P97868	P97868	E3 ubiquitin-protein ligase RBBP6	Rbbp6	sp|P97868|RBBP6_MOUSE E3 ubiquitin-protein ligase RBBP6 OS=Mus musculus OX=10090 GN=Rbbp6 PE=1 SV=5	1	1	1	1	0.7	199.59	1790	6.276	100	0	1	0	1	0	1	0	0.7	6474900	0	6474900	64749	0	64749
A0A075B5W2	A0A075B5W2	Immunoglobulin heavy variable 1-52	Ighv1-52	tr|A0A075B5W2|A0A075B5W2_MOUSE Immunoglobulin heavy variable 1-52 OS=Mus musculus OX=10090 GN=Ighv1-52 PE=1 SV=1	1	5	1	1	64.7	12.989	116	6.259	5	3	4	0	1	0	1	43.1	61.2	37115000	0	37115000	3297300	0	3297300
Q9DAW6	Q9DAW6	U4/U6 small nuclear ribonucleoprotein Prp4	Prpf4	sp|Q9DAW6|PRP4_MOUSE U4/U6 small nuclear ribonucleoprotein Prp4 OS=Mus musculus OX=10090 GN=Prpf4 PE=1 SV=1	1	1	1	1	2.7	58.369	521	6.2414	30	0	1	0	1	0	1	0	2.7	12344000	0	12344000	411470	0	411470
P42932	P42932	T-complex protein 1 subunit theta	Cct8	sp|P42932|TCPQ_MOUSE T-complex protein 1 subunit theta OS=Mus musculus OX=10090 GN=Cct8 PE=1 SV=3	1	1	1	1	1.8	59.555	548	6.232	40	0	1	0	1	0	1	0	1.8	7941600	0	7941600	198540	0	198540
Q08288	Q08288	Cell growth-regulating nucleolar protein	Lyar	sp|Q08288|LYAR_MOUSE Cell growth-regulating nucleolar protein OS=Mus musculus OX=10090 GN=Lyar PE=1 SV=2	1	1	1	1	3.4	43.735	388	6.2175	21	0	1	0	1	0	1	0	3.4	13305000	0	13305000	633560	0	633560
Q5SUF2	Q5SUF2	Luc7-like protein 3	Luc7l3	sp|Q5SUF2|LC7L3_MOUSE Luc7-like protein 3 OS=Mus musculus OX=10090 GN=Luc7l3 PE=1 SV=1	1	1	1	1	2.5	51.45	432	6.2041	21	0	1	0	1	0	1	0	2.5	0	0	0	0	0	0
Q9JKB3	Q9JKB3	Y-box-binding protein 3	Ybx3	sp|Q9JKB3|YBOX3_MOUSE Y-box-binding protein 3 OS=Mus musculus OX=10090 GN=Ybx3 PE=1 SV=2	1	4	1	1	11.9	38.813	361	6.203	14	1	4	0	1	0	1	4.4	11.9	10031000	0	10031000	716520	0	716520
Q8BP48	Q8BP48	Methionine aminopeptidase 1	Metap1	sp|Q8BP48|MAP11_MOUSE Methionine aminopeptidase 1 OS=Mus musculus OX=10090 GN=Metap1 PE=1 SV=1	1	1	1	1	4.9	43.221	386	6.1444	26	0	1	0	1	0	1	0	4.9	0	0	0	0	0	0
Q02650;P32114;Q00288	Q02650;P32114;Q00288	Paired box protein Pax-5;Paired box protein Pax-2;Paired box protein Pax-8	Pax5;Pax2;	sp|Q02650|PAX5_MOUSE Paired box protein Pax-5 OS=Mus musculus OX=10090 GN=Pax5 PE=1 SV=1;sp|P32114|PAX2_MOUSE Paired box protein Pax-2 OS=Mus musculus OX=10090 GN=Pax2 PE=1 SV=2;sp|Q00288|PAX8_MOUSE Paired box protein Pax-8 OS=Mus musculus OX=10090 GN=Pax8	3	1	1	1	3.1	42.231	391	6.1345	17	1	0	1	0	1	0	3.1	0	66999000	66999000	0	3941100	3941100	0
Q60899	Q60899	ELAV-like protein 2	Elavl2	sp|Q60899|ELAV2_MOUSE ELAV-like protein 2 OS=Mus musculus OX=10090 GN=Elavl2 PE=1 SV=1	1	1	1	1	3.1	39.577	360	6.1306	19	0	1	0	1	0	1	0	3.1	0	0	0	0	0	0
P11103	P11103	Poly [ADP-ribose] polymerase 1	Parp1	sp|P11103|PARP1_MOUSE Poly [ADP-ribose] polymerase 1 OS=Mus musculus OX=10090 GN=Parp1 PE=1 SV=3	1	1	1	1	1.3	113.1	1013	6.1189	61	0	1	0	1	0	1	0	1.3	7794500	0	7794500	127780	0	127780
A0A140T8M4	A0A140T8M4	Immunoglobulin kappa variable 8-19	Igkv8-19	tr|A0A140T8M4|A0A140T8M4_MOUSE Immunoglobulin kappa variable 8-19 OS=Mus musculus OX=10090 GN=Igkv8-19 PE=1 SV=2	1	2	1	1	29.7	11.116	101	6.1179	7	1	1	0	1	0	1	11.9	17.8	20477000	0	20477000	2925300	0	2925300
Q9DB20	Q9DB20	ATP synthase subunit O, mitochondrial	Atp5po	sp|Q9DB20|ATPO_MOUSE ATP synthase subunit O, mitochondrial OS=Mus musculus OX=10090 GN=Atp5po PE=1 SV=1	1	1	1	1	6.6	23.363	213	6.0938	14	0	1	0	1	0	1	0	6.6	11450000	0	11450000	817830	0	817830
P62627	P62627	Dynein light chain roadblock-type 1	Dynlrb1	sp|P62627|DLRB1_MOUSE Dynein light chain roadblock-type 1 OS=Mus musculus OX=10090 GN=Dynlrb1 PE=1 SV=3	1	1	1	1	9.4	10.99	96	6.083	6	0	1	0	1	0	1	0	9.4	6136100	0	6136100	1022700	0	1022700
Q62241	Q62241	U1 small nuclear ribonucleoprotein C	Snrpc	sp|Q62241|RU1C_MOUSE U1 small nuclear ribonucleoprotein C OS=Mus musculus OX=10090 GN=Snrpc PE=1 SV=1	1	1	1	1	12.6	17.364	159	6.0815	7	0	1	0	1	0	1	0	12.6	28800000	0	28800000	2192500	0	2192500
Q03141	Q03141	MAP/microtubule affinity-regulating kinase 3	Mark3	sp|Q03141|MARK3_MOUSE MAP/microtubule affinity-regulating kinase 3 OS=Mus musculus OX=10090 GN=Mark3 PE=1 SV=2	1	1	1	1	3.2	84.389	753	6.0655	47	0	1	0	1	0	1	0	3.2	9222100	0	9222100	196210	0	196210
Q8BHX1	Q8BHX1	HAUS augmin-like complex subunit 1	Haus1	sp|Q8BHX1|HAUS1_MOUSE HAUS augmin-like complex subunit 1 OS=Mus musculus OX=10090 GN=Haus1 PE=1 SV=2	1	1	1	1	4	31.379	278	6.0617	19	0	1	0	1	0	1	0	4	0	0	0	0	0	0
Q9D0W5	Q9D0W5	Peptidyl-prolyl cis-trans isomerase-like 1	Ppil1	sp|Q9D0W5|PPIL1_MOUSE Peptidyl-prolyl cis-trans isomerase-like 1 OS=Mus musculus OX=10090 GN=Ppil1 PE=1 SV=1	1	1	1	1	10.2	18.237	166	6.0504	10	0	1	0	1	0	1	0	10.2	29412000	0	29412000	2941200	0	2941200
A0A075B5X8	A0A075B5X8	Immunoglobulin heavy variable V8-12	Ighv8-12	tr|A0A075B5X8|A0A075B5X8_MOUSE Immunoglobulin heavy variable V8-12 OS=Mus musculus OX=10090 GN=Ighv8-12 PE=1 SV=1	1	2	1	1	14.3	11.466	105	6.0487	5	2	1	1	0	1	0	14.3	5.7	8381000	8381000	0	1676200	1676200	0
Q62203	Q62203	Splicing factor 3A subunit 2	Sf3a2	sp|Q62203|SF3A2_MOUSE Splicing factor 3A subunit 2 OS=Mus musculus OX=10090 GN=Sf3a2 PE=1 SV=2	1	1	1	1	2.1	49.911	475	6.0417	16	0	1	0	1	0	1	0	2.1	23307000	0	23307000	1456700	0	1456700
Q7TPR4;Q9JI91;O88990;P57780	Q7TPR4;Q9JI91;O88990;P57780	Alpha-actinin-1;Alpha-actinin-2;Alpha-actinin-3;	Actn1;Actn2;Actn3;	sp|Q7TPR4|ACTN1_MOUSE Alpha-actinin-1 OS=Mus musculus OX=10090 GN=Actn1 PE=1 SV=1;sp|Q9JI91|ACTN2_MOUSE Alpha-actinin-2 OS=Mus musculus OX=10090 GN=Actn2 PE=1 SV=2;sp|O88990|ACTN3_MOUSE Alpha-actinin-3 OS=Mus musculus OX=10090 GN=Actn3 PE=2 SV=1;sp|P57780|	4	1	1	1	1.7	103.07	892	6.0303	58	1	0	1	0	1	0	1.7	0	48532000	48532000	0	836750	836750	0
Q7TQE6	Q7TQE6	Macoilin	Maco1	sp|Q7TQE6|MACOI_MOUSE Macoilin OS=Mus musculus OX=10090 GN=Maco1 PE=1 SV=1	1	1	1	1	1.7	76.088	664	6.0273	43	0	1	0	1	0	1	0	1.7	0	0	0	0	0	0
A0A075B5J9;A0A075B5K3	A0A075B5J9;A0A075B5K3	Immunoglobulin kappa variable 17-127;Immunoglobulin kappa variable 17-121	Igkv17-127;Igkv17-121	tr|A0A075B5J9|A0A075B5J9_MOUSE Immunoglobulin kappa variable 17-127 OS=Mus musculus OX=10090 GN=Igkv17-127 PE=4 SV=7;tr|A0A075B5K3|A0A075B5K3_MOUSE Immunoglobulin kappa variable 17-121 OS=Mus musculus OX=10090 GN=Igkv17-121 PE=4 SV=7	2	1	1	1	14.2	12.33	113	6.0039	4	1	1	1	1	1	1	14.2	14.2	32680000	12096000	20584000	8169900	3024000	5145900
Q91W64	Q91W64	Cytochrome P450 2C70	Cyp2c70	sp|Q91W64|CP270_MOUSE Cytochrome P450 2C70 OS=Mus musculus OX=10090 GN=Cyp2c70 PE=1 SV=2	1	1	1	1	2.2	56.019	489	5.9857	34	1	1	1	1	1	1	2.2	2.2	6638100000	3614000000	3024200000	195240000	106290000	88946000
Q8VC31	Q8VC31	Coiled-coil domain-containing protein 9	Ccdc9	sp|Q8VC31|CCDC9_MOUSE Coiled-coil domain-containing protein 9 OS=Mus musculus OX=10090 GN=Ccdc9 PE=1 SV=1	1	1	1	1	1.3	61.445	543	5.9705	30	1	1	1	1	1	1	1.3	1.3	27231000	5071200	22160000	907710	169040	738670
P68510	P68510	14-3-3 protein eta	Ywhah	sp|P68510|1433F_MOUSE 14-3-3 protein eta OS=Mus musculus OX=10090 GN=Ywhah PE=1 SV=2	1	2	1	1	9.3	28.211	246	5.9642	18	1	2	0	1	0	1	5.7	9.3	48135000	0	48135000	2674200	0	2674200
A0A075B5U0	A0A075B5U0	Immunoglobulin heavy variable V1-12	Ighv1-12	tr|A0A075B5U0|A0A075B5U0_MOUSE Immunoglobulin heavy variable V1-12 OS=Mus musculus OX=10090 GN=Ighv1-12 PE=1 SV=1	1	2	1	1	26.5	10.778	98	5.9521	6	2	1	1	1	1	1	26.5	15.3	135430000	42893000	92542000	22572000	7148900	15424000
P63085	P63085	Mitogen-activated protein kinase 1	Mapk1	sp|P63085|MK01_MOUSE Mitogen-activated protein kinase 1 OS=Mus musculus OX=10090 GN=Mapk1 PE=1 SV=3	1	1	1	1	3.4	41.275	358	5.95	24	0	1	0	1	0	1	0	3.4	0	0	0	0	0	0
A0A571BF58	A0A571BF58	Nebulin	Neb	tr|A0A571BF58|A0A571BF58_MOUSE Nebulin OS=Mus musculus OX=10090 GN=Neb PE=1 SV=1	1	1	1	1	0.1	871.22	7523	5.9406	520	1	0	1	0	1	0	0.1	0	0	0	0	0	0	0
Q8BUR9	Q8BUR9	Mitotic-spindle organizing protein 1	Mzt1	sp|Q8BUR9|MZT1_MOUSE Mitotic-spindle organizing protein 1 OS=Mus musculus OX=10090 GN=Mzt1 PE=1 SV=1	1	1	1	1	20.5	8.1322	78	5.931	6	1	0	1	0	1	0	20.5	0	8409000	8409000	0	1401500	1401500	0
O08784	O08784	Treacle protein	Tcof1	sp|O08784|TCOF_MOUSE Treacle protein OS=Mus musculus OX=10090 GN=Tcof1 PE=1 SV=1	1	1	1	1	1.1	135	1320	5.9304	73	1	1	1	1	1	1	1.1	1.1	751300000	393460000	357840000	10292000	5389800	4901900
Q99PA7	Q99PA7	MAGE family member A13	Magea13	tr|Q99PA7|Q99PA7_MOUSE MAGE family member A13 OS=Mus musculus OX=10090 GN=Magea13 PE=1 SV=1	1	1	1	1	8.8	35.043	320	5.9297	20	0	1	0	1	0	1	0	8.8	20354000	0	20354000	1017700	0	1017700
Q9Z0X1	Q9Z0X1	Apoptosis-inducing factor 1, mitochondrial	Aifm1	sp|Q9Z0X1|AIFM1_MOUSE Apoptosis-inducing factor 1, mitochondrial OS=Mus musculus OX=10090 GN=Aifm1 PE=1 SV=1	1	1	1	1	2.6	66.765	612	5.9203	34	0	1	0	1	0	1	0	2.6	0	0	0	0	0	0
Q9Z103	Q9Z103	Activity-dependent neuroprotector homeobox protein	Adnp	sp|Q9Z103|ADNP_MOUSE Activity-dependent neuroprotector homeobox protein OS=Mus musculus OX=10090 GN=Adnp PE=1 SV=2	1	1	1	1	0.9	124.31	1108	5.914	73	0	1	0	1	0	1	0	0.9	9964300	0	9964300	136500	0	136500
Q9D358	Q9D358	Low molecular weight phosphotyrosine protein phosphatase	Acp1	sp|Q9D358|PPAC_MOUSE Low molecular weight phosphotyrosine protein phosphatase OS=Mus musculus OX=10090 GN=Acp1 PE=1 SV=3	1	1	1	1	5.7	18.192	158	5.9074	11	0	1	0	1	0	1	0	5.7	15347000	0	15347000	1395200	0	1395200
Q8K426	Q8K426	Resistin-like gamma	Retnlg	sp|Q8K426|RETNG_MOUSE Resistin-like gamma OS=Mus musculus OX=10090 GN=Retnlg PE=1 SV=1	1	1	1	1	10.3	12.535	117	5.9062	6	0	1	0	1	0	1	0	10.3	0	0	0	0	0	0
Q6NZF1	Q6NZF1	Zinc finger CCCH domain-containing protein 11A	Zc3h11a	sp|Q6NZF1|ZC11A_MOUSE Zinc finger CCCH domain-containing protein 11A OS=Mus musculus OX=10090 GN=Zc3h11a PE=1 SV=1	1	1	1	1	3.2	86.491	792	5.9008	53	0	1	0	1	0	1	0	3.2	11764000	0	11764000	221960	0	221960
Q8CGP0;Q9D2U9;Q64524	Q8CGP0;Q9D2U9;Q64524	Histone H2B type 3-B;H2B.U histone 2;Histone H2B type 2-E	H2bc26;H2bu2;H2bc21	sp|Q8CGP0|H2B3B_MOUSE Histone H2B type 3-B OS=Mus musculus OX=10090 GN=H2bc26 PE=1 SV=3;sp|Q9D2U9|H2B3A_MOUSE H2B.U histone 2 OS=Mus musculus OX=10090 GN=H2bu2 PE=1 SV=3;sp|Q64524|H2B2E_MOUSE Histone H2B type 2-E OS=Mus musculus OX=10090 GN=H2bc21 PE=1 SV=	3	6	1	1	51.6	13.908	126	5.8985	11	5	3	0	1	0	1	43.7	27	8884700	0	8884700	807700	0	807700
Q3UK78	Q3UK78	Polycomb group RING finger protein 5	Pcgf5	sp|Q3UK78|PCGF5_MOUSE Polycomb group RING finger protein 5 OS=Mus musculus OX=10090 GN=Pcgf5 PE=1 SV=1	1	1	1	1	3.9	29.657	256	5.8985	15	1	0	1	0	1	0	3.9	0	19583000	19583000	0	1305500	1305500	0
Q80WJ7	Q80WJ7	Protein LYRIC	Mtdh	sp|Q80WJ7|LYRIC_MOUSE Protein LYRIC OS=Mus musculus OX=10090 GN=Mtdh PE=1 SV=1	1	1	1	1	2.4	63.845	579	5.8948	26	0	1	0	1	0	1	0	2.4	18837000	0	18837000	724510	0	724510
P58252	P58252	Elongation factor 2	Eef2	sp|P58252|EF2_MOUSE Elongation factor 2 OS=Mus musculus OX=10090 GN=Eef2 PE=1 SV=2	1	1	1	1	1.6	95.313	858	5.8942	53	0	1	0	1	0	1	0	1.6	18327000	0	18327000	345800	0	345800
A0A140T8P1	A0A140T8P1	Immunoglobulin kappa variable 6-14 (Fragment)	Igkv6-14	tr|A0A140T8P1|A0A140T8P1_MOUSE Immunoglobulin kappa variable 6-14 (Fragment) OS=Mus musculus OX=10090 GN=Igkv6-14 PE=1 SV=2	1	2	1	1	20.9	12.848	115	5.8883	8	1	2	0	1	0	1	13	20.9	15585000	0	15585000	1948200	0	1948200
Q07133	Q07133	Histone H1t	H1-6	sp|Q07133|H1T_MOUSE Histone H1t OS=Mus musculus OX=10090 GN=H1-6 PE=1 SV=4	1	5	1	1	13.5	21.54	208	5.884	11	4	5	0	1	0	1	7.7	13.5	28467000	0	28467000	2587900	0	2587900
Q8K1A6	Q8K1A6	Coiled-coil and C2 domain-containing protein 1A	Cc2d1a	sp|Q8K1A6|C2D1A_MOUSE Coiled-coil and C2 domain-containing protein 1A OS=Mus musculus OX=10090 GN=Cc2d1a PE=1 SV=2	1	1	1	1	2.2	103.7	943	5.8794	54	1	1	1	1	1	1	2.2	2.2	258980000	132330000	126640000	1994600	1102100	892440
Q9WUM5	Q9WUM5	Succinate--CoA ligase [ADP/GDP-forming] subunit alpha, mitochondrial	Suclg1	sp|Q9WUM5|SUCA_MOUSE Succinate--CoA ligase [ADP/GDP-forming] subunit alpha, mitochondrial OS=Mus musculus OX=10090 GN=Suclg1 PE=1 SV=4	1	1	1	1	4.6	36.154	346	5.8727	15	1	1	1	1	1	1	4.6	4.6	36072000	9892200	26180000	2404800	659480	1745300
Q64707;Q62377	Q64707;Q62377	U2 small nuclear ribonucleoprotein auxiliary factor 35 kDa subunit-related protein 1;	Zrsr1;	sp|Q64707|U2AFL_MOUSE U2 small nuclear ribonucleoprotein auxiliary factor 35 kDa subunit-related protein 1 OS=Mus musculus OX=10090 GN=Zrsr1 PE=1 SV=1;sp|Q62377|U2AFM_MOUSE U2 small nuclear ribonucleoprotein auxiliary factor 35 kDa subunit-related protein	2	1	1	1	2.6	51.364	428	5.8501	23	0	1	0	1	0	1	0	2.6	9889200	0	9889200	429960	0	429960
Q80XP8	Q80XP8	Protein FAM76B	Fam76b	sp|Q80XP8|FA76B_MOUSE Protein FAM76B OS=Mus musculus OX=10090 GN=Fam76b PE=1 SV=1	1	1	1	1	3.2	38.555	339	5.8486	26	0	1	0	1	0	1	0	3.2	0	0	0	0	0	0
Q6RT24	Q6RT24	Centromere-associated protein E	Cenpe	sp|Q6RT24|CENPE_MOUSE Centromere-associated protein E OS=Mus musculus OX=10090 GN=Cenpe PE=1 SV=1	1	1	1	1	0.4	286.52	2474	5.8452	171	1	1	1	1	1	1	0.4	0.4	58212000	25096000	33117000	340420	146760	193670
Q61554	Q61554	Fibrillin-1	Fbn1	sp|Q61554|FBN1_MOUSE Fibrillin-1 OS=Mus musculus OX=10090 GN=Fbn1 PE=1 SV=2	1	1	1	1	0.3	312.3	2873	5.8428	162	1	0	1	0	1	0	0.3	0	7204000	7204000	0	44469	44469	0
P61406	P61406	Telomerase-binding protein EST1A	Smg6	sp|P61406|EST1A_MOUSE Telomerase-binding protein EST1A OS=Mus musculus OX=10090 GN=Smg6 PE=1 SV=1	1	1	1	1	0.9	160.49	1418	5.8417	83	0	1	0	1	0	1	0	0.9	4927800	0	4927800	59371	0	59371
Q3UH60	Q3UH60	Disco-interacting protein 2 homolog B	Dip2b	sp|Q3UH60|DIP2B_MOUSE Disco-interacting protein 2 homolog B OS=Mus musculus OX=10090 GN=Dip2b PE=1 SV=1	1	1	1	1	0.9	171.12	1574	5.8395	85	0	1	0	1	0	1	0	0.9	103640000	0	103640000	1219300	0	1219300
Q3TCJ8	Q3TCJ8	Coiled-coil domain-containing protein 69	Ccdc69	sp|Q3TCJ8|CCD69_MOUSE Coiled-coil domain-containing protein 69 OS=Mus musculus OX=10090 GN=Ccdc69 PE=1 SV=1	1	1	1	1	4	23.296	202	5.8345	12	1	0	1	0	1	0	4	0	0	0	0	0	0	0
Q8K2B3	Q8K2B3	Succinate dehydrogenase [ubiquinone] flavoprotein subunit, mitochondrial	Sdha	sp|Q8K2B3|SDHA_MOUSE Succinate dehydrogenase [ubiquinone] flavoprotein subunit, mitochondrial OS=Mus musculus OX=10090 GN=Sdha PE=1 SV=1	1	1	1	1	1.7	72.585	664	5.8327	37	0	1	0	1	0	1	0	1.7	15301000	0	15301000	413550	0	413550
A0A075B5X0	A0A075B5X0	Immunoglobulin heavy variable V1-59	Ighv1-59	tr|A0A075B5X0|A0A075B5X0_MOUSE Immunoglobulin heavy variable V1-59 OS=Mus musculus OX=10090 GN=Ighv1-59 PE=1 SV=1	1	3	1	1	37.9	12.825	116	5.8314	3	2	2	0	1	0	1	16.4	34.5	19689000	0	19689000	6563000	0	6563000
Q9JJ26	Q9JJ26	Pyrin	Mefv	sp|Q9JJ26|MEFV_MOUSE Pyrin OS=Mus musculus OX=10090 GN=Mefv PE=1 SV=2	1	1	1	1	2.2	86.408	767	5.8268	49	1	1	1	1	1	1	2.2	2.2	77128000	32809000	44319000	1574000	669560	904480
Q14DH7	Q14DH7	Acyl-CoA synthetase short-chain family member 3, mitochondrial	Acss3	sp|Q14DH7|ACSS3_MOUSE Acyl-CoA synthetase short-chain family member 3, mitochondrial OS=Mus musculus OX=10090 GN=Acss3 PE=1 SV=2	1	1	1	1	2.3	74.517	682	5.8208	44	0	1	0	1	0	1	0	2.3	34472000	0	34472000	783450	0	783450
A0A140T8P3	A0A140T8P3	Immunoglobulin kappa chain variable 15-103 (Fragment)	Igkv15-103	tr|A0A140T8P3|A0A140T8P3_MOUSE Immunoglobulin kappa chain variable 15-103 (Fragment) OS=Mus musculus OX=10090 GN=Igkv15-103 PE=1 SV=2	1	1	1	1	9.6	12.547	115	5.8126	3	1	0	1	0	1	0	9.6	0	59035000	59035000	0	19678000	19678000	0
P02798	P02798	Metallothionein-2	Mt2	sp|P02798|MT2_MOUSE Metallothionein-2 OS=Mus musculus OX=10090 GN=Mt2 PE=1 SV=2	1	1	1	1	19.7	6.1153	61	5.8038	3	1	0	1	0	1	0	19.7	0	10634000	10634000	0	3544800	3544800	0
G5E8P0	G5E8P0	Gamma-tubulin complex component 6	Tubgcp6	sp|G5E8P0|GCP6_MOUSE Gamma-tubulin complex component 6 OS=Mus musculus OX=10090 GN=Tubgcp6 PE=1 SV=1	1	1	1	1	0.3	197.19	1769	5.8005	87	1	0	1	0	1	0	0.3	0	32409000	32409000	0	372520	372520	0
P63038	P63038	60 kDa heat shock protein, mitochondrial	Hspd1	sp|P63038|CH60_MOUSE 60 kDa heat shock protein, mitochondrial OS=Mus musculus OX=10090 GN=Hspd1 PE=1 SV=1	1	1	1	1	4.4	60.955	573	5.7982	36	0	1	0	1	0	1	0	4.4	14366000	0	14366000	399060	0	399060
Q6AW69	Q6AW69	Cingulin-like protein 1	Cgnl1	sp|Q6AW69|CGNL1_MOUSE Cingulin-like protein 1 OS=Mus musculus OX=10090 GN=Cgnl1 PE=1 SV=3	1	1	1	1	0.9	148.17	1297	5.794	95	1	1	1	1	1	1	0.9	0.9	84905000	41222000	43683000	893740	433910	459830
Q64475	Q64475	Histone H2B type 1-B	H2bc3	sp|Q64475|H2B1B_MOUSE Histone H2B type 1-B OS=Mus musculus OX=10090 GN=H2bc3 PE=1 SV=3	1	9	1	1	61.9	13.952	126	5.7905	11	9	5	1	0	1	0	61.9	31	58047000	58047000	0	5277000	5277000	0
Q8C3J5	Q8C3J5	Dedicator of cytokinesis protein 2	Dock2	sp|Q8C3J5|DOCK2_MOUSE Dedicator of cytokinesis protein 2 OS=Mus musculus OX=10090 GN=Dock2 PE=1 SV=3	1	1	1	1	0.8	211.7	1828	5.7891	106	0	1	0	1	0	1	0	0.8	84565000	0	84565000	797790	0	797790
Q8R2B6;E9Q346;K7N6J4;D3YTW8;L7N2C8;L7N226;K7N6B8;K7N6B7	Q8R2B6;E9Q346;K7N6J4;D3YTW8;L7N2C8;L7N226;K7N6B8;K7N6B7	Vomeronasal type-1 receptor	Vmn1r178;Vmn1r160;	tr|Q8R2B6|Q8R2B6_MOUSE Vomeronasal type-1 receptor OS=Mus musculus OX=10090 GN=Vmn1r178 PE=3 SV=1;tr|E9Q346|E9Q346_MOUSE Vomeronasal type-1 receptor OS=Mus musculus OX=10090 GN=Vmn1r160 PE=3 SV=1;tr|K7N6J4|K7N6J4_MOUSE Vomeronasal type-1 receptor OS=Mus mu	8	1	1	1	5.3	34.479	304	5.7796	14	1	0	1	0	1	0	5.3	0	0	0	0	0	0	0
Q9JIX8	Q9JIX8	Apoptotic chromatin condensation inducer in the nucleus	Acin1	sp|Q9JIX8|ACINU_MOUSE Apoptotic chromatin condensation inducer in the nucleus OS=Mus musculus OX=10090 GN=Acin1 PE=1 SV=3	1	1	1	1	0.8	150.72	1338	5.7743	84	0	1	0	1	0	1	0	0.8	17856000	0	17856000	212570	0	212570
Q9D1D4	Q9D1D4	Transmembrane emp24 domain-containing protein 10	Tmed10	sp|Q9D1D4|TMEDA_MOUSE Transmembrane emp24 domain-containing protein 10 OS=Mus musculus OX=10090 GN=Tmed10 PE=1 SV=1	1	1	1	1	11.4	24.911	219	5.7713	11	1	1	1	1	1	1	11.4	11.4	49136000	21859000	27277000	4466900	1987200	2479700
Q3I5G5	Q3I5G5	Forkhead box protein I2	Foxi2	sp|Q3I5G5|FOXI2_MOUSE Forkhead box protein I2 OS=Mus musculus OX=10090 GN=Foxi2 PE=2 SV=1	1	1	1	1	6.1	32.783	311	5.7665	12	1	1	1	1	1	1	6.1	6.1	79849000	11770000	68079000	6654100	980810	5673300
Q8BUK6	Q8BUK6	Protein Hook homolog 3	Hook3	sp|Q8BUK6|HOOK3_MOUSE Protein Hook homolog 3 OS=Mus musculus OX=10090 GN=Hook3 PE=1 SV=2	1	1	1	1	1.8	83.217	718	5.765	44	1	1	1	1	1	1	1.8	1.8	2454000000	2446000000	7962500	1178600	997600	180960
E9PVG8;E9Q9C6	E9PVG8;E9Q9C6	RIKEN cDNA 9530053A07 gene;Fc fragment of IgG binding protein	Fcgbpl1;Fcgbp	tr|E9PVG8|E9PVG8_MOUSE RIKEN cDNA 9530053A07 gene OS=Mus musculus OX=10090 GN=Fcgbpl1 PE=1 SV=1;tr|E9Q9C6|E9Q9C6_MOUSE Fc fragment of IgG binding protein OS=Mus musculus OX=10090 GN=Fcgbp PE=1 SV=1	2	1	1	1	0.3	280.23	2581	5.7549	111	1	1	1	1	1	1	0.3	0.3	337560000	182920000	154650000	3041100	1647900	1393200
O35904	O35904	Phosphatidylinositol 4,5-bisphosphate 3-kinase catalytic subunit delta isoform	Pik3cd	sp|O35904|PK3CD_MOUSE Phosphatidylinositol 4,5-bisphosphate 3-kinase catalytic subunit delta isoform OS=Mus musculus OX=10090 GN=Pik3cd PE=1 SV=2	1	1	1	1	1.7	119.71	1043	5.7547	62	0	1	0	1	0	1	0	1.7	34289000	0	34289000	553050	0	553050
Q02788	Q02788	Collagen alpha-2(VI) chain	Col6a2	sp|Q02788|CO6A2_MOUSE Collagen alpha-2(VI) chain OS=Mus musculus OX=10090 GN=Col6a2 PE=1 SV=3	1	1	1	1	0.9	110.33	1034	5.7482	61	1	0	1	0	1	0	0.9	0	0	0	0	0	0	0
Q925I1	Q925I1	ATPase family AAA domain-containing protein 3	Atad3	sp|Q925I1|ATAD3_MOUSE ATPase family AAA domain-containing protein 3 OS=Mus musculus OX=10090 GN=Atad3 PE=1 SV=1	1	1	1	1	3.7	66.741	591	5.7469	40	1	0	1	0	1	0	3.7	0	11109000	11109000	0	277730	277730	0
Q6PGH1	Q6PGH1	Protein BUD31 homolog	Bud31	sp|Q6PGH1|BUD31_MOUSE Protein BUD31 homolog OS=Mus musculus OX=10090 GN=Bud31 PE=1 SV=2	1	1	1	1	6.9	17	144	5.7448	9	0	1	0	1	0	1	0	6.9	0	0	0	0	0	0
Q9CQD0	Q9CQD0	Large ribosomal subunit protein eL39-like	Rpl39l	sp|Q9CQD0|RL39L_MOUSE Large ribosomal subunit protein eL39-like OS=Mus musculus OX=10090 GN=Rpl39l PE=1 SV=1	1	1	1	1	19.6	6.3376	51	5.7446	2	1	0	1	0	1	0	19.6	0	0	0	0	0	0	0
O08738	O08738	Caspase-6	Casp6	sp|O08738|CASP6_MOUSE Caspase-6 OS=Mus musculus OX=10090 GN=Casp6 PE=1 SV=1	1	1	1	1	4	31.595	276	5.7438	17	0	1	0	1	0	1	0	4	15035000	0	15035000	884430	0	884430
A0A0B4J1J1	A0A0B4J1J1	Immunoglobulin kappa chain variable 5-45 (Fragment)	Igkv5-45	tr|A0A0B4J1J1|A0A0B4J1J1_MOUSE Immunoglobulin kappa chain variable 5-45 (Fragment) OS=Mus musculus OX=10090 GN=Igkv5-45 PE=1 SV=1	1	2	1	1	23.5	12.718	115	5.7427	6	1	2	0	1	0	1	10.4	23.5	18947000	0	18947000	3157900	0	3157900
Q6QD59	Q6QD59	Vesicle transport protein SEC20	Bnip1	sp|Q6QD59|SEC20_MOUSE Vesicle transport protein SEC20 OS=Mus musculus OX=10090 GN=Bnip1 PE=1 SV=1	1	1	1	1	8.8	26.175	228	-2	16	1	1	1	1	1	1	8.8	8.8	303660000	170610000	133050000	18979000	10663000	8315900
Q6ZWU9	Q6ZWU9	Small ribosomal subunit protein eS27	Rps27	sp|Q6ZWU9|RS27_MOUSE Small ribosomal subunit protein eS27 OS=Mus musculus OX=10090 GN=Rps27 PE=1 SV=3	1	3	1	1	40.5	9.461	84	-2	5	1	2	0	1	0	1	10.7	29.8	24787000	0	24787000	4957500	0	4957500
P86048	P86048	Large ribosomal subunit protein uL16-like	Rpl10l	sp|P86048|RL10L_MOUSE Large ribosomal subunit protein uL16-like OS=Mus musculus OX=10090 GN=Rpl10l PE=1 SV=1	1	11	1	1	44.4	24.558	214	-2	12	7	8	1	1	1	1	40.2	38.3	13091000	3974200	9116800	1090900	331180	759730
Q99MY8	Q99MY8	Histone-lysine N-methyltransferase ASH1L	Ash1l	sp|Q99MY8|ASH1L_MOUSE Histone-lysine N-methyltransferase ASH1L OS=Mus musculus OX=10090 GN=Ash1l PE=1 SV=3	1	1	1	1	0.3	331.33	2958	-2	158	0	1	0	1	0	1	0	0.3	123250000	0	123250000	780060	0	780060
O88543	O88543	COP9 signalosome complex subunit 3	Cops3	sp|O88543|CSN3_MOUSE COP9 signalosome complex subunit 3 OS=Mus musculus OX=10090 GN=Cops3 PE=1 SV=3	1	1	1	1	3.8	47.832	423	-2	27	0	1	0	1	0	1	0	3.8	18911000	0	18911000	700420	0	700420
P01633	P01633	Immunoglobulin kappa chain variable 6-17	Igkv6-17	sp|P01633|KV5A1_MOUSE Immunoglobulin kappa chain variable 6-17 OS=Mus musculus OX=10090 GN=Igkv6-17 PE=1 SV=1	1	2	1	1	16.1	16.433	149	-2	7	2	2	1	1	1	1	16.1	16.1	296870000	121260000	175610000	42410000	17322000	25088000
Q69Z23	Q69Z23	Dynein axonemal heavy chain 17	Dnah17	sp|Q69Z23|DYH17_MOUSE Dynein axonemal heavy chain 17 OS=Mus musculus OX=10090 GN=Dnah17 PE=1 SV=2	1	1	1	1	0.2	511.6	4481	-2	285	1	0	1	0	1	0	0.2	0	32333000	32333000	0	113450	113450	0
P63268;P62737	P63268;P62737	Actin, gamma-enteric smooth muscle;Actin, aortic smooth muscle	Actg2;Acta2	sp|P63268|ACTH_MOUSE Actin, gamma-enteric smooth muscle OS=Mus musculus OX=10090 GN=Actg2 PE=1 SV=1;sp|P62737|ACTA_MOUSE Actin, aortic smooth muscle OS=Mus musculus OX=10090 GN=Acta2 PE=1 SV=1	2	15	1	1	44.9	41.876	376	-2	23	14	11	1	1	1	1	37	42.3	19670000	5928600	13741000	855200	257770	597440
P10854	P10854	Histone H2B type 1-M	H2bc14	sp|P10854|H2B1M_MOUSE Histone H2B type 1-M OS=Mus musculus OX=10090 GN=H2bc14 PE=1 SV=2	1	9	1	1	61.9	13.936	126	-2	11	9	5	1	0	1	0	61.9	31	56251000	56251000	0	2301300	2301300	0
Q6IMB2	Q6IMB2	ADP-ribosylation factor-like 9	Arl9	tr|Q6IMB2|Q6IMB2_MOUSE ADP-ribosylation factor-like 9 OS=Mus musculus OX=10090 GN=Arl9 PE=2 SV=1	1	1	1	1	9	15.066	133	-2	10	1	1	1	1	1	1	9	9	919300000	828900000	90403000	91930000	82890000	9040300
