# Supplementary material for: N6-methyladenosine writer METTL16-mediated alternative splicing and translation control are essential for murine spermatogenesis
Source: Genome Biol. 2024 Jul 19;25:193. doi: 10.1186/s13059-024-03332-5 (PMC11264951; doi:10.1186/s13059-024-03332-5)
Supplement: Supplementary file 11 — Additional file 11: Table S10. The sequences of primers used in this study. [file 13059_2024_3332_MOESM11_ESM.xlsx]

## Sheet: primers
Supplementary Table S10. The sequences of primers used in this study
primer	sequence	purpose
Mettl16-loxF	TTAACAGCTGAGAAAAGTGCCAG	genotyping
Mettl16-loxR	CAGCCTATGAGAAGCAGTGTAGT	genotyping
Mettl16-deleteF	TTAACAGCTGAGAAAAGTGCCAG	genotyping
Mettl16-deleteR	GCAACAACAACATAGCCAGGCA	genotyping
Stra8-cre-F:	ACTCCAAGCACTGGGCAGAA	genotyping
Stra8-cre-R1:	GCCACCATAGCAGCATCAAA	genotyping
Stra8-cre-R2:	CGTTTACGTCGCCGTCCAG	genotyping
Mettl16-egfp F	GAGTCCCTCTAGTGGGTGGATT	genotyping
Mettl16-egfp R	ATGTTGTGGCGGATCTTGAAGT	genotyping
Oct4-F	AGAGGATCACCTTGGGGTACA	RT-qPCR
Oct4-R	CGAAGCGACAGATGGTGGTC	RT-qPCR
Gfra1-F	CACTCCTGGATTTGCTGATGT	RT-qPCR
Gfra1-R	AGTGTGCGGTACTTGGTGC	RT-qPCR
Etv5-F	TCAGTCTGATAACTTGGTGCTTC	RT-qPCR
Etv5-R	CTACAGGACGACAACTCGGAG	RT-qPCR
Bcl6b-F	GGCTACGTCCGAGAGTTCAC	RT-qPCR
Bcl6b-R	CTTGTGCGCTCTTAGGGGT	RT-qPCR
Dmrt1-F	CAGAGGGACGCATGGTCATC	RT-qPCR
Dmrt1-R	TGTAGTAGGCGGGGTCTGATA	RT-qPCR
Ngn3-F	CCAAGAGCGAGTTGGCACT	RT-qPCR
Ngn3-R	CGGGCCATAGAAGCTGTGG	RT-qPCR
Kit-F	GCCTGACGTGCATTGATCC	RT-qPCR
Kit-R	AGTGGCCTCGGCTTTTTCC	RT-qPCR
Sohlh2-F	ATTAAAGGCCCCGTTGTCGAG	RT-qPCR
Sohlh2-R	AGCAAGACTTGATGCGTTCTC	RT-qPCR
Gapdh-F	AGGTCGGTGTGAACGGATTTG	RT-qPCR
Gapdh-R	GGGGTCGTTGATGGCAACA	RT-qPCR
q-Mettl16-F	GCCTGCGAGATGGCTCTAAG	RT-qPCR
q-Mettl16-R	GGATAGATGCAGGATGCCCC	RT-qPCR
Stag3-qPCR-F	TCCTCAGGCAGTGAGTCTTCC	RT-qPCR
Stag3-qPCR-R	GTTCCCTGTGAGTCTCTGTCAT	RT-qPCR
Rec8-qPCR-F	TATGTGCTGGTAAGAGTGCAAC	RT-qPCR
Rec8-qPCR-R	TGTCTTCCACAAGGTACTGGC	RT-qPCR
Spo11-qPCR-F	ATTCTGTCGGCCTTCGGATG	RT-qPCR
Spo11-qPCR-R	TTGCATAAGTGTCGCTCTGTATT	RT-qPCR
Msh4-qPCR-F	CTGCCTGAACATGCGGACT	RT-qPCR
Msh4-qPCR-R	TGTCGTCCACTATCTCTGTGTAT	RT-qPCR
Msh5-qPCR-F	CCTGGGCATTGCTTACTATGAC	RT-qPCR
Msh5-qPCR-R	CAACAGACTGGGGGTTGATTT	RT-qPCR
Dmc1-qPCR-F	CCCTCTGTGTGACAGCTCAAC	RT-qPCR
Dmc1-qPCR-R	GGTCAGCAATGTCCCGAAG	RT-qPCR
Tex15-qPCR-F	ACTTGTAGCAACGACTCTCAGG	RT-qPCR
Tex15-qPCR-R	GCTCTCATCATTCCCGTATCTTG	RT-qPCR
Meioc-qPCR-F	TAAGTCGCAGCCATATTTTGCT	RT-qPCR
Meioc-qPCR-R	GGTTCTGTTAAGAGGTCATGGTG	RT-qPCR
Meiosin-qPCR-F	TGTGTCTGAAGGCGATGGAC	RT-qPCR
Meiosin-qPCR-R	GCCCTGGTGAGGAAAAAGGA	RT-qPCR
Sycp3-qPCR-F	CTGATTCCGATCCTGGGGAAA	RT-qPCR
Sycp3-qPCR-R	GGTTGCCTGCACTGAGATTTT	RT-qPCR
Sycp2-qPCR-F	GACACTGAAACCGAATGTGGA	RT-qPCR
Sycp2-qPCR-R	TGTGGGTCTTGGTTGTCCTTT	RT-qPCR
Sycp1-qPCR-F	GCGGGAGGAGACTCCAACTA	RT-qPCR
Sycp1-qPCR-R	CTGTTCGAGCATGGGCAAAAT	RT-qPCR
Stra8-qPCR-F	TTATAATGGCCACCCCTGGA	RT-qPCR
Stra8-qPCR-R	ATTCAGTACCTGCCACAGGG	RT-qPCR
Actin-F	GGCTGTATTCCCCTCCATCG	RT-qPCR
Actin-R	CCAGTTGGTAACAATGCCATGT	RT-qPCR
Stag3-F	GCCAAAGAACGCAAGCTTCA	RT-PCR
Stag3-R	ATCTCTGGGTCCACGTCTGA	RT-PCR
Stra8-F	TGCGACGGGCAGTCGTGAGT	RT-PCR
Stra8-R	CTTTGAGCTTCAGCAACTTAT	RT-PCR
Ddb2-F	TGATGCCAAAGTTCCAGA	RT-PCR
Ddb2-R	GAGTTGTCCAGCCTGCAGAT	RT-PCR
