# Supplementary material for: N6-methyladenosine writer METTL16-mediated alternative splicing and translation control are essential for murine spermatogenesis
Source: Genome Biol. 2024 Jul 19;25:193. doi: 10.1186/s13059-024-03332-5 (PMC11264951; doi:10.1186/s13059-024-03332-5)
Supplement: Supplementary file 12 — Additional file 12: Table S11. Antibodies used for immunohistochemistry and immunoblot in this study. [file 13059_2024_3332_MOESM12_ESM.xlsx]

## Sheet: Antibodies
Supplementary Table S11. Antibodies used for immunohistochemistry and immunoblot in this study.
Antibody	Host	Company	Identifier
DDX4	Rabbit	abcam	ab13840
WT1	Rabbit	abcam	ab89901
METTL16	Rabbit	abcam	ab186012
cKIT	Goat	RD	AF1356
GFRa1	Goat	RD	AF560
STRA8	Rabbit	abcam	ab49602
GAPDH	Rabbit	proteintech	10494-1-AP
TUBLIN	Rabbit	proteintech	11224-1-AP
PLZF	Goat	RD	AF2944
DDX4	Mouse	abcam	ab27591
rH2AX	Rabbit	abcam	ab81299
SYCP3	Mouse	Santa	sc-74569
SF3B1	Rabbit	abclonal	A9737
SF3B3	Rabbit	abclonal	A9624
RBM46	Rabbit	abclonal	A16605
YTHDC2	Rabbit	abcam	ab2201160
MEIOC	Rabbit	Atlas	HPA027266
GFP	Chicken	abcam	ab13970
METTL3	Rabbit	abclonal	A21572
METTL14	Rabbit	abclonal	A24396
ALKBH5	Rabbit	abclonal	A22137
YTHDF2	Rabbit	abclonal	A24287
